# Supplementary material for: Enhancing Gene Co-Expression Network Inference for the Malaria Parasite Plasmodium falciparum
Source: Genes (Basel). 2024 May 25;15(6):685. doi: 10.3390/genes15060685 (PMC11202799; doi:10.3390/genes15060685)
Supplement: Supplementary file 1 [file genes-15-00685-s001.zip]

Archive with 9 entries (8 files):
- Additional Files/
- Additional Files/.DS_Store
- Additional Files/Additional File S1.txt
- Additional Files/Additional File S2.txt
- Additional Files/Additional File S3.txt
- Additional Files/Additional File S4 - GSE19468_blasted.csv
- Additional Files/Additional File S5 - GSE19468_final.csv
- Additional Files/Additional File S6 - gene-GO term associations.txt
- Malaria_MDPI_Gene_Supplement.pdf
