# Supplementary material for: Enhancing Gene Co-Expression Network Inference for the Malaria Parasite Plasmodium falciparum
Source: Genes (Basel). 2024 May 25;15(6):685. doi: 10.3390/genes15060685 (PMC11202799; doi:10.3390/genes15060685)
Supplement: Supplementary file 1 [file genes-15-00685-s001.zip › Additional Files/Additional File S1.txt]

Association	Adjusted P-values	Network-Clusters	Aggregated_Log_Q	Source_count
PF3D7_1426000-GO:0006412	[1.0891118508341514e-06, 5.543010102421999e-09, 7.814088795690316e-12, 2.7642702185970635e-18, 3.370764500347991e-17, 1.2153825552475247e-21, 8.312020283841287e-20, 3.555270739072846e-18, 8.312020283841287e-20, 2.4427953402810806e-19, 5.320483847704724e-11, 0.025408997671658044, 1.991139722548853e-20, 4.205481162491802e-25, 7.386777399661017e-21, 4.8183741061596955e-23, 4.710361546919431e-19, 1.3…	['absPCC_Remap_0.3-BC', 'MI_Remap-MCL', 'RF_Remap_0.1-MCL', 'RF_Remap-MCL', 'MI_Remap-BC', 'absPCC_Remap_0.5-BC', 'Consensus_Remap-BC', 'absPCC_Remap_0.3-MCL', 'RF_Remap-BC', 'RF_Remap_0.05-MCL', 'RF_Remap_25000-BC', 'absPCC_Remap-BC', 'absPCC_Remap_0.4-MCL', 'absPCC_Remap_0.4-BC', 'absPCC_Remap-MCL', 'AdaL_Remap-BC', 'Consensus_Remap-MCL', 'absPCC_Remap_0.5-MCL', 'RF_Remap_25000-MCL', 'AdaL_Rema…	337.0299924174361	22.0
PF3D7_0520000-GO:0006412	[1.0891118508341514e-06, 5.543010102421999e-09, 2.773228104532524e-13, 2.7642702185970635e-18, 3.370764500347991e-17, 1.2153825552475247e-21, 8.312020283841287e-20, 3.555270739072846e-18, 8.312020283841287e-20, 2.4427953402810806e-19, 8.390875880641184e-08, 0.025408997671658044, 1.991139722548853e-20, 4.205481162491802e-25, 7.386777399661017e-21, 4.8183741061596955e-23, 4.710361546919431e-19, 1.3…	['absPCC_Remap_0.3-BC', 'MI_Remap-MCL', 'RF_Remap_0.1-MCL', 'RF_Remap-MCL', 'MI_Remap-BC', 'absPCC_Remap_0.5-BC', 'Consensus_Remap-BC', 'absPCC_Remap_0.3-MCL', 'RF_Remap-BC', 'RF_Remap_0.05-MCL', 'RF_Remap_25000-BC', 'absPCC_Remap-BC', 'absPCC_Remap_0.4-MCL', 'absPCC_Remap_0.4-BC', 'absPCC_Remap-MCL', 'AdaL_Remap-BC', 'Consensus_Remap-MCL', 'absPCC_Remap_0.5-MCL', 'RF_Remap_25000-MCL', 'AdaL_Rema…	335.28202899877743	22.0
PF3D7_1341300-GO:0006412	[1.0891118508341514e-06, 5.543010102421999e-09, 2.773228104532524e-13, 2.7642702185970635e-18, 3.370764500347991e-17, 1.2153825552475247e-21, 8.312020283841287e-20, 3.555270739072846e-18, 8.312020283841287e-20, 2.4427953402810806e-19, 8.390875880641184e-08, 0.025408997671658044, 1.991139722548853e-20, 4.205481162491802e-25, 7.386777399661017e-21, 4.8183741061596955e-23, 4.710361546919431e-19, 1.3…	['absPCC_Remap_0.3-BC', 'MI_Remap-MCL', 'RF_Remap_0.1-MCL', 'RF_Remap-MCL', 'MI_Remap-BC', 'absPCC_Remap_0.5-BC', 'Consensus_Remap-BC', 'absPCC_Remap_0.3-MCL', 'RF_Remap-BC', 'RF_Remap_0.05-MCL', 'RF_Remap_25000-BC', 'absPCC_Remap-BC', 'absPCC_Remap_0.4-MCL', 'absPCC_Remap_0.4-BC', 'absPCC_Remap-MCL', 'AdaL_Remap-BC', 'Consensus_Remap-MCL', 'absPCC_Remap_0.5-MCL', 'RF_Remap_25000-MCL', 'AdaL_Rema…	335.28202899877743	22.0
PF3D7_1308300-GO:0006412	[1.0891118508341514e-06, 5.543010102421999e-09, 2.773228104532524e-13, 2.7642702185970635e-18, 3.370764500347991e-17, 1.2153825552475247e-21, 8.312020283841287e-20, 3.555270739072846e-18, 8.312020283841287e-20, 2.4427953402810806e-19, 8.390875880641184e-08, 0.025408997671658044, 1.991139722548853e-20, 4.205481162491802e-25, 7.386777399661017e-21, 4.8183741061596955e-23, 4.710361546919431e-19, 1.3…	['absPCC_Remap_0.3-BC', 'MI_Remap-MCL', 'RF_Remap_0.1-MCL', 'RF_Remap-MCL', 'MI_Remap-BC', 'absPCC_Remap_0.5-BC', 'Consensus_Remap-BC', 'absPCC_Remap_0.3-MCL', 'RF_Remap-BC', 'RF_Remap_0.05-MCL', 'RF_Remap_25000-BC', 'absPCC_Remap-BC', 'absPCC_Remap_0.4-MCL', 'absPCC_Remap_0.4-BC', 'absPCC_Remap-MCL', 'AdaL_Remap-BC', 'Consensus_Remap-MCL', 'absPCC_Remap_0.5-MCL', 'RF_Remap_25000-MCL', 'AdaL_Rema…	335.28202899877743	22.0
PF3D7_0306900-GO:0006412	[1.0891118508341514e-06, 5.543010102421999e-09, 2.773228104532524e-13, 2.7642702185970635e-18, 3.370764500347991e-17, 1.2153825552475247e-21, 8.312020283841287e-20, 3.555270739072846e-18, 8.312020283841287e-20, 2.4427953402810806e-19, 0.00015092796444444445, 0.025408997671658044, 1.991139722548853e-20, 4.205481162491802e-25, 7.386777399661017e-21, 4.8183741061596955e-23, 4.710361546919431e-19, 1.…	['absPCC_Remap_0.3-BC', 'MI_Remap-MCL', 'RF_Remap_0.1-MCL', 'RF_Remap-MCL', 'MI_Remap-BC', 'absPCC_Remap_0.5-BC', 'Consensus_Remap-BC', 'absPCC_Remap_0.3-MCL', 'RF_Remap-BC', 'RF_Remap_0.05-MCL', 'RF_Remap_25000-BC', 'absPCC_Remap-BC', 'absPCC_Remap_0.4-MCL', 'absPCC_Remap_0.4-BC', 'absPCC_Remap-MCL', 'AdaL_Remap-BC', 'Consensus_Remap-MCL', 'absPCC_Remap_0.5-MCL', 'RF_Remap_25000-MCL', 'AdaL_Rema…	332.02706658096963	22.0
PF3D7_0210100-GO:0006412	[1.0891118508341514e-06, 5.543010102421999e-09, 2.773228104532524e-13, 2.7642702185970635e-18, 3.370764500347991e-17, 1.2153825552475247e-21, 8.312020283841287e-20, 3.555270739072846e-18, 8.312020283841287e-20, 2.4427953402810806e-19, 8.390875880641184e-08, 0.025408997671658044, 1.991139722548853e-20, 4.205481162491802e-25, 7.386777399661017e-21, 4.8183741061596955e-23, 4.710361546919431e-19, 1.3…	['absPCC_Remap_0.3-BC', 'MI_Remap-MCL', 'RF_Remap_0.1-MCL', 'RF_Remap-MCL', 'MI_Remap-BC', 'absPCC_Remap_0.5-BC', 'Consensus_Remap-BC', 'absPCC_Remap_0.3-MCL', 'RF_Remap_0.05-MCL', 'RF_Remap_25000-BC', 'absPCC_Remap-BC', 'absPCC_Remap_0.4-MCL', 'absPCC_Remap_0.4-BC', 'absPCC_Remap-MCL', 'AdaL_Remap-BC', 'Consensus_Remap-MCL', 'absPCC_Remap_0.5-MCL', 'RF_Remap_25000-MCL', 'AdaL_Remap-MCL', 'RF_Rem…	330.31555484094963	21.0
PF3D7_1421200-GO:0006412	[0.0026794287808383234, 5.543010102421999e-09, 1.5615957585316108e-12, 2.7642702185970635e-18, 3.370764500347991e-17, 1.2153825552475247e-21, 8.312020283841287e-20, 3.555270739072846e-18, 8.312020283841287e-20, 2.4427953402810806e-19, 1.2110215648351648e-06, 0.025408997671658044, 1.991139722548853e-20, 4.205481162491802e-25, 7.386777399661017e-21, 4.8183741061596955e-23, 4.710361546919431e-19, 1.…	['absPCC_Remap_0.3-BC', 'MI_Remap-MCL', 'RF_Remap_0.1-MCL', 'RF_Remap-MCL', 'MI_Remap-BC', 'absPCC_Remap_0.5-BC', 'Consensus_Remap-BC', 'absPCC_Remap_0.3-MCL', 'RF_Remap-BC', 'RF_Remap_0.05-MCL', 'RF_Remap_25000-BC', 'absPCC_Remap-BC', 'absPCC_Remap_0.4-MCL', 'absPCC_Remap_0.4-BC', 'absPCC_Remap-MCL', 'AdaL_Remap-BC', 'Consensus_Remap-MCL', 'absPCC_Remap_0.5-MCL', 'RF_Remap_25000-MCL', 'AdaL_Rema…	329.9811316567694	22.0
PF3D7_0312800-GO:0006412	[0.00020288050651899773, 5.543010102421999e-09, 1.5615957585316108e-12, 2.7642702185970635e-18, 3.370764500347991e-17, 1.2153825552475247e-21, 8.312020283841287e-20, 3.555270739072846e-18, 8.312020283841287e-20, 2.4427953402810806e-19, 8.390875880641184e-08, 0.025408997671658044, 1.991139722548853e-20, 4.205481162491802e-25, 2.3986664704109587e-18, 4.8183741061596955e-23, 4.710361546919431e-19, 1…	['absPCC_Remap_0.3-BC', 'MI_Remap-MCL', 'RF_Remap_0.1-MCL', 'RF_Remap-MCL', 'MI_Remap-BC', 'absPCC_Remap_0.5-BC', 'Consensus_Remap-BC', 'absPCC_Remap_0.3-MCL', 'RF_Remap-BC', 'RF_Remap_0.05-MCL', 'RF_Remap_25000-BC', 'absPCC_Remap-BC', 'absPCC_Remap_0.4-MCL', 'absPCC_Remap_0.4-BC', 'absPCC_Remap-MCL', 'AdaL_Remap-BC', 'Consensus_Remap-MCL', 'absPCC_Remap_0.5-MCL', 'RF_Remap_25000-MCL', 'AdaL_Rema…	329.7497632814108	22.0
PF3D7_0217800-GO:0006412	[1.0891118508341514e-06, 5.543010102421999e-09, 2.773228104532524e-13, 2.7642702185970635e-18, 3.370764500347991e-17, 1.2153825552475247e-21, 8.312020283841287e-20, 3.555270739072846e-18, 8.312020283841287e-20, 2.4427953402810806e-19, 8.390875880641184e-08, 0.025408997671658044, 1.991139722548853e-20, 4.205481162491802e-25, 2.3986664704109587e-18, 4.8183741061596955e-23, 4.710361546919431e-19, 1.…	['absPCC_Remap_0.3-BC', 'MI_Remap-MCL', 'RF_Remap_0.1-MCL', 'RF_Remap-MCL', 'MI_Remap-BC', 'absPCC_Remap_0.5-BC', 'Consensus_Remap-BC', 'absPCC_Remap_0.3-MCL', 'RF_Remap_0.05-MCL', 'RF_Remap_25000-BC', 'absPCC_Remap-BC', 'absPCC_Remap_0.4-MCL', 'absPCC_Remap_0.4-BC', 'absPCC_Remap-MCL', 'AdaL_Remap-BC', 'Consensus_Remap-MCL', 'absPCC_Remap_0.5-MCL', 'RF_Remap_25000-MCL', 'AdaL_Remap-MCL', 'RF_Rem…	327.80403998829473	21.0
PF3D7_0316800-GO:0006412	[1.0891118508341514e-06, 2.773228104532524e-13, 2.7642702185970635e-18, 3.370764500347991e-17, 1.2153825552475247e-21, 8.312020283841287e-20, 3.555270739072846e-18, 8.312020283841287e-20, 2.4427953402810806e-19, 3.2205542500267804e-07, 0.025408997671658044, 1.991139722548853e-20, 4.205481162491802e-25, 7.386777399661017e-21, 4.8183741061596955e-23, 4.710361546919431e-19, 1.3213404654545455e-20, 1…	['absPCC_Remap_0.3-BC', 'MI_Remap-MCL', 'RF_Remap_0.1-MCL', 'RF_Remap-MCL', 'MI_Remap-BC', 'absPCC_Remap_0.5-BC', 'Consensus_Remap-BC', 'absPCC_Remap_0.3-MCL', 'RF_Remap-BC', 'RF_Remap_0.05-MCL', 'RF_Remap_25000-BC', 'absPCC_Remap-BC', 'absPCC_Remap_0.4-MCL', 'absPCC_Remap_0.4-BC', 'absPCC_Remap-MCL', 'AdaL_Remap-BC', 'Consensus_Remap-MCL', 'absPCC_Remap_0.5-MCL', 'RF_Remap_25000-MCL', 'RF_Remap_…	326.4416513466548	21.0
PF3D7_1142600-GO:0006412	[1.0891118508341514e-06, 0.001827598286577104, 1.8016417115163625e-10, 2.7642702185970635e-18, 3.370764500347991e-17, 1.2153825552475247e-21, 8.312020283841287e-20, 3.555270739072846e-18, 8.312020283841287e-20, 2.4427953402810806e-19, 3.2205542500267804e-07, 0.025408997671658044, 1.991139722548853e-20, 4.205481162491802e-25, 7.386777399661017e-21, 4.8183741061596955e-23, 4.710361546919431e-19, 1.…	['absPCC_Remap_0.3-BC', 'MI_Remap-MCL', 'RF_Remap_0.1-MCL', 'RF_Remap-MCL', 'MI_Remap-BC', 'absPCC_Remap_0.5-BC', 'Consensus_Remap-BC', 'absPCC_Remap_0.3-MCL', 'RF_Remap-BC', 'RF_Remap_0.05-MCL', 'RF_Remap_25000-BC', 'absPCC_Remap-BC', 'absPCC_Remap_0.4-MCL', 'absPCC_Remap_0.4-BC', 'absPCC_Remap-MCL', 'AdaL_Remap-BC', 'Consensus_Remap-MCL', 'absPCC_Remap_0.5-MCL', 'RF_Remap_25000-MCL', 'AdaL_Rema…	326.367087769172	22.0
PF3D7_1341200-GO:0006412	[0.0026794287808383234, 5.543010102421999e-09, 1.5615957585316108e-12, 2.7642702185970635e-18, 3.370764500347991e-17, 1.2153825552475247e-21, 8.312020283841287e-20, 3.555270739072846e-18, 8.312020283841287e-20, 2.4427953402810806e-19, 3.290626499221588e-05, 0.025408997671658044, 1.991139722548853e-20, 4.205481162491802e-25, 7.386777399661017e-21, 4.8183741061596955e-23, 1.0159476147230492e-16, 1.…	['absPCC_Remap_0.3-BC', 'MI_Remap-MCL', 'RF_Remap_0.1-MCL', 'RF_Remap-MCL', 'MI_Remap-BC', 'absPCC_Remap_0.5-BC', 'Consensus_Remap-BC', 'absPCC_Remap_0.3-MCL', 'RF_Remap-BC', 'RF_Remap_0.05-MCL', 'RF_Remap_25000-BC', 'absPCC_Remap-BC', 'absPCC_Remap_0.4-MCL', 'absPCC_Remap_0.4-BC', 'absPCC_Remap-MCL', 'AdaL_Remap-BC', 'Consensus_Remap-MCL', 'absPCC_Remap_0.5-MCL', 'RF_Remap_25000-MCL', 'AdaL_Rema…	326.2131878707509	22.0
PF3D7_0903900-GO:0006412	[0.007266269172475072, 0.03375160427936326, 1.5615957585316108e-12, 2.7642702185970635e-18, 3.370764500347991e-17, 1.2153825552475247e-21, 8.312020283841287e-20, 3.555270739072846e-18, 8.312020283841287e-20, 2.4427953402810806e-19, 8.390875880641184e-08, 0.025408997671658044, 1.991139722548853e-20, 4.205481162491802e-25, 7.386777399661017e-21, 4.8183741061596955e-23, 4.710361546919431e-19, 1.3213…	['absPCC_Remap_0.3-BC', 'MI_Remap-MCL', 'RF_Remap_0.1-MCL', 'RF_Remap-MCL', 'MI_Remap-BC', 'absPCC_Remap_0.5-BC', 'Consensus_Remap-BC', 'absPCC_Remap_0.3-MCL', 'RF_Remap-BC', 'RF_Remap_0.05-MCL', 'RF_Remap_25000-BC', 'absPCC_Remap-BC', 'absPCC_Remap_0.4-MCL', 'absPCC_Remap_0.4-BC', 'absPCC_Remap-MCL', 'AdaL_Remap-BC', 'Consensus_Remap-MCL', 'absPCC_Remap_0.5-MCL', 'RF_Remap_25000-MCL', 'AdaL_Rema…	323.92265822226574	22.0
PF3D7_1004000-GO:0006412	[1.0891118508341514e-06, 0.001827598286577104, 1.8016417115163625e-10, 2.7642702185970635e-18, 3.370764500347991e-17, 1.2153825552475247e-21, 8.312020283841287e-20, 3.555270739072846e-18, 8.312020283841287e-20, 2.4427953402810806e-19, 3.2205542500267804e-07, 0.025408997671658044, 1.991139722548853e-20, 4.205481162491802e-25, 2.3986664704109587e-18, 4.8183741061596955e-23, 4.710361546919431e-19, 1…	['absPCC_Remap_0.3-BC', 'MI_Remap-MCL', 'RF_Remap_0.1-MCL', 'RF_Remap-MCL', 'MI_Remap-BC', 'absPCC_Remap_0.5-BC', 'Consensus_Remap-BC', 'absPCC_Remap_0.3-MCL', 'RF_Remap-BC', 'RF_Remap_0.05-MCL', 'RF_Remap_25000-BC', 'absPCC_Remap-BC', 'absPCC_Remap_0.4-MCL', 'absPCC_Remap_0.4-BC', 'absPCC_Remap-MCL', 'AdaL_Remap-BC', 'Consensus_Remap-MCL', 'absPCC_Remap_0.5-MCL', 'RF_Remap_25000-MCL', 'AdaL_Rema…	323.8555729165172	22.0
PF3D7_1003500-GO:0006412	[0.04324731432376812, 0.001827598286577104, 1.5615957585316108e-12, 2.7642702185970635e-18, 3.370764500347991e-17, 1.2153825552475247e-21, 8.312020283841287e-20, 3.555270739072846e-18, 8.312020283841287e-20, 2.4427953402810806e-19, 3.2205542500267804e-07, 0.025408997671658044, 1.991139722548853e-20, 4.205481162491802e-25, 7.386777399661017e-21, 4.8183741061596955e-23, 4.710361546919431e-19, 1.321…	['absPCC_Remap_0.3-BC', 'MI_Remap-MCL', 'RF_Remap_0.1-MCL', 'RF_Remap-MCL', 'MI_Remap-BC', 'absPCC_Remap_0.5-BC', 'Consensus_Remap-BC', 'absPCC_Remap_0.3-MCL', 'RF_Remap-BC', 'RF_Remap_0.05-MCL', 'RF_Remap_25000-BC', 'absPCC_Remap-BC', 'absPCC_Remap_0.4-MCL', 'absPCC_Remap_0.4-BC', 'absPCC_Remap-MCL', 'AdaL_Remap-BC', 'Consensus_Remap-MCL', 'absPCC_Remap_0.5-MCL', 'RF_Remap_25000-MCL', 'AdaL_Rema…	323.83030091743075	22.0
PF3D7_1365900-GO:0006412	[0.007266269172475072, 0.03375160427936326, 2.773228104532524e-13, 2.7642702185970635e-18, 3.370764500347991e-17, 1.2153825552475247e-21, 8.312020283841287e-20, 3.555270739072846e-18, 8.312020283841287e-20, 2.4427953402810806e-19, 4.615275888046565e-05, 0.025408997671658044, 1.991139722548853e-20, 4.205481162491802e-25, 7.386777399661017e-21, 4.8183741061596955e-23, 4.710361546919431e-19, 1.32134…	['absPCC_Remap_0.3-BC', 'MI_Remap-MCL', 'RF_Remap_0.1-MCL', 'RF_Remap-MCL', 'MI_Remap-BC', 'absPCC_Remap_0.5-BC', 'Consensus_Remap-BC', 'absPCC_Remap_0.3-MCL', 'RF_Remap-BC', 'RF_Remap_0.05-MCL', 'RF_Remap_25000-BC', 'absPCC_Remap-BC', 'absPCC_Remap_0.4-MCL', 'absPCC_Remap_0.4-BC', 'absPCC_Remap-MCL', 'AdaL_Remap-BC', 'Consensus_Remap-MCL', 'absPCC_Remap_0.5-MCL', 'RF_Remap_25000-MCL', 'AdaL_Rema…	321.93285088015926	22.0
PF3D7_1027800-GO:0006412	[2.773228104532524e-13, 2.7642702185970635e-18, 3.370764500347991e-17, 1.2153825552475247e-21, 8.312020283841287e-20, 3.555270739072846e-18, 8.312020283841287e-20, 2.4427953402810806e-19, 8.390875880641184e-08, 0.025408997671658044, 1.991139722548853e-20, 4.205481162491802e-25, 7.386777399661017e-21, 4.8183741061596955e-23, 4.710361546919431e-19, 1.3213404654545455e-20, 1.0802538981818182e-05, 1.…	['absPCC_Remap_0.3-BC', 'MI_Remap-MCL', 'RF_Remap_0.1-MCL', 'RF_Remap-MCL', 'MI_Remap-BC', 'absPCC_Remap_0.5-BC', 'Consensus_Remap-BC', 'absPCC_Remap_0.3-MCL', 'RF_Remap-BC', 'RF_Remap_0.05-MCL', 'RF_Remap_25000-BC', 'absPCC_Remap-BC', 'absPCC_Remap_0.4-MCL', 'absPCC_Remap_0.4-BC', 'absPCC_Remap-MCL', 'Consensus_Remap-MCL', 'absPCC_Remap_0.5-MCL', 'RF_Remap_25000-MCL', 'RF_Remap_0.05-BC', 'RF_Rem…	321.06284715260426	20.0
PF3D7_1338200-GO:0006412	[2.773228104532524e-13, 2.7642702185970635e-18, 3.370764500347991e-17, 1.2153825552475247e-21, 8.312020283841287e-20, 3.555270739072846e-18, 8.312020283841287e-20, 2.4427953402810806e-19, 3.2205542500267804e-07, 0.025408997671658044, 1.991139722548853e-20, 4.205481162491802e-25, 7.386777399661017e-21, 4.8183741061596955e-23, 4.710361546919431e-19, 1.3213404654545455e-20, 1.0802538981818182e-05, 1…	['absPCC_Remap_0.3-BC', 'MI_Remap-MCL', 'RF_Remap_0.1-MCL', 'RF_Remap-MCL', 'MI_Remap-BC', 'absPCC_Remap_0.5-BC', 'Consensus_Remap-BC', 'absPCC_Remap_0.3-MCL', 'RF_Remap-BC', 'RF_Remap_0.05-MCL', 'RF_Remap_25000-BC', 'absPCC_Remap-BC', 'absPCC_Remap_0.4-MCL', 'absPCC_Remap_0.4-BC', 'absPCC_Remap-MCL', 'Consensus_Remap-MCL', 'absPCC_Remap_0.5-MCL', 'RF_Remap_25000-MCL', 'RF_Remap_0.05-BC', 'RF_Rem…	320.4787238303644	20.0
PF3D7_1402500-GO:0006412	[0.04324731432376812, 0.001827598286577104, 2.773228104532524e-13, 2.7642702185970635e-18, 3.370764500347991e-17, 1.2153825552475247e-21, 8.312020283841287e-20, 3.555270739072846e-18, 8.312020283841287e-20, 2.4427953402810806e-19, 3.2205542500267804e-07, 0.025408997671658044, 1.991139722548853e-20, 4.205481162491802e-25, 7.386777399661017e-21, 4.8183741061596955e-23, 4.710361546919431e-19, 1.3213…	['absPCC_Remap_0.3-BC', 'MI_Remap-MCL', 'RF_Remap_0.1-MCL', 'RF_Remap-MCL', 'MI_Remap-BC', 'absPCC_Remap_0.5-BC', 'Consensus_Remap-BC', 'absPCC_Remap_0.3-MCL', 'RF_Remap_0.05-MCL', 'RF_Remap_25000-BC', 'absPCC_Remap-BC', 'absPCC_Remap_0.4-MCL', 'absPCC_Remap_0.4-BC', 'absPCC_Remap-MCL', 'AdaL_Remap-BC', 'Consensus_Remap-MCL', 'absPCC_Remap_0.5-MCL', 'RF_Remap_25000-MCL', 'AdaL_Remap-MCL', 'RF_Rem…	319.61440978754536	21.0
PF3D7_0503800-GO:0006412	[1.0891118508341514e-06, 1.5615957585316108e-12, 2.7642702185970635e-18, 3.370764500347991e-17, 1.2153825552475247e-21, 8.312020283841287e-20, 3.555270739072846e-18, 3.985940958072288e-13, 2.4427953402810806e-19, 8.390875880641184e-08, 0.025408997671658044, 1.991139722548853e-20, 4.205481162491802e-25, 7.386777399661017e-21, 4.8183741061596955e-23, 4.710361546919431e-19, 1.3213404654545455e-20, 1…	['absPCC_Remap_0.3-BC', 'MI_Remap-MCL', 'RF_Remap_0.1-MCL', 'RF_Remap-MCL', 'MI_Remap-BC', 'absPCC_Remap_0.5-BC', 'Consensus_Remap-BC', 'absPCC_Remap_0.3-MCL', 'RF_Remap-BC', 'RF_Remap_0.05-MCL', 'RF_Remap_25000-BC', 'absPCC_Remap-BC', 'absPCC_Remap_0.4-MCL', 'absPCC_Remap_0.4-BC', 'absPCC_Remap-MCL', 'AdaL_Remap-BC', 'Consensus_Remap-MCL', 'absPCC_Remap_0.5-MCL', 'RF_Remap_25000-MCL', 'RF_Remap_…	319.5943673739065	21.0
PF3D7_1460700-GO:0006412	[1.5615957585316108e-12, 2.7642702185970635e-18, 3.370764500347991e-17, 1.2153825552475247e-21, 8.312020283841287e-20, 3.555270739072846e-18, 8.312020283841287e-20, 2.4427953402810806e-19, 1.2110215648351648e-06, 0.025408997671658044, 1.991139722548853e-20, 4.205481162491802e-25, 7.386777399661017e-21, 4.8183741061596955e-23, 4.710361546919431e-19, 1.3213404654545455e-20, 1.0802538981818182e-05, …	['absPCC_Remap_0.3-BC', 'MI_Remap-MCL', 'RF_Remap_0.1-MCL', 'RF_Remap-MCL', 'MI_Remap-BC', 'absPCC_Remap_0.5-BC', 'Consensus_Remap-BC', 'absPCC_Remap_0.3-MCL', 'RF_Remap-BC', 'RF_Remap_0.05-MCL', 'RF_Remap_25000-BC', 'absPCC_Remap-BC', 'absPCC_Remap_0.4-MCL', 'absPCC_Remap_0.4-BC', 'absPCC_Remap-MCL', 'Consensus_Remap-MCL', 'absPCC_Remap_0.5-MCL', 'RF_Remap_25000-MCL', 'RF_Remap_0.05-BC', 'RF_Rem…	319.15291954488134	20.0
PF3D7_1317800-GO:0006412	[0.007266269172475072, 0.03375160427936326, 1.5615957585316108e-12, 2.7642702185970635e-18, 3.370764500347991e-17, 1.2153825552475247e-21, 8.312020283841287e-20, 3.555270739072846e-18, 8.312020283841287e-20, 2.4427953402810806e-19, 8.390875880641184e-08, 0.025408997671658044, 1.991139722548853e-20, 4.205481162491802e-25, 7.386777399661017e-21, 4.8183741061596955e-23, 4.710361546919431e-19, 1.3213…	['absPCC_Remap_0.3-BC', 'MI_Remap-MCL', 'RF_Remap_0.1-MCL', 'RF_Remap-MCL', 'MI_Remap-BC', 'absPCC_Remap_0.5-BC', 'Consensus_Remap-BC', 'absPCC_Remap_0.3-MCL', 'RF_Remap_0.05-MCL', 'RF_Remap_25000-BC', 'absPCC_Remap-BC', 'absPCC_Remap_0.4-MCL', 'absPCC_Remap_0.4-BC', 'absPCC_Remap-MCL', 'AdaL_Remap-BC', 'Consensus_Remap-MCL', 'absPCC_Remap_0.5-MCL', 'RF_Remap_25000-MCL', 'AdaL_Remap-MCL', 'RF_Rem…	318.9561840644379	21.0
PF3D7_1242700-GO:0006412	[0.007266269172475072, 0.03375160427936326, 1.5615957585316108e-12, 2.7642702185970635e-18, 3.370764500347991e-17, 1.2153825552475247e-21, 8.312020283841287e-20, 3.555270739072846e-18, 8.312020283841287e-20, 2.4427953402810806e-19, 8.390875880641184e-08, 0.025408997671658044, 1.991139722548853e-20, 4.205481162491802e-25, 7.386777399661017e-21, 4.8183741061596955e-23, 4.710361546919431e-19, 1.3213…	['absPCC_Remap_0.3-BC', 'MI_Remap-MCL', 'RF_Remap_0.1-MCL', 'RF_Remap-MCL', 'MI_Remap-BC', 'absPCC_Remap_0.5-BC', 'Consensus_Remap-BC', 'absPCC_Remap_0.3-MCL', 'RF_Remap_0.05-MCL', 'RF_Remap_25000-BC', 'absPCC_Remap-BC', 'absPCC_Remap_0.4-MCL', 'absPCC_Remap_0.4-BC', 'absPCC_Remap-MCL', 'AdaL_Remap-BC', 'Consensus_Remap-MCL', 'absPCC_Remap_0.5-MCL', 'RF_Remap_25000-MCL', 'AdaL_Remap-MCL', 'RF_Rem…	318.9561840644379	21.0
PF3D7_1323400-GO:0006412	[2.773228104532524e-13, 2.7642702185970635e-18, 3.370764500347991e-17, 1.2153825552475247e-21, 8.312020283841287e-20, 3.555270739072846e-18, 8.312020283841287e-20, 2.4427953402810806e-19, 8.390875880641184e-08, 0.025408997671658044, 1.991139722548853e-20, 4.205481162491802e-25, 2.3986664704109587e-18, 4.8183741061596955e-23, 4.710361546919431e-19, 1.3213404654545455e-20, 1.0802538981818182e-05, 1…	['absPCC_Remap_0.3-BC', 'MI_Remap-MCL', 'RF_Remap_0.1-MCL', 'RF_Remap-MCL', 'MI_Remap-BC', 'absPCC_Remap_0.5-BC', 'Consensus_Remap-BC', 'absPCC_Remap_0.3-MCL', 'RF_Remap-BC', 'RF_Remap_0.05-MCL', 'RF_Remap_25000-BC', 'absPCC_Remap-BC', 'absPCC_Remap_0.4-MCL', 'absPCC_Remap_0.4-BC', 'absPCC_Remap-MCL', 'Consensus_Remap-MCL', 'absPCC_Remap_0.5-MCL', 'RF_Remap_25000-MCL', 'RF_Remap_0.05-BC', 'RF_Rem…	318.55133229994937	20.0
PF3D7_1331800-GO:0006412	[0.04324731432376812, 0.001827598286577104, 7.814088795690316e-12, 2.7642702185970635e-18, 3.370764500347991e-17, 1.2153825552475247e-21, 8.312020283841287e-20, 3.555270739072846e-18, 8.312020283841287e-20, 2.4427953402810806e-19, 3.2205542500267804e-07, 0.025408997671658044, 1.991139722548853e-20, 4.205481162491802e-25, 7.386777399661017e-21, 4.8183741061596955e-23, 4.710361546919431e-19, 1.3213…	['absPCC_Remap_0.3-BC', 'MI_Remap-MCL', 'RF_Remap_0.1-MCL', 'RF_Remap-MCL', 'MI_Remap-BC', 'absPCC_Remap_0.5-BC', 'Consensus_Remap-BC', 'absPCC_Remap_0.3-MCL', 'RF_Remap_0.05-MCL', 'RF_Remap_25000-BC', 'absPCC_Remap-BC', 'absPCC_Remap_0.4-MCL', 'absPCC_Remap_0.4-BC', 'absPCC_Remap-MCL', 'AdaL_Remap-BC', 'Consensus_Remap-MCL', 'absPCC_Remap_0.5-MCL', 'RF_Remap_25000-MCL', 'AdaL_Remap-MCL', 'RF_Rem…	318.16451703829637	21.0
PF3D7_1431700-GO:0006412	[0.007266269172475072, 0.03375160427936326, 1.8016417115163625e-10, 2.7642702185970635e-18, 3.370764500347991e-17, 1.2153825552475247e-21, 8.312020283841287e-20, 3.555270739072846e-18, 8.312020283841287e-20, 2.4427953402810806e-19, 8.390875880641184e-08, 0.025408997671658044, 1.991139722548853e-20, 4.205481162491802e-25, 7.386777399661017e-21, 4.8183741061596955e-23, 4.710361546919431e-19, 1.3213…	['absPCC_Remap_0.3-BC', 'MI_Remap-MCL', 'RF_Remap_0.1-MCL', 'RF_Remap-MCL', 'MI_Remap-BC', 'absPCC_Remap_0.5-BC', 'Consensus_Remap-BC', 'absPCC_Remap_0.3-MCL', 'RF_Remap_0.05-MCL', 'RF_Remap_25000-BC', 'absPCC_Remap-BC', 'absPCC_Remap_0.4-MCL', 'absPCC_Remap_0.4-BC', 'absPCC_Remap-MCL', 'AdaL_Remap-BC', 'Consensus_Remap-MCL', 'absPCC_Remap_0.5-MCL', 'RF_Remap_25000-MCL', 'AdaL_Remap-MCL', 'RF_Rem…	316.8940842571186	21.0
PF3D7_1126200-GO:0006412	[1.0891118508341514e-06, 5.543010102421999e-09, 2.773228104532524e-13, 2.7642702185970635e-18, 6.68944544045503e-13, 1.2153825552475247e-21, 5.631927042166707e-10, 3.555270739072846e-18, 8.312020283841287e-20, 2.4427953402810806e-19, 5.320483847704724e-11, 0.025408997671658044, 1.991139722548853e-20, 4.205481162491802e-25, 7.386777399661017e-21, 4.8183741061596955e-23, 4.710361546919431e-19, 1.32…	['absPCC_Remap_0.3-BC', 'MI_Remap-MCL', 'RF_Remap_0.1-MCL', 'RF_Remap-MCL', 'MI_Remap-BC', 'absPCC_Remap_0.5-BC', 'Consensus_Remap-BC', 'absPCC_Remap_0.3-MCL', 'RF_Remap-BC', 'RF_Remap_0.05-MCL', 'RF_Remap_25000-BC', 'absPCC_Remap-BC', 'absPCC_Remap_0.4-MCL', 'absPCC_Remap_0.4-BC', 'absPCC_Remap-MCL', 'AdaL_Remap-BC', 'Consensus_Remap-MCL', 'absPCC_Remap_0.5-MCL', 'RF_Remap_25000-MCL', 'AdaL_Rema…	316.8770430861291	22.0
PF3D7_0307200-GO:0006412	[2.773228104532524e-13, 2.7642702185970635e-18, 3.370764500347991e-17, 1.2153825552475247e-21, 8.312020283841287e-20, 3.555270739072846e-18, 8.312020283841287e-20, 2.4427953402810806e-19, 8.390875880641184e-08, 0.025408997671658044, 1.991139722548853e-20, 4.205481162491802e-25, 7.386777399661017e-21, 4.8183741061596955e-23, 4.710361546919431e-19, 1.3213404654545455e-20, 1.242010025752803e-10, 5.1…	['absPCC_Remap_0.3-BC', 'MI_Remap-MCL', 'RF_Remap_0.1-MCL', 'RF_Remap-MCL', 'MI_Remap-BC', 'absPCC_Remap_0.5-BC', 'Consensus_Remap-BC', 'absPCC_Remap_0.3-MCL', 'RF_Remap_0.05-MCL', 'RF_Remap_25000-BC', 'absPCC_Remap-BC', 'absPCC_Remap_0.4-MCL', 'absPCC_Remap_0.4-BC', 'absPCC_Remap-MCL', 'Consensus_Remap-MCL', 'absPCC_Remap_0.5-MCL', 'RF_Remap_25000-MCL', 'RF_Remap_0.05-BC', 'RF_Remap_0.1-BC']	316.0963729947764	19.0
PF3D7_0317600-GO:0006412	[1.5615957585316108e-12, 2.7642702185970635e-18, 3.370764500347991e-17, 1.2153825552475247e-21, 8.312020283841287e-20, 3.555270739072846e-18, 8.312020283841287e-20, 2.4427953402810806e-19, 8.390875880641184e-08, 0.025408997671658044, 1.991139722548853e-20, 4.205481162491802e-25, 7.386777399661017e-21, 4.8183741061596955e-23, 4.710361546919431e-19, 1.3213404654545455e-20, 1.242010025752803e-10, 5.…	['absPCC_Remap_0.3-BC', 'MI_Remap-MCL', 'RF_Remap_0.1-MCL', 'RF_Remap-MCL', 'MI_Remap-BC', 'absPCC_Remap_0.5-BC', 'Consensus_Remap-BC', 'absPCC_Remap_0.3-MCL', 'RF_Remap_0.05-MCL', 'RF_Remap_25000-BC', 'absPCC_Remap-BC', 'absPCC_Remap_0.4-MCL', 'absPCC_Remap_0.4-BC', 'absPCC_Remap-MCL', 'Consensus_Remap-MCL', 'absPCC_Remap_0.5-MCL', 'RF_Remap_25000-MCL', 'RF_Remap_0.05-BC', 'RF_Remap_0.1-BC']	315.3457899668338	19.0
PF3D7_1408600-GO:0006412	[2.773228104532524e-13, 2.7642702185970635e-18, 3.370764500347991e-17, 1.2153825552475247e-21, 8.312020283841287e-20, 3.555270739072846e-18, 8.312020283841287e-20, 2.4427953402810806e-19, 1.2110215648351648e-06, 0.025408997671658044, 1.991139722548853e-20, 4.205481162491802e-25, 7.386777399661017e-21, 4.8183741061596955e-23, 4.710361546919431e-19, 1.3213404654545455e-20, 1.242010025752803e-10, 5.…	['absPCC_Remap_0.3-BC', 'MI_Remap-MCL', 'RF_Remap_0.1-MCL', 'RF_Remap-MCL', 'MI_Remap-BC', 'absPCC_Remap_0.5-BC', 'Consensus_Remap-BC', 'absPCC_Remap_0.3-MCL', 'RF_Remap_0.05-MCL', 'RF_Remap_25000-BC', 'absPCC_Remap-BC', 'absPCC_Remap_0.4-MCL', 'absPCC_Remap_0.4-BC', 'absPCC_Remap-MCL', 'Consensus_Remap-MCL', 'absPCC_Remap_0.5-MCL', 'RF_Remap_25000-MCL', 'RF_Remap_0.05-BC', 'RF_Remap_0.1-BC']	314.9370284149961	19.0
PF3D7_0710600-GO:0006412	[0.001827598286577104, 2.7642702185970635e-18, 3.370764500347991e-17, 1.2153825552475247e-21, 8.312020283841287e-20, 3.555270739072846e-18, 8.312020283841287e-20, 2.4427953402810806e-19, 0.00015092796444444445, 0.025408997671658044, 1.991139722548853e-20, 4.205481162491802e-25, 7.386777399661017e-21, 4.8183741061596955e-23, 4.710361546919431e-19, 1.3213404654545455e-20, 1.0802538981818182e-05, 1.…	['absPCC_Remap_0.3-BC', 'MI_Remap-MCL', 'RF_Remap_0.1-MCL', 'RF_Remap-MCL', 'absPCC_Remap_0.5-BC', 'Consensus_Remap-BC', 'absPCC_Remap_0.3-MCL', 'RF_Remap-BC', 'RF_Remap_0.05-MCL', 'RF_Remap_25000-BC', 'absPCC_Remap-BC', 'absPCC_Remap_0.4-MCL', 'absPCC_Remap_0.4-BC', 'absPCC_Remap-MCL', 'Consensus_Remap-MCL', 'absPCC_Remap_0.5-MCL', 'RF_Remap_25000-MCL', 'AdaL_Remap-MCL', 'RF_Remap_0.05-BC', 'RF_…	307.9889895853648	20.0
PF3D7_1441200-GO:0006412	[7.814088795690316e-12, 2.7642702185970635e-18, 3.370764500347991e-17, 1.2153825552475247e-21, 8.312020283841287e-20, 3.555270739072846e-18, 6.046041100045681e-19, 2.4427953402810806e-19, 8.390875880641184e-08, 0.025408997671658044, 1.991139722548853e-20, 4.205481162491802e-25, 4.3445062724693444e-15, 4.8183741061596955e-23, 2.294952666857634e-11, 1.3213404654545455e-20, 1.0802538981818182e-05, 1…	['absPCC_Remap_0.3-BC', 'MI_Remap-MCL', 'RF_Remap_0.1-MCL', 'RF_Remap-MCL', 'MI_Remap-BC', 'absPCC_Remap_0.5-BC', 'Consensus_Remap-BC', 'absPCC_Remap_0.3-MCL', 'RF_Remap-BC', 'RF_Remap_0.05-MCL', 'RF_Remap_25000-BC', 'absPCC_Remap-BC', 'absPCC_Remap_0.4-MCL', 'absPCC_Remap_0.4-BC', 'absPCC_Remap-MCL', 'Consensus_Remap-MCL', 'absPCC_Remap_0.5-MCL', 'RF_Remap_25000-MCL', 'RF_Remap_0.05-BC', 'RF_Rem…	305.2939849960604	20.0
PF3D7_1019400-GO:0006412	[1.8016417115163625e-10, 2.7642702185970635e-18, 3.370764500347991e-17, 1.2153825552475247e-21, 8.312020283841287e-20, 3.555270739072846e-18, 3.985940958072288e-13, 2.4427953402810806e-19, 8.390875880641184e-08, 0.025408997671658044, 1.991139722548853e-20, 4.205481162491802e-25, 2.3986664704109587e-18, 4.8183741061596955e-23, 4.710361546919431e-19, 1.3213404654545455e-20, 1.242010025752803e-10, 5…	['absPCC_Remap_0.3-BC', 'MI_Remap-MCL', 'RF_Remap_0.1-MCL', 'RF_Remap-MCL', 'MI_Remap-BC', 'absPCC_Remap_0.5-BC', 'Consensus_Remap-BC', 'absPCC_Remap_0.3-MCL', 'RF_Remap_0.05-MCL', 'RF_Remap_25000-BC', 'absPCC_Remap-BC', 'absPCC_Remap_0.4-MCL', 'absPCC_Remap_0.4-BC', 'absPCC_Remap-MCL', 'Consensus_Remap-MCL', 'absPCC_Remap_0.5-MCL', 'RF_Remap_25000-MCL', 'RF_Remap_0.05-BC', 'RF_Remap_0.1-BC']	304.0913510398141	19.0
PF3D7_0307100-GO:0006412	[1.0891118508341514e-06, 5.543010102421999e-09, 2.773228104532524e-13, 2.7642702185970635e-18, 1.2153825552475247e-21, 5.631927042166707e-10, 3.555270739072846e-18, 8.312020283841287e-20, 2.4427953402810806e-19, 5.320483847704724e-11, 0.025408997671658044, 1.991139722548853e-20, 4.205481162491802e-25, 7.386777399661017e-21, 4.8183741061596955e-23, 1.2043729870556059e-14, 1.3213404654545455e-20, 1…	['MI_Remap-MCL', 'RF_Remap_0.1-MCL', 'RF_Remap-MCL', 'MI_Remap-BC', 'absPCC_Remap_0.5-BC', 'Consensus_Remap-BC', 'absPCC_Remap_0.3-MCL', 'RF_Remap-BC', 'RF_Remap_0.05-MCL', 'RF_Remap_25000-BC', 'absPCC_Remap-BC', 'absPCC_Remap_0.4-MCL', 'absPCC_Remap_0.4-BC', 'absPCC_Remap-MCL', 'AdaL_Remap-BC', 'Consensus_Remap-MCL', 'absPCC_Remap_0.5-MCL', 'RF_Remap_25000-MCL', 'AdaL_Remap-MCL', 'RF_Remap_0.05-…	299.45828732037626	21.0
PF3D7_1465900-GO:0006412	[0.0026794287808383234, 5.543010102421999e-09, 1.8016417115163625e-10, 2.7642702185970635e-18, 4.414926616384916e-09, 1.2428400936992014e-17, 8.312020283841287e-20, 3.555270739072846e-18, 8.312020283841287e-20, 2.4427953402810806e-19, 3.290626499221588e-05, 0.025408997671658044, 1.991139722548853e-20, 4.205481162491802e-25, 3.493188783797469e-14, 4.8183741061596955e-23, 4.710361546919431e-19, 1.3…	['absPCC_Remap_0.3-BC', 'MI_Remap-MCL', 'RF_Remap_0.1-MCL', 'RF_Remap-MCL', 'MI_Remap-BC', 'absPCC_Remap_0.5-BC', 'Consensus_Remap-BC', 'absPCC_Remap_0.3-MCL', 'RF_Remap_0.05-MCL', 'RF_Remap_25000-BC', 'absPCC_Remap-BC', 'absPCC_Remap_0.4-MCL', 'absPCC_Remap_0.4-BC', 'absPCC_Remap-MCL', 'AdaL_Remap-BC', 'Consensus_Remap-MCL', 'absPCC_Remap_0.5-MCL', 'RF_Remap_25000-MCL', 'AdaL_Remap-MCL', 'RF_Rem…	295.2425366478071	21.0
PF3D7_0422400-GO:0006412	[2.773228104532524e-13, 2.7642702185970635e-18, 1.2110215648351648e-06, 1.2153825552475247e-21, 8.312020283841287e-20, 3.555270739072846e-18, 8.312020283841287e-20, 2.4427953402810806e-19, 5.320483847704724e-11, 0.025408997671658044, 1.991139722548853e-20, 4.205481162491802e-25, 7.386777399661017e-21, 4.8183741061596955e-23, 9.332931263771566e-12, 1.3213404654545455e-20, 1.242010025752803e-10, 1.…	['absPCC_Remap_0.3-BC', 'MI_Remap-MCL', 'RF_Remap_0.1-MCL', 'RF_Remap-MCL', 'MI_Remap-BC', 'absPCC_Remap_0.5-BC', 'Consensus_Remap-BC', 'absPCC_Remap_0.3-MCL', 'RF_Remap_0.05-MCL', 'RF_Remap_25000-BC', 'absPCC_Remap-BC', 'absPCC_Remap_0.4-MCL', 'absPCC_Remap_0.4-BC', 'absPCC_Remap-MCL', 'Consensus_Remap-MCL', 'absPCC_Remap_0.5-MCL', 'RF_Remap_25000-MCL', 'RF_Remap_0.05-BC', 'RF_Remap_0.1-BC']	293.9676119228128	19.0
PF3D7_1302800-GO:0006412	[0.007266269172475072, 0.03375160427936326, 2.7642702185970635e-18, 3.370764500347991e-17, 1.2428400936992014e-17, 8.312020283841287e-20, 3.555270739072846e-18, 3.985940958072288e-13, 2.4427953402810806e-19, 8.390875880641184e-08, 0.025408997671658044, 1.991139722548853e-20, 4.205481162491802e-25, 2.3986664704109587e-18, 4.8183741061596955e-23, 4.710361546919431e-19, 1.3213404654545455e-20, 1.242…	['absPCC_Remap_0.3-BC', 'MI_Remap-MCL', 'RF_Remap_0.1-MCL', 'RF_Remap-MCL', 'absPCC_Remap_0.5-BC', 'Consensus_Remap-BC', 'absPCC_Remap_0.3-MCL', 'RF_Remap_0.05-MCL', 'RF_Remap_25000-BC', 'absPCC_Remap-BC', 'absPCC_Remap_0.4-MCL', 'absPCC_Remap_0.4-BC', 'absPCC_Remap-MCL', 'AdaL_Remap-BC', 'Consensus_Remap-MCL', 'absPCC_Remap_0.5-MCL', 'RF_Remap_25000-MCL', 'AdaL_Remap-MCL', 'RF_Remap_0.05-BC', 'R…	293.94771130892934	20.0
PF3D7_1309100-GO:0006412	[1.09128527617949e-06, 2.7642702185970635e-18, 1.2110215648351648e-06, 1.2153825552475247e-21, 0.0037492784374364187, 3.555270739072846e-18, 8.312020283841287e-20, 2.4427953402810806e-19, 5.320483847704724e-11, 0.025408997671658044, 1.991139722548853e-20, 2.3986664704109587e-18, 4.8183741061596955e-23, 4.710361546919431e-19, 1.3213404654545455e-20, 1.0802538981818182e-05, 1.242010025752803e-10, 0…	['absPCC_Remap_0.3-BC', 'MI_Remap-MCL', 'RF_Remap_0.1-MCL', 'RF_Remap-MCL', 'MI_Remap-BC', 'absPCC_Remap_0.5-BC', 'Consensus_Remap-BC', 'absPCC_Remap_0.3-MCL', 'RF_Remap-BC', 'RF_Remap_0.05-MCL', 'RF_Remap_25000-BC', 'absPCC_Remap-BC', 'absPCC_Remap_0.4-MCL', 'absPCC_Remap_0.4-BC', 'absPCC_Remap-MCL', 'Consensus_Remap-MCL', 'absPCC_Remap_0.5-MCL', 'RF_Remap_0.05-BC', 'RF_Remap_0.1-BC']	251.30152452517632	19.0
PF3D7_0813900-GO:0006412	[1.8016417115163625e-10, 2.7642702185970635e-18, 3.370764500347991e-17, 1.2153825552475247e-21, 4.710361546919431e-19, 3.555270739072846e-18, 8.312020283841287e-20, 5.320483847704724e-11, 0.025408997671658044, 1.991139722548853e-20, 7.386777399661017e-21, 4.8183741061596955e-23, 1.2043729870556059e-14, 8.395739310467706e-05, 1.0802538981818182e-05, 1.242010025752803e-10, 1.5282185225590232e-07, 1…	['MI_Remap-BC', 'absPCC_Remap_0.3-BC', 'absPCC_Remap_0.4-BC', 'absPCC_Remap_0.5-BC', 'RF_Remap_0.05-MCL', 'RF_Remap_25000-BC', 'absPCC_Remap-MCL', 'absPCC_Remap-BC', 'MI_Remap-MCL', 'Consensus_Remap-BC', 'Consensus_Remap-MCL', 'RF_Remap_0.1-MCL', 'absPCC_Remap_0.3-MCL', 'RF_Remap-BC', 'RF_Remap_0.05-BC', 'RF_Remap_0.1-BC', 'absPCC_Remap_0.4-MCL', 'RF_Remap-MCL']	250.02139468821312	18.0
PF3D7_0516200-GO:0006412	[1.0891118508341514e-06, 5.543010102421999e-09, 2.773228104532524e-13, 2.7642702185970635e-18, 1.2110215648351648e-06, 5.631927042166707e-10, 8.312020283841287e-20, 5.320483847704724e-11, 0.025408997671658044, 1.991139722548853e-20, 4.205481162491802e-25, 7.386777399661017e-21, 4.8183741061596955e-23, 1.2043729870556059e-14, 1.3213404654545455e-20, 1.242010025752803e-10, 1.5282185225590232e-07, 1…	['MI_Remap-BC', 'absPCC_Remap_0.3-BC', 'absPCC_Remap_0.4-BC', 'absPCC_Remap_0.5-BC', 'RF_Remap_0.05-MCL', 'RF_Remap_25000-BC', 'absPCC_Remap-MCL', 'AdaL_Remap-BC', 'absPCC_Remap-BC', 'MI_Remap-MCL', 'Consensus_Remap-BC', 'Consensus_Remap-MCL', 'RF_Remap_25000-MCL', 'AdaL_Remap-MCL', 'RF_Remap_0.05-BC', 'RF_Remap_0.1-BC', 'RF_Remap_0.1-MCL', 'RF_Remap-MCL']	244.2685731642062	18.0
PF3D7_1150400-GO:0020013	[1.554551241197605e-14, 7.107873236260622e-13, 1.5976539240827585e-17, 1.2560061311999994e-26, 5.542794634498943e-10, 9.311402340919643e-15, 7.920816651969951e-12, 0.003012654093648586, 1.628849870490566e-10, 1.3022886678260869e-12, 0.00026984464655310515, 4.8346078847022553e-05, 9.841972006730768e-17, 0.0002725067383459441, 2.1312677491124264e-14, 0.00015912151640410662, 5.923818672615727e-16, 3…	['absPCC_Remap_0.3-BC', 'MI_Remap-MCL', 'RF_Remap_0.1-MCL', 'RF_Remap-MCL', 'MI_Remap-BC', 'absPCC_Remap_0.5-BC', 'Consensus_Remap-BC', 'absPCC_Remap_0.3-MCL', 'RF_Remap-BC', 'RF_Remap_0.05-MCL', 'RF_Remap_25000-BC', 'absPCC_Remap-BC', 'absPCC_Remap_0.4-MCL', 'absPCC_Remap_0.4-BC', 'absPCC_Remap-MCL', 'AdaL_Remap-BC', 'Consensus_Remap-MCL', 'absPCC_Remap_0.5-MCL', 'RF_Remap_25000-MCL', 'AdaL_Rema…	237.9598337706496	22.0
PF3D7_1150400-GO:0020035	[1.554551241197605e-14, 7.107873236260622e-13, 2.157079082058738e-16, 1.2560061311999994e-26, 5.542794634498943e-10, 9.311402340919643e-15, 1.2022420829459516e-13, 0.003012654093648586, 3.6284294832487305e-12, 1.3022886678260869e-12, 5.8998521856442775e-06, 4.8346078847022553e-05, 8.085463276074194e-15, 0.0002725067383459441, 1.7467616010799863e-12, 0.00015912151640410662, 2.700619354914425e-15, …	['absPCC_Remap_0.3-BC', 'MI_Remap-MCL', 'RF_Remap_0.1-MCL', 'RF_Remap-MCL', 'MI_Remap-BC', 'absPCC_Remap_0.5-BC', 'Consensus_Remap-BC', 'absPCC_Remap_0.3-MCL', 'RF_Remap-BC', 'RF_Remap_0.05-MCL', 'RF_Remap_25000-BC', 'absPCC_Remap-BC', 'absPCC_Remap_0.4-MCL', 'absPCC_Remap_0.4-BC', 'absPCC_Remap-MCL', 'AdaL_Remap-BC', 'Consensus_Remap-MCL', 'absPCC_Remap_0.5-MCL', 'RF_Remap_25000-MCL', 'AdaL_Rema…	237.67491771599808	22.0
PF3D7_0322900-GO:0006412	[2.7642702185970635e-18, 9.841972006730768e-17, 1.2153825552475247e-21, 3.555270739072846e-18, 8.312020283841287e-20, 2.4427953402810806e-19, 3.290626499221588e-05, 0.025408997671658044, 1.0542051292418771e-12, 4.205481162491802e-25, 9.058109410404628e-08, 4.8183741061596955e-23, 2.294952666857634e-11, 1.3213404654545455e-20, 1.242010025752803e-10, 5.128088468985096e-15]	['absPCC_Remap_0.3-BC', 'RF_Remap_0.05-MCL', 'absPCC_Remap_0.5-BC', 'RF_Remap_25000-BC', 'absPCC_Remap-MCL', 'absPCC_Remap-BC', 'MI_Remap-MCL', 'Consensus_Remap-BC', 'absPCC_Remap_0.5-MCL', 'RF_Remap_25000-MCL', 'RF_Remap_0.1-MCL', 'absPCC_Remap_0.3-MCL', 'RF_Remap_0.05-BC', 'RF_Remap_0.1-BC', 'absPCC_Remap_0.4-MCL', 'RF_Remap-MCL']	236.1273439275296	16.0
PF3D7_1144000-GO:0006412	[0.03375160427936326, 0.013178081171479405, 2.7642702185970635e-18, 3.314173954593257e-06, 1.2153825552475247e-21, 3.555270739072846e-18, 2.4427953402810806e-19, 7.277991821353067e-05, 0.025408997671658044, 1.991139722548853e-20, 4.205481162491802e-25, 9.058109410404628e-08, 4.8183741061596955e-23, 4.710361546919431e-19, 1.3213404654545455e-20, 1.0802538981818182e-05, 1.242010025752803e-10, 0.013…	['absPCC_Remap_0.3-BC', 'MI_Remap-MCL', 'RF_Remap_0.1-MCL', 'RF_Remap-MCL', 'MI_Remap-BC', 'Consensus_Remap-BC', 'absPCC_Remap_0.3-MCL', 'RF_Remap-BC', 'RF_Remap_0.05-MCL', 'RF_Remap_25000-BC', 'absPCC_Remap-BC', 'absPCC_Remap_0.4-MCL', 'absPCC_Remap-MCL', 'Consensus_Remap-MCL', 'absPCC_Remap_0.5-MCL', 'RF_Remap_25000-MCL', 'AdaL_Remap-MCL', 'RF_Remap_0.05-BC', 'RF_Remap_0.1-BC']	234.24839236624058	19.0
PF3D7_1200500-GO:0020035	[1.554551241197605e-14, 7.107873236260622e-13, 2.157079082058738e-16, 1.2560061311999994e-26, 5.542794634498943e-10, 9.311402340919643e-15, 1.2022420829459516e-13, 0.003012654093648586, 3.6284294832487305e-12, 1.3022886678260869e-12, 5.8998521856442775e-06, 4.8346078847022553e-05, 8.085463276074194e-15, 0.0005694953753989688, 1.7467616010799863e-12, 0.004970225471147749, 2.700619354914425e-15, 0.…	['absPCC_Remap_0.3-BC', 'MI_Remap-MCL', 'RF_Remap_0.1-MCL', 'RF_Remap-MCL', 'MI_Remap-BC', 'absPCC_Remap_0.5-BC', 'Consensus_Remap-BC', 'absPCC_Remap_0.3-MCL', 'RF_Remap-BC', 'RF_Remap_0.05-MCL', 'RF_Remap_25000-BC', 'absPCC_Remap-BC', 'absPCC_Remap_0.4-MCL', 'absPCC_Remap_0.4-BC', 'absPCC_Remap-MCL', 'AdaL_Remap-BC', 'Consensus_Remap-MCL', 'absPCC_Remap_0.5-MCL', 'RF_Remap_25000-MCL', 'AdaL_Rema…	234.24361220308253	22.0
PF3D7_1200500-GO:0020013	[1.554551241197605e-14, 7.107873236260622e-13, 1.5976539240827585e-17, 1.2560061311999994e-26, 5.542794634498943e-10, 9.311402340919643e-15, 7.920816651969951e-12, 0.003012654093648586, 1.628849870490566e-10, 1.3022886678260869e-12, 0.00026984464655310515, 4.8346078847022553e-05, 9.841972006730768e-17, 0.0022112905338964213, 2.1312677491124264e-14, 0.004970225471147749, 5.923818672615727e-16, 0.0…	['absPCC_Remap_0.3-BC', 'MI_Remap-MCL', 'RF_Remap_0.1-MCL', 'RF_Remap-MCL', 'MI_Remap-BC', 'absPCC_Remap_0.5-BC', 'Consensus_Remap-BC', 'absPCC_Remap_0.3-MCL', 'RF_Remap-BC', 'RF_Remap_0.05-MCL', 'RF_Remap_25000-BC', 'absPCC_Remap-BC', 'absPCC_Remap_0.4-MCL', 'absPCC_Remap_0.4-BC', 'absPCC_Remap-MCL', 'AdaL_Remap-BC', 'Consensus_Remap-MCL', 'absPCC_Remap_0.5-MCL', 'RF_Remap_25000-MCL', 'AdaL_Rema…	234.22001616005002	22.0
PF3D7_0100200-GO:0020035	[1.554551241197605e-14, 7.107873236260622e-13, 2.157079082058738e-16, 1.2560061311999994e-26, 5.542794634498943e-10, 9.311402340919643e-15, 1.2022420829459516e-13, 0.003012654093648586, 3.6284294832487305e-12, 1.3022886678260869e-12, 5.8998521856442775e-06, 8.085463276074194e-15, 0.0005694953753989688, 1.7467616010799863e-12, 0.004970225471147749, 2.700619354914425e-15, 0.0016274510452485955, 0.0…	['absPCC_Remap_0.3-BC', 'MI_Remap-MCL', 'RF_Remap_0.1-MCL', 'RF_Remap-MCL', 'MI_Remap-BC', 'absPCC_Remap_0.5-BC', 'Consensus_Remap-BC', 'absPCC_Remap_0.3-MCL', 'RF_Remap-BC', 'RF_Remap_0.05-MCL', 'RF_Remap_25000-BC', 'absPCC_Remap-BC', 'absPCC_Remap_0.4-MCL', 'absPCC_Remap_0.4-BC', 'AdaL_Remap-BC', 'Consensus_Remap-MCL', 'absPCC_Remap_0.5-MCL', 'RF_Remap_25000-MCL', 'AdaL_Remap-MCL', 'RF_Remap_0.…	228.7401910904515	21.0
PF3D7_1100200-GO:0020013	[1.554551241197605e-14, 7.107873236260622e-13, 1.5976539240827585e-17, 1.2560061311999994e-26, 5.542794634498943e-10, 9.311402340919643e-15, 7.920816651969951e-12, 1.628849870490566e-10, 1.3022886678260869e-12, 5.5250385342095075e-06, 4.8346078847022553e-05, 4.905575446153847e-08, 0.0002725067383459441, 2.1312677491124264e-14, 0.00015912151640410662, 5.923818672615727e-16, 3.935161481025189e-05, …	['absPCC_Remap_0.3-BC', 'MI_Remap-MCL', 'RF_Remap_0.1-MCL', 'RF_Remap-MCL', 'MI_Remap-BC', 'absPCC_Remap_0.5-BC', 'Consensus_Remap-BC', 'absPCC_Remap_0.3-MCL', 'RF_Remap-BC', 'RF_Remap_0.05-MCL', 'RF_Remap_25000-BC', 'absPCC_Remap-BC', 'absPCC_Remap_0.4-BC', 'absPCC_Remap-MCL', 'AdaL_Remap-BC', 'Consensus_Remap-MCL', 'absPCC_Remap_0.5-MCL', 'RF_Remap_25000-MCL', 'AdaL_Remap-MCL', 'RF_Remap_0.05-B…	228.71059720904	21.0
PF3D7_0100200-GO:0020013	[1.554551241197605e-14, 7.107873236260622e-13, 1.5976539240827585e-17, 1.2560061311999994e-26, 5.542794634498943e-10, 9.311402340919643e-15, 7.920816651969951e-12, 0.003012654093648586, 1.628849870490566e-10, 1.3022886678260869e-12, 0.00026984464655310515, 9.841972006730768e-17, 0.0022112905338964213, 2.1312677491124264e-14, 0.004970225471147749, 5.923818672615727e-16, 0.0016274510452485955, 0.01…	['absPCC_Remap_0.3-BC', 'MI_Remap-MCL', 'RF_Remap_0.1-MCL', 'RF_Remap-MCL', 'MI_Remap-BC', 'absPCC_Remap_0.5-BC', 'Consensus_Remap-BC', 'absPCC_Remap_0.3-MCL', 'RF_Remap-BC', 'RF_Remap_0.05-MCL', 'RF_Remap_25000-BC', 'absPCC_Remap-BC', 'absPCC_Remap_0.4-MCL', 'absPCC_Remap_0.4-BC', 'AdaL_Remap-BC', 'Consensus_Remap-MCL', 'absPCC_Remap_0.5-MCL', 'RF_Remap_25000-MCL', 'AdaL_Remap-MCL', 'RF_Remap_0.…	228.43595154004018	21.0
PF3D7_1100200-GO:0020035	[1.554551241197605e-14, 7.107873236260622e-13, 2.157079082058738e-16, 1.2560061311999994e-26, 5.542794634498943e-10, 9.311402340919643e-15, 1.2022420829459516e-13, 3.6284294832487305e-12, 1.3022886678260869e-12, 5.5250385342095075e-06, 4.8346078847022553e-05, 4.905575446153847e-08, 0.0002725067383459441, 1.7467616010799863e-12, 0.00015912151640410662, 5.1018211546191236e-14, 3.935161481025189e-05…	['absPCC_Remap_0.3-BC', 'MI_Remap-MCL', 'RF_Remap_0.1-MCL', 'RF_Remap-MCL', 'MI_Remap-BC', 'absPCC_Remap_0.5-BC', 'Consensus_Remap-BC', 'absPCC_Remap_0.3-MCL', 'RF_Remap-BC', 'RF_Remap_0.05-MCL', 'RF_Remap_25000-BC', 'absPCC_Remap-BC', 'absPCC_Remap_0.4-BC', 'absPCC_Remap-MCL', 'AdaL_Remap-BC', 'Consensus_Remap-MCL', 'absPCC_Remap_0.5-MCL', 'RF_Remap_25000-MCL', 'AdaL_Remap-MCL', 'RF_Remap_0.05-B…	226.7424578582895	21.0
PF3D7_1150400-GO:0020033	[2.0696257329522966e-14, 9.071221650520473e-13, 1.0210270869656119e-15, 1.4982837873230767e-24, 6.929639560088279e-10, 1.246922161832061e-14, 1.0478574603516999e-11, 0.0032672199388987565, 2.2074175283168317e-10, 1.7324539470319637e-12, 0.0003631994318132855, 5.425294779299307e-05, 1.1738917641580041e-14, 0.00031752041096620763, 2.3968204745308312e-12, 0.00018995532387096776, 7.251358083484575e-1…	['absPCC_Remap_0.3-BC', 'MI_Remap-MCL', 'RF_Remap_0.1-MCL', 'RF_Remap-MCL', 'MI_Remap-BC', 'absPCC_Remap_0.5-BC', 'Consensus_Remap-BC', 'absPCC_Remap_0.3-MCL', 'RF_Remap-BC', 'RF_Remap_0.05-MCL', 'RF_Remap_25000-BC', 'absPCC_Remap-BC', 'absPCC_Remap_0.4-MCL', 'absPCC_Remap_0.4-BC', 'absPCC_Remap-MCL', 'AdaL_Remap-BC', 'Consensus_Remap-MCL', 'absPCC_Remap_0.5-MCL', 'RF_Remap_25000-MCL', 'AdaL_Rema…	224.67414089164012	22.0
PF3D7_1351400-GO:0006412	[1.0891118508341514e-06, 5.543010102421999e-09, 2.773228104532524e-13, 2.7642702185970635e-18, 6.68944544045503e-13, 5.631927042166707e-10, 8.312020283841287e-20, 5.320483847704724e-11, 0.025408997671658044, 1.991139722548853e-20, 4.205481162491802e-25, 3.493188783797469e-14, 4.8183741061596955e-23, 9.332931263771566e-12, 8.395739310467706e-05, 1.0802538981818182e-05, 1.5282185225590232e-07, 1.68…	['MI_Remap-BC', 'absPCC_Remap_0.3-BC', 'absPCC_Remap_0.4-BC', 'absPCC_Remap_0.5-BC', 'RF_Remap_0.05-MCL', 'RF_Remap_25000-BC', 'absPCC_Remap-MCL', 'AdaL_Remap-BC', 'absPCC_Remap-BC', 'MI_Remap-MCL', 'Consensus_Remap-BC', 'Consensus_Remap-MCL', 'RF_Remap_25000-MCL', 'RF_Remap-BC', 'AdaL_Remap-MCL', 'RF_Remap_0.05-BC', 'RF_Remap_0.1-BC', 'RF_Remap_0.1-MCL']	220.21986586806733	18.0
PF3D7_0712800-GO:0020013	[1.554551241197605e-14, 7.107873236260622e-13, 1.5976539240827585e-17, 1.2560061311999994e-26, 5.542794634498943e-10, 9.311402340919643e-15, 7.920816651969951e-12, 1.628849870490566e-10, 5.5250385342095075e-06, 9.841972006730768e-17, 0.0002725067383459441, 2.1312677491124264e-14, 0.00015912151640410662, 5.923818672615727e-16, 3.935161481025189e-05, 1.6926455084857838e-14, 3.7078098137985727e-07, …	['MI_Remap-BC', 'absPCC_Remap_0.3-BC', 'absPCC_Remap_0.4-BC', 'absPCC_Remap_0.5-BC', 'RF_Remap_0.05-MCL', 'RF_Remap_25000-BC', 'AdaL_Remap-BC', 'absPCC_Remap-BC', 'MI_Remap-MCL', 'Consensus_Remap-BC', 'Consensus_Remap-MCL', 'RF_Remap_25000-MCL', 'absPCC_Remap_0.3-MCL', 'AdaL_Remap-MCL', 'RF_Remap_0.05-BC', 'RF_Remap_0.1-BC', 'RF_Remap_0.1-MCL', 'RF_Remap-MCL']	219.1958870769387	18.0
PF3D7_1200500-GO:0020033	[2.0696257329522966e-14, 9.071221650520473e-13, 1.0210270869656119e-15, 1.4982837873230767e-24, 6.929639560088279e-10, 1.246922161832061e-14, 1.0478574603516999e-11, 0.0032672199388987565, 2.2074175283168317e-10, 1.7324539470319637e-12, 0.0003631994318132855, 5.425294779299307e-05, 1.1738917641580041e-14, 0.010516396331932269, 2.3968204745308312e-12, 0.021110522221777082, 7.251358083484575e-14, 0…	['absPCC_Remap_0.3-BC', 'MI_Remap-MCL', 'RF_Remap_0.1-MCL', 'RF_Remap-MCL', 'MI_Remap-BC', 'absPCC_Remap_0.5-BC', 'Consensus_Remap-BC', 'absPCC_Remap_0.3-MCL', 'RF_Remap-BC', 'RF_Remap_0.05-MCL', 'RF_Remap_25000-BC', 'absPCC_Remap-BC', 'absPCC_Remap_0.4-MCL', 'absPCC_Remap_0.4-BC', 'absPCC_Remap-MCL', 'AdaL_Remap-BC', 'Consensus_Remap-MCL', 'absPCC_Remap_0.5-MCL', 'RF_Remap_25000-MCL', 'AdaL_Rema…	218.8719280492707	22.0
PF3D7_0421300-GO:0020035	[1.554551241197605e-14, 7.107873236260622e-13, 2.157079082058738e-16, 1.2560061311999994e-26, 5.542794634498943e-10, 9.311402340919643e-15, 1.2022420829459516e-13, 3.6284294832487305e-12, 1.3022886678260869e-12, 5.8998521856442775e-06, 8.085463276074194e-15, 0.0005694953753989688, 2.237702823529412e-10, 0.004970225471147749, 2.700619354914425e-15, 0.0016274510452485955, 0.004054576269552607, 5.96…	['absPCC_Remap_0.3-BC', 'MI_Remap-MCL', 'RF_Remap_0.1-MCL', 'RF_Remap-MCL', 'MI_Remap-BC', 'absPCC_Remap_0.5-BC', 'absPCC_Remap_0.3-MCL', 'RF_Remap-BC', 'RF_Remap_0.05-MCL', 'RF_Remap_25000-BC', 'absPCC_Remap-BC', 'absPCC_Remap_0.4-BC', 'AdaL_Remap-BC', 'Consensus_Remap-MCL', 'absPCC_Remap_0.5-MCL', 'RF_Remap_25000-MCL', 'AdaL_Remap-MCL', 'RF_Remap_0.05-BC', 'RF_Remap_0.1-BC']	218.86847140490138	19.0
PF3D7_0421300-GO:0020013	[1.554551241197605e-14, 7.107873236260622e-13, 1.5976539240827585e-17, 1.2560061311999994e-26, 5.542794634498943e-10, 9.311402340919643e-15, 7.920816651969951e-12, 1.628849870490566e-10, 1.3022886678260869e-12, 0.00026984464655310515, 9.841972006730768e-17, 0.0022112905338964213, 3.770266137976888e-12, 0.004970225471147749, 5.923818672615727e-16, 0.0016274510452485955, 0.018589042650612148, 1.692…	['absPCC_Remap_0.3-BC', 'MI_Remap-MCL', 'RF_Remap_0.1-MCL', 'RF_Remap-MCL', 'MI_Remap-BC', 'absPCC_Remap_0.5-BC', 'absPCC_Remap_0.3-MCL', 'RF_Remap-BC', 'RF_Remap_0.05-MCL', 'RF_Remap_25000-BC', 'absPCC_Remap-BC', 'absPCC_Remap_0.4-BC', 'AdaL_Remap-BC', 'Consensus_Remap-MCL', 'absPCC_Remap_0.5-MCL', 'RF_Remap_25000-MCL', 'AdaL_Remap-MCL', 'RF_Remap_0.05-BC', 'RF_Remap_0.1-BC']	218.42406663365242	19.0
PF3D7_0800300-GO:0020013	[1.554551241197605e-14, 7.107873236260622e-13, 1.5976539240827585e-17, 1.2560061311999994e-26, 5.542794634498943e-10, 9.311402340919643e-15, 7.920816651969951e-12, 1.628849870490566e-10, 0.00026984464655310515, 9.841972006730768e-17, 0.0002725067383459441, 2.1312677491124264e-14, 0.00015912151640410662, 5.923818672615727e-16, 3.935161481025189e-05, 1.6926455084857838e-14, 3.7078098137985727e-07, …	['MI_Remap-BC', 'absPCC_Remap_0.3-BC', 'absPCC_Remap_0.4-BC', 'absPCC_Remap_0.5-BC', 'RF_Remap_0.05-MCL', 'RF_Remap_25000-BC', 'AdaL_Remap-BC', 'absPCC_Remap-BC', 'MI_Remap-MCL', 'Consensus_Remap-BC', 'Consensus_Remap-MCL', 'RF_Remap_25000-MCL', 'absPCC_Remap_0.3-MCL', 'AdaL_Remap-MCL', 'RF_Remap_0.05-BC', 'RF_Remap_0.1-BC', 'RF_Remap_0.1-MCL', 'RF_Remap-MCL']	217.5071085817596	18.0
PF3D7_0712800-GO:0020035	[1.554551241197605e-14, 7.107873236260622e-13, 2.157079082058738e-16, 1.2560061311999994e-26, 5.542794634498943e-10, 9.311402340919643e-15, 1.2022420829459516e-13, 3.6284294832487305e-12, 5.5250385342095075e-06, 8.085463276074194e-15, 0.0002725067383459441, 1.7467616010799863e-12, 0.00015912151640410662, 2.700619354914425e-15, 3.935161481025189e-05, 5.968461673856394e-16, 3.7078098137985727e-07, …	['MI_Remap-BC', 'absPCC_Remap_0.3-BC', 'absPCC_Remap_0.4-BC', 'absPCC_Remap_0.5-BC', 'RF_Remap_0.05-MCL', 'RF_Remap_25000-BC', 'AdaL_Remap-BC', 'absPCC_Remap-BC', 'MI_Remap-MCL', 'Consensus_Remap-BC', 'Consensus_Remap-MCL', 'RF_Remap_25000-MCL', 'absPCC_Remap_0.3-MCL', 'AdaL_Remap-MCL', 'RF_Remap_0.05-BC', 'RF_Remap_0.1-BC', 'RF_Remap_0.1-MCL', 'RF_Remap-MCL']	216.58938679713802	18.0
PF3D7_0800300-GO:0020035	[1.554551241197605e-14, 7.107873236260622e-13, 2.157079082058738e-16, 1.2560061311999994e-26, 5.542794634498943e-10, 9.311402340919643e-15, 1.2022420829459516e-13, 3.6284294832487305e-12, 5.8998521856442775e-06, 8.085463276074194e-15, 0.0002725067383459441, 1.7467616010799863e-12, 0.00015912151640410662, 2.700619354914425e-15, 3.935161481025189e-05, 5.968461673856394e-16, 3.7078098137985727e-07, …	['MI_Remap-BC', 'absPCC_Remap_0.3-BC', 'absPCC_Remap_0.4-BC', 'absPCC_Remap_0.5-BC', 'RF_Remap_0.05-MCL', 'RF_Remap_25000-BC', 'AdaL_Remap-BC', 'absPCC_Remap-BC', 'MI_Remap-MCL', 'Consensus_Remap-BC', 'Consensus_Remap-MCL', 'RF_Remap_25000-MCL', 'absPCC_Remap_0.3-MCL', 'AdaL_Remap-MCL', 'RF_Remap_0.05-BC', 'RF_Remap_0.1-BC', 'RF_Remap_0.1-MCL', 'RF_Remap-MCL']	216.56088097747482	18.0
PF3D7_0517000-GO:0006412	[1.09128527617949e-06, 4.054817528240025e-17, 0.009444873301872431, 8.312020283841287e-20, 2.7407241587343438e-17, 3.1814891053239258e-12, 2.4427953402810806e-19, 3.290626499221588e-05, 0.025408997671658044, 1.991139722548853e-20, 2.3986664704109587e-18, 0.00015849399241087614, 4.710361546919431e-19, 1.3213404654545455e-20, 1.0802538981818182e-05, 1.242010025752803e-10, 1.5282185225590232e-07, 1.…	['MI_Remap-BC', 'absPCC_Remap_0.3-BC', 'absPCC_Remap_0.4-BC', 'absPCC_Remap_0.5-BC', 'RF_Remap_0.05-MCL', 'RF_Remap_25000-BC', 'absPCC_Remap-MCL', 'absPCC_Remap-BC', 'MI_Remap-MCL', 'Consensus_Remap-BC', 'Consensus_Remap-MCL', 'absPCC_Remap_0.5-MCL', 'RF_Remap_0.1-MCL', 'RF_Remap-BC', 'RF_Remap_0.05-BC', 'RF_Remap_0.1-BC', 'absPCC_Remap_0.4-MCL', 'RF_Remap-MCL']	213.9963197136509	18.0
PF3D7_1100200-GO:0020033	[2.0696257329522966e-14, 9.071221650520473e-13, 1.0210270869656119e-15, 1.4982837873230767e-24, 6.929639560088279e-10, 1.246922161832061e-14, 1.0478574603516999e-11, 2.2074175283168317e-10, 1.7324539470319637e-12, 6.342070024743252e-06, 5.425294779299307e-05, 7.860027544532129e-07, 0.00031752041096620763, 2.3968204745308312e-12, 0.00018995532387096776, 7.251358083484575e-14, 4.8107680522219426e-0…	['absPCC_Remap_0.3-BC', 'MI_Remap-MCL', 'RF_Remap_0.1-MCL', 'RF_Remap-MCL', 'MI_Remap-BC', 'absPCC_Remap_0.5-BC', 'Consensus_Remap-BC', 'absPCC_Remap_0.3-MCL', 'RF_Remap_0.05-MCL', 'RF_Remap_25000-BC', 'absPCC_Remap-BC', 'absPCC_Remap_0.4-BC', 'absPCC_Remap-MCL', 'AdaL_Remap-BC', 'Consensus_Remap-MCL', 'absPCC_Remap_0.5-MCL', 'RF_Remap_25000-MCL', 'AdaL_Remap-MCL', 'RF_Remap_0.05-BC', 'RF_Remap_0…	213.8157476342806	20.0
PF3D7_0100200-GO:0020033	[2.0696257329522966e-14, 9.071221650520473e-13, 1.0210270869656119e-15, 1.4982837873230767e-24, 6.929639560088279e-10, 1.246922161832061e-14, 1.0478574603516999e-11, 0.0032672199388987565, 2.2074175283168317e-10, 1.7324539470319637e-12, 0.0003631994318132855, 1.1738917641580041e-14, 0.010516396331932269, 2.3968204745308312e-12, 0.021110522221777082, 7.251358083484575e-14, 0.00828866250950241, 0.0…	['absPCC_Remap_0.3-BC', 'MI_Remap-MCL', 'RF_Remap_0.1-MCL', 'RF_Remap-MCL', 'MI_Remap-BC', 'absPCC_Remap_0.5-BC', 'Consensus_Remap-BC', 'absPCC_Remap_0.3-MCL', 'RF_Remap-BC', 'RF_Remap_0.05-MCL', 'RF_Remap_25000-BC', 'absPCC_Remap-BC', 'absPCC_Remap_0.4-MCL', 'absPCC_Remap_0.4-BC', 'AdaL_Remap-BC', 'Consensus_Remap-MCL', 'absPCC_Remap_0.5-MCL', 'RF_Remap_25000-MCL', 'AdaL_Remap-MCL', 'RF_Remap_0.…	213.45349717166013	21.0
PF3D7_1150400-GO:0009405	[2.3522016e-11, 7.897404658807679e-08, 6.689045247268833e-13, 5.915976856851063e-28, 1.9705971966885526e-07, 9.748167208076009e-12, 7.145820935199478e-11, 0.03477973269667711, 1.5113905738582675e-09, 5.085175118314425e-08, 1.2539102991416122e-05, 0.005368718651814589, 1.1676709222156047e-13, 2.5745514405185027e-06, 6.104089495364714e-13, 2.793327375662475e-06, 8.586562529901732e-15, 2.15166284774…	['absPCC_Remap_0.3-BC', 'MI_Remap-MCL', 'RF_Remap_0.1-MCL', 'RF_Remap-MCL', 'MI_Remap-BC', 'absPCC_Remap_0.5-BC', 'Consensus_Remap-BC', 'absPCC_Remap_0.3-MCL', 'RF_Remap_0.05-MCL', 'RF_Remap_25000-BC', 'absPCC_Remap-BC', 'absPCC_Remap_0.4-MCL', 'absPCC_Remap_0.4-BC', 'absPCC_Remap-MCL', 'AdaL_Remap-BC', 'Consensus_Remap-MCL', 'absPCC_Remap_0.5-MCL', 'RF_Remap_25000-MCL', 'AdaL_Remap-MCL', 'RF_Rem…	209.68179619892499	21.0
PF3D7_0712800-GO:0020033	[2.0696257329522966e-14, 9.071221650520473e-13, 1.0210270869656119e-15, 1.4982837873230767e-24, 6.929639560088279e-10, 1.246922161832061e-14, 1.0478574603516999e-11, 2.2074175283168317e-10, 6.342070024743252e-06, 1.1738917641580041e-14, 0.00031752041096620763, 2.3968204745308312e-12, 0.00018995532387096776, 7.251358083484575e-14, 4.8107680522219426e-05, 2.908134105882353e-14, 4.726058735254989e-0…	['MI_Remap-BC', 'absPCC_Remap_0.3-BC', 'absPCC_Remap_0.4-BC', 'absPCC_Remap_0.5-BC', 'RF_Remap_0.05-MCL', 'RF_Remap_25000-BC', 'AdaL_Remap-BC', 'absPCC_Remap-BC', 'MI_Remap-MCL', 'Consensus_Remap-BC', 'Consensus_Remap-MCL', 'RF_Remap_25000-MCL', 'absPCC_Remap_0.3-MCL', 'AdaL_Remap-MCL', 'RF_Remap_0.05-BC', 'RF_Remap_0.1-BC', 'RF_Remap_0.1-MCL', 'RF_Remap-MCL']	205.61462868559371	18.0
PF3D7_0719700-GO:0006412	[1.0891118508341514e-06, 5.543010102421999e-09, 2.773228104532524e-13, 2.7642702185970635e-18, 1.2110215648351648e-06, 1.2153825552475247e-21, 1.1884367005181346e-07, 8.312020283841287e-20, 3.290626499221588e-05, 0.025408997671658044, 1.991139722548853e-20, 4.279348140819786e-06, 0.00015849399241087614, 1.2043729870556059e-14, 1.3213404654545455e-20, 1.0802538981818182e-05, 1.242010025752803e-10,…	['absPCC_Remap_0.3-BC', 'MI_Remap-MCL', 'RF_Remap_0.1-MCL', 'RF_Remap-MCL', 'MI_Remap-BC', 'absPCC_Remap_0.5-BC', 'Consensus_Remap-BC', 'absPCC_Remap_0.3-MCL', 'RF_Remap-BC', 'RF_Remap_0.05-MCL', 'RF_Remap_25000-BC', 'absPCC_Remap-BC', 'absPCC_Remap_0.4-BC', 'absPCC_Remap-MCL', 'AdaL_Remap-BC', 'Consensus_Remap-MCL', 'AdaL_Remap-MCL', 'RF_Remap_0.05-BC', 'RF_Remap_0.1-BC']	204.3784686224898	19.0
PF3D7_1100200-GO:0009405	[2.3522016e-11, 7.897404658807679e-08, 6.689045247268833e-13, 5.915976856851063e-28, 1.9705971966885526e-07, 9.748167208076009e-12, 7.145820935199478e-11, 0.03477973269667711, 1.5113905738582675e-09, 5.085175118314425e-08, 1.2539102991416122e-05, 0.005368718651814589, 6.198173039341963e-07, 2.5745514405185027e-06, 6.959890926678035e-12, 2.793327375662475e-06, 8.586562529901732e-15, 2.151662847743…	['absPCC_Remap_0.3-BC', 'MI_Remap-MCL', 'RF_Remap_0.1-MCL', 'RF_Remap-MCL', 'MI_Remap-BC', 'absPCC_Remap_0.5-BC', 'Consensus_Remap-BC', 'absPCC_Remap_0.3-MCL', 'RF_Remap-BC', 'RF_Remap_0.05-MCL', 'RF_Remap_25000-BC', 'absPCC_Remap-BC', 'absPCC_Remap_0.4-MCL', 'absPCC_Remap_0.4-BC', 'absPCC_Remap-MCL', 'AdaL_Remap-BC', 'Consensus_Remap-MCL', 'absPCC_Remap_0.5-MCL', 'RF_Remap_25000-MCL', 'AdaL_Rema…	203.9016698530485	22.0
PF3D7_0800300-GO:0020033	[2.0696257329522966e-14, 9.071221650520473e-13, 1.0210270869656119e-15, 1.4982837873230767e-24, 6.929639560088279e-10, 1.246922161832061e-14, 1.0478574603516999e-11, 2.2074175283168317e-10, 0.0003631994318132855, 1.1738917641580041e-14, 0.00031752041096620763, 2.3968204745308312e-12, 0.00018995532387096776, 7.251358083484575e-14, 4.8107680522219426e-05, 2.908134105882353e-14, 4.726058735254989e-0…	['MI_Remap-BC', 'absPCC_Remap_0.3-BC', 'absPCC_Remap_0.4-BC', 'absPCC_Remap_0.5-BC', 'RF_Remap_0.05-MCL', 'RF_Remap_25000-BC', 'AdaL_Remap-BC', 'absPCC_Remap-BC', 'MI_Remap-MCL', 'Consensus_Remap-BC', 'Consensus_Remap-MCL', 'RF_Remap_25000-MCL', 'absPCC_Remap_0.3-MCL', 'AdaL_Remap-MCL', 'RF_Remap_0.05-BC', 'RF_Remap_0.1-BC', 'RF_Remap_0.1-MCL', 'RF_Remap-MCL']	203.85671455804783	18.0
PF3D7_0421300-GO:0020033	[2.0696257329522966e-14, 9.071221650520473e-13, 1.0210270869656119e-15, 1.4982837873230767e-24, 6.929639560088279e-10, 1.246922161832061e-14, 1.0478574603516999e-11, 2.2074175283168317e-10, 1.7324539470319637e-12, 0.0003631994318132855, 1.1738917641580041e-14, 0.010516396331932269, 2.943485375206612e-10, 0.021110522221777082, 7.251358083484575e-14, 0.00828866250950241, 0.004958042630176797, 2.908…	['absPCC_Remap_0.3-BC', 'MI_Remap-MCL', 'RF_Remap_0.1-MCL', 'RF_Remap-MCL', 'MI_Remap-BC', 'absPCC_Remap_0.5-BC', 'absPCC_Remap_0.3-MCL', 'RF_Remap-BC', 'RF_Remap_0.05-MCL', 'RF_Remap_25000-BC', 'absPCC_Remap-BC', 'absPCC_Remap_0.4-BC', 'AdaL_Remap-BC', 'Consensus_Remap-MCL', 'absPCC_Remap_0.5-MCL', 'RF_Remap_25000-MCL', 'AdaL_Remap-MCL', 'RF_Remap_0.05-BC', 'RF_Remap_0.1-BC']	203.70580249859842	19.0
PF3D7_0712800-GO:0009405	[2.3522016e-11, 7.897404658807679e-08, 6.689045247268833e-13, 5.915976856851063e-28, 1.9705971966885526e-07, 9.748167208076009e-12, 7.145820935199478e-11, 1.5113905738582675e-09, 1.2539102991416122e-05, 1.1676709222156047e-13, 2.5745514405185027e-06, 6.104089495364714e-13, 2.793327375662475e-06, 8.586562529901732e-15, 2.1516628477432297e-09, 0.009958675322483124, 3.493188783797469e-14, 1.00207748…	['absPCC_Remap_0.3-BC', 'MI_Remap-MCL', 'RF_Remap_0.1-MCL', 'RF_Remap-MCL', 'MI_Remap-BC', 'absPCC_Remap_0.5-BC', 'Consensus_Remap-BC', 'absPCC_Remap_0.3-MCL', 'RF_Remap-BC', 'RF_Remap_0.05-MCL', 'RF_Remap_25000-BC', 'absPCC_Remap-BC', 'absPCC_Remap_0.4-BC', 'AdaL_Remap-BC', 'Consensus_Remap-MCL', 'RF_Remap_25000-MCL', 'AdaL_Remap-MCL', 'RF_Remap_0.05-BC', 'RF_Remap_0.1-BC']	200.6610974239091	19.0
PF3D7_1240400-GO:0020035	[2.157079082058738e-16, 1.2560061311999994e-26, 5.542794634498943e-10, 9.311402340919643e-15, 1.2022420829459516e-13, 0.003012654093648586, 3.6284294832487305e-12, 1.3022886678260869e-12, 5.8998521856442775e-06, 8.085463276074194e-15, 0.0005694953753989688, 1.7467616010799863e-12, 0.004970225471147749, 2.700619354914425e-15, 3.935161481025189e-05, 0.004054576269552607, 5.968461673856394e-16, 4.79…	['MI_Remap-BC', 'absPCC_Remap_0.3-BC', 'absPCC_Remap_0.4-BC', 'absPCC_Remap_0.5-BC', 'RF_Remap_0.05-MCL', 'RF_Remap_25000-BC', 'absPCC_Remap-BC', 'MI_Remap-MCL', 'Consensus_Remap-MCL', 'absPCC_Remap_0.5-MCL', 'RF_Remap_25000-MCL', 'RF_Remap_0.1-MCL', 'absPCC_Remap_0.3-MCL', 'RF_Remap-BC', 'RF_Remap_0.05-BC', 'RF_Remap_0.1-BC', 'absPCC_Remap_0.4-MCL', 'RF_Remap-MCL']	199.15698099947284	18.0
PF3D7_0712000-GO:0020013	[4.0687028895233915e-05, 1.5976539240827585e-17, 1.2560061311999994e-26, 5.542794634498943e-10, 9.311402340919643e-15, 7.920816651969951e-12, 1.628849870490566e-10, 1.3022886678260869e-12, 0.00026984464655310515, 9.841972006730768e-17, 0.0022112905338964213, 2.1312677491124264e-14, 0.004970225471147749, 5.923818672615727e-16, 0.0016274510452485955, 0.018589042650612148, 1.6926455084857838e-14, 5.…	['MI_Remap-BC', 'absPCC_Remap_0.3-BC', 'absPCC_Remap_0.4-BC', 'absPCC_Remap_0.5-BC', 'RF_Remap_0.05-MCL', 'RF_Remap_25000-BC', 'AdaL_Remap-BC', 'absPCC_Remap-BC', 'MI_Remap-MCL', 'Consensus_Remap-MCL', 'absPCC_Remap_0.5-MCL', 'RF_Remap_25000-MCL', 'absPCC_Remap_0.3-MCL', 'RF_Remap-BC', 'RF_Remap_0.05-BC', 'RF_Remap_0.1-BC', 'RF_Remap_0.1-MCL', 'RF_Remap-MCL']	199.1056893664333	18.0
PF3D7_1240400-GO:0020013	[1.5976539240827585e-17, 1.2560061311999994e-26, 5.542794634498943e-10, 9.311402340919643e-15, 7.920816651969951e-12, 0.003012654093648586, 1.628849870490566e-10, 1.3022886678260869e-12, 0.00026984464655310515, 9.841972006730768e-17, 0.0022112905338964213, 2.1312677491124264e-14, 0.004970225471147749, 5.923818672615727e-16, 3.935161481025189e-05, 0.018589042650612148, 1.6926455084857838e-14, 5.86…	['MI_Remap-BC', 'absPCC_Remap_0.3-BC', 'absPCC_Remap_0.4-BC', 'absPCC_Remap_0.5-BC', 'RF_Remap_0.05-MCL', 'RF_Remap_25000-BC', 'absPCC_Remap-BC', 'MI_Remap-MCL', 'Consensus_Remap-MCL', 'absPCC_Remap_0.5-MCL', 'RF_Remap_25000-MCL', 'RF_Remap_0.1-MCL', 'absPCC_Remap_0.3-MCL', 'RF_Remap-BC', 'RF_Remap_0.05-BC', 'RF_Remap_0.1-BC', 'absPCC_Remap_0.4-MCL', 'RF_Remap-MCL']	198.8527414490616	18.0
PF3D7_0712000-GO:0020035	[0.000436447493188534, 2.157079082058738e-16, 1.2560061311999994e-26, 5.542794634498943e-10, 9.311402340919643e-15, 1.2022420829459516e-13, 3.6284294832487305e-12, 1.3022886678260869e-12, 5.8998521856442775e-06, 8.085463276074194e-15, 0.0005694953753989688, 1.7467616010799863e-12, 0.004970225471147749, 2.700619354914425e-15, 0.0016274510452485955, 0.004054576269552607, 5.968461673856394e-16, 4.79…	['MI_Remap-BC', 'absPCC_Remap_0.3-BC', 'absPCC_Remap_0.4-BC', 'absPCC_Remap_0.5-BC', 'RF_Remap_0.05-MCL', 'RF_Remap_25000-BC', 'AdaL_Remap-BC', 'absPCC_Remap-BC', 'MI_Remap-MCL', 'Consensus_Remap-MCL', 'absPCC_Remap_0.5-MCL', 'RF_Remap_25000-MCL', 'absPCC_Remap_0.3-MCL', 'RF_Remap-BC', 'RF_Remap_0.05-BC', 'RF_Remap_0.1-BC', 'RF_Remap_0.1-MCL', 'RF_Remap-MCL']	198.3794528908099	18.0
PF3D7_0800200-GO:0020013	[1.554551241197605e-14, 7.107873236260622e-13, 1.5976539240827585e-17, 1.2560061311999994e-26, 9.311402340919643e-15, 0.001135127050480841, 1.3022886678260869e-12, 0.00026984464655310515, 4.8346078847022553e-05, 9.841972006730768e-17, 0.0022112905338964213, 2.1312677491124264e-14, 0.004970225471147749, 5.923818672615727e-16, 0.0016274510452485955, 0.00974122369487485, 1.6926455084857838e-14, 5.86…	['MI_Remap-BC', 'RF_Remap_0.05-MCL', 'absPCC_Remap_0.5-BC', 'RF_Remap_25000-BC', 'absPCC_Remap-MCL', 'AdaL_Remap-BC', 'absPCC_Remap-BC', 'MI_Remap-MCL', 'Consensus_Remap-MCL', 'absPCC_Remap_0.5-MCL', 'RF_Remap_25000-MCL', 'RF_Remap-BC', 'absPCC_Remap_0.3-MCL', 'AdaL_Remap-MCL', 'RF_Remap_0.05-BC', 'RF_Remap_0.1-BC', 'RF_Remap_0.1-MCL', 'RF_Remap-MCL']	198.0674182123217	18.0
PF3D7_0800300-GO:0009405	[2.3522016e-11, 7.897404658807679e-08, 6.689045247268833e-13, 5.915976856851063e-28, 1.9705971966885526e-07, 9.748167208076009e-12, 7.145820935199478e-11, 1.5113905738582675e-09, 1.2539102991416122e-05, 1.1676709222156047e-13, 2.5745514405185027e-06, 9.42143537030658e-10, 2.793327375662475e-06, 8.586562529901732e-15, 2.1516628477432297e-09, 0.009958675322483124, 3.493188783797469e-14, 1.002077489…	['absPCC_Remap_0.3-BC', 'MI_Remap-MCL', 'RF_Remap_0.1-MCL', 'RF_Remap-MCL', 'MI_Remap-BC', 'absPCC_Remap_0.5-BC', 'Consensus_Remap-BC', 'absPCC_Remap_0.3-MCL', 'RF_Remap-BC', 'RF_Remap_0.05-MCL', 'RF_Remap_25000-BC', 'absPCC_Remap-BC', 'absPCC_Remap_0.4-BC', 'AdaL_Remap-BC', 'Consensus_Remap-MCL', 'RF_Remap_25000-MCL', 'AdaL_Remap-MCL', 'RF_Remap_0.05-BC', 'RF_Remap_0.1-BC']	197.47260124305717	19.0
PF3D7_0425800-GO:0020013	[1.554551241197605e-14, 7.107873236260622e-13, 1.0410737520407247e-05, 1.2560061311999994e-26, 9.311402340919643e-15, 0.003012654093648586, 0.003012654093648586, 0.001135127050480841, 1.3022886678260869e-12, 5.5250385342095075e-06, 4.8346078847022553e-05, 9.841972006730768e-17, 0.0022112905338964213, 3.770266137976888e-12, 0.004970225471147749, 5.923818672615727e-16, 0.0016274510452485955, 1.6926…	['MI_Remap-MCL', 'RF_Remap_0.1-MCL', 'RF_Remap-MCL', 'MI_Remap-BC', 'absPCC_Remap_0.5-BC', 'Consensus_Remap-BC', 'absPCC_Remap_0.3-MCL', 'RF_Remap_0.05-MCL', 'RF_Remap_25000-BC', 'absPCC_Remap-BC', 'absPCC_Remap_0.4-MCL', 'absPCC_Remap_0.4-BC', 'absPCC_Remap-MCL', 'AdaL_Remap-BC', 'Consensus_Remap-MCL', 'absPCC_Remap_0.5-MCL', 'RF_Remap_25000-MCL', 'AdaL_Remap-MCL', 'RF_Remap_0.05-BC', 'RF_Remap_…	195.15606145381213	20.0
PF3D7_0800200-GO:0020035	[1.554551241197605e-14, 7.107873236260622e-13, 5.906181767348082e-16, 1.2560061311999994e-26, 9.311402340919643e-15, 0.001135127050480841, 1.3022886678260869e-12, 5.8998521856442775e-06, 4.8346078847022553e-05, 8.085463276074194e-15, 0.0005694953753989688, 1.7467616010799863e-12, 0.004970225471147749, 2.700619354914425e-15, 0.0016274510452485955, 0.00974122369487485, 5.968461673856394e-16, 4.7992…	['MI_Remap-BC', 'RF_Remap_0.05-MCL', 'absPCC_Remap_0.5-BC', 'RF_Remap_25000-BC', 'absPCC_Remap-MCL', 'AdaL_Remap-BC', 'absPCC_Remap-BC', 'MI_Remap-MCL', 'Consensus_Remap-MCL', 'absPCC_Remap_0.5-MCL', 'RF_Remap_25000-MCL', 'RF_Remap-BC', 'absPCC_Remap_0.3-MCL', 'AdaL_Remap-MCL', 'RF_Remap_0.05-BC', 'RF_Remap_0.1-BC', 'RF_Remap_0.1-MCL', 'RF_Remap-MCL']	193.8019650667001	18.0
PF3D7_0425800-GO:0020035	[1.554551241197605e-14, 7.107873236260622e-13, 1.0410737520407247e-05, 1.2560061311999994e-26, 9.311402340919643e-15, 0.003012654093648586, 0.003012654093648586, 0.001135127050480841, 1.3022886678260869e-12, 5.5250385342095075e-06, 4.8346078847022553e-05, 8.085463276074194e-15, 0.0005694953753989688, 4.4368877064220185e-11, 0.004970225471147749, 2.700619354914425e-15, 0.0016274510452485955, 5.968…	['MI_Remap-MCL', 'RF_Remap_0.1-MCL', 'RF_Remap-MCL', 'MI_Remap-BC', 'absPCC_Remap_0.5-BC', 'Consensus_Remap-BC', 'absPCC_Remap_0.3-MCL', 'RF_Remap_0.05-MCL', 'RF_Remap_25000-BC', 'absPCC_Remap-BC', 'absPCC_Remap_0.4-MCL', 'absPCC_Remap_0.4-BC', 'absPCC_Remap-MCL', 'AdaL_Remap-BC', 'Consensus_Remap-MCL', 'absPCC_Remap_0.5-MCL', 'RF_Remap_25000-MCL', 'AdaL_Remap-MCL', 'RF_Remap_0.05-BC', 'RF_Remap_…	191.64104892426778	20.0
PF3D7_0421300-GO:0009405	[2.3522016e-11, 7.897404658807679e-08, 6.689045247268833e-13, 5.915976856851063e-28, 1.9705971966885526e-07, 9.748167208076009e-12, 7.145820935199478e-11, 1.5113905738582675e-09, 5.085175118314425e-08, 1.2539102991416122e-05, 1.1676709222156047e-13, 0.003859193585032258, 6.104089495364714e-13, 0.006394343148540189, 8.586562529901732e-15, 0.00875748346594873, 0.009958675322483124, 3.49318878379746…	['absPCC_Remap_0.3-BC', 'MI_Remap-MCL', 'RF_Remap_0.1-MCL', 'RF_Remap-MCL', 'MI_Remap-BC', 'absPCC_Remap_0.5-BC', 'absPCC_Remap_0.3-MCL', 'RF_Remap-BC', 'RF_Remap_0.05-MCL', 'RF_Remap_25000-BC', 'absPCC_Remap-BC', 'absPCC_Remap_0.4-BC', 'AdaL_Remap-BC', 'Consensus_Remap-MCL', 'absPCC_Remap_0.5-MCL', 'RF_Remap_25000-MCL', 'AdaL_Remap-MCL', 'RF_Remap_0.05-BC', 'RF_Remap_0.1-BC']	187.81061862034485	19.0
PF3D7_1240900-GO:0009405	[2.3522016e-11, 7.897404658807679e-08, 6.689045247268833e-13, 5.915976856851063e-28, 1.9705971966885526e-07, 9.748167208076009e-12, 7.145820935199478e-11, 8.02709833846154e-05, 5.085175118314425e-08, 1.2539102991416122e-05, 0.005368718651814589, 1.1676709222156047e-13, 0.003859193585032258, 6.104089495364714e-13, 0.006394343148540189, 8.586562529901732e-15, 0.00875748346594873, 3.493188783797469e…	['absPCC_Remap_0.3-BC', 'MI_Remap-MCL', 'RF_Remap_0.1-MCL', 'RF_Remap-MCL', 'MI_Remap-BC', 'absPCC_Remap_0.5-BC', 'Consensus_Remap-BC', 'absPCC_Remap_0.3-MCL', 'RF_Remap_0.05-MCL', 'RF_Remap_25000-BC', 'absPCC_Remap-BC', 'absPCC_Remap_0.4-BC', 'absPCC_Remap-MCL', 'AdaL_Remap-BC', 'Consensus_Remap-MCL', 'absPCC_Remap_0.5-MCL', 'RF_Remap_25000-MCL', 'AdaL_Remap-MCL', 'RF_Remap_0.05-BC', 'RF_Remap_0…	185.60216607662326	20.0
PF3D7_1240400-GO:0020033	[1.0210270869656119e-15, 1.4982837873230767e-24, 6.929639560088279e-10, 1.246922161832061e-14, 1.0478574603516999e-11, 0.0032672199388987565, 2.2074175283168317e-10, 1.7324539470319637e-12, 0.0003631994318132855, 1.1738917641580041e-14, 0.010516396331932269, 2.3968204745308312e-12, 0.021110522221777082, 7.251358083484575e-14, 4.8107680522219426e-05, 0.004958042630176797, 2.908134105882353e-14, 8.…	['MI_Remap-BC', 'absPCC_Remap_0.3-BC', 'absPCC_Remap_0.4-BC', 'absPCC_Remap_0.5-BC', 'RF_Remap_0.05-MCL', 'RF_Remap_25000-BC', 'absPCC_Remap-BC', 'MI_Remap-MCL', 'Consensus_Remap-MCL', 'absPCC_Remap_0.5-MCL', 'RF_Remap_25000-MCL', 'RF_Remap_0.1-MCL', 'absPCC_Remap_0.3-MCL', 'RF_Remap-BC', 'RF_Remap_0.05-BC', 'RF_Remap_0.1-BC', 'absPCC_Remap_0.4-MCL', 'RF_Remap-MCL']	184.79067813721343	18.0
PF3D7_0712000-GO:0020033	[0.000531543300653336, 1.0210270869656119e-15, 1.4982837873230767e-24, 6.929639560088279e-10, 1.246922161832061e-14, 1.0478574603516999e-11, 2.2074175283168317e-10, 1.7324539470319637e-12, 0.0003631994318132855, 1.1738917641580041e-14, 0.010516396331932269, 2.3968204745308312e-12, 0.021110522221777082, 7.251358083484575e-14, 0.00828866250950241, 0.004958042630176797, 2.908134105882353e-14, 8.1993…	['MI_Remap-BC', 'absPCC_Remap_0.3-BC', 'absPCC_Remap_0.4-BC', 'absPCC_Remap_0.5-BC', 'RF_Remap_0.05-MCL', 'RF_Remap_25000-BC', 'AdaL_Remap-BC', 'absPCC_Remap-BC', 'MI_Remap-MCL', 'Consensus_Remap-MCL', 'absPCC_Remap_0.5-MCL', 'RF_Remap_25000-MCL', 'absPCC_Remap_0.3-MCL', 'RF_Remap-BC', 'RF_Remap_0.05-BC', 'RF_Remap_0.1-BC', 'RF_Remap_0.1-MCL', 'RF_Remap-MCL']	183.34304782057706	18.0
PF3D7_0425800-GO:0020033	[2.0696257329522966e-14, 9.071221650520473e-13, 1.2247287516830636e-05, 1.4982837873230767e-24, 1.246922161832061e-14, 0.0032672199388987565, 0.0032672199388987565, 0.0012700087252936706, 1.7324539470319637e-12, 6.342070024743252e-06, 5.425294779299307e-05, 1.1738917641580041e-14, 0.010516396331932269, 2.943485375206612e-10, 0.021110522221777082, 7.251358083484575e-14, 0.00828866250950241, 2.9081…	['MI_Remap-MCL', 'RF_Remap_0.1-MCL', 'RF_Remap-MCL', 'MI_Remap-BC', 'absPCC_Remap_0.5-BC', 'Consensus_Remap-BC', 'absPCC_Remap_0.3-MCL', 'RF_Remap_0.05-MCL', 'RF_Remap_25000-BC', 'absPCC_Remap-BC', 'absPCC_Remap_0.4-MCL', 'absPCC_Remap_0.4-BC', 'absPCC_Remap-MCL', 'AdaL_Remap-BC', 'Consensus_Remap-MCL', 'absPCC_Remap_0.5-MCL', 'RF_Remap_25000-MCL', 'AdaL_Remap-MCL', 'RF_Remap_0.05-BC', 'RF_Remap_…	181.74383567404684	20.0
PF3D7_0632500-GO:0020035	[2.157079082058738e-16, 1.2560061311999994e-26, 1.5548709792521911e-06, 9.311402340919643e-15, 1.2022420829459516e-13, 3.6284294832487305e-12, 5.5250385342095075e-06, 8.085463276074194e-15, 0.0002725067383459441, 1.7467616010799863e-12, 0.00015912151640410662, 2.408877982474084e-07, 3.935161481025189e-05, 0.004054576269552607, 5.968461673856394e-16, 3.7078098137985727e-07, 4.799216723478261e-23]	['MI_Remap-BC', 'absPCC_Remap_0.3-BC', 'absPCC_Remap_0.4-BC', 'absPCC_Remap_0.5-BC', 'RF_Remap_0.05-MCL', 'RF_Remap_25000-BC', 'absPCC_Remap-BC', 'MI_Remap-MCL', 'Consensus_Remap-BC', 'Consensus_Remap-MCL', 'RF_Remap_25000-MCL', 'absPCC_Remap_0.3-MCL', 'RF_Remap-BC', 'RF_Remap_0.05-BC', 'RF_Remap_0.1-BC', 'RF_Remap_0.1-MCL', 'RF_Remap-MCL']	181.6264690424743	17.0
PF3D7_0632500-GO:0020013	[1.5976539240827585e-17, 1.2560061311999994e-26, 4.5374148042735354e-05, 9.311402340919643e-15, 7.920816651969951e-12, 1.628849870490566e-10, 5.5250385342095075e-06, 9.841972006730768e-17, 0.0002725067383459441, 2.1312677491124264e-14, 0.00015912151640410662, 2.408877982474084e-07, 3.935161481025189e-05, 0.018589042650612148, 1.6926455084857838e-14, 3.7078098137985727e-07, 5.867991237073171e-25]	['MI_Remap-BC', 'absPCC_Remap_0.3-BC', 'absPCC_Remap_0.4-BC', 'absPCC_Remap_0.5-BC', 'RF_Remap_0.05-MCL', 'RF_Remap_25000-BC', 'absPCC_Remap-BC', 'MI_Remap-MCL', 'Consensus_Remap-BC', 'Consensus_Remap-MCL', 'RF_Remap_25000-MCL', 'absPCC_Remap_0.3-MCL', 'RF_Remap-BC', 'RF_Remap_0.05-BC', 'RF_Remap_0.1-BC', 'RF_Remap_0.1-MCL', 'RF_Remap-MCL']	181.4476820272332	17.0
PF3D7_0800200-GO:0020033	[2.0696257329522966e-14, 9.071221650520473e-13, 1.0210270869656119e-15, 1.4982837873230767e-24, 1.246922161832061e-14, 0.0012700087252936706, 1.7324539470319637e-12, 0.0003631994318132855, 5.425294779299307e-05, 1.1738917641580041e-14, 0.010516396331932269, 2.3968204745308312e-12, 0.021110522221777082, 7.251358083484575e-14, 0.00828866250950241, 2.908134105882353e-14, 8.199373369927006e-23]	['MI_Remap-BC', 'RF_Remap_0.05-MCL', 'absPCC_Remap_0.5-BC', 'RF_Remap_25000-BC', 'absPCC_Remap-MCL', 'AdaL_Remap-BC', 'absPCC_Remap-BC', 'MI_Remap-MCL', 'Consensus_Remap-MCL', 'absPCC_Remap_0.5-MCL', 'RF_Remap_25000-MCL', 'absPCC_Remap_0.3-MCL', 'AdaL_Remap-MCL', 'RF_Remap_0.05-BC', 'RF_Remap_0.1-BC', 'RF_Remap_0.1-MCL', 'RF_Remap-MCL']	180.8570064289552	17.0
PF3D7_1150400-GO:0016337	[1.5658293922575033e-11, 1.0648186734084117e-07, 4.932727511913358e-13, 3.8380438791910115e-21, 2.2882199996675444e-07, 2.937822873571692e-10, 2.1338381757523645e-08, 1.5004605804976466e-07, 2.7502245594533027e-08, 0.0011657335515687446, 0.0325557456924488, 2.042772922650231e-13, 2.555786585229161e-05, 2.0077771545285123e-10, 1.0230352865444792e-05, 2.5722491229649236e-12, 1.5594324359281436e-06,…	['absPCC_Remap_0.3-BC', 'MI_Remap-MCL', 'RF_Remap_0.1-MCL', 'RF_Remap-MCL', 'MI_Remap-BC', 'absPCC_Remap_0.5-BC', 'Consensus_Remap-BC', 'absPCC_Remap_0.3-MCL', 'RF_Remap_0.05-MCL', 'RF_Remap_25000-BC', 'absPCC_Remap-BC', 'absPCC_Remap_0.4-BC', 'absPCC_Remap-MCL', 'AdaL_Remap-BC', 'Consensus_Remap-MCL', 'absPCC_Remap_0.5-MCL', 'RF_Remap_25000-MCL', 'AdaL_Remap-MCL', 'RF_Remap_0.05-BC', 'RF_Remap_0…	177.64089368018108	20.0
PF3D7_1240400-GO:0009405	[6.689045247268833e-13, 5.915976856851063e-28, 1.9705971966885526e-07, 9.748167208076009e-12, 7.145820935199478e-11, 1.5113905738582675e-09, 5.085175118314425e-08, 1.2539102991416122e-05, 1.1676709222156047e-13, 0.003859193585032258, 6.104089495364714e-13, 0.006394343148540189, 8.586562529901732e-15, 2.1516628477432297e-09, 0.009958675322483124, 3.493188783797469e-14, 3.4566359370191075e-21]	['MI_Remap-BC', 'absPCC_Remap_0.3-BC', 'absPCC_Remap_0.4-BC', 'absPCC_Remap_0.5-BC', 'RF_Remap_0.05-MCL', 'RF_Remap_25000-BC', 'absPCC_Remap-BC', 'MI_Remap-MCL', 'Consensus_Remap-MCL', 'absPCC_Remap_0.5-MCL', 'RF_Remap_25000-MCL', 'absPCC_Remap_0.3-MCL', 'RF_Remap-BC', 'RF_Remap_0.05-BC', 'RF_Remap_0.1-BC', 'RF_Remap_0.1-MCL', 'RF_Remap-MCL']	176.68918265797558	17.0
PF3D7_0712900-GO:0020013	[1.554551241197605e-14, 1.5976539240827585e-17, 1.2560061311999994e-26, 7.920816651969951e-12, 1.628849870490566e-10, 5.5250385342095075e-06, 9.841972006730768e-17, 0.0002725067383459441, 3.770266137976888e-12, 0.00015912151640410662, 5.923818672615727e-16, 3.935161481025189e-05, 1.6926455084857838e-14, 5.867991237073171e-25]	['MI_Remap-BC', 'absPCC_Remap_0.4-BC', 'RF_Remap_0.05-MCL', 'absPCC_Remap_0.5-BC', 'RF_Remap_25000-BC', 'AdaL_Remap-BC', 'absPCC_Remap-BC', 'MI_Remap-MCL', 'Consensus_Remap-MCL', 'RF_Remap_25000-MCL', 'RF_Remap_0.05-BC', 'RF_Remap_0.1-BC', 'RF_Remap_0.1-MCL', 'RF_Remap-MCL']	175.08175408659406	14.0
PF3D7_0632500-GO:0009405	[6.689045247268833e-13, 5.915976856851063e-28, 5.926750132833886e-06, 9.748167208076009e-12, 7.145820935199478e-11, 1.5113905738582675e-09, 1.2539102991416122e-05, 1.1676709222156047e-13, 2.5745514405185027e-06, 6.959890926678035e-12, 2.793327375662475e-06, 1.9994436752963857e-08, 2.1516628477432297e-09, 0.009958675322483124, 3.493188783797469e-14, 1.0020774897043988e-07, 3.4566359370191075e-21]	['MI_Remap-BC', 'absPCC_Remap_0.3-BC', 'absPCC_Remap_0.4-BC', 'absPCC_Remap_0.5-BC', 'RF_Remap_0.05-MCL', 'RF_Remap_25000-BC', 'absPCC_Remap-BC', 'MI_Remap-MCL', 'Consensus_Remap-BC', 'Consensus_Remap-MCL', 'RF_Remap_25000-MCL', 'absPCC_Remap_0.3-MCL', 'RF_Remap-BC', 'RF_Remap_0.05-BC', 'RF_Remap_0.1-BC', 'RF_Remap_0.1-MCL', 'RF_Remap-MCL']	174.02776622042714	17.0
PF3D7_0425800-GO:0009405	[2.3522016e-11, 7.897404658807679e-08, 5.085175118314425e-08, 5.915976856851063e-28, 9.748167208076009e-12, 0.0003011610512275559, 0.03477973269667711, 8.02709833846154e-05, 5.085175118314425e-08, 1.2539102991416122e-05, 0.005368718651814589, 1.1676709222156047e-13, 0.003859193585032258, 6.104089495364714e-13, 0.006394343148540189, 8.586562529901732e-15, 0.00875748346594873, 3.493188783797469e-14…	['MI_Remap-MCL', 'RF_Remap_0.1-MCL', 'RF_Remap-MCL', 'MI_Remap-BC', 'absPCC_Remap_0.5-BC', 'Consensus_Remap-BC', 'absPCC_Remap_0.3-MCL', 'RF_Remap_0.05-MCL', 'RF_Remap_25000-BC', 'absPCC_Remap-BC', 'absPCC_Remap_0.4-MCL', 'absPCC_Remap_0.4-BC', 'absPCC_Remap-MCL', 'AdaL_Remap-BC', 'Consensus_Remap-MCL', 'absPCC_Remap_0.5-MCL', 'RF_Remap_25000-MCL', 'AdaL_Remap-MCL', 'RF_Remap_0.05-BC', 'RF_Remap_…	173.60044953387538	20.0
PF3D7_0632500-GO:0020033	[0.04023660079505896, 1.0210270869656119e-15, 1.4982837873230767e-24, 5.340256524085875e-05, 1.246922161832061e-14, 1.0478574603516999e-11, 2.2074175283168317e-10, 6.342070024743252e-06, 1.1738917641580041e-14, 0.00031752041096620763, 2.3968204745308312e-12, 0.00018995532387096776, 3.102485035896748e-07, 4.8107680522219426e-05, 0.004958042630176797, 2.908134105882353e-14, 4.726058735254989e-07, 8…	['MI_Remap-BC', 'absPCC_Remap_0.3-BC', 'absPCC_Remap_0.4-BC', 'absPCC_Remap_0.5-BC', 'RF_Remap_0.05-MCL', 'RF_Remap_25000-BC', 'AdaL_Remap-BC', 'absPCC_Remap-BC', 'MI_Remap-MCL', 'Consensus_Remap-BC', 'Consensus_Remap-MCL', 'RF_Remap_25000-MCL', 'absPCC_Remap_0.3-MCL', 'RF_Remap-BC', 'RF_Remap_0.05-BC', 'RF_Remap_0.1-BC', 'RF_Remap_0.1-MCL', 'RF_Remap-MCL']	172.07011292199687	18.0
PF3D7_0712900-GO:0020035	[1.554551241197605e-14, 2.157079082058738e-16, 1.2560061311999994e-26, 1.2022420829459516e-13, 3.6284294832487305e-12, 5.5250385342095075e-06, 8.085463276074194e-15, 0.0002725067383459441, 4.4368877064220185e-11, 0.00015912151640410662, 5.1018211546191236e-14, 3.935161481025189e-05, 5.968461673856394e-16, 4.799216723478261e-23]	['MI_Remap-BC', 'absPCC_Remap_0.4-BC', 'RF_Remap_0.05-MCL', 'absPCC_Remap_0.5-BC', 'RF_Remap_25000-BC', 'AdaL_Remap-BC', 'absPCC_Remap-BC', 'MI_Remap-MCL', 'Consensus_Remap-MCL', 'RF_Remap_25000-MCL', 'RF_Remap_0.05-BC', 'RF_Remap_0.1-BC', 'RF_Remap_0.1-MCL', 'RF_Remap-MCL']	172.0418811458308	14.0
PF3D7_0712800-GO:0016337	[1.5658293922575033e-11, 1.0648186734084117e-07, 4.932727511913358e-13, 3.8380438791910115e-21, 2.2882199996675444e-07, 2.937822873571692e-10, 2.1338381757523645e-08, 1.5004605804976466e-07, 6.661806971879376e-07, 2.042772922650231e-13, 2.555786585229161e-05, 2.0077771545285123e-10, 1.0230352865444792e-05, 2.5722491229649236e-12, 1.5594324359281436e-06, 6.558139020895523e-12, 7.851008605032671e-0…	['MI_Remap-BC', 'absPCC_Remap_0.3-BC', 'absPCC_Remap_0.4-BC', 'absPCC_Remap_0.5-BC', 'RF_Remap_0.05-MCL', 'RF_Remap_25000-BC', 'AdaL_Remap-BC', 'absPCC_Remap-BC', 'MI_Remap-MCL', 'Consensus_Remap-BC', 'Consensus_Remap-MCL', 'RF_Remap_25000-MCL', 'absPCC_Remap_0.3-MCL', 'AdaL_Remap-MCL', 'RF_Remap_0.05-BC', 'RF_Remap_0.1-BC', 'RF_Remap_0.1-MCL', 'RF_Remap-MCL']	171.83589673512128	18.0
PF3D7_0712000-GO:0009405	[0.001682900218981592, 6.689045247268833e-13, 5.915976856851063e-28, 1.9705971966885526e-07, 9.748167208076009e-12, 7.145820935199478e-11, 1.5113905738582675e-09, 5.085175118314425e-08, 1.2539102991416122e-05, 1.1676709222156047e-13, 0.003859193585032258, 6.104089495364714e-13, 0.006394343148540189, 8.586562529901732e-15, 0.00875748346594873, 3.493188783797469e-14, 3.4566359370191075e-21]	['MI_Remap-BC', 'absPCC_Remap_0.3-BC', 'absPCC_Remap_0.4-BC', 'absPCC_Remap_0.5-BC', 'RF_Remap_0.05-MCL', 'RF_Remap_25000-BC', 'AdaL_Remap-BC', 'absPCC_Remap-BC', 'MI_Remap-MCL', 'Consensus_Remap-MCL', 'absPCC_Remap_0.5-MCL', 'RF_Remap_25000-MCL', 'absPCC_Remap_0.3-MCL', 'RF_Remap_0.05-BC', 'RF_Remap_0.1-BC', 'RF_Remap_0.1-MCL', 'RF_Remap-MCL']	170.85172075958232	17.0
PF3D7_1100200-GO:0016337	[1.5658293922575033e-11, 1.0648186734084117e-07, 4.932727511913358e-13, 3.8380438791910115e-21, 2.2882199996675444e-07, 2.937822873571692e-10, 2.1338381757523645e-08, 1.5004605804976466e-07, 2.7502245594533027e-08, 6.661806971879376e-07, 0.0325557456924488, 9.542408582452667e-06, 2.555786585229161e-05, 2.2786872176348266e-07, 1.0230352865444792e-05, 2.5722491229649236e-12, 1.5594324359281436e-06,…	['absPCC_Remap_0.3-BC', 'MI_Remap-MCL', 'RF_Remap_0.1-MCL', 'RF_Remap-MCL', 'MI_Remap-BC', 'absPCC_Remap_0.5-BC', 'Consensus_Remap-BC', 'absPCC_Remap_0.3-MCL', 'RF_Remap_0.05-MCL', 'RF_Remap_25000-BC', 'absPCC_Remap-BC', 'absPCC_Remap_0.4-BC', 'absPCC_Remap-MCL', 'AdaL_Remap-BC', 'Consensus_Remap-MCL', 'absPCC_Remap_0.5-MCL', 'RF_Remap_25000-MCL', 'AdaL_Remap-MCL', 'RF_Remap_0.05-BC', 'RF_Remap_0…	170.15949380845458	20.0
PF3D7_0632700-GO:0020013	[8.979669106382978e-05, 7.107873236260622e-13, 1.5976539240827585e-17, 1.2560061311999994e-26, 9.311402340919643e-15, 0.001135127050480841, 1.3022886678260869e-12, 4.8346078847022553e-05, 0.0018087974189550328, 0.0022112905338964213, 2.1312677491124264e-14, 0.004970225471147749, 2.700619354914425e-15, 0.0016274510452485955, 1.6926455084857838e-14, 5.867991237073171e-25]	['MI_Remap-BC', 'RF_Remap_0.05-MCL', 'absPCC_Remap_0.5-BC', 'RF_Remap_25000-BC', 'absPCC_Remap-MCL', 'AdaL_Remap-BC', 'MI_Remap-MCL', 'Consensus_Remap-MCL', 'absPCC_Remap_0.5-MCL', 'RF_Remap_25000-MCL', 'absPCC_Remap_0.3-MCL', 'AdaL_Remap-MCL', 'RF_Remap_0.05-BC', 'RF_Remap_0.1-BC', 'RF_Remap_0.1-MCL', 'RF_Remap-MCL']	168.80232081993725	16.0
PF3D7_0712900-GO:0009405	[2.3522016e-11, 6.689045247268833e-13, 5.915976856851063e-28, 0.011434776049717838, 7.145820935199478e-11, 1.5113905738582675e-09, 1.2539102991416122e-05, 1.1676709222156047e-13, 2.5745514405185027e-06, 6.104089495364714e-13, 2.793327375662475e-06, 8.586562529901732e-15, 2.1516628477432297e-09, 3.493188783797469e-14, 3.4566359370191075e-21]	['MI_Remap-BC', 'absPCC_Remap_0.3-BC', 'absPCC_Remap_0.4-BC', 'absPCC_Remap_0.5-BC', 'RF_Remap_0.05-MCL', 'RF_Remap_25000-BC', 'AdaL_Remap-BC', 'absPCC_Remap-BC', 'MI_Remap-MCL', 'Consensus_Remap-MCL', 'RF_Remap_25000-MCL', 'RF_Remap_0.05-BC', 'RF_Remap_0.1-BC', 'RF_Remap_0.1-MCL', 'RF_Remap-MCL']	168.78297786265483	15.0
PF3D7_0800100-GO:0020013	[1.5976539240827585e-17, 1.2560061311999994e-26, 5.542794634498943e-10, 7.920816651969951e-12, 1.628849870490566e-10, 5.5250385342095075e-06, 9.841972006730768e-17, 0.0002725067383459441, 3.770266137976888e-12, 0.00015912151640410662, 3.655242030781467e-07, 3.935161481025189e-05, 1.6926455084857838e-14, 3.7078098137985727e-07, 5.867991237073171e-25]	['MI_Remap-BC', 'absPCC_Remap_0.3-BC', 'absPCC_Remap_0.4-BC', 'absPCC_Remap_0.5-BC', 'RF_Remap_0.05-MCL', 'RF_Remap_25000-BC', 'absPCC_Remap-BC', 'MI_Remap-MCL', 'Consensus_Remap-BC', 'Consensus_Remap-MCL', 'RF_Remap_25000-MCL', 'RF_Remap_0.05-BC', 'RF_Remap_0.1-BC', 'RF_Remap_0.1-MCL', 'RF_Remap-MCL']	168.1701985083773	15.0
PF3D7_1150400-GO:0098609	[4.087726409336409e-11, 2.121823128266439e-07, 3.031103888534108e-12, 3.533892699795436e-20, 4.627031217364016e-07, 7.676913739805825e-10, 5.4386237711247015e-08, 3.6396066130927905e-07, 6.173202569828872e-08, 0.002988647553600499, 0.041009400832274716, 7.996099059594713e-13, 4.89287491975198e-05, 5.971492201188118e-10, 2.2349611117241375e-05, 8.547876920316937e-12, 3.8628828e-06, 3.8859585930697…	['absPCC_Remap_0.3-BC', 'MI_Remap-MCL', 'RF_Remap_0.1-MCL', 'RF_Remap-MCL', 'MI_Remap-BC', 'absPCC_Remap_0.5-BC', 'Consensus_Remap-BC', 'absPCC_Remap_0.3-MCL', 'RF_Remap_0.05-MCL', 'RF_Remap_25000-BC', 'absPCC_Remap-BC', 'absPCC_Remap_0.4-BC', 'absPCC_Remap-MCL', 'AdaL_Remap-BC', 'Consensus_Remap-MCL', 'absPCC_Remap_0.5-MCL', 'RF_Remap_25000-MCL', 'AdaL_Remap-MCL', 'RF_Remap_0.05-BC', 'RF_Remap_0…	168.16040895622817	20.0
PF3D7_0800100-GO:0020035	[5.906181767348082e-16, 1.2560061311999994e-26, 5.542794634498943e-10, 1.2022420829459516e-13, 3.6284294832487305e-12, 5.5250385342095075e-06, 8.085463276074194e-15, 0.0002725067383459441, 4.4368877064220185e-11, 0.00015912151640410662, 1.1435064355555556e-08, 3.935161481025189e-05, 5.968461673856394e-16, 3.7078098137985727e-07, 4.799216723478261e-23]	['MI_Remap-BC', 'absPCC_Remap_0.3-BC', 'absPCC_Remap_0.4-BC', 'absPCC_Remap_0.5-BC', 'RF_Remap_0.05-MCL', 'RF_Remap_25000-BC', 'absPCC_Remap-BC', 'MI_Remap-MCL', 'Consensus_Remap-BC', 'Consensus_Remap-MCL', 'RF_Remap_25000-MCL', 'RF_Remap_0.05-BC', 'RF_Remap_0.1-BC', 'RF_Remap_0.1-MCL', 'RF_Remap-MCL']	168.13268582608606	15.0
PF3D7_0800200-GO:0009405	[2.3522016e-11, 7.897404658807679e-08, 6.689045247268833e-13, 5.915976856851063e-28, 9.748167208076009e-12, 8.02709833846154e-05, 5.085175118314425e-08, 1.2539102991416122e-05, 0.005368718651814589, 1.1676709222156047e-13, 0.003859193585032258, 6.104089495364714e-13, 0.006394343148540189, 8.586562529901732e-15, 0.00875748346594873, 3.493188783797469e-14, 3.4566359370191075e-21]	['MI_Remap-BC', 'RF_Remap_0.05-MCL', 'absPCC_Remap_0.5-BC', 'RF_Remap_25000-BC', 'absPCC_Remap-MCL', 'AdaL_Remap-BC', 'absPCC_Remap-BC', 'MI_Remap-MCL', 'Consensus_Remap-MCL', 'absPCC_Remap_0.5-MCL', 'RF_Remap_25000-MCL', 'absPCC_Remap_0.3-MCL', 'AdaL_Remap-MCL', 'RF_Remap_0.05-BC', 'RF_Remap_0.1-BC', 'RF_Remap_0.1-MCL', 'RF_Remap-MCL']	166.50241766419202	17.0
PF3D7_0800100-GO:0009405	[6.689045247268833e-13, 5.915976856851063e-28, 1.9705971966885526e-07, 7.145820935199478e-11, 1.5113905738582675e-09, 1.48107855831898e-05, 1.1676709222156047e-13, 2.5745514405185027e-06, 6.104089495364714e-13, 2.793327375662475e-06, 1.9994436752963857e-08, 2.1516628477432297e-09, 0.009958675322483124, 3.493188783797469e-14, 1.0020774897043988e-07, 3.4566359370191075e-21]	['MI_Remap-BC', 'absPCC_Remap_0.3-BC', 'absPCC_Remap_0.4-BC', 'absPCC_Remap_0.5-BC', 'RF_Remap_0.05-MCL', 'RF_Remap_25000-BC', 'absPCC_Remap-BC', 'MI_Remap-MCL', 'Consensus_Remap-BC', 'Consensus_Remap-MCL', 'RF_Remap_25000-MCL', 'RF_Remap-BC', 'RF_Remap_0.05-BC', 'RF_Remap_0.1-BC', 'RF_Remap_0.1-MCL', 'RF_Remap-MCL']	165.47957786378802	16.0
PF3D7_0800300-GO:0016337	[1.5658293922575033e-11, 1.0648186734084117e-07, 4.932727511913358e-13, 3.8380438791910115e-21, 2.2882199996675444e-07, 2.937822873571692e-10, 2.1338381757523645e-08, 1.5004605804976466e-07, 0.0011657335515687446, 2.042772922650231e-13, 2.555786585229161e-05, 3.592409601061923e-07, 1.0230352865444792e-05, 2.5722491229649236e-12, 1.5594324359281436e-06, 6.558139020895523e-12, 7.851008605032671e-06…	['MI_Remap-BC', 'absPCC_Remap_0.3-BC', 'absPCC_Remap_0.4-BC', 'absPCC_Remap_0.5-BC', 'RF_Remap_0.05-MCL', 'RF_Remap_25000-BC', 'AdaL_Remap-BC', 'absPCC_Remap-BC', 'MI_Remap-MCL', 'Consensus_Remap-BC', 'Consensus_Remap-MCL', 'RF_Remap_25000-MCL', 'absPCC_Remap_0.3-MCL', 'AdaL_Remap-MCL', 'RF_Remap_0.05-BC', 'RF_Remap_0.1-BC', 'RF_Remap_0.1-MCL', 'RF_Remap-MCL']	165.3402191434245	18.0
PF3D7_0632700-GO:0020035	[8.979669106382978e-05, 7.107873236260622e-13, 5.906181767348082e-16, 1.2560061311999994e-26, 9.311402340919643e-15, 0.001135127050480841, 1.3022886678260869e-12, 4.8346078847022553e-05, 0.020761708858766943, 0.0005694953753989688, 1.7467616010799863e-12, 0.004970225471147749, 2.700619354914425e-15, 0.0016274510452485955, 5.968461673856394e-16, 4.799216723478261e-23]	['MI_Remap-BC', 'RF_Remap_0.05-MCL', 'absPCC_Remap_0.5-BC', 'RF_Remap_25000-BC', 'absPCC_Remap-MCL', 'AdaL_Remap-BC', 'MI_Remap-MCL', 'Consensus_Remap-MCL', 'absPCC_Remap_0.5-MCL', 'RF_Remap_25000-MCL', 'absPCC_Remap_0.3-MCL', 'AdaL_Remap-MCL', 'RF_Remap_0.05-BC', 'RF_Remap_0.1-BC', 'RF_Remap_0.1-MCL', 'RF_Remap-MCL']	164.39020623474215	16.0
PF3D7_0712800-GO:0098609	[4.087726409336409e-11, 2.121823128266439e-07, 3.031103888534108e-12, 3.533892699795436e-20, 4.627031217364016e-07, 7.676913739805825e-10, 5.4386237711247015e-08, 3.6396066130927905e-07, 1.1450830642758621e-06, 7.996099059594713e-13, 4.89287491975198e-05, 5.971492201188118e-10, 2.2349611117241375e-05, 8.547876920316937e-12, 3.8628828e-06, 3.8859585930697104e-11, 1.7160654039289055e-05, 1.21631969…	['MI_Remap-BC', 'absPCC_Remap_0.3-BC', 'absPCC_Remap_0.4-BC', 'absPCC_Remap_0.5-BC', 'RF_Remap_0.05-MCL', 'RF_Remap_25000-BC', 'AdaL_Remap-BC', 'absPCC_Remap-BC', 'MI_Remap-MCL', 'Consensus_Remap-BC', 'Consensus_Remap-MCL', 'RF_Remap_25000-MCL', 'absPCC_Remap_0.3-MCL', 'AdaL_Remap-MCL', 'RF_Remap_0.05-BC', 'RF_Remap_0.1-BC', 'RF_Remap_0.1-MCL', 'RF_Remap-MCL']	162.98044061949753	18.0
PF3D7_0712900-GO:0020033	[2.0696257329522966e-14, 1.0210270869656119e-15, 1.4982837873230767e-24, 1.0478574603516999e-11, 2.2074175283168317e-10, 6.342070024743252e-06, 1.1738917641580041e-14, 0.00031752041096620763, 2.943485375206612e-10, 0.00018995532387096776, 7.251358083484575e-14, 4.8107680522219426e-05, 2.908134105882353e-14, 8.199373369927006e-23]	['MI_Remap-BC', 'absPCC_Remap_0.4-BC', 'RF_Remap_0.05-MCL', 'absPCC_Remap_0.5-BC', 'RF_Remap_25000-BC', 'AdaL_Remap-BC', 'absPCC_Remap-BC', 'MI_Remap-MCL', 'Consensus_Remap-MCL', 'RF_Remap_25000-MCL', 'RF_Remap_0.05-BC', 'RF_Remap_0.1-BC', 'RF_Remap_0.1-MCL', 'RF_Remap-MCL']	162.09411719226324	14.0
PF3D7_0421300-GO:0016337	[1.5658293922575033e-11, 1.0648186734084117e-07, 4.932727511913358e-13, 3.8380438791910115e-21, 2.2882199996675444e-07, 2.937822873571692e-10, 2.1338381757523645e-08, 1.5004605804976466e-07, 2.7502245594533027e-08, 0.0011657335515687446, 2.042772922650231e-13, 0.006159470885894085, 2.0077771545285123e-10, 0.02356414117039524, 2.5722491229649236e-12, 0.004745344391374315, 6.558139020895523e-12, 1.…	['MI_Remap-BC', 'absPCC_Remap_0.3-BC', 'absPCC_Remap_0.4-BC', 'absPCC_Remap_0.5-BC', 'RF_Remap_0.05-MCL', 'RF_Remap_25000-BC', 'AdaL_Remap-BC', 'absPCC_Remap-BC', 'MI_Remap-MCL', 'Consensus_Remap-MCL', 'absPCC_Remap_0.5-MCL', 'RF_Remap_25000-MCL', 'absPCC_Remap_0.3-MCL', 'AdaL_Remap-MCL', 'RF_Remap_0.05-BC', 'RF_Remap_0.1-BC', 'RF_Remap_0.1-MCL', 'RF_Remap-MCL']	161.82076578477378	18.0
PF3D7_1100200-GO:0098609	[4.087726409336409e-11, 2.121823128266439e-07, 3.031103888534108e-12, 3.533892699795436e-20, 4.627031217364016e-07, 7.676913739805825e-10, 5.4386237711247015e-08, 3.6396066130927905e-07, 6.173202569828872e-08, 1.1450830642758621e-06, 0.041009400832274716, 2.8348228442975206e-05, 4.89287491975198e-05, 5.151386755532414e-07, 2.2349611117241375e-05, 8.547876920316937e-12, 3.8628828e-06, 3.8859585930…	['absPCC_Remap_0.3-BC', 'MI_Remap-MCL', 'RF_Remap_0.1-MCL', 'RF_Remap-MCL', 'MI_Remap-BC', 'absPCC_Remap_0.5-BC', 'Consensus_Remap-BC', 'absPCC_Remap_0.3-MCL', 'RF_Remap_0.05-MCL', 'RF_Remap_25000-BC', 'absPCC_Remap-BC', 'absPCC_Remap_0.4-BC', 'absPCC_Remap-MCL', 'AdaL_Remap-BC', 'Consensus_Remap-MCL', 'absPCC_Remap_0.5-MCL', 'RF_Remap_25000-MCL', 'AdaL_Remap-MCL', 'RF_Remap_0.05-BC', 'RF_Remap_0…	161.09155762140773	20.0
PF3D7_0800100-GO:0020033	[1.0210270869656119e-15, 1.4982837873230767e-24, 6.929639560088279e-10, 1.0478574603516999e-11, 2.2074175283168317e-10, 6.342070024743252e-06, 1.1738917641580041e-14, 0.00031752041096620763, 2.943485375206612e-10, 0.00018995532387096776, 4.537057292307693e-07, 4.8107680522219426e-05, 2.908134105882353e-14, 4.726058735254989e-07, 8.199373369927006e-23]	['MI_Remap-BC', 'absPCC_Remap_0.3-BC', 'absPCC_Remap_0.4-BC', 'absPCC_Remap_0.5-BC', 'RF_Remap_0.05-MCL', 'RF_Remap_25000-BC', 'absPCC_Remap-BC', 'MI_Remap-MCL', 'Consensus_Remap-BC', 'Consensus_Remap-MCL', 'RF_Remap_25000-MCL', 'RF_Remap_0.05-BC', 'RF_Remap_0.1-BC', 'RF_Remap_0.1-MCL', 'RF_Remap-MCL']	157.09844433582327	15.0
PF3D7_0800300-GO:0098609	[4.087726409336409e-11, 2.121823128266439e-07, 3.031103888534108e-12, 3.533892699795436e-20, 4.627031217364016e-07, 7.676913739805825e-10, 5.4386237711247015e-08, 3.6396066130927905e-07, 0.002988647553600499, 7.996099059594713e-13, 4.89287491975198e-05, 8.163963457741631e-07, 2.2349611117241375e-05, 8.547876920316937e-12, 3.8628828e-06, 3.8859585930697104e-11, 1.7160654039289055e-05, 1.2163196974…	['MI_Remap-BC', 'absPCC_Remap_0.3-BC', 'absPCC_Remap_0.4-BC', 'absPCC_Remap_0.5-BC', 'RF_Remap_0.05-MCL', 'RF_Remap_25000-BC', 'AdaL_Remap-BC', 'absPCC_Remap-BC', 'MI_Remap-MCL', 'Consensus_Remap-BC', 'Consensus_Remap-MCL', 'RF_Remap_25000-MCL', 'absPCC_Remap_0.3-MCL', 'AdaL_Remap-MCL', 'RF_Remap_0.05-BC', 'RF_Remap_0.1-BC', 'RF_Remap_0.1-MCL', 'RF_Remap-MCL']	156.42798472593108	18.0
PF3D7_0618300-GO:0006412	[1.09128527617949e-06, 2.7642702185970635e-18, 0.00048049818809642883, 0.008333155891693441, 5.631927042166707e-10, 3.1814891053239258e-12, 5.320483847704724e-11, 0.025408997671658044, 1.991139722548853e-20, 7.386777399661017e-21, 0.00015849399241087614, 1.2043729870556059e-14, 8.395739310467706e-05, 1.0802538981818182e-05, 1.242010025752803e-10, 1.5282185225590232e-07, 3.4651978356846477e-12]	['MI_Remap-BC', 'absPCC_Remap_0.3-BC', 'absPCC_Remap_0.4-BC', 'absPCC_Remap_0.5-BC', 'RF_Remap_0.05-MCL', 'RF_Remap_25000-BC', 'absPCC_Remap-MCL', 'absPCC_Remap-BC', 'MI_Remap-MCL', 'Consensus_Remap-BC', 'Consensus_Remap-MCL', 'absPCC_Remap_0.3-MCL', 'RF_Remap-BC', 'RF_Remap_0.05-BC', 'RF_Remap_0.1-BC', 'RF_Remap_0.1-MCL', 'RF_Remap-MCL']	156.30979988346922	17.0
PF3D7_0632700-GO:0020033	[2.31418201604626e-05, 9.071221650520473e-13, 1.0210270869656119e-15, 1.4982837873230767e-24, 1.246922161832061e-14, 0.0012700087252936706, 1.7324539470319637e-12, 5.425294779299307e-05, 0.02239906928122117, 0.010516396331932269, 2.3968204745308312e-12, 0.021110522221777082, 4.012265119526627e-13, 0.00828866250950241, 2.908134105882353e-14, 8.199373369927006e-23]	['MI_Remap-BC', 'RF_Remap_0.05-MCL', 'absPCC_Remap_0.5-BC', 'RF_Remap_25000-BC', 'absPCC_Remap-MCL', 'AdaL_Remap-BC', 'MI_Remap-MCL', 'Consensus_Remap-MCL', 'absPCC_Remap_0.5-MCL', 'RF_Remap_25000-MCL', 'absPCC_Remap_0.3-MCL', 'AdaL_Remap-MCL', 'RF_Remap_0.05-BC', 'RF_Remap_0.1-BC', 'RF_Remap_0.1-MCL', 'RF_Remap-MCL']	155.34507370287125	16.0
PF3D7_0200200-GO:0020035	[8.979669106382978e-05, 2.157079082058738e-16, 1.2560061311999994e-26, 0.009803286504756023, 1.2022420829459516e-13, 3.6284294832487305e-12, 5.8998521856442775e-06, 4.905575446153847e-08, 0.0005694953753989688, 1.7467616010799863e-12, 0.004970225471147749, 2.408877982474084e-07, 0.0016274510452485955, 5.968461673856394e-16, 3.7078098137985727e-07, 4.799216723478261e-23]	['MI_Remap-BC', 'absPCC_Remap_0.3-BC', 'absPCC_Remap_0.4-BC', 'absPCC_Remap_0.5-BC', 'RF_Remap_0.05-MCL', 'RF_Remap_25000-BC', 'AdaL_Remap-BC', 'absPCC_Remap-BC', 'MI_Remap-MCL', 'Consensus_Remap-BC', 'Consensus_Remap-MCL', 'RF_Remap_25000-MCL', 'RF_Remap_0.05-BC', 'RF_Remap_0.1-BC', 'RF_Remap_0.1-MCL', 'RF_Remap-MCL']	155.2076955552973	16.0
PF3D7_1480100-GO:0009405	[6.689045247268833e-13, 5.915976856851063e-28, 5.926750132833886e-06, 7.145820935199478e-11, 1.5113905738582675e-09, 1.2539102991416122e-05, 6.198173039341963e-07, 2.5745514405185027e-06, 9.42143537030658e-10, 2.793327375662475e-06, 1.9994436752963857e-08, 2.1516628477432297e-09, 0.009958675322483124, 3.493188783797469e-14, 1.0020774897043988e-07, 3.4566359370191075e-21]	['MI_Remap-BC', 'absPCC_Remap_0.3-BC', 'absPCC_Remap_0.4-BC', 'absPCC_Remap_0.5-BC', 'RF_Remap_0.05-MCL', 'RF_Remap_25000-BC', 'absPCC_Remap-BC', 'MI_Remap-MCL', 'Consensus_Remap-BC', 'Consensus_Remap-MCL', 'RF_Remap_25000-MCL', 'RF_Remap-BC', 'RF_Remap_0.05-BC', 'RF_Remap_0.1-BC', 'RF_Remap_0.1-MCL', 'RF_Remap-MCL']	154.160231319375	16.0
PF3D7_0200200-GO:0020013	[8.979669106382978e-05, 1.5976539240827585e-17, 1.2560061311999994e-26, 0.009803286504756023, 7.920816651969951e-12, 1.628849870490566e-10, 0.00026984464655310515, 4.905575446153847e-08, 0.0022112905338964213, 2.1312677491124264e-14, 0.004970225471147749, 2.408877982474084e-07, 0.0016274510452485955, 1.6926455084857838e-14, 3.7078098137985727e-07, 5.867991237073171e-25]	['MI_Remap-BC', 'absPCC_Remap_0.3-BC', 'absPCC_Remap_0.4-BC', 'absPCC_Remap_0.5-BC', 'RF_Remap_0.05-MCL', 'RF_Remap_25000-BC', 'AdaL_Remap-BC', 'absPCC_Remap-BC', 'MI_Remap-MCL', 'Consensus_Remap-BC', 'Consensus_Remap-MCL', 'RF_Remap_25000-MCL', 'RF_Remap_0.05-BC', 'RF_Remap_0.1-BC', 'RF_Remap_0.1-MCL', 'RF_Remap-MCL']	152.9912831515604	16.0
PF3D7_1131600-GO:0009405	[6.689045247268833e-13, 5.915976856851063e-28, 9.748167208076009e-12, 0.015501896500750515, 0.03477973269667711, 0.002247897536159601, 1.1676709222156047e-13, 0.003859193585032258, 6.104089495364714e-13, 0.006394343148540189, 8.586562529901732e-15, 2.1516628477432297e-09, 0.009958675322483124, 3.493188783797469e-14, 1.0020774897043988e-07, 3.4566359370191075e-21]	['MI_Remap-BC', 'absPCC_Remap_0.4-BC', 'RF_Remap_0.05-MCL', 'absPCC_Remap_0.5-BC', 'RF_Remap_25000-BC', 'MI_Remap-MCL', 'Consensus_Remap-BC', 'Consensus_Remap-MCL', 'RF_Remap_25000-MCL', 'RF_Remap_0.1-MCL', 'absPCC_Remap_0.3-MCL', 'RF_Remap-BC', 'RF_Remap_0.05-BC', 'RF_Remap_0.1-BC', 'absPCC_Remap_0.4-MCL', 'RF_Remap-MCL']	151.7373928493866	16.0
PF3D7_0421300-GO:0098609	[4.087726409336409e-11, 2.121823128266439e-07, 3.031103888534108e-12, 3.533892699795436e-20, 4.627031217364016e-07, 7.676913739805825e-10, 5.4386237711247015e-08, 3.6396066130927905e-07, 6.173202569828872e-08, 0.002988647553600499, 7.996099059594713e-13, 0.02100472009999332, 5.971492201188118e-10, 8.547876920316937e-12, 0.01726835120481801, 3.8859585930697104e-11, 1.2163196974052606e-18]	['MI_Remap-BC', 'absPCC_Remap_0.3-BC', 'absPCC_Remap_0.4-BC', 'absPCC_Remap_0.5-BC', 'RF_Remap_25000-BC', 'AdaL_Remap-BC', 'absPCC_Remap-BC', 'MI_Remap-MCL', 'Consensus_Remap-MCL', 'absPCC_Remap_0.5-MCL', 'RF_Remap_25000-MCL', 'absPCC_Remap_0.3-MCL', 'AdaL_Remap-MCL', 'RF_Remap_0.05-BC', 'RF_Remap_0.1-BC', 'RF_Remap_0.1-MCL', 'RF_Remap-MCL']	151.0740040611659	17.0
PF3D7_0425800-GO:0016337	[1.5658293922575033e-11, 1.0648186734084117e-07, 8.601100630650497e-07, 3.8380438791910115e-21, 2.937822873571692e-10, 0.00171461367220171, 0.0071497464230769235, 2.7502245594533027e-08, 6.661806971879376e-07, 0.0325557456924488, 2.042772922650231e-13, 0.006159470885894085, 2.0077771545285123e-10, 0.02356414117039524, 2.5722491229649236e-12, 0.004745344391374315, 6.558139020895523e-12, 7.85100860…	['MI_Remap-MCL', 'RF_Remap_0.1-MCL', 'RF_Remap-MCL', 'MI_Remap-BC', 'absPCC_Remap_0.5-BC', 'Consensus_Remap-BC', 'absPCC_Remap_0.3-MCL', 'RF_Remap_0.05-MCL', 'RF_Remap_25000-BC', 'absPCC_Remap-BC', 'absPCC_Remap_0.4-BC', 'absPCC_Remap-MCL', 'AdaL_Remap-BC', 'Consensus_Remap-MCL', 'absPCC_Remap_0.5-MCL', 'RF_Remap_25000-MCL', 'AdaL_Remap-MCL', 'RF_Remap_0.05-BC', 'RF_Remap_0.1-BC']	149.19117995867506	19.0
PF3D7_0712400-GO:0020013	[8.979669106382978e-05, 1.5976539240827585e-17, 1.2560061311999994e-26, 0.003012654093648586, 9.841972006730768e-17, 0.0022112905338964213, 2.1312677491124264e-14, 0.004970225471147749, 5.923818672615727e-16, 0.0016274510452485955, 0.00974122369487485, 1.6926455084857838e-14, 3.7078098137985727e-07, 5.867991237073171e-25]	['MI_Remap-BC', 'RF_Remap_0.05-MCL', 'RF_Remap_25000-BC', 'absPCC_Remap-MCL', 'AdaL_Remap-BC', 'MI_Remap-MCL', 'Consensus_Remap-BC', 'Consensus_Remap-MCL', 'RF_Remap_25000-MCL', 'RF_Remap-BC', 'RF_Remap_0.05-BC', 'RF_Remap_0.1-BC', 'RF_Remap_0.1-MCL', 'RF_Remap-MCL']	148.36367776495862	14.0
PF3D7_1240400-GO:0016337	[4.932727511913358e-13, 3.8380438791910115e-21, 2.2882199996675444e-07, 2.937822873571692e-10, 2.1338381757523645e-08, 1.5004605804976466e-07, 2.7502245594533027e-08, 0.0011657335515687446, 2.042772922650231e-13, 0.006159470885894085, 2.0077771545285123e-10, 0.02356414117039524, 2.5722491229649236e-12, 1.5594324359281436e-06, 6.558139020895523e-12, 1.4556204211286686e-19]	['MI_Remap-BC', 'absPCC_Remap_0.3-BC', 'absPCC_Remap_0.4-BC', 'absPCC_Remap_0.5-BC', 'RF_Remap_0.05-MCL', 'RF_Remap_25000-BC', 'absPCC_Remap-BC', 'MI_Remap-MCL', 'Consensus_Remap-MCL', 'absPCC_Remap_0.5-MCL', 'RF_Remap_25000-MCL', 'absPCC_Remap_0.3-MCL', 'RF_Remap_0.05-BC', 'RF_Remap_0.1-BC', 'RF_Remap_0.1-MCL', 'RF_Remap-MCL']	147.52608705778468	16.0
PF3D7_0712000-GO:0016337	[0.003169563927272727, 4.932727511913358e-13, 3.8380438791910115e-21, 2.2882199996675444e-07, 2.937822873571692e-10, 2.1338381757523645e-08, 1.5004605804976466e-07, 2.7502245594533027e-08, 0.0011657335515687446, 2.042772922650231e-13, 0.006159470885894085, 2.0077771545285123e-10, 0.02356414117039524, 2.5722491229649236e-12, 0.004745344391374315, 6.558139020895523e-12, 1.4556204211286686e-19]	['MI_Remap-BC', 'absPCC_Remap_0.3-BC', 'absPCC_Remap_0.4-BC', 'absPCC_Remap_0.5-BC', 'RF_Remap_0.05-MCL', 'RF_Remap_25000-BC', 'AdaL_Remap-BC', 'absPCC_Remap-BC', 'MI_Remap-MCL', 'Consensus_Remap-MCL', 'absPCC_Remap_0.5-MCL', 'RF_Remap_25000-MCL', 'absPCC_Remap_0.3-MCL', 'RF_Remap_0.05-BC', 'RF_Remap_0.1-BC', 'RF_Remap_0.1-MCL', 'RF_Remap-MCL']	146.54178636883978	17.0
PF3D7_0800200-GO:0016337	[1.5658293922575033e-11, 1.0648186734084117e-07, 4.932727511913358e-13, 3.8380438791910115e-21, 2.937822873571692e-10, 0.0071497464230769235, 2.7502245594533027e-08, 0.0011657335515687446, 0.0325557456924488, 2.042772922650231e-13, 0.006159470885894085, 2.0077771545285123e-10, 0.02356414117039524, 2.5722491229649236e-12, 0.004745344391374315, 6.558139020895523e-12, 1.4556204211286686e-19]	['MI_Remap-BC', 'RF_Remap_0.05-MCL', 'absPCC_Remap_0.5-BC', 'RF_Remap_25000-BC', 'absPCC_Remap-MCL', 'AdaL_Remap-BC', 'absPCC_Remap-BC', 'MI_Remap-MCL', 'Consensus_Remap-MCL', 'absPCC_Remap_0.5-MCL', 'RF_Remap_25000-MCL', 'absPCC_Remap_0.3-MCL', 'AdaL_Remap-MCL', 'RF_Remap_0.05-BC', 'RF_Remap_0.1-BC', 'RF_Remap_0.1-MCL', 'RF_Remap-MCL']	144.31873134638573	17.0
PF3D7_0712900-GO:0016337	[1.5658293922575033e-11, 4.932727511913358e-13, 3.8380438791910115e-21, 2.1338381757523645e-08, 1.5004605804976466e-07, 6.661806971879376e-07, 2.042772922650231e-13, 2.555786585229161e-05, 2.0077771545285123e-10, 1.0230352865444792e-05, 2.5722491229649236e-12, 1.5594324359281436e-06, 6.558139020895523e-12, 1.4556204211286686e-19]	['MI_Remap-BC', 'absPCC_Remap_0.4-BC', 'RF_Remap_0.05-MCL', 'absPCC_Remap_0.5-BC', 'RF_Remap_25000-BC', 'AdaL_Remap-BC', 'absPCC_Remap-BC', 'MI_Remap-MCL', 'Consensus_Remap-MCL', 'RF_Remap_25000-MCL', 'RF_Remap_0.05-BC', 'RF_Remap_0.1-BC', 'RF_Remap_0.1-MCL', 'RF_Remap-MCL']	143.58562123212488	14.0
PF3D7_0712400-GO:0020035	[8.979669106382978e-05, 2.157079082058738e-16, 1.2560061311999994e-26, 0.003012654093648586, 8.085463276074194e-15, 0.0005694953753989688, 1.7467616010799863e-12, 0.004970225471147749, 2.700619354914425e-15, 0.0016274510452485955, 0.00974122369487485, 5.968461673856394e-16, 3.7078098137985727e-07, 4.799216723478261e-23]	['MI_Remap-BC', 'RF_Remap_0.05-MCL', 'RF_Remap_25000-BC', 'absPCC_Remap-MCL', 'AdaL_Remap-BC', 'MI_Remap-MCL', 'Consensus_Remap-BC', 'Consensus_Remap-MCL', 'RF_Remap_25000-MCL', 'RF_Remap-BC', 'RF_Remap_0.05-BC', 'RF_Remap_0.1-BC', 'RF_Remap_0.1-MCL', 'RF_Remap-MCL']	142.87539268506438	14.0
PF3D7_0632500-GO:0016337	[4.932727511913358e-13, 3.8380438791910115e-21, 0.00012532017763675112, 2.937822873571692e-10, 2.1338381757523645e-08, 1.5004605804976466e-07, 6.661806971879376e-07, 2.042772922650231e-13, 2.555786585229161e-05, 2.2786872176348266e-07, 1.0230352865444792e-05, 6.313147059633029e-06, 1.5594324359281436e-06, 6.558139020895523e-12, 7.851008605032671e-06, 1.4556204211286686e-19]	['MI_Remap-BC', 'absPCC_Remap_0.3-BC', 'absPCC_Remap_0.4-BC', 'absPCC_Remap_0.5-BC', 'RF_Remap_0.05-MCL', 'RF_Remap_25000-BC', 'absPCC_Remap-BC', 'MI_Remap-MCL', 'Consensus_Remap-BC', 'Consensus_Remap-MCL', 'RF_Remap_25000-MCL', 'absPCC_Remap_0.3-MCL', 'RF_Remap_0.05-BC', 'RF_Remap_0.1-BC', 'RF_Remap_0.1-MCL', 'RF_Remap-MCL']	141.87449152403676	16.0
PF3D7_0200200-GO:0020033	[2.31418201604626e-05, 1.0210270869656119e-15, 1.4982837873230767e-24, 0.01049274275678987, 1.0478574603516999e-11, 2.2074175283168317e-10, 0.0003631994318132855, 7.860027544532129e-07, 0.010516396331932269, 2.3968204745308312e-12, 0.021110522221777082, 3.102485035896748e-07, 0.00828866250950241, 2.908134105882353e-14, 4.726058735254989e-07, 8.199373369927006e-23]	['MI_Remap-BC', 'absPCC_Remap_0.3-BC', 'absPCC_Remap_0.4-BC', 'absPCC_Remap_0.5-BC', 'RF_Remap_0.05-MCL', 'RF_Remap_25000-BC', 'AdaL_Remap-BC', 'absPCC_Remap-BC', 'MI_Remap-MCL', 'Consensus_Remap-BC', 'Consensus_Remap-MCL', 'RF_Remap_25000-MCL', 'RF_Remap_0.05-BC', 'RF_Remap_0.1-BC', 'RF_Remap_0.1-MCL', 'RF_Remap-MCL']	141.42223640371031	16.0
PF3D7_1109900-GO:0006412	[1.0891118508341514e-06, 7.814088795690316e-12, 4.054817528240025e-17, 0.000397938010190498, 0.013496711577320757, 0.0026794287808383234, 5.320483847704724e-11, 0.025408997671658044, 1.991139722548853e-20, 4.3445062724693444e-15, 0.00015849399241087614, 1.0159476147230492e-16, 8.395739310467706e-05, 2.5156340156787765e-05, 2.1690042693467325e-07, 1.750922792124596e-07, 3.4651978356846477e-12]	['MI_Remap-BC', 'absPCC_Remap_0.3-BC', 'absPCC_Remap_0.4-BC', 'absPCC_Remap_0.5-BC', 'RF_Remap_0.05-MCL', 'RF_Remap_25000-BC', 'absPCC_Remap-MCL', 'AdaL_Remap-BC', 'absPCC_Remap-BC', 'MI_Remap-MCL', 'Consensus_Remap-BC', 'Consensus_Remap-MCL', 'RF_Remap-BC', 'RF_Remap_0.05-BC', 'RF_Remap_0.1-BC', 'RF_Remap_0.1-MCL', 'RF_Remap-MCL']	140.58516546094674	17.0
PF3D7_0425800-GO:0098609	[4.087726409336409e-11, 2.121823128266439e-07, 1.6519109661050547e-06, 3.533892699795436e-20, 7.676913739805825e-10, 0.002363897935693407, 0.009604523461183637, 6.173202569828872e-08, 1.1450830642758621e-06, 0.041009400832274716, 7.996099059594713e-13, 0.02100472009999332, 5.971492201188118e-10, 8.547876920316937e-12, 0.01726835120481801, 3.8859585930697104e-11, 1.7160654039289055e-05, 1.21631969…	['MI_Remap-BC', 'absPCC_Remap_0.4-BC', 'absPCC_Remap_0.5-BC', 'RF_Remap_25000-BC', 'absPCC_Remap-MCL', 'AdaL_Remap-BC', 'absPCC_Remap-BC', 'MI_Remap-MCL', 'Consensus_Remap-BC', 'Consensus_Remap-MCL', 'absPCC_Remap_0.5-MCL', 'RF_Remap_25000-MCL', 'absPCC_Remap_0.3-MCL', 'AdaL_Remap-MCL', 'RF_Remap_0.05-BC', 'RF_Remap_0.1-BC', 'RF_Remap_0.1-MCL', 'RF_Remap-MCL']	139.51258004595707	18.0
PF3D7_0223500-GO:0020013	[1.5976539240827585e-17, 1.2560061311999994e-26, 0.003079096405295627, 5.5250385342095075e-06, 9.841972006730768e-17, 0.0022112905338964213, 3.770266137976888e-12, 0.00015912151640410662, 1.8670907886479706e-05, 3.935161481025189e-05, 0.018589042650612148, 1.6926455084857838e-14, 5.713468248648649e-06, 5.867991237073171e-25]	['MI_Remap-BC', 'RF_Remap_0.05-MCL', 'absPCC_Remap_0.5-BC', 'RF_Remap_25000-BC', 'absPCC_Remap-BC', 'MI_Remap-MCL', 'Consensus_Remap-BC', 'Consensus_Remap-MCL', 'RF_Remap_25000-MCL', 'RF_Remap-BC', 'RF_Remap_0.05-BC', 'RF_Remap_0.1-BC', 'RF_Remap_0.1-MCL', 'RF_Remap-MCL']	138.46159777669752	14.0
PF3D7_0223500-GO:0009405	[6.689045247268833e-13, 5.915976856851063e-28, 0.043758947213833416, 3.290626499221588e-05, 1.48107855831898e-05, 1.1676709222156047e-13, 0.003859193585032258, 6.104089495364714e-13, 2.793327375662475e-06, 1.9994436752963857e-08, 2.1516628477432297e-09, 3.493188783797469e-14, 1.8031707088509706e-05, 3.4566359370191075e-21]	['MI_Remap-BC', 'absPCC_Remap_0.3-BC', 'RF_Remap_0.05-MCL', 'absPCC_Remap_0.5-BC', 'RF_Remap_25000-BC', 'absPCC_Remap-BC', 'MI_Remap-MCL', 'Consensus_Remap-BC', 'Consensus_Remap-MCL', 'RF_Remap_25000-MCL', 'RF_Remap_0.05-BC', 'RF_Remap_0.1-BC', 'RF_Remap_0.1-MCL', 'RF_Remap-MCL']	138.2165301526691	14.0
PF3D7_0800100-GO:0016337	[4.932727511913358e-13, 3.8380438791910115e-21, 2.2882199996675444e-07, 2.1338381757523645e-08, 1.5004605804976466e-07, 6.661806971879376e-07, 2.042772922650231e-13, 2.555786585229161e-05, 2.0077771545285123e-10, 1.0230352865444792e-05, 6.313147059633029e-06, 1.5594324359281436e-06, 6.558139020895523e-12, 7.851008605032671e-06, 1.4556204211286686e-19]	['MI_Remap-BC', 'absPCC_Remap_0.3-BC', 'absPCC_Remap_0.4-BC', 'absPCC_Remap_0.5-BC', 'RF_Remap_0.05-MCL', 'RF_Remap_25000-BC', 'absPCC_Remap-BC', 'MI_Remap-MCL', 'Consensus_Remap-BC', 'Consensus_Remap-MCL', 'RF_Remap_25000-MCL', 'RF_Remap_0.05-BC', 'RF_Remap_0.1-BC', 'RF_Remap_0.1-MCL', 'RF_Remap-MCL']	138.1360095644275	15.0
PF3D7_1240400-GO:0098609	[3.031103888534108e-12, 3.533892699795436e-20, 4.627031217364016e-07, 7.676913739805825e-10, 5.4386237711247015e-08, 3.6396066130927905e-07, 6.173202569828872e-08, 0.002988647553600499, 7.996099059594713e-13, 0.02100472009999332, 5.971492201188118e-10, 8.547876920316937e-12, 3.8628828e-06, 3.8859585930697104e-11, 1.2163196974052606e-18]	['MI_Remap-BC', 'absPCC_Remap_0.3-BC', 'absPCC_Remap_0.4-BC', 'absPCC_Remap_0.5-BC', 'RF_Remap_25000-BC', 'absPCC_Remap-BC', 'MI_Remap-MCL', 'Consensus_Remap-MCL', 'absPCC_Remap_0.5-MCL', 'RF_Remap_25000-MCL', 'absPCC_Remap_0.3-MCL', 'RF_Remap_0.05-BC', 'RF_Remap_0.1-BC', 'RF_Remap_0.1-MCL', 'RF_Remap-MCL']	137.66253440196598	15.0
PF3D7_0712000-GO:0098609	[0.00567642641561915, 3.031103888534108e-12, 3.533892699795436e-20, 4.627031217364016e-07, 7.676913739805825e-10, 5.4386237711247015e-08, 3.6396066130927905e-07, 6.173202569828872e-08, 0.002988647553600499, 7.996099059594713e-13, 0.02100472009999332, 5.971492201188118e-10, 8.547876920316937e-12, 0.01726835120481801, 3.8859585930697104e-11, 1.2163196974052606e-18]	['MI_Remap-BC', 'absPCC_Remap_0.3-BC', 'absPCC_Remap_0.4-BC', 'absPCC_Remap_0.5-BC', 'RF_Remap_25000-BC', 'AdaL_Remap-BC', 'absPCC_Remap-BC', 'MI_Remap-MCL', 'Consensus_Remap-MCL', 'absPCC_Remap_0.5-MCL', 'RF_Remap_25000-MCL', 'absPCC_Remap_0.3-MCL', 'RF_Remap_0.05-BC', 'RF_Remap_0.1-BC', 'RF_Remap_0.1-MCL', 'RF_Remap-MCL']	136.25812004861706	16.0
PF3D7_0712900-GO:0098609	[4.087726409336409e-11, 3.031103888534108e-12, 3.533892699795436e-20, 5.4386237711247015e-08, 3.6396066130927905e-07, 1.1450830642758621e-06, 7.996099059594713e-13, 4.89287491975198e-05, 5.971492201188118e-10, 2.2349611117241375e-05, 8.547876920316937e-12, 3.8628828e-06, 3.8859585930697104e-11, 1.2163196974052606e-18]	['MI_Remap-BC', 'absPCC_Remap_0.4-BC', 'RF_Remap_0.05-MCL', 'absPCC_Remap_0.5-BC', 'RF_Remap_25000-BC', 'AdaL_Remap-BC', 'absPCC_Remap-BC', 'MI_Remap-MCL', 'Consensus_Remap-MCL', 'RF_Remap_25000-MCL', 'RF_Remap_0.05-BC', 'RF_Remap_0.1-BC', 'RF_Remap_0.1-MCL', 'RF_Remap-MCL']	136.0921727248093	14.0
PF3D7_0223500-GO:0020035	[5.906181767348082e-16, 1.2560061311999994e-26, 0.003079096405295627, 5.5250385342095075e-06, 8.085463276074194e-15, 0.0005694953753989688, 4.4368877064220185e-11, 0.00015912151640410662, 1.8670907886479706e-05, 3.935161481025189e-05, 0.004054576269552607, 5.968461673856394e-16, 5.713468248648649e-06, 4.799216723478261e-23]	['MI_Remap-BC', 'RF_Remap_0.05-MCL', 'absPCC_Remap_0.5-BC', 'RF_Remap_25000-BC', 'absPCC_Remap-BC', 'MI_Remap-MCL', 'Consensus_Remap-BC', 'Consensus_Remap-MCL', 'RF_Remap_25000-MCL', 'RF_Remap-BC', 'RF_Remap_0.05-BC', 'RF_Remap_0.1-BC', 'RF_Remap_0.1-MCL', 'RF_Remap-MCL']	134.6989343181395	14.0
PF3D7_0800200-GO:0098609	[4.087726409336409e-11, 2.121823128266439e-07, 3.031103888534108e-12, 3.533892699795436e-20, 7.676913739805825e-10, 0.009604523461183637, 6.173202569828872e-08, 0.002988647553600499, 0.041009400832274716, 7.996099059594713e-13, 0.02100472009999332, 5.971492201188118e-10, 8.547876920316937e-12, 0.01726835120481801, 3.8859585930697104e-11, 1.2163196974052606e-18]	['MI_Remap-BC', 'absPCC_Remap_0.5-BC', 'RF_Remap_25000-BC', 'absPCC_Remap-MCL', 'AdaL_Remap-BC', 'absPCC_Remap-BC', 'MI_Remap-MCL', 'Consensus_Remap-MCL', 'absPCC_Remap_0.5-MCL', 'RF_Remap_25000-MCL', 'absPCC_Remap_0.3-MCL', 'AdaL_Remap-MCL', 'RF_Remap_0.05-BC', 'RF_Remap_0.1-BC', 'RF_Remap_0.1-MCL', 'RF_Remap-MCL']	134.4404907069615	16.0
PF3D7_0632500-GO:0098609	[3.031103888534108e-12, 3.533892699795436e-20, 0.00021742920874955624, 7.676913739805825e-10, 5.4386237711247015e-08, 3.6396066130927905e-07, 1.1450830642758621e-06, 7.996099059594713e-13, 4.89287491975198e-05, 5.151386755532414e-07, 2.2349611117241375e-05, 1.5191344038431842e-05, 3.8628828e-06, 3.8859585930697104e-11, 1.7160654039289055e-05, 1.2163196974052606e-18]	['MI_Remap-BC', 'absPCC_Remap_0.3-BC', 'absPCC_Remap_0.4-BC', 'absPCC_Remap_0.5-BC', 'RF_Remap_0.05-MCL', 'RF_Remap_25000-BC', 'absPCC_Remap-BC', 'MI_Remap-MCL', 'Consensus_Remap-BC', 'Consensus_Remap-MCL', 'RF_Remap_25000-MCL', 'absPCC_Remap_0.3-MCL', 'RF_Remap_0.05-BC', 'RF_Remap_0.1-BC', 'RF_Remap_0.1-MCL', 'RF_Remap-MCL']	134.0610369368002	16.0
PF3D7_1035500-GO:0030260	[0.012964417678205864, 2.2219670373709717e-07, 1.6429480284675555e-06, 2.029435769994208e-13, 1.247282778201683e-05, 2.1481335376878003e-06, 7.333414109785201e-06, 1.809477943548388e-07, 0.004987803341286479, 2.8653493673124145e-07, 6.858344086327282e-07, 0.0010732085218530007, 5.372461394732371e-09, 2.286869392238806e-19, 7.304078982973892e-07, 1.1908846337319587e-14, 9.185246735269192e-05, 1.96…	['absPCC_Remap_0.3-BC', 'MI_Remap-MCL', 'RF_Remap_0.1-MCL', 'RF_Remap-MCL', 'MI_Remap-BC', 'absPCC_Remap_0.5-BC', 'Consensus_Remap-BC', 'absPCC_Remap_0.3-MCL', 'RF_Remap-BC', 'RF_Remap_0.05-MCL', 'RF_Remap_25000-BC', 'absPCC_Remap-BC', 'absPCC_Remap_0.4-MCL', 'absPCC_Remap_0.4-BC', 'AdaL_Remap-BC', 'Consensus_Remap-MCL', 'absPCC_Remap_0.5-MCL', 'RF_Remap_25000-MCL', 'RF_Remap_0.05-BC', 'RF_Remap_…	134.0374229696159	20.0
PF3D7_0102500-GO:0030260	[0.012964417678205864, 2.2219670373709717e-07, 1.6429480284675555e-06, 2.029435769994208e-13, 1.247282778201683e-05, 2.248662831112765e-06, 7.333414109785201e-06, 1.809477943548388e-07, 0.004987803341286479, 2.8653493673124145e-07, 6.858344086327282e-07, 0.0010732085218530007, 5.372461394732371e-09, 2.286869392238806e-19, 7.304078982973892e-07, 1.1908846337319587e-14, 9.185246735269192e-05, 1.967…	['absPCC_Remap_0.3-BC', 'MI_Remap-MCL', 'RF_Remap_0.1-MCL', 'RF_Remap-MCL', 'MI_Remap-BC', 'absPCC_Remap_0.5-BC', 'Consensus_Remap-BC', 'absPCC_Remap_0.3-MCL', 'RF_Remap-BC', 'RF_Remap_0.05-MCL', 'RF_Remap_25000-BC', 'absPCC_Remap-BC', 'absPCC_Remap_0.4-MCL', 'absPCC_Remap_0.4-BC', 'AdaL_Remap-BC', 'Consensus_Remap-MCL', 'absPCC_Remap_0.5-MCL', 'RF_Remap_25000-MCL', 'RF_Remap_0.05-BC', 'RF_Remap_…	134.01755990383398	20.0
PF3D7_1028700-GO:0030260	[0.012964417678205864, 2.2219670373709717e-07, 1.6429480284675555e-06, 2.029435769994208e-13, 1.247282778201683e-05, 2.1481335376878003e-06, 7.333414109785201e-06, 1.809477943548388e-07, 0.004987803341286479, 2.8653493673124145e-07, 3.6488138304891104e-06, 0.0010732085218530007, 5.372461394732371e-09, 2.286869392238806e-19, 7.304078982973892e-07, 1.1908846337319587e-14, 7.02427035766859e-05, 1.96…	['absPCC_Remap_0.3-BC', 'MI_Remap-MCL', 'RF_Remap_0.1-MCL', 'RF_Remap-MCL', 'MI_Remap-BC', 'absPCC_Remap_0.5-BC', 'Consensus_Remap-BC', 'absPCC_Remap_0.3-MCL', 'RF_Remap-BC', 'RF_Remap_0.05-MCL', 'RF_Remap_25000-BC', 'absPCC_Remap-BC', 'absPCC_Remap_0.4-MCL', 'absPCC_Remap_0.4-BC', 'AdaL_Remap-BC', 'Consensus_Remap-MCL', 'absPCC_Remap_0.5-MCL', 'RF_Remap_25000-MCL', 'RF_Remap_0.05-BC', 'RF_Remap_…	132.98711000124425	20.0
PF3D7_0831700-GO:0020035	[2.157079082058738e-16, 1.2560061311999994e-26, 1.5548709792521911e-06, 1.2022420829459516e-13, 3.6284294832487305e-12, 5.8998521856442775e-06, 4.905575446153847e-08, 0.0005694953753989688, 4.4368877064220185e-11, 0.004970225471147749, 2.700619354914425e-15, 0.0016274510452485955, 5.968461673856394e-16]	['MI_Remap-BC', 'absPCC_Remap_0.3-BC', 'absPCC_Remap_0.4-BC', 'absPCC_Remap_0.5-BC', 'RF_Remap_0.05-MCL', 'RF_Remap_25000-BC', 'absPCC_Remap-BC', 'MI_Remap-MCL', 'RF_Remap_25000-MCL', 'RF_Remap_0.05-BC', 'RF_Remap_0.1-BC', 'RF_Remap_0.1-MCL', 'RF_Remap-MCL']	132.7564276635051	13.0
PF3D7_1105400-GO:0006412	[1.0891118508341514e-06, 3.5111127176118964e-05, 7.19319557614888e-07, 0.009444873301872431, 5.631927042166707e-10, 8.312020283841287e-20, 5.320483847704724e-11, 0.025408997671658044, 2.7276709733762233e-07, 0.0026794287808383234, 7.386777399661017e-21, 0.00015849399241087614, 0.00023801531488295668, 8.395739310467706e-05, 1.0802538981818182e-05, 1.242010025752803e-10, 1.5282185225590232e-07, 3.4…	['MI_Remap-BC', 'absPCC_Remap_0.3-BC', 'absPCC_Remap_0.4-BC', 'absPCC_Remap_0.5-BC', 'RF_Remap_0.05-MCL', 'RF_Remap_25000-BC', 'absPCC_Remap-MCL', 'AdaL_Remap-BC', 'absPCC_Remap-BC', 'MI_Remap-MCL', 'Consensus_Remap-BC', 'Consensus_Remap-MCL', 'RF_Remap_25000-MCL', 'RF_Remap-BC', 'RF_Remap_0.05-BC', 'RF_Remap_0.1-BC', 'RF_Remap_0.1-MCL', 'RF_Remap-MCL']	132.6995321603574	18.0
PF3D7_0712400-GO:0020033	[2.31418201604626e-05, 1.0210270869656119e-15, 1.4982837873230767e-24, 0.0032672199388987565, 1.1738917641580041e-14, 0.010516396331932269, 2.3968204745308312e-12, 0.021110522221777082, 7.251358083484575e-14, 0.00828866250950241, 2.908134105882353e-14, 4.726058735254989e-07, 8.199373369927006e-23]	['MI_Remap-BC', 'RF_Remap_0.05-MCL', 'RF_Remap_25000-BC', 'absPCC_Remap-MCL', 'AdaL_Remap-BC', 'MI_Remap-MCL', 'Consensus_Remap-BC', 'Consensus_Remap-MCL', 'RF_Remap_25000-MCL', 'RF_Remap_0.05-BC', 'RF_Remap_0.1-BC', 'RF_Remap_0.1-MCL', 'RF_Remap-MCL']	132.31036527156758	13.0
PF3D7_0323400-GO:0030260	[2.2219670373709717e-07, 1.6429480284675555e-06, 2.029435769994208e-13, 1.247282778201683e-05, 2.1481335376878003e-06, 7.333414109785201e-06, 1.809477943548388e-07, 0.004987803341286479, 2.8653493673124145e-07, 6.858344086327282e-07, 0.0010732085218530007, 5.372461394732371e-09, 2.286869392238806e-19, 7.304078982973892e-07, 1.1908846337319587e-14, 7.02427035766859e-05, 1.9675043115135843e-06, 1.4…	['absPCC_Remap_0.3-BC', 'MI_Remap-MCL', 'RF_Remap_0.1-MCL', 'RF_Remap-MCL', 'MI_Remap-BC', 'absPCC_Remap_0.5-BC', 'Consensus_Remap-BC', 'absPCC_Remap_0.3-MCL', 'RF_Remap-BC', 'RF_Remap_0.05-MCL', 'RF_Remap_25000-BC', 'absPCC_Remap-BC', 'absPCC_Remap_0.4-MCL', 'absPCC_Remap_0.4-BC', 'Consensus_Remap-MCL', 'absPCC_Remap_0.5-MCL', 'RF_Remap_25000-MCL', 'RF_Remap_0.05-BC', 'RF_Remap_0.1-BC']	132.26666559204577	19.0
PF3D7_0808200-GO:0030260	[2.2219670373709717e-07, 1.6429480284675555e-06, 2.029435769994208e-13, 1.247282778201683e-05, 2.1481335376878003e-06, 7.333414109785201e-06, 1.809477943548388e-07, 0.004987803341286479, 2.8653493673124145e-07, 6.858344086327282e-07, 0.0010732085218530007, 5.372461394732371e-09, 2.286869392238806e-19, 7.304078982973892e-07, 1.1908846337319587e-14, 7.02427035766859e-05, 1.9675043115135843e-06, 1.4…	['absPCC_Remap_0.3-BC', 'MI_Remap-MCL', 'RF_Remap_0.1-MCL', 'RF_Remap-MCL', 'MI_Remap-BC', 'absPCC_Remap_0.5-BC', 'Consensus_Remap-BC', 'absPCC_Remap_0.3-MCL', 'RF_Remap-BC', 'RF_Remap_0.05-MCL', 'RF_Remap_25000-BC', 'absPCC_Remap-BC', 'absPCC_Remap_0.4-MCL', 'absPCC_Remap_0.4-BC', 'Consensus_Remap-MCL', 'absPCC_Remap_0.5-MCL', 'RF_Remap_25000-MCL', 'RF_Remap_0.05-BC', 'RF_Remap_0.1-BC']	132.26666559204577	19.0
PF3D7_0800100-GO:0098609	[3.031103888534108e-12, 3.533892699795436e-20, 4.627031217364016e-07, 5.4386237711247015e-08, 3.6396066130927905e-07, 1.1450830642758621e-06, 7.996099059594713e-13, 4.89287491975198e-05, 5.971492201188118e-10, 2.2349611117241375e-05, 1.5191344038431842e-05, 3.8628828e-06, 3.8859585930697104e-11, 1.7160654039289055e-05, 1.2163196974052606e-18]	['MI_Remap-BC', 'absPCC_Remap_0.3-BC', 'absPCC_Remap_0.4-BC', 'absPCC_Remap_0.5-BC', 'RF_Remap_0.05-MCL', 'RF_Remap_25000-BC', 'absPCC_Remap-BC', 'MI_Remap-MCL', 'Consensus_Remap-BC', 'Consensus_Remap-MCL', 'RF_Remap_25000-MCL', 'RF_Remap_0.05-BC', 'RF_Remap_0.1-BC', 'RF_Remap_0.1-MCL', 'RF_Remap-MCL']	130.55408034099042	15.0
PF3D7_0629300-GO:0030260	[1.2804498836018957e-06, 1.6429480284675555e-06, 2.029435769994208e-13, 1.247282778201683e-05, 2.248662831112765e-06, 7.333414109785201e-06, 1.809477943548388e-07, 0.004987803341286479, 2.8653493673124145e-07, 6.858344086327282e-07, 0.0010732085218530007, 5.372461394732371e-09, 2.286869392238806e-19, 7.304078982973892e-07, 1.1908846337319587e-14, 7.02427035766859e-05, 1.9675043115135843e-06, 0.00…	['absPCC_Remap_0.3-BC', 'MI_Remap-MCL', 'RF_Remap_0.1-MCL', 'RF_Remap-MCL', 'MI_Remap-BC', 'absPCC_Remap_0.5-BC', 'Consensus_Remap-BC', 'absPCC_Remap_0.3-MCL', 'RF_Remap-BC', 'RF_Remap_0.05-MCL', 'RF_Remap_25000-BC', 'absPCC_Remap-BC', 'absPCC_Remap_0.4-MCL', 'absPCC_Remap_0.4-BC', 'Consensus_Remap-MCL', 'absPCC_Remap_0.5-MCL', 'RF_Remap_25000-MCL', 'RF_Remap_0.05-BC', 'RF_Remap_0.1-BC']	128.94924618611515	19.0
PF3D7_0223500-GO:0020033	[1.0210270869656119e-15, 1.4982837873230767e-24, 0.003484339608912293, 6.342070024743252e-06, 1.1738917641580041e-14, 0.010516396331932269, 2.943485375206612e-10, 0.00018995532387096776, 2.289564849612403e-05, 4.8107680522219426e-05, 0.004958042630176797, 2.908134105882353e-14, 6.7197533513127156e-06, 8.199373369927006e-23]	['MI_Remap-BC', 'RF_Remap_0.05-MCL', 'absPCC_Remap_0.5-BC', 'RF_Remap_25000-BC', 'absPCC_Remap-BC', 'MI_Remap-MCL', 'Consensus_Remap-BC', 'Consensus_Remap-MCL', 'RF_Remap_25000-MCL', 'RF_Remap-BC', 'RF_Remap_0.05-BC', 'RF_Remap_0.1-BC', 'RF_Remap_0.1-MCL', 'RF_Remap-MCL']	127.68998274319105	14.0
PF3D7_0832900-GO:0020013	[4.0687028895233915e-05, 0.0003153543313496114, 1.5976539240827585e-17, 1.2560061311999994e-26, 9.841972006730768e-17, 0.0022112905338964213, 2.1312677491124264e-14, 0.004970225471147749, 5.923818672615727e-16, 0.0016274510452485955, 5.867991237073171e-25]	['MI_Remap-BC', 'RF_Remap_0.05-MCL', 'RF_Remap_25000-BC', 'AdaL_Remap-BC', 'MI_Remap-MCL', 'Consensus_Remap-MCL', 'RF_Remap_25000-MCL', 'AdaL_Remap-MCL', 'RF_Remap_0.05-BC', 'RF_Remap_0.1-BC', 'RF_Remap_0.1-MCL']	127.47392956983278	11.0
PF3D7_0722200-GO:0030260	[0.012964417678205864, 1.43331278017222e-07, 1.0966583214013707e-10, 2.029435769994208e-13, 3.0403370545968885e-07, 1.0370475872060206e-06, 2.8653493673124145e-07, 3.4058371575418993e-09, 8.891752871592826e-08, 2.286869392238806e-19, 4.2568968816597506e-10, 1.1908846337319587e-14, 7.02427035766859e-05, 5.788095445146321e-07, 1.4486983140907126e-05, 0.0004859455049235993]	['MI_Remap-BC', 'absPCC_Remap_0.3-BC', 'absPCC_Remap_0.4-BC', 'absPCC_Remap_0.5-BC', 'RF_Remap_0.05-MCL', 'RF_Remap_25000-BC', 'AdaL_Remap-BC', 'absPCC_Remap-BC', 'MI_Remap-MCL', 'Consensus_Remap-BC', 'Consensus_Remap-MCL', 'RF_Remap-BC', 'RF_Remap_0.05-BC', 'RF_Remap_0.1-BC', 'RF_Remap_0.1-MCL', 'RF_Remap-MCL']	126.42544348960352	16.0
PF3D7_0712400-GO:0009405	[6.689045247268833e-13, 5.915976856851063e-28, 1.1676709222156047e-13, 0.003859193585032258, 6.104089495364714e-13, 0.006394343148540189, 8.586562529901732e-15, 0.00875748346594873, 3.493188783797469e-14, 1.0020774897043988e-07, 3.4566359370191075e-21]	['MI_Remap-BC', 'RF_Remap_0.05-MCL', 'RF_Remap_25000-BC', 'MI_Remap-MCL', 'Consensus_Remap-BC', 'Consensus_Remap-MCL', 'RF_Remap_25000-MCL', 'RF_Remap_0.05-BC', 'RF_Remap_0.1-BC', 'RF_Remap_0.1-MCL', 'RF_Remap-MCL']	126.19839987200035	11.0
PF3D7_1335300-GO:0030260	[2.2219670373709717e-07, 1.6429480284675555e-06, 2.029435769994208e-13, 1.247282778201683e-05, 2.248662831112765e-06, 7.333414109785201e-06, 1.809477943548388e-07, 2.8653493673124145e-07, 6.858344086327282e-07, 0.0010732085218530007, 5.372461394732371e-09, 2.286869392238806e-19, 7.304078982973892e-07, 1.1908846337319587e-14, 7.02427035766859e-05, 1.9675043115135843e-06, 9.128028429222484e-06]	['MI_Remap-BC', 'absPCC_Remap_0.3-BC', 'absPCC_Remap_0.4-BC', 'absPCC_Remap_0.5-BC', 'RF_Remap_0.05-MCL', 'RF_Remap_25000-BC', 'absPCC_Remap-BC', 'MI_Remap-MCL', 'Consensus_Remap-MCL', 'RF_Remap_25000-MCL', 'RF_Remap_0.1-MCL', 'absPCC_Remap_0.3-MCL', 'RF_Remap-BC', 'RF_Remap_0.05-BC', 'RF_Remap_0.1-BC', 'absPCC_Remap_0.4-MCL', 'RF_Remap-MCL']	125.10568980279369	17.0
PF3D7_1361800-GO:0030260	[1.43331278017222e-07, 1.0966583214013707e-10, 2.029435769994208e-13, 3.0403370545968885e-07, 1.0370475872060206e-06, 2.8653493673124145e-07, 3.4058371575418993e-09, 8.891752871592826e-08, 2.286869392238806e-19, 4.2568968816597506e-10, 1.1908846337319587e-14, 7.02427035766859e-05, 5.788095445146321e-07, 1.4486983140907126e-05, 0.0004859455049235993]	['MI_Remap-BC', 'absPCC_Remap_0.3-BC', 'absPCC_Remap_0.4-BC', 'absPCC_Remap_0.5-BC', 'RF_Remap_0.05-MCL', 'RF_Remap_25000-BC', 'absPCC_Remap-BC', 'MI_Remap-MCL', 'Consensus_Remap-BC', 'Consensus_Remap-MCL', 'RF_Remap-BC', 'RF_Remap_0.05-BC', 'RF_Remap_0.1-BC', 'RF_Remap_0.1-MCL', 'RF_Remap-MCL']	124.53819650397371	15.0
PF3D7_0731500-GO:0030260	[0.012964417678205864, 0.0018559731660852301, 1.6429480284675555e-06, 2.029435769994208e-13, 1.247282778201683e-05, 2.248662831112765e-06, 7.333414109785201e-06, 9.58628990967742e-07, 6.62896274505099e-05, 6.858344086327282e-07, 0.0010732085218530007, 5.372461394732371e-09, 2.286869392238806e-19, 7.304078982973892e-07, 1.1908846337319587e-14, 7.02427035766859e-05, 1.9675043115135843e-06, 3.998048…	['absPCC_Remap_0.3-BC', 'MI_Remap-MCL', 'RF_Remap_0.1-MCL', 'RF_Remap-MCL', 'MI_Remap-BC', 'absPCC_Remap_0.5-BC', 'Consensus_Remap-BC', 'absPCC_Remap_0.3-MCL', 'RF_Remap-BC', 'RF_Remap_0.05-MCL', 'RF_Remap_25000-BC', 'absPCC_Remap-BC', 'absPCC_Remap_0.4-MCL', 'absPCC_Remap_0.4-BC', 'AdaL_Remap-BC', 'Consensus_Remap-MCL', 'RF_Remap_25000-MCL', 'RF_Remap_0.05-BC', 'RF_Remap_0.1-BC']	124.38088935060024	19.0
PF3D7_0423800-GO:0030260	[0.012964417678205864, 2.2219670373709717e-07, 1.6429480284675555e-06, 2.029435769994208e-13, 1.247282778201683e-05, 2.248662831112765e-06, 7.333414109785201e-06, 9.58628990967742e-07, 0.004987803341286479, 0.003727107266585068, 6.858344086327282e-07, 0.0010732085218530007, 2.062795092710592e-05, 2.286869392238806e-19, 7.304078982973892e-07, 1.1908846337319587e-14, 0.02123989749055478, 1.96750431…	['absPCC_Remap_0.3-BC', 'MI_Remap-MCL', 'RF_Remap_0.1-MCL', 'RF_Remap-MCL', 'MI_Remap-BC', 'absPCC_Remap_0.5-BC', 'Consensus_Remap-BC', 'absPCC_Remap_0.3-MCL', 'RF_Remap-BC', 'RF_Remap_0.05-MCL', 'RF_Remap_25000-BC', 'absPCC_Remap-BC', 'absPCC_Remap_0.4-MCL', 'absPCC_Remap_0.4-BC', 'AdaL_Remap-BC', 'Consensus_Remap-MCL', 'absPCC_Remap_0.5-MCL', 'RF_Remap_25000-MCL', 'RF_Remap_0.05-BC', 'RF_Remap_…	123.23092395338742	20.0
PF3D7_0217500-GO:0030260	[1.43331278017222e-07, 1.0966583214013707e-10, 2.029435769994208e-13, 3.0403370545968885e-07, 1.809477943548388e-07, 2.8653493673124145e-07, 3.4058371575418993e-09, 5.372461394732371e-09, 2.286869392238806e-19, 4.2568968816597506e-10, 1.1908846337319587e-14, 7.02427035766859e-05, 5.788095445146321e-07, 1.4486983140907126e-05]	['MI_Remap-BC', 'absPCC_Remap_0.3-BC', 'absPCC_Remap_0.4-BC', 'absPCC_Remap_0.5-BC', 'RF_Remap_0.05-MCL', 'RF_Remap_25000-BC', 'absPCC_Remap-BC', 'MI_Remap-MCL', 'Consensus_Remap-BC', 'RF_Remap-BC', 'RF_Remap_0.05-BC', 'RF_Remap_0.1-BC', 'RF_Remap_0.1-MCL', 'RF_Remap-MCL']	123.20184354529052	14.0
PF3D7_1030200-GO:0030260	[0.012964417678205864, 2.2219670373709717e-07, 1.6429480284675555e-06, 2.029435769994208e-13, 1.247282778201683e-05, 2.1481335376878003e-06, 7.333414109785201e-06, 1.0370475872060206e-06, 0.004987803341286479, 3.4058371575418993e-09, 2.062795092710592e-05, 2.286869392238806e-19, 7.304078982973892e-07, 1.1908846337319587e-14, 7.02427035766859e-05, 1.9675043115135843e-06, 1.4486983140907126e-05, 9.…	['MI_Remap-BC', 'absPCC_Remap_0.3-BC', 'absPCC_Remap_0.4-BC', 'absPCC_Remap_0.5-BC', 'RF_Remap_0.05-MCL', 'RF_Remap_25000-BC', 'AdaL_Remap-BC', 'MI_Remap-MCL', 'Consensus_Remap-BC', 'Consensus_Remap-MCL', 'absPCC_Remap_0.5-MCL', 'RF_Remap_0.1-MCL', 'absPCC_Remap_0.3-MCL', 'RF_Remap-BC', 'RF_Remap_0.05-BC', 'RF_Remap_0.1-BC', 'absPCC_Remap_0.4-MCL', 'RF_Remap-MCL']	122.60324148548565	18.0
PF3D7_1222700-GO:0030260	[1.2804498836018957e-06, 1.0966583214013707e-10, 2.029435769994208e-13, 3.0403370545968885e-07, 1.809477943548388e-07, 2.8653493673124145e-07, 3.4058371575418993e-09, 5.372461394732371e-09, 2.286869392238806e-19, 4.2568968816597506e-10, 1.1908846337319587e-14, 7.02427035766859e-05, 5.788095445146321e-07, 1.4486983140907126e-05]	['MI_Remap-BC', 'absPCC_Remap_0.3-BC', 'absPCC_Remap_0.4-BC', 'absPCC_Remap_0.5-BC', 'RF_Remap_0.05-MCL', 'RF_Remap_25000-BC', 'absPCC_Remap-BC', 'MI_Remap-MCL', 'Consensus_Remap-BC', 'RF_Remap-BC', 'RF_Remap_0.05-BC', 'RF_Remap_0.1-BC', 'RF_Remap_0.1-MCL', 'RF_Remap-MCL']	122.25082193358685	14.0
PF3D7_1133400-GO:0030260	[0.002034933049335792, 2.2219670373709717e-07, 1.6429480284675555e-06, 2.029435769994208e-13, 3.0403370545968885e-07, 9.58628990967742e-07, 2.8653493673124145e-07, 3.4058371575418993e-09, 5.372461394732371e-09, 2.286869392238806e-19, 7.304078982973892e-07, 1.1908846337319587e-14, 7.02427035766859e-05, 1.9675043115135843e-06, 1.4486983140907126e-05, 9.128028429222484e-06]	['MI_Remap-BC', 'absPCC_Remap_0.3-BC', 'absPCC_Remap_0.4-BC', 'absPCC_Remap_0.5-BC', 'RF_Remap_0.05-MCL', 'RF_Remap_25000-BC', 'AdaL_Remap-BC', 'absPCC_Remap-BC', 'MI_Remap-MCL', 'Consensus_Remap-BC', 'Consensus_Remap-MCL', 'RF_Remap-BC', 'RF_Remap_0.05-BC', 'RF_Remap_0.1-BC', 'RF_Remap_0.1-MCL', 'RF_Remap-MCL']	122.0770177055229	16.0
PF3D7_0404700-GO:0030260	[1.43331278017222e-07, 1.0966583214013707e-10, 2.029435769994208e-13, 3.0403370545968885e-07, 1.0370475872060206e-06, 2.8653493673124145e-07, 3.4058371575418993e-09, 5.372461394732371e-09, 2.286869392238806e-19, 4.2568968816597506e-10, 1.1908846337319587e-14, 7.02427035766859e-05, 5.788095445146321e-07, 3.998048846455395e-05]	['MI_Remap-BC', 'absPCC_Remap_0.3-BC', 'absPCC_Remap_0.4-BC', 'absPCC_Remap_0.5-BC', 'RF_Remap_0.05-MCL', 'RF_Remap_25000-BC', 'absPCC_Remap-BC', 'MI_Remap-MCL', 'Consensus_Remap-BC', 'RF_Remap-BC', 'RF_Remap_0.05-BC', 'RF_Remap_0.1-BC', 'RF_Remap_0.1-MCL', 'RF_Remap-MCL']	122.00272801245008	14.0
PF3D7_0935900-GO:0009405	[5.915976856851063e-28, 0.043758947213833416, 0.001106646782116079, 3.290626499221588e-05, 6.198173039341963e-07, 2.5745514405185027e-06, 9.42143537030658e-10, 2.793327375662475e-06, 1.9994436752963857e-08, 2.1516628477432297e-09, 0.009958675322483124, 3.493188783797469e-14, 1.0020774897043988e-07, 3.4566359370191075e-21]	['absPCC_Remap_0.3-BC', 'absPCC_Remap_0.4-BC', 'absPCC_Remap_0.5-BC', 'RF_Remap_0.05-MCL', 'RF_Remap_25000-BC', 'MI_Remap-MCL', 'Consensus_Remap-BC', 'Consensus_Remap-MCL', 'RF_Remap_25000-MCL', 'RF_Remap-BC', 'RF_Remap_0.05-BC', 'RF_Remap_0.1-BC', 'RF_Remap_0.1-MCL', 'RF_Remap-MCL']	121.68775289805407	14.0
PF3D7_1252100-GO:0030260	[0.002034933049335792, 1.43331278017222e-07, 1.0966583214013707e-10, 6.748255638637945e-08, 3.0403370545968885e-07, 1.0370475872060206e-06, 2.8653493673124145e-07, 3.4058371575418993e-09, 8.891752871592826e-08, 2.286869392238806e-19, 4.2568968816597506e-10, 1.1908846337319587e-14, 7.02427035766859e-05, 5.788095445146321e-07, 0.00012401395612780951, 0.0004859455049235993]	['MI_Remap-BC', 'absPCC_Remap_0.3-BC', 'absPCC_Remap_0.4-BC', 'absPCC_Remap_0.5-BC', 'RF_Remap_0.05-MCL', 'RF_Remap_25000-BC', 'AdaL_Remap-BC', 'absPCC_Remap-BC', 'MI_Remap-MCL', 'Consensus_Remap-BC', 'Consensus_Remap-MCL', 'RF_Remap-BC', 'RF_Remap_0.05-BC', 'RF_Remap_0.1-BC', 'RF_Remap_0.1-MCL', 'RF_Remap-MCL']	120.77533755601885	16.0
PF3D7_0528400-GO:0030260	[1.43331278017222e-07, 1.0966583214013707e-10, 6.748255638637945e-08, 3.0403370545968885e-07, 1.809477943548388e-07, 2.8653493673124145e-07, 3.4058371575418993e-09, 5.372461394732371e-09, 2.286869392238806e-19, 4.2568968816597506e-10, 1.1908846337319587e-14, 7.02427035766859e-05, 5.788095445146321e-07, 0.00012645371614961886, 0.0004859455049235993]	['MI_Remap-BC', 'absPCC_Remap_0.3-BC', 'absPCC_Remap_0.4-BC', 'absPCC_Remap_0.5-BC', 'RF_Remap_0.05-MCL', 'RF_Remap_25000-BC', 'absPCC_Remap-BC', 'MI_Remap-MCL', 'Consensus_Remap-BC', 'Consensus_Remap-MCL', 'RF_Remap-BC', 'RF_Remap_0.05-BC', 'RF_Remap_0.1-BC', 'RF_Remap_0.1-MCL', 'RF_Remap-MCL']	120.05248611870415	15.0
PF3D7_1116000-GO:0030260	[1.43331278017222e-07, 1.0966583214013707e-10, 2.029435769994208e-13, 3.0403370545968885e-07, 1.809477943548388e-07, 2.8653493673124145e-07, 3.4058371575418993e-09, 1.9552615641651345e-05, 2.286869392238806e-19, 4.2568968816597506e-10, 1.1908846337319587e-14, 7.02427035766859e-05, 5.788095445146321e-07, 3.998048846455395e-05]	['MI_Remap-BC', 'absPCC_Remap_0.3-BC', 'absPCC_Remap_0.4-BC', 'absPCC_Remap_0.5-BC', 'RF_Remap_0.05-MCL', 'RF_Remap_25000-BC', 'absPCC_Remap-BC', 'MI_Remap-MCL', 'Consensus_Remap-BC', 'RF_Remap-BC', 'RF_Remap_0.05-BC', 'RF_Remap_0.1-BC', 'RF_Remap_0.1-MCL', 'RF_Remap-MCL']	119.1999418444488	14.0
PF3D7_0501600-GO:0030260	[0.012964417678205864, 1.43331278017222e-07, 1.0966583214013707e-10, 2.029435769994208e-13, 3.0403370545968885e-07, 2.3168738183656273e-05, 2.8653493673124145e-07, 3.4058371575418993e-09, 1.9552615641651345e-05, 2.286869392238806e-19, 4.2568968816597506e-10, 1.1908846337319587e-14, 7.02427035766859e-05, 5.788095445146321e-07, 3.998048846455395e-05]	['MI_Remap-BC', 'absPCC_Remap_0.3-BC', 'absPCC_Remap_0.4-BC', 'absPCC_Remap_0.5-BC', 'RF_Remap_0.05-MCL', 'RF_Remap_25000-BC', 'AdaL_Remap-BC', 'absPCC_Remap-BC', 'MI_Remap-MCL', 'Consensus_Remap-BC', 'RF_Remap-BC', 'RF_Remap_0.05-BC', 'RF_Remap_0.1-BC', 'RF_Remap_0.1-MCL', 'RF_Remap-MCL']	118.97983974188752	15.0
PF3D7_0930300-GO:0030260	[0.002034933049335792, 9.468827318149124e-07, 1.0966583214013707e-10, 6.748255638637945e-08, 3.0403370545968885e-07, 2.3168738183656273e-05, 2.8653493673124145e-07, 3.4058371575418993e-09, 8.891752871592826e-08, 2.286869392238806e-19, 4.2568968816597506e-10, 1.1908846337319587e-14, 9.185246735269192e-05, 5.788095445146321e-07, 0.00012401395612780951, 0.0004859455049235993]	['MI_Remap-BC', 'absPCC_Remap_0.3-BC', 'absPCC_Remap_0.4-BC', 'absPCC_Remap_0.5-BC', 'RF_Remap_0.05-MCL', 'RF_Remap_25000-BC', 'AdaL_Remap-BC', 'absPCC_Remap-BC', 'MI_Remap-MCL', 'Consensus_Remap-BC', 'Consensus_Remap-MCL', 'RF_Remap-BC', 'RF_Remap_0.05-BC', 'RF_Remap_0.1-BC', 'RF_Remap_0.1-MCL', 'RF_Remap-MCL']	118.48978902832137	16.0
PF3D7_0905400-GO:0030260	[0.002034933049335792, 1.43331278017222e-07, 1.0966583214013707e-10, 6.748255638637945e-08, 3.0403370545968885e-07, 2.3168738183656273e-05, 2.8653493673124145e-07, 3.4058371575418993e-09, 8.891752871592826e-08, 2.286869392238806e-19, 4.2568968816597506e-10, 1.1908846337319587e-14, 0.002514233439063861, 5.788095445146321e-07, 0.00012401395612780951, 0.0004859455049235993]	['MI_Remap-BC', 'absPCC_Remap_0.3-BC', 'absPCC_Remap_0.4-BC', 'absPCC_Remap_0.5-BC', 'RF_Remap_0.05-MCL', 'RF_Remap_25000-BC', 'AdaL_Remap-BC', 'absPCC_Remap-BC', 'MI_Remap-MCL', 'Consensus_Remap-BC', 'Consensus_Remap-MCL', 'RF_Remap-BC', 'RF_Remap_0.05-BC', 'RF_Remap_0.1-BC', 'RF_Remap_0.1-MCL', 'RF_Remap-MCL']	117.87242948018849	16.0
PF3D7_0223500-GO:0016337	[4.932727511913358e-13, 3.8380438791910115e-21, 0.0004484209705840957, 6.661806971879376e-07, 2.042772922650231e-13, 0.006159470885894085, 2.0077771545285123e-10, 1.0230352865444792e-05, 6.313147059633029e-06, 1.5594324359281436e-06, 6.558139020895523e-12, 2.440906983102869e-05, 1.4556204211286686e-19]	['MI_Remap-BC', 'RF_Remap_0.05-MCL', 'absPCC_Remap_0.5-BC', 'RF_Remap_25000-BC', 'absPCC_Remap-BC', 'MI_Remap-MCL', 'Consensus_Remap-BC', 'Consensus_Remap-MCL', 'RF_Remap_25000-MCL', 'RF_Remap_0.05-BC', 'RF_Remap_0.1-BC', 'RF_Remap_0.1-MCL', 'RF_Remap-MCL']	117.47456290121622	13.0
PF3D7_0929400-GO:0030260	[1.43331278017222e-07, 1.0966583214013707e-10, 6.748255638637945e-08, 3.0403370545968885e-07, 2.3168738183656273e-05, 2.8653493673124145e-07, 3.4058371575418993e-09, 8.891752871592826e-08, 2.286869392238806e-19, 4.2568968816597506e-10, 1.1908846337319587e-14, 7.02427035766859e-05, 5.788095445146321e-07, 0.00012401395612780951, 0.0004859455049235993]	['MI_Remap-BC', 'absPCC_Remap_0.3-BC', 'absPCC_Remap_0.4-BC', 'absPCC_Remap_0.5-BC', 'RF_Remap_0.05-MCL', 'RF_Remap_25000-BC', 'absPCC_Remap-BC', 'MI_Remap-MCL', 'Consensus_Remap-BC', 'Consensus_Remap-MCL', 'RF_Remap-BC', 'RF_Remap_0.05-BC', 'RF_Remap_0.1-BC', 'RF_Remap_0.1-MCL', 'RF_Remap-MCL']	116.73478398475918	15.0
PF3D7_1035700-GO:0030260	[0.002034933049335792, 1.43331278017222e-07, 1.0966583214013707e-10, 6.748255638637945e-08, 3.0403370545968885e-07, 2.3168738183656273e-05, 2.8653493673124145e-07, 3.4058371575418993e-09, 8.891752871592826e-08, 2.286869392238806e-19, 5.8377711824480365e-06, 1.1908846337319587e-14, 7.02427035766859e-05, 5.788095445146321e-07, 0.00012401395612780951, 0.0004859455049235993]	['MI_Remap-BC', 'absPCC_Remap_0.3-BC', 'absPCC_Remap_0.4-BC', 'absPCC_Remap_0.5-BC', 'RF_Remap_0.05-MCL', 'RF_Remap_25000-BC', 'AdaL_Remap-BC', 'absPCC_Remap-BC', 'MI_Remap-MCL', 'Consensus_Remap-BC', 'Consensus_Remap-MCL', 'RF_Remap-BC', 'RF_Remap_0.05-BC', 'RF_Remap_0.1-BC', 'RF_Remap_0.1-MCL', 'RF_Remap-MCL']	115.28907992121374	16.0
PF3D7_0316000-GO:0030260	[0.0018559731660852301, 1.6429480284675555e-06, 2.029435769994208e-13, 1.247282778201683e-05, 7.333414109785201e-06, 9.58628990967742e-07, 2.8653493673124145e-07, 3.6488138304891104e-06, 5.372461394732371e-09, 2.286869392238806e-19, 7.304078982973892e-07, 1.1908846337319587e-14, 7.02427035766859e-05, 1.9675043115135843e-06, 0.00012645371614961886, 9.128028429222484e-06]	['MI_Remap-BC', 'absPCC_Remap_0.3-BC', 'RF_Remap_0.05-MCL', 'absPCC_Remap_0.5-BC', 'RF_Remap_25000-BC', 'absPCC_Remap-BC', 'MI_Remap-MCL', 'Consensus_Remap-BC', 'Consensus_Remap-MCL', 'RF_Remap_0.1-MCL', 'absPCC_Remap_0.3-MCL', 'RF_Remap-BC', 'RF_Remap_0.05-BC', 'RF_Remap_0.1-BC', 'absPCC_Remap_0.4-MCL', 'RF_Remap-MCL']	115.01450287867628	16.0
PF3D7_1000100-GO:0020013	[1.554551241197605e-14, 7.107873236260622e-13, 1.5976539240827585e-17, 1.2560061311999994e-26, 0.0004599199574542809, 5.923818672615727e-16, 0.0016274510452485955, 5.867991237073171e-25]	['MI_Remap-BC', 'AdaL_Remap-BC', 'MI_Remap-MCL', 'Consensus_Remap-MCL', 'AdaL_Remap-MCL', 'RF_Remap_0.05-BC', 'RF_Remap_0.1-BC', 'RF_Remap_0.1-MCL']	114.23889941239919	8.0
PF3D7_1335100-GO:0030260	[1.43331278017222e-07, 1.0966583214013707e-10, 6.748255638637945e-08, 3.0403370545968885e-07, 2.3168738183656273e-05, 2.8653493673124145e-07, 3.4058371575418993e-09, 8.891752871592826e-08, 2.286869392238806e-19, 4.2568968816597506e-10, 1.1908846337319587e-14, 7.02427035766859e-05, 5.788095445146321e-07, 0.00012645371614961886]	['MI_Remap-BC', 'absPCC_Remap_0.3-BC', 'absPCC_Remap_0.4-BC', 'absPCC_Remap_0.5-BC', 'RF_Remap_0.05-MCL', 'RF_Remap_25000-BC', 'absPCC_Remap-BC', 'MI_Remap-MCL', 'Consensus_Remap-BC', 'RF_Remap-BC', 'RF_Remap_0.05-BC', 'RF_Remap_0.1-BC', 'RF_Remap_0.1-MCL', 'RF_Remap-MCL']	113.41291051927996	14.0
PF3D7_0706400-GO:0006412	[1.0891118508341514e-06, 1.09128527617949e-06, 7.19319557614888e-07, 0.00048049818809642883, 0.008333155891693441, 5.631927042166707e-10, 3.1814891053239258e-12, 5.320483847704724e-11, 0.025408997671658044, 2.7276709733762233e-07, 0.0026794287808383234, 4.544064252829597e-12, 0.00015849399241087614, 0.00023801531488295668, 8.395739310467706e-05, 2.1690042693467325e-07, 1.750922792124596e-07, 3.46…	['MI_Remap-BC', 'absPCC_Remap_0.3-BC', 'absPCC_Remap_0.4-BC', 'absPCC_Remap_0.5-BC', 'RF_Remap_0.05-MCL', 'RF_Remap_25000-BC', 'absPCC_Remap-MCL', 'AdaL_Remap-BC', 'absPCC_Remap-BC', 'MI_Remap-MCL', 'Consensus_Remap-BC', 'Consensus_Remap-MCL', 'RF_Remap_25000-MCL', 'absPCC_Remap_0.3-MCL', 'RF_Remap_0.05-BC', 'RF_Remap_0.1-BC', 'RF_Remap_0.1-MCL', 'RF_Remap-MCL']	112.94012921439644	18.0
PF3D7_1130200-GO:0006412	[3.5111127176118964e-05, 4.054817528240025e-17, 0.008333155891693441, 5.631927042166707e-10, 8.312020283841287e-20, 5.320483847704724e-11, 0.025408997671658044, 2.7276709733762233e-07, 0.0026794287808383234, 4.544064252829597e-12, 0.00015849399241087614, 0.00023801531488295668, 8.395739310467706e-05, 1.048635552400835e-06, 3.4651978356846477e-12]	['MI_Remap-BC', 'absPCC_Remap_0.4-BC', 'RF_Remap_0.05-MCL', 'absPCC_Remap_0.5-BC', 'RF_Remap_25000-BC', 'absPCC_Remap-MCL', 'absPCC_Remap-BC', 'MI_Remap-MCL', 'Consensus_Remap-BC', 'Consensus_Remap-MCL', 'RF_Remap_25000-MCL', 'absPCC_Remap_0.3-MCL', 'RF_Remap_0.05-BC', 'RF_Remap_0.1-BC', 'RF_Remap_0.1-MCL']	112.54216420073314	15.0
PF3D7_0100300-GO:0009405	[0.001682900218981592, 5.494956968462875e-05, 5.915976856851063e-28, 5.926750132833886e-06, 0.001106646782116079, 1.5113905738582675e-09, 1.2539102991416122e-05, 6.104089495364714e-13, 0.006394343148540189, 8.586562529901732e-15, 2.1516628477432297e-09, 0.009958675322483124, 3.493188783797469e-14, 0.0006051623780912863]	['MI_Remap-BC', 'absPCC_Remap_0.3-BC', 'absPCC_Remap_0.4-BC', 'absPCC_Remap_0.5-BC', 'RF_Remap_0.05-MCL', 'AdaL_Remap-BC', 'absPCC_Remap-BC', 'MI_Remap-MCL', 'Consensus_Remap-MCL', 'RF_Remap-BC', 'RF_Remap_0.05-BC', 'RF_Remap_0.1-BC', 'RF_Remap_0.1-MCL', 'RF_Remap-MCL']	111.98617610792242	14.0
PF3D7_1436600-GO:0030260	[1.43331278017222e-07, 1.0966583214013707e-10, 6.748255638637945e-08, 3.0403370545968885e-07, 1.809477943548388e-07, 2.8653493673124145e-07, 3.4058371575418993e-09, 5.1522370462153385e-05, 2.286869392238806e-19, 4.2568968816597506e-10, 1.1908846337319587e-14, 5.788095445146321e-07, 0.00012401395612780951, 0.0004859455049235993]	['MI_Remap-BC', 'absPCC_Remap_0.3-BC', 'absPCC_Remap_0.4-BC', 'absPCC_Remap_0.5-BC', 'RF_Remap_0.05-MCL', 'RF_Remap_25000-BC', 'absPCC_Remap-BC', 'MI_Remap-MCL', 'Consensus_Remap-BC', 'Consensus_Remap-MCL', 'RF_Remap_0.05-BC', 'RF_Remap_0.1-BC', 'RF_Remap_0.1-MCL', 'RF_Remap-MCL']	111.92572583960657	14.0
PF3D7_1424400-GO:0006412	[3.5111127176118964e-05, 4.054817528240025e-17, 5.631927042166707e-10, 8.312020283841287e-20, 5.320483847704724e-11, 0.025408997671658044, 0.00012401395612780951, 8.223342673624901e-06, 0.00015849399241087614, 3.6181945031518615e-11, 8.395739310467706e-05, 1.0802538981818182e-05, 1.5282185225590232e-07, 3.4651978356846477e-12]	['MI_Remap-BC', 'absPCC_Remap_0.4-BC', 'RF_Remap_0.05-MCL', 'absPCC_Remap_0.5-BC', 'RF_Remap_25000-BC', 'absPCC_Remap-MCL', 'absPCC_Remap-BC', 'MI_Remap-MCL', 'Consensus_Remap-BC', 'Consensus_Remap-MCL', 'RF_Remap-BC', 'RF_Remap_0.05-BC', 'RF_Remap_0.1-BC', 'RF_Remap_0.1-MCL']	111.59675969001421	14.0
PF3D7_0219200-GO:0006412	[1.0891118508341514e-06, 1.09128527617949e-06, 7.19319557614888e-07, 0.00048049818809642883, 1.7296718728403593e-08, 8.312020283841287e-20, 5.320483847704724e-11, 0.025408997671658044, 2.7276709733762233e-07, 1.9827727520309482e-08, 0.00015849399241087614, 0.00023801531488295668, 8.395739310467706e-05, 2.1690042693467325e-07, 1.750922792124596e-07, 3.4651978356846477e-12]	['MI_Remap-BC', 'absPCC_Remap_0.3-BC', 'absPCC_Remap_0.4-BC', 'absPCC_Remap_0.5-BC', 'RF_Remap_0.05-MCL', 'RF_Remap_25000-BC', 'absPCC_Remap-MCL', 'AdaL_Remap-BC', 'absPCC_Remap-BC', 'MI_Remap-MCL', 'Consensus_Remap-BC', 'Consensus_Remap-MCL', 'RF_Remap_0.05-BC', 'RF_Remap_0.1-BC', 'RF_Remap_0.1-MCL', 'RF_Remap-MCL']	110.74476960344374	16.0
PF3D7_0223500-GO:0098609	[3.031103888534108e-12, 3.533892699795436e-20, 0.0007729443429921041, 1.1450830642758621e-06, 7.996099059594713e-13, 0.02100472009999332, 5.971492201188118e-10, 2.2349611117241375e-05, 1.5191344038431842e-05, 3.8628828e-06, 3.8859585930697104e-11, 4.210907648140044e-05, 1.2163196974052606e-18]	['MI_Remap-BC', 'RF_Remap_0.05-MCL', 'absPCC_Remap_0.5-BC', 'RF_Remap_25000-BC', 'absPCC_Remap-BC', 'MI_Remap-MCL', 'Consensus_Remap-BC', 'Consensus_Remap-MCL', 'RF_Remap_25000-MCL', 'RF_Remap_0.05-BC', 'RF_Remap_0.1-BC', 'RF_Remap_0.1-MCL', 'RF_Remap-MCL']	110.60518334381064	13.0
PF3D7_1000100-GO:0020035	[1.554551241197605e-14, 7.107873236260622e-13, 5.906181767348082e-16, 1.2560061311999994e-26, 0.008012156466522912, 2.700619354914425e-15, 0.0016274510452485955, 4.799216723478261e-23]	['MI_Remap-BC', 'AdaL_Remap-BC', 'MI_Remap-MCL', 'Consensus_Remap-MCL', 'AdaL_Remap-MCL', 'RF_Remap_0.05-BC', 'RF_Remap_0.1-BC', 'RF_Remap_0.1-MCL']	108.85846562265795	8.0
PF3D7_0519400-GO:0006412	[3.5111127176118964e-05, 4.054817528240025e-17, 0.000397938010190498, 5.631927042166707e-10, 0.0026794287808383234, 5.320483847704724e-11, 0.025408997671658044, 0.00012401395612780951, 8.223342673624901e-06, 0.00015849399241087614, 1.1132748899079888e-11, 8.395739310467706e-05, 1.0802538981818182e-05, 1.242010025752803e-10, 1.750922792124596e-07, 3.4651978356846477e-12]	['MI_Remap-BC', 'absPCC_Remap_0.3-BC', 'absPCC_Remap_0.4-BC', 'absPCC_Remap_0.5-BC', 'RF_Remap_0.05-MCL', 'RF_Remap_25000-BC', 'absPCC_Remap-MCL', 'absPCC_Remap-BC', 'MI_Remap-MCL', 'Consensus_Remap-BC', 'Consensus_Remap-MCL', 'RF_Remap-BC', 'RF_Remap_0.05-BC', 'RF_Remap_0.1-BC', 'RF_Remap_0.1-MCL', 'RF_Remap-MCL']	108.84729149983481	16.0
PF3D7_1012200-GO:0030260	[2.2655427634743875e-06, 1.0966583214013707e-10, 6.748255638637945e-08, 3.0403370545968885e-07, 2.3168738183656273e-05, 2.8653493673124145e-07, 0.003725152598570169, 6.858344086327282e-07, 2.286869392238806e-19, 4.2568968816597506e-10, 1.1908846337319587e-14, 9.185246735269192e-05, 5.788095445146321e-07, 0.00012645371614961886, 0.0004859455049235993]	['MI_Remap-BC', 'absPCC_Remap_0.3-BC', 'absPCC_Remap_0.4-BC', 'absPCC_Remap_0.5-BC', 'RF_Remap_0.05-MCL', 'RF_Remap_25000-BC', 'absPCC_Remap-BC', 'MI_Remap-MCL', 'Consensus_Remap-BC', 'Consensus_Remap-MCL', 'RF_Remap-BC', 'RF_Remap_0.05-BC', 'RF_Remap_0.1-BC', 'RF_Remap_0.1-MCL', 'RF_Remap-MCL']	108.48484997618552	15.0
PF3D7_0516900-GO:0006412	[1.09128527617949e-06, 4.054817528240025e-17, 0.016991391066275063, 0.008333155891693441, 5.631927042166707e-10, 3.1814891053239258e-12, 5.320483847704724e-11, 0.025408997671658044, 1.8925392336673347e-07, 0.0026794287808383234, 4.544064252829597e-12, 0.00015849399241087614, 0.00023801531488295668, 8.395739310467706e-05, 1.048635552400835e-06, 3.4651978356846477e-12]	['MI_Remap-BC', 'absPCC_Remap_0.3-BC', 'absPCC_Remap_0.4-BC', 'absPCC_Remap_0.5-BC', 'RF_Remap_0.05-MCL', 'RF_Remap_25000-BC', 'absPCC_Remap-MCL', 'absPCC_Remap-BC', 'MI_Remap-MCL', 'Consensus_Remap-BC', 'Consensus_Remap-MCL', 'RF_Remap_25000-MCL', 'absPCC_Remap_0.3-MCL', 'RF_Remap_0.05-BC', 'RF_Remap_0.1-BC', 'RF_Remap_0.1-MCL']	108.39526498607937	16.0
PF3D7_0712400-GO:0016337	[4.932727511913358e-13, 3.8380438791910115e-21, 2.042772922650231e-13, 0.006159470885894085, 2.0077771545285123e-10, 0.02356414117039524, 2.5722491229649236e-12, 0.004745344391374315, 6.558139020895523e-12, 7.851008605032671e-06, 1.4556204211286686e-19]	['MI_Remap-BC', 'RF_Remap_0.05-MCL', 'RF_Remap_25000-BC', 'MI_Remap-MCL', 'Consensus_Remap-BC', 'Consensus_Remap-MCL', 'RF_Remap_25000-MCL', 'RF_Remap_0.05-BC', 'RF_Remap_0.1-BC', 'RF_Remap_0.1-MCL', 'RF_Remap-MCL']	107.9867373392819	11.0
PF3D7_1335400-GO:0030260	[2.2219670373709717e-07, 1.6429480284675555e-06, 9.968321396598589e-08, 1.247282778201683e-05, 2.248662831112765e-06, 9.58628990967742e-07, 6.62896274505099e-05, 6.858344086327282e-07, 5.372461394732371e-09, 2.286869392238806e-19, 0.02364921387470186, 1.1908846337319587e-14, 9.185246735269192e-05, 1.9675043115135843e-06, 0.004987803341286479, 9.128028429222484e-06]	['MI_Remap-BC', 'absPCC_Remap_0.3-BC', 'absPCC_Remap_0.4-BC', 'absPCC_Remap_0.5-BC', 'RF_Remap_0.05-MCL', 'RF_Remap_25000-BC', 'absPCC_Remap-BC', 'MI_Remap-MCL', 'Consensus_Remap-BC', 'Consensus_Remap-MCL', 'absPCC_Remap_0.3-MCL', 'RF_Remap-BC', 'RF_Remap_0.05-BC', 'RF_Remap_0.1-BC', 'RF_Remap_0.1-MCL', 'RF_Remap-MCL']	105.89741796493334	16.0
PF3D7_1000100-GO:0020033	[2.0696257329522966e-14, 9.071221650520473e-13, 1.0210270869656119e-15, 1.4982837873230767e-24, 0.0005253684322590229, 7.251358083484575e-14, 0.00828866250950241, 8.199373369927006e-23]	['MI_Remap-BC', 'AdaL_Remap-BC', 'MI_Remap-MCL', 'Consensus_Remap-MCL', 'AdaL_Remap-MCL', 'RF_Remap_0.05-BC', 'RF_Remap_0.1-BC', 'RF_Remap_0.1-MCL']	105.12866261627352	8.0
PF3D7_0423400-GO:0030260	[1.0966583214013707e-10, 2.029435769994208e-13, 3.0403370545968885e-07, 2.3168738183656273e-05, 2.8653493673124145e-07, 3.4058371575418993e-09, 7.761260414937758e-05, 2.286869392238806e-19, 0.045544747224341424, 1.1908846337319587e-14, 7.02427035766859e-05, 5.788095445146321e-07, 1.4486983140907126e-05]	['absPCC_Remap_0.3-BC', 'absPCC_Remap_0.4-BC', 'absPCC_Remap_0.5-BC', 'RF_Remap_0.05-MCL', 'RF_Remap_25000-BC', 'absPCC_Remap-BC', 'MI_Remap-MCL', 'Consensus_Remap-BC', 'RF_Remap-BC', 'RF_Remap_0.05-BC', 'RF_Remap_0.1-BC', 'RF_Remap_0.1-MCL', 'RF_Remap-MCL']	102.06173131214894	13.0
PF3D7_0712400-GO:0098609	[3.031103888534108e-12, 3.533892699795436e-20, 7.996099059594713e-13, 0.02100472009999332, 5.971492201188118e-10, 8.547876920316937e-12, 0.01726835120481801, 3.8859585930697104e-11, 1.7160654039289055e-05, 1.2163196974052606e-18]	['MI_Remap-BC', 'RF_Remap_25000-BC', 'MI_Remap-MCL', 'Consensus_Remap-BC', 'Consensus_Remap-MCL', 'RF_Remap_25000-MCL', 'RF_Remap_0.05-BC', 'RF_Remap_0.1-BC', 'RF_Remap_0.1-MCL', 'RF_Remap-MCL']	99.89067900813843	10.0
PF3D7_1323100-GO:0006412	[1.09128527617949e-06, 7.19319557614888e-07, 0.016991391066275063, 0.008333155891693441, 5.631927042166707e-10, 3.1814891053239258e-12, 5.320483847704724e-11, 0.025408997671658044, 1.8925392336673347e-07, 0.0026794287808383234, 4.544064252829597e-12, 0.00015849399241087614, 0.00023801531488295668, 8.395739310467706e-05, 1.750922792124596e-07, 3.4651978356846477e-12]	['MI_Remap-BC', 'absPCC_Remap_0.3-BC', 'absPCC_Remap_0.4-BC', 'absPCC_Remap_0.5-BC', 'RF_Remap_0.05-MCL', 'RF_Remap_25000-BC', 'absPCC_Remap-MCL', 'absPCC_Remap-BC', 'MI_Remap-MCL', 'Consensus_Remap-BC', 'Consensus_Remap-MCL', 'RF_Remap_25000-MCL', 'absPCC_Remap_0.3-MCL', 'RF_Remap_0.05-BC', 'RF_Remap_0.1-BC', 'RF_Remap_0.1-MCL']	98.92367201443241	16.0
PF3D7_1246200-GO:0030260	[0.002034933049335792, 0.01892535163847269, 6.748255638637945e-08, 3.0403370545968885e-07, 2.3168738183656273e-05, 2.8653493673124145e-07, 3.4058371575418993e-09, 5.1522370462153385e-05, 2.286869392238806e-19, 4.2568968816597506e-10, 1.1908846337319587e-14, 7.02427035766859e-05, 5.788095445146321e-07, 0.0004859455049235993]	['MI_Remap-BC', 'absPCC_Remap_0.3-BC', 'absPCC_Remap_0.4-BC', 'absPCC_Remap_0.5-BC', 'RF_Remap_0.05-MCL', 'RF_Remap_25000-BC', 'AdaL_Remap-BC', 'absPCC_Remap-BC', 'Consensus_Remap-MCL', 'RF_Remap-BC', 'RF_Remap_0.05-BC', 'RF_Remap_0.1-BC', 'RF_Remap_0.1-MCL', 'RF_Remap-MCL']	97.6760643234953	14.0
PF3D7_1414300-GO:0006412	[0.00271153322955665, 7.19319557614888e-07, 0.016991391066275063, 5.631927042166707e-10, 0.0026794287808383234, 5.320483847704724e-11, 0.03527750293351848, 1.991139722548853e-20, 0.0026794287808383234, 4.544064252829597e-12, 0.00015849399241087614, 0.00023801531488295668, 8.395739310467706e-05, 1.750922792124596e-07, 3.4651978356846477e-12]	['MI_Remap-BC', 'absPCC_Remap_0.3-BC', 'absPCC_Remap_0.4-BC', 'absPCC_Remap_0.5-BC', 'RF_Remap_0.05-MCL', 'RF_Remap_25000-BC', 'absPCC_Remap-MCL', 'absPCC_Remap-BC', 'MI_Remap-MCL', 'Consensus_Remap-BC', 'Consensus_Remap-MCL', 'RF_Remap_25000-MCL', 'RF_Remap_0.05-BC', 'RF_Remap_0.1-BC', 'RF_Remap_0.1-MCL']	97.35922595967716	15.0
PF3D7_1000100-GO:0009405	[2.3522016e-11, 7.897404658807679e-08, 6.689045247268833e-13, 5.915976856851063e-28, 0.0011466662709215634, 8.586562529901732e-15, 0.00875748346594873, 3.4566359370191075e-21]	['MI_Remap-BC', 'AdaL_Remap-BC', 'MI_Remap-MCL', 'Consensus_Remap-MCL', 'AdaL_Remap-MCL', 'RF_Remap_0.05-BC', 'RF_Remap_0.1-BC', 'RF_Remap_0.1-MCL']	96.65936112554097	8.0
PF3D7_1431400-GO:0030260	[1.0966583214013707e-10, 6.748255638637945e-08, 3.0403370545968885e-07, 2.3168738183656273e-05, 2.8653493673124145e-07, 3.4058371575418993e-09, 0.0007214497791898332, 2.286869392238806e-19, 1.1908846337319587e-14, 7.02427035766859e-05, 5.788095445146321e-07, 0.00012645371614961886, 0.0004859455049235993]	['absPCC_Remap_0.3-BC', 'absPCC_Remap_0.4-BC', 'absPCC_Remap_0.5-BC', 'RF_Remap_0.05-MCL', 'RF_Remap_25000-BC', 'absPCC_Remap-BC', 'MI_Remap-MCL', 'Consensus_Remap-BC', 'Consensus_Remap-MCL', 'RF_Remap-BC', 'RF_Remap_0.05-BC', 'RF_Remap_0.1-MCL', 'RF_Remap-MCL']	96.60253833243708	13.0
PF3D7_1017100-GO:0030260	[1.0966583214013707e-10, 6.748255638637945e-08, 3.0403370545968885e-07, 2.3168738183656273e-05, 2.8653493673124145e-07, 2.286869392238806e-19, 4.2568968816597506e-10, 1.1908846337319587e-14, 7.02427035766859e-05, 5.788095445146321e-07, 0.00012645371614961886, 0.0004859455049235993]	['absPCC_Remap_0.3-BC', 'absPCC_Remap_0.4-BC', 'absPCC_Remap_0.5-BC', 'RF_Remap_0.05-MCL', 'absPCC_Remap-BC', 'MI_Remap-MCL', 'Consensus_Remap-BC', 'Consensus_Remap-MCL', 'RF_Remap-BC', 'RF_Remap_0.1-BC', 'RF_Remap_0.1-MCL', 'RF_Remap-MCL']	94.36387518654169	12.0
PF3D7_0913400-GO:0006412	[1.0891118508341514e-06, 2.7642702185970635e-18, 0.02170969944731101, 1.2153825552475247e-21, 3.2205542500267804e-07, 1.849287997562833e-06, 0.00015849399241087614, 8.395739310467706e-05, 1.242010025752803e-10, 1.687443272536207e-17]	['absPCC_Remap_0.3-BC', 'RF_Remap_0.05-MCL', 'AdaL_Remap-BC', 'absPCC_Remap-BC', 'MI_Remap-MCL', 'Consensus_Remap-MCL', 'absPCC_Remap_0.3-MCL', 'RF_Remap_0.05-BC', 'RF_Remap_0.1-MCL', 'RF_Remap-MCL']	92.87961900781539	10.0
PF3D7_0719600-GO:0006412	[0.00020196139134057167, 4.054817528240025e-17, 0.016991391066275063, 0.008333155891693441, 5.631927042166707e-10, 5.320483847704724e-11, 0.025408997671658044, 1.8925392336673347e-07, 4.544064252829597e-12, 0.00015849399241087614, 0.00023801531488295668, 8.395739310467706e-05, 1.048635552400835e-06, 3.4651978356846477e-12]	['MI_Remap-BC', 'absPCC_Remap_0.3-BC', 'absPCC_Remap_0.4-BC', 'RF_Remap_0.05-MCL', 'RF_Remap_25000-BC', 'absPCC_Remap-MCL', 'absPCC_Remap-BC', 'MI_Remap-MCL', 'Consensus_Remap-BC', 'Consensus_Remap-MCL', 'absPCC_Remap_0.3-MCL', 'RF_Remap_0.05-BC', 'RF_Remap_0.1-BC', 'RF_Remap_0.1-MCL']	92.05860758616514	14.0
PF3D7_0721600-GO:0006412	[0.00020196139134057167, 2.7642702185970635e-18, 1.2110215648351648e-06, 8.312020283841287e-20, 5.320483847704724e-11, 0.025408997671658044, 6.345092050632912e-11, 4.279348140819786e-06, 0.00015849399241087614, 0.004970734102775388, 8.395739310467706e-05, 1.5282185225590232e-07]	['MI_Remap-BC', 'absPCC_Remap_0.3-BC', 'RF_Remap_0.05-MCL', 'absPCC_Remap_0.5-BC', 'RF_Remap_25000-BC', 'absPCC_Remap-MCL', 'absPCC_Remap-BC', 'MI_Remap-MCL', 'Consensus_Remap-BC', 'RF_Remap_0.05-BC', 'RF_Remap_0.1-BC', 'RF_Remap_0.1-MCL']	90.68086072938515	12.0
PF3D7_0932200-GO:0030260	[2.2655427634743875e-06, 1.0966583214013707e-10, 6.748255638637945e-08, 3.0403370545968885e-07, 2.3168738183656273e-05, 6.878329905766063e-06, 5.1522370462153385e-05, 2.286869392238806e-19, 1.1908846337319587e-14, 7.02427035766859e-05, 5.788095445146321e-07, 0.00012645371614961886]	['MI_Remap-BC', 'absPCC_Remap_0.3-BC', 'absPCC_Remap_0.4-BC', 'absPCC_Remap_0.5-BC', 'RF_Remap_0.05-MCL', 'RF_Remap_25000-BC', 'MI_Remap-MCL', 'Consensus_Remap-BC', 'RF_Remap-BC', 'RF_Remap_0.05-BC', 'RF_Remap_0.1-MCL', 'RF_Remap-MCL']	90.23208236584772	12.0
PF3D7_1424100-GO:0006412	[1.0891118508341514e-06, 3.5111127176118964e-05, 4.054817528240025e-17, 0.000397938010190498, 5.631927042166707e-10, 0.0026794287808383234, 5.320483847704724e-11, 0.025408997671658044, 2.7276709733762233e-07, 8.223342673624901e-06, 0.00015849399241087614, 0.020702909934400417, 1.750922792124596e-07, 3.4651978356846477e-12]	['MI_Remap-BC', 'absPCC_Remap_0.3-BC', 'absPCC_Remap_0.4-BC', 'absPCC_Remap_0.5-BC', 'RF_Remap_0.05-MCL', 'RF_Remap_25000-BC', 'absPCC_Remap-MCL', 'AdaL_Remap-BC', 'absPCC_Remap-BC', 'MI_Remap-MCL', 'Consensus_Remap-BC', 'Consensus_Remap-MCL', 'RF_Remap_0.05-BC', 'RF_Remap_0.1-BC']	89.2501785057011	14.0
PF3D7_API04100-GO:0006412	[0.007266269172475072, 0.004970734102775388, 0.0001881444233106448, 0.017757679043338418, 0.02170969944731101, 0.007266269172475072, 0.0001881444233106448, 0.001359259589708519, 1.991139722548853e-20, 0.0001881444233106448, 0.00011602317011413194, 0.00015849399241087614, 4.710361546919431e-19, 8.395739310467706e-05, 1.242010025752803e-10, 0.007351688932776302, 0.008232976337770316]	['absPCC_Remap_0.3-BC', 'RF_Remap_0.05-MCL', 'RF_Remap_25000-BC', 'absPCC_Remap-MCL', 'AdaL_Remap-BC', 'MI_Remap-MCL', 'Consensus_Remap-BC', 'Consensus_Remap-MCL', 'absPCC_Remap_0.5-MCL', 'RF_Remap_25000-MCL', 'RF_Remap_0.1-MCL', 'absPCC_Remap_0.3-MCL', 'AdaL_Remap-MCL', 'RF_Remap_0.05-BC', 'RF_Remap_0.1-BC', 'absPCC_Remap_0.4-MCL', 'RF_Remap-MCL']	88.00129848563698	17.0
PF3D7_1000100-GO:0016337	[1.5658293922575033e-11, 1.0648186734084117e-07, 4.932727511913358e-13, 3.8380438791910115e-21, 0.027889013134919573, 2.5722491229649236e-12, 0.004745344391374315, 1.4556204211286686e-19]	['MI_Remap-BC', 'AdaL_Remap-BC', 'MI_Remap-MCL', 'Consensus_Remap-MCL', 'AdaL_Remap-MCL', 'RF_Remap_0.05-BC', 'RF_Remap_0.1-BC', 'RF_Remap_0.1-MCL']	84.80572078845294	8.0
PF3D7_1103100-GO:0006412	[2.773228104532524e-13, 4.054817528240025e-17, 0.000397938010190498, 0.013496711577320757, 0.009634502959695208, 5.320483847704724e-11, 0.025408997671658044, 0.00012401395612780951, 8.223342673624901e-06, 0.00015849399241087614, 0.004970734102775388, 8.395739310467706e-05, 1.048635552400835e-06, 3.4651978356846477e-12]	['MI_Remap-BC', 'absPCC_Remap_0.3-BC', 'absPCC_Remap_0.4-BC', 'absPCC_Remap_0.5-BC', 'RF_Remap_0.05-MCL', 'RF_Remap_25000-BC', 'absPCC_Remap-MCL', 'absPCC_Remap-BC', 'MI_Remap-MCL', 'Consensus_Remap-BC', 'Consensus_Remap-MCL', 'RF_Remap_0.05-BC', 'RF_Remap_0.1-BC', 'RF_Remap_0.1-MCL']	84.71486787887376	14.0
PF3D7_0412700-GO:0009405	[6.198173039341963e-07, 2.5745514405185027e-06, 9.42143537030658e-10, 2.793327375662475e-06, 1.9994436752963857e-08, 2.1516628477432297e-09, 3.493188783797469e-14, 1.0020774897043988e-07, 3.4566359370191075e-21]	['RF_Remap_0.05-MCL', 'RF_Remap_25000-BC', 'Consensus_Remap-BC', 'Consensus_Remap-MCL', 'RF_Remap_25000-MCL', 'RF_Remap_0.05-BC', 'RF_Remap_0.1-BC', 'RF_Remap_0.1-MCL', 'RF_Remap-MCL']	83.66033541907763	9.0
PF3D7_1358800-GO:0006412	[1.09128527617949e-06, 7.19319557614888e-07, 0.009444873301872431, 0.008333155891693441, 5.631927042166707e-10, 0.002892225919342195, 5.320483847704724e-11, 0.025408997671658044, 1.8925392336673347e-07, 0.0026794287808383234, 1.9827727520309482e-08, 0.00015849399241087614, 8.395739310467706e-05, 1.5282185225590232e-07, 3.4651978356846477e-12]	['MI_Remap-BC', 'absPCC_Remap_0.3-BC', 'absPCC_Remap_0.4-BC', 'absPCC_Remap_0.5-BC', 'RF_Remap_0.05-MCL', 'RF_Remap_25000-BC', 'absPCC_Remap-MCL', 'absPCC_Remap-BC', 'MI_Remap-MCL', 'Consensus_Remap-BC', 'Consensus_Remap-MCL', 'RF_Remap_25000-MCL', 'absPCC_Remap_0.3-MCL', 'RF_Remap_0.05-BC', 'RF_Remap_0.1-MCL']	83.01596100077822	15.0
PF3D7_1000100-GO:0098609	[4.087726409336409e-11, 2.121823128266439e-07, 3.031103888534108e-12, 3.533892699795436e-20, 0.0380693155874346, 8.547876920316937e-12, 0.01726835120481801, 1.2163196974052606e-18]	['MI_Remap-BC', 'AdaL_Remap-BC', 'MI_Remap-MCL', 'Consensus_Remap-MCL', 'AdaL_Remap-MCL', 'RF_Remap_0.05-BC', 'RF_Remap_0.1-BC', 'RF_Remap_0.1-MCL']	80.1972228776711	8.0
PF3D7_0412700-GO:0020013	[0.02543434265468773, 4.905575446153847e-08, 0.0002725067383459441, 4.4368877064220185e-11, 0.00015912151640410662, 1.8670907886479706e-05, 3.935161481025189e-05, 1.6926455084857838e-14, 3.7078098137985727e-07, 5.867991237073171e-25]	['RF_Remap_0.05-MCL', 'RF_Remap_25000-BC', 'AdaL_Remap-BC', 'Consensus_Remap-BC', 'Consensus_Remap-MCL', 'RF_Remap_25000-MCL', 'RF_Remap_0.05-BC', 'RF_Remap_0.1-BC', 'RF_Remap_0.1-MCL', 'RF_Remap-MCL']	80.18740401668471	10.0
PF3D7_0705700-GO:0006412	[0.00020196139134057167, 4.054817528240025e-17, 0.016991391066275063, 0.013496711577320757, 3.1814891053239258e-12, 5.320483847704724e-11, 0.025408997671658044, 0.00012401395612780951, 8.223342673624901e-06, 0.00015849399241087614, 0.00023801531488295668, 8.395739310467706e-05, 3.4651978356846477e-12]	['MI_Remap-BC', 'absPCC_Remap_0.3-BC', 'absPCC_Remap_0.4-BC', 'absPCC_Remap_0.5-BC', 'RF_Remap_0.05-MCL', 'RF_Remap_25000-BC', 'absPCC_Remap-MCL', 'absPCC_Remap-BC', 'MI_Remap-MCL', 'Consensus_Remap-MCL', 'RF_Remap_0.05-BC', 'RF_Remap_0.1-BC', 'RF_Remap_0.1-MCL']	79.0438106880194	13.0
PF3D7_API02000-GO:0006412	[0.007266269172475072, 0.004970734102775388, 0.0001881444233106448, 0.017757679043338418, 0.02170969944731101, 0.007266269172475072, 0.0001881444233106448, 0.001359259589708519, 1.991139722548853e-20, 0.0001881444233106448, 2.3915409958373114e-13, 0.00015849399241087614, 2.294952666857634e-11, 8.395739310467706e-05, 0.03375160427936326, 0.008232976337770316]	['absPCC_Remap_0.3-BC', 'RF_Remap_0.05-MCL', 'RF_Remap_25000-BC', 'absPCC_Remap-MCL', 'AdaL_Remap-BC', 'MI_Remap-MCL', 'Consensus_Remap-MCL', 'absPCC_Remap_0.5-MCL', 'RF_Remap_25000-MCL', 'RF_Remap_0.1-MCL', 'absPCC_Remap_0.3-MCL', 'AdaL_Remap-MCL', 'RF_Remap_0.05-BC', 'RF_Remap_0.1-BC', 'absPCC_Remap_0.4-MCL', 'RF_Remap-MCL']	78.43166369732582	16.0
PF3D7_1430200-GO:0030260	[6.748255638637945e-08, 3.0403370545968885e-07, 9.58628990967742e-07, 2.8653493673124145e-07, 3.4058371575418993e-09, 0.0007214497791898332, 2.286869392238806e-19, 1.1908846337319587e-14, 0.0006879593537702839, 1.4486983140907126e-05]	['absPCC_Remap_0.3-BC', 'absPCC_Remap_0.4-BC', 'absPCC_Remap_0.5-BC', 'RF_Remap_0.05-MCL', 'RF_Remap_25000-BC', 'absPCC_Remap-BC', 'Consensus_Remap-BC', 'RF_Remap-BC', 'RF_Remap_0.05-BC', 'RF_Remap_0.1-MCL']	78.4249768279187	10.0
PF3D7_0412700-GO:0020035	[4.905575446153847e-08, 0.0002725067383459441, 4.4368877064220185e-11, 0.00015912151640410662, 1.8670907886479706e-05, 3.935161481025189e-05, 5.968461673856394e-16, 3.7078098137985727e-07, 4.799216723478261e-23]	['RF_Remap_0.05-MCL', 'RF_Remap_25000-BC', 'Consensus_Remap-BC', 'Consensus_Remap-MCL', 'RF_Remap_25000-MCL', 'RF_Remap_0.05-BC', 'RF_Remap_0.1-BC', 'RF_Remap_0.1-MCL', 'RF_Remap-MCL']	78.13284723260999	9.0
PF3D7_1434600-GO:0006412	[2.7642702185970635e-18, 4.710361546919431e-19, 8.312020283841287e-20, 3.290626499221588e-05, 0.025408997671658044, 0.00015849399241087614, 8.395739310467706e-05, 1.5282185225590232e-07]	['absPCC_Remap_0.4-BC', 'RF_Remap_0.05-MCL', 'absPCC_Remap_0.5-BC', 'absPCC_Remap-MCL', 'absPCC_Remap-BC', 'MI_Remap-MCL', 'Consensus_Remap-BC', 'RF_Remap_0.1-MCL']	75.73513533403664	8.0
PF3D7_0302300-GO:0009405	[5.494956968462875e-05, 5.915976856851063e-28, 0.043758947213833416, 7.145820935199478e-11, 1.5113905738582675e-09, 1.2539102991416122e-05, 0.003859193585032258, 6.959890926678035e-12, 0.006394343148540189, 0.00875748346594873]	['MI_Remap-BC', 'absPCC_Remap_0.3-BC', 'absPCC_Remap_0.4-BC', 'absPCC_Remap_0.5-BC', 'RF_Remap_0.05-MCL', 'absPCC_Remap-BC', 'MI_Remap-MCL', 'RF_Remap_25000-MCL', 'RF_Remap_0.05-BC', 'RF_Remap_0.1-MCL']	74.53797280248928	10.0
PF3D7_0415900-GO:0006412	[0.00020288050651899773, 1.09128527617949e-06, 7.19319557614888e-07, 0.016991391066275063, 5.631927042166707e-10, 0.0026794287808383234, 5.320483847704724e-11, 0.025408997671658044, 0.0026794287808383234, 0.00015849399241087614, 0.00023801531488295668, 8.395739310467706e-05, 1.750922792124596e-07, 3.4651978356846477e-12]	['MI_Remap-BC', 'absPCC_Remap_0.3-BC', 'absPCC_Remap_0.4-BC', 'absPCC_Remap_0.5-BC', 'RF_Remap_0.05-MCL', 'absPCC_Remap-MCL', 'AdaL_Remap-BC', 'absPCC_Remap-BC', 'MI_Remap-MCL', 'Consensus_Remap-BC', 'Consensus_Remap-MCL', 'RF_Remap_25000-MCL', 'RF_Remap_0.1-BC', 'RF_Remap_0.1-MCL']	73.54631877790331	14.0
PF3D7_0304400-GO:0006412	[3.5111127176118964e-05, 4.054817528240025e-17, 0.013496711577320757, 0.009634502959695208, 5.320483847704724e-11, 0.025408997671658044, 0.00012401395612780951, 8.223342673624901e-06, 0.00015849399241087614, 0.004970734102775388, 8.395739310467706e-05, 1.048635552400835e-06, 3.4651978356846477e-12]	['MI_Remap-BC', 'absPCC_Remap_0.4-BC', 'RF_Remap_0.05-MCL', 'absPCC_Remap_0.5-BC', 'RF_Remap_25000-BC', 'absPCC_Remap-MCL', 'absPCC_Remap-BC', 'MI_Remap-MCL', 'Consensus_Remap-BC', 'Consensus_Remap-MCL', 'RF_Remap_0.05-BC', 'RF_Remap_0.1-BC', 'RF_Remap_0.1-MCL']	73.21222412378451	13.0
PF3D7_0412700-GO:0020033	[7.860027544532129e-07, 0.00031752041096620763, 1.4193038924187725e-09, 0.00018995532387096776, 2.289564849612403e-05, 4.8107680522219426e-05, 2.908134105882353e-14, 4.726058735254989e-07, 8.199373369927006e-23]	['RF_Remap_0.05-MCL', 'RF_Remap_25000-BC', 'Consensus_Remap-BC', 'Consensus_Remap-MCL', 'RF_Remap_25000-MCL', 'RF_Remap_0.05-BC', 'RF_Remap_0.1-BC', 'RF_Remap_0.1-MCL', 'RF_Remap-MCL']	73.07821584546468	9.0
PF3D7_0617800-GO:0051276	[5.937120778050663e-05, 0.0008938165984808557, 0.011633540532286836, 3.463575528833853e-06, 0.00013335550975811903, 0.00013335550975811903, 8.324378544429464e-07, 0.014498243864295959, 8.324378544429464e-07, 3.463575528833853e-06, 3.477879791175928e-05, 0.0017715421903227073, 5.937120778050663e-05, 3.477879791175928e-05, 0.007385221265733495, 1.9707418986261325e-05, 1.9707418986261325e-05, 0.0004…	['MI_Remap-BC', 'absPCC_Remap_0.4-BC', 'RF_Remap_0.05-MCL', 'absPCC_Remap_0.5-BC', 'RF_Remap_25000-BC', 'absPCC_Remap-MCL', 'AdaL_Remap-BC', 'MI_Remap-MCL', 'Consensus_Remap-MCL', 'absPCC_Remap_0.5-MCL', 'RF_Remap_25000-MCL', 'RF_Remap_0.1-MCL', 'absPCC_Remap_0.3-MCL', 'AdaL_Remap-MCL', 'RF_Remap_0.05-BC', 'RF_Remap_0.1-BC', 'absPCC_Remap_0.4-MCL', 'RF_Remap-MCL']	72.65828598975206	18.0
PF3D7_1105000-GO:0051276	[5.937120778050663e-05, 0.0008938165984808557, 0.011633540532286836, 3.463575528833853e-06, 0.00013335550975811903, 0.00013335550975811903, 8.324378544429464e-07, 0.014498243864295959, 8.324378544429464e-07, 3.463575528833853e-06, 3.477879791175928e-05, 0.0017715421903227073, 5.937120778050663e-05, 3.477879791175928e-05, 0.007385221265733495, 1.9707418986261325e-05, 1.9707418986261325e-05, 0.0004…	['MI_Remap-BC', 'absPCC_Remap_0.4-BC', 'RF_Remap_0.05-MCL', 'absPCC_Remap_0.5-BC', 'RF_Remap_25000-BC', 'absPCC_Remap-MCL', 'AdaL_Remap-BC', 'MI_Remap-MCL', 'Consensus_Remap-MCL', 'absPCC_Remap_0.5-MCL', 'RF_Remap_25000-MCL', 'RF_Remap_0.1-MCL', 'absPCC_Remap_0.3-MCL', 'AdaL_Remap-MCL', 'RF_Remap_0.05-BC', 'RF_Remap_0.1-BC', 'absPCC_Remap_0.4-MCL', 'RF_Remap-MCL']	72.65828598975206	18.0
PF3D7_0821700-GO:0006412	[1.0891118508341514e-06, 0.00271153322955665, 7.19319557614888e-07, 0.00048049818809642883, 5.320483847704724e-11, 0.03527750293351848, 2.7276709733762233e-07, 0.0026794287808383234, 1.9827727520309482e-08, 0.00015849399241087614, 8.395739310467706e-05, 1.750922792124596e-07, 3.4651978356846477e-12]	['MI_Remap-BC', 'absPCC_Remap_0.3-BC', 'RF_Remap_0.05-MCL', 'RF_Remap_25000-BC', 'absPCC_Remap-MCL', 'AdaL_Remap-BC', 'absPCC_Remap-BC', 'MI_Remap-MCL', 'Consensus_Remap-BC', 'Consensus_Remap-MCL', 'RF_Remap_25000-MCL', 'RF_Remap_0.05-BC', 'RF_Remap_0.1-MCL']	72.64947607349589	13.0
PF3D7_1026800-GO:0006412	[0.00020288050651899773, 0.00020196139134057167, 7.19319557614888e-07, 0.016991391066275063, 3.1814891053239258e-12, 5.320483847704724e-11, 0.025408997671658044, 2.7276709733762233e-07, 8.223342673624901e-06, 8.395739310467706e-05, 1.048635552400835e-06, 3.4651978356846477e-12]	['MI_Remap-BC', 'absPCC_Remap_0.3-BC', 'absPCC_Remap_0.5-BC', 'RF_Remap_25000-BC', 'absPCC_Remap-MCL', 'AdaL_Remap-BC', 'absPCC_Remap-BC', 'MI_Remap-MCL', 'Consensus_Remap-BC', 'Consensus_Remap-MCL', 'RF_Remap_0.05-BC', 'RF_Remap_0.1-MCL']	71.83151949104507	12.0
PF3D7_1130100-GO:0006412	[1.09128527617949e-06, 4.054817528240025e-17, 0.000397938010190498, 1.991139722548853e-20, 8.223342673624901e-06, 0.00015849399241087614, 0.020702909934400417, 8.395739310467706e-05, 3.4651978356846477e-12]	['MI_Remap-BC', 'absPCC_Remap_0.3-BC', 'RF_Remap_0.05-MCL', 'RF_Remap_25000-BC', 'MI_Remap-MCL', 'Consensus_Remap-MCL', 'RF_Remap_0.05-BC', 'RF_Remap_0.1-BC', 'RF_Remap_0.1-MCL']	71.56029366288375	9.0
PF3D7_0424200-GO:0030260	[1.6429480284675555e-06, 7.333414109785201e-06, 0.0119906160507148, 6.62896274505099e-05, 3.6488138304891104e-06, 7.761260414937758e-05, 2.286869392238806e-19, 1.1908846337319587e-14, 0.02123989749055478, 1.9675043115135843e-06, 9.128028429222484e-06]	['RF_Remap_0.05-MCL', 'absPCC_Remap_0.5-BC', 'RF_Remap_25000-BC', 'absPCC_Remap-BC', 'MI_Remap-MCL', 'Consensus_Remap-MCL', 'RF_Remap_0.1-MCL', 'RF_Remap-BC', 'RF_Remap_0.05-BC', 'absPCC_Remap_0.4-MCL', 'RF_Remap-MCL']	71.55014278205589	11.0
PF3D7_API01700-GO:0006412	[0.004970734102775388, 0.0001881444233106448, 0.017757679043338418, 0.02170969944731101, 0.007266269172475072, 0.0001881444233106448, 0.001359259589708519, 1.6947296114179062e-06, 0.0001881444233106448, 0.00011602317011413194, 0.00015849399241087614, 4.710361546919431e-19, 8.395739310467706e-05, 1.0802538981818182e-05, 2.1690042693467325e-07, 0.008232976337770316]	['absPCC_Remap_0.3-BC', 'RF_Remap_0.05-MCL', 'RF_Remap_25000-BC', 'absPCC_Remap-MCL', 'MI_Remap-MCL', 'Consensus_Remap-MCL', 'absPCC_Remap_0.5-MCL', 'RF_Remap_25000-MCL', 'RF_Remap_0.1-MCL', 'RF_Remap-BC', 'absPCC_Remap_0.3-MCL', 'AdaL_Remap-MCL', 'RF_Remap_0.05-BC', 'RF_Remap_0.1-BC', 'absPCC_Remap_0.4-MCL', 'RF_Remap-MCL']	71.52333726147485	16.0
PF3D7_1331700-GO:0006412	[4.054817528240025e-17, 0.025408997671658044, 1.991139722548853e-20, 0.00015849399241087614, 1.0802538981818182e-05, 1.750922792124596e-07, 1.687443272536207e-17]	['RF_Remap_0.05-MCL', 'RF_Remap_25000-BC', 'absPCC_Remap-MCL', 'MI_Remap-MCL', 'Consensus_Remap-BC', 'Consensus_Remap-MCL', 'RF_Remap-BC']	69.98390458948224	7.0
PF3D7_1105100-GO:0051276	[5.937120778050663e-05, 0.0008938165984808557, 0.011633540532286836, 3.463575528833853e-06, 0.00013335550975811903, 0.00013335550975811903, 8.324378544429464e-07, 8.324378544429464e-07, 3.463575528833853e-06, 3.477879791175928e-05, 0.021166096408065164, 5.937120778050663e-05, 3.477879791175928e-05, 0.007385221265733495, 1.9707418986261325e-05, 1.9707418986261325e-05, 0.0004548916647027802]	['MI_Remap-BC', 'absPCC_Remap_0.4-BC', 'RF_Remap_0.05-MCL', 'RF_Remap_25000-BC', 'absPCC_Remap-MCL', 'AdaL_Remap-BC', 'MI_Remap-MCL', 'Consensus_Remap-MCL', 'absPCC_Remap_0.5-MCL', 'RF_Remap_25000-MCL', 'RF_Remap_0.1-MCL', 'absPCC_Remap_0.3-MCL', 'AdaL_Remap-MCL', 'RF_Remap_0.05-BC', 'RF_Remap_0.1-BC', 'absPCC_Remap_0.4-MCL', 'RF_Remap-MCL']	69.74231212001497	17.0
PF3D7_1219300-GO:0020013	[1.554551241197605e-14, 1.2560061311999994e-26, 0.04139169650842435, 0.00974122369487485, 0.009803286504756023, 5.867991237073171e-25]	['AdaL_Remap-BC', 'MI_Remap-MCL', 'Consensus_Remap-BC', 'Consensus_Remap-MCL', 'RF_Remap-BC', 'RF_Remap_0.1-BC']	69.34401530332613	6.0
PF3D7_1124900-GO:0006412	[0.0002114064662068965, 4.054817528240025e-17, 0.000397938010190498, 0.013496711577320757, 0.009634502959695208, 0.00026197343099254193, 0.025408997671658044, 0.00012401395612780951, 8.236343528623864e-05, 0.00015849399241087614, 0.004970734102775388, 8.395739310467706e-05, 1.048635552400835e-06, 3.4651978356846477e-12]	['MI_Remap-BC', 'absPCC_Remap_0.3-BC', 'absPCC_Remap_0.4-BC', 'absPCC_Remap_0.5-BC', 'RF_Remap_0.05-MCL', 'RF_Remap_25000-BC', 'absPCC_Remap-MCL', 'absPCC_Remap-BC', 'MI_Remap-MCL', 'Consensus_Remap-BC', 'Consensus_Remap-MCL', 'RF_Remap_0.05-BC', 'RF_Remap_0.1-BC', 'RF_Remap_0.1-MCL']	68.13974302178987	14.0
PF3D7_0610400-GO:0051276	[5.937120778050663e-05, 0.0008938165984808557, 0.011633540532286836, 3.463575528833853e-06, 0.00013335550975811903, 8.324378544429464e-07, 8.324378544429464e-07, 3.463575528833853e-06, 3.477879791175928e-05, 0.0017715421903227073, 5.937120778050663e-05, 3.477879791175928e-05, 0.007385221265733495, 1.9707418986261325e-05, 1.9707418986261325e-05, 0.0004548916647027802]	['MI_Remap-BC', 'absPCC_Remap_0.4-BC', 'RF_Remap_0.05-MCL', 'RF_Remap_25000-BC', 'absPCC_Remap-MCL', 'AdaL_Remap-BC', 'MI_Remap-MCL', 'Consensus_Remap-MCL', 'absPCC_Remap_0.5-MCL', 'RF_Remap_25000-MCL', 'RF_Remap_0.1-MCL', 'AdaL_Remap-MCL', 'RF_Remap_0.05-BC', 'RF_Remap_0.1-BC', 'absPCC_Remap_0.4-MCL', 'RF_Remap-MCL']	66.94461235402153	16.0
PF3D7_1447000-GO:0006412	[1.0891118508341514e-06, 1.09128527617949e-06, 7.19319557614888e-07, 5.320483847704724e-11, 0.025408997671658044, 4.544064252829597e-12, 0.00015849399241087614, 0.00023801531488295668, 1.750922792124596e-07, 3.4651978356846477e-12]	['MI_Remap-BC', 'RF_Remap_0.05-MCL', 'absPCC_Remap-MCL', 'AdaL_Remap-BC', 'absPCC_Remap-BC', 'MI_Remap-MCL', 'Consensus_Remap-BC', 'Consensus_Remap-MCL', 'RF_Remap_0.05-BC', 'RF_Remap_0.1-BC']	66.9200714879034	10.0
PF3D7_0412700-GO:0016337	[9.542408582452667e-06, 2.555786585229161e-05, 6.907760064949892e-07, 1.0230352865444792e-05, 6.313147059633029e-06, 1.5594324359281436e-06, 6.558139020895523e-12, 7.851008605032671e-06, 1.4556204211286686e-19]	['RF_Remap_0.05-MCL', 'RF_Remap_25000-BC', 'Consensus_Remap-BC', 'Consensus_Remap-MCL', 'RF_Remap_25000-MCL', 'RF_Remap_0.05-BC', 'RF_Remap_0.1-BC', 'RF_Remap_0.1-MCL', 'RF_Remap-MCL']	66.89562286666896	9.0
PF3D7_0617900-GO:0051276	[5.937120778050663e-05, 0.0008938165984808557, 3.463575528833853e-06, 0.00013335550975811903, 0.014498243864295959, 8.324378544429464e-07, 0.014498243864295959, 8.324378544429464e-07, 3.463575528833853e-06, 3.477879791175928e-05, 0.0017715421903227073, 5.937120778050663e-05, 3.477879791175928e-05, 1.9707418986261325e-05, 1.9707418986261325e-05, 0.0004548916647027802]	['absPCC_Remap_0.4-BC', 'RF_Remap_0.05-MCL', 'absPCC_Remap_0.5-BC', 'RF_Remap_25000-BC', 'absPCC_Remap-MCL', 'AdaL_Remap-BC', 'MI_Remap-MCL', 'Consensus_Remap-MCL', 'absPCC_Remap_0.5-MCL', 'RF_Remap_25000-MCL', 'RF_Remap_0.1-MCL', 'absPCC_Remap_0.3-MCL', 'AdaL_Remap-MCL', 'RF_Remap_0.05-BC', 'absPCC_Remap_0.4-MCL', 'RF_Remap-MCL']	66.55605697204264	16.0
PF3D7_1219300-GO:0020035	[1.554551241197605e-14, 1.2560061311999994e-26, 0.004054576269552607, 0.009803286504756023, 4.799216723478261e-23]	['AdaL_Remap-BC', 'MI_Remap-MCL', 'Consensus_Remap-BC', 'Consensus_Remap-MCL', 'RF_Remap-BC']	66.42891566697199	5.0
PF3D7_1219300-GO:0020033	[2.0696257329522966e-14, 1.4982837873230767e-24, 0.004958042630176797, 0.01049274275678987, 8.199373369927006e-23]	['AdaL_Remap-BC', 'MI_Remap-MCL', 'Consensus_Remap-BC', 'Consensus_Remap-MCL', 'RF_Remap-BC']	63.87853415892469	5.0
PF3D7_0712600-GO:0020013	[8.979669106382978e-05, 1.5976539240827585e-17, 1.2560061311999994e-26, 1.3022886678260869e-12, 0.009201568192471223, 0.04139169650842435, 0.02543181753994421]	['MI_Remap-BC', 'AdaL_Remap-BC', 'absPCC_Remap-BC', 'MI_Remap-MCL', 'Consensus_Remap-BC', 'absPCC_Remap_0.5-MCL', 'RF_Remap_0.1-BC']	63.64340545998471	7.0
PF3D7_0614500-GO:0006412	[0.03543072485100692, 3.5111127176118964e-05, 4.054817528240025e-17, 0.000397938010190498, 0.013496711577320757, 0.0026794287808383234, 0.0017615925425330816, 0.03527750293351848, 0.00012401395612780951, 8.236343528623864e-05, 0.00015849399241087614, 0.020702909934400417, 8.395739310467706e-05, 3.4651978356846477e-12]	['MI_Remap-BC', 'absPCC_Remap_0.3-BC', 'absPCC_Remap_0.4-BC', 'absPCC_Remap_0.5-BC', 'RF_Remap_0.05-MCL', 'RF_Remap_25000-BC', 'absPCC_Remap-MCL', 'absPCC_Remap-BC', 'MI_Remap-MCL', 'Consensus_Remap-MCL', 'AdaL_Remap-MCL', 'RF_Remap_0.05-BC', 'RF_Remap_0.1-BC', 'RF_Remap_0.1-MCL']	63.356678774664715	14.0
PF3D7_1461200-GO:0006412	[4.054817528240025e-17, 0.016991391066275063, 5.631927042166707e-10, 3.1814891053239258e-12, 0.00015092796444444445, 0.025408997671658044, 0.00015849399241087614, 0.00023801531488295668, 8.395739310467706e-05, 1.5282185225590232e-07]	['absPCC_Remap_0.3-BC', 'absPCC_Remap_0.4-BC', 'absPCC_Remap_0.5-BC', 'RF_Remap_0.05-MCL', 'absPCC_Remap-MCL', 'absPCC_Remap-BC', 'MI_Remap-MCL', 'Consensus_Remap-BC', 'RF_Remap_0.1-BC', 'RF_Remap_0.1-MCL']	62.63989292859817	10.0
PF3D7_0412700-GO:0098609	[2.8348228442975206e-05, 4.89287491975198e-05, 2.0350197202833223e-06, 2.2349611117241375e-05, 1.5191344038431842e-05, 3.8628828e-06, 3.8859585930697104e-11, 1.7160654039289055e-05, 1.2163196974052606e-18]	['RF_Remap_0.05-MCL', 'RF_Remap_25000-BC', 'Consensus_Remap-BC', 'Consensus_Remap-MCL', 'RF_Remap_25000-MCL', 'RF_Remap_0.05-BC', 'RF_Remap_0.1-BC', 'RF_Remap_0.1-MCL', 'RF_Remap-MCL']	62.52248389387454	9.0
PF3D7_1219300-GO:0009405	[2.3522016e-11, 0.02569563245315024, 5.915976856851063e-28, 0.017082520264120146, 3.4566359370191075e-21]	['MI_Remap-BC', 'AdaL_Remap-BC', 'MI_Remap-MCL', 'Consensus_Remap-BC', 'Consensus_Remap-MCL']	61.6754340956514	5.0
PF3D7_1451700-GO:0030260	[0.01892535163847269, 6.748255638637945e-08, 3.0403370545968885e-07, 2.3168738183656273e-05, 0.005581354649298657, 2.286869392238806e-19, 0.00012776124475447022, 7.02427035766859e-05, 5.788095445146321e-07, 0.00012645371614961886]	['MI_Remap-BC', 'absPCC_Remap_0.3-BC', 'absPCC_Remap_0.4-BC', 'absPCC_Remap_0.5-BC', 'RF_Remap_0.05-MCL', 'absPCC_Remap-BC', 'Consensus_Remap-BC', 'RF_Remap-BC', 'RF_Remap_0.1-BC', 'RF_Remap-MCL']	59.122491786757905	10.0
PF3D7_0712600-GO:0020035	[8.979669106382978e-05, 5.906181767348082e-16, 1.2560061311999994e-26, 1.3022886678260869e-12]	['MI_Remap-BC', 'AdaL_Remap-BC', 'MI_Remap-MCL', 'absPCC_Remap_0.5-MCL']	57.061733836980565	4.0
PF3D7_API02700-GO:0006412	[0.004970734102775388, 0.0001881444233106448, 0.017757679043338418, 0.02170969944731101, 0.007266269172475072, 0.0001881444233106448, 0.001359259589708519, 1.991139722548853e-20, 0.0001881444233106448, 0.00011602317011413194, 0.00015849399241087614, 8.395739310467706e-05, 0.03375160427936326, 0.008232976337770316]	['absPCC_Remap_0.3-BC', 'RF_Remap_0.05-MCL', 'RF_Remap_25000-BC', 'absPCC_Remap-MCL', 'MI_Remap-MCL', 'Consensus_Remap-MCL', 'absPCC_Remap_0.5-MCL', 'RF_Remap_25000-MCL', 'RF_Remap_0.1-MCL', 'absPCC_Remap_0.3-MCL', 'AdaL_Remap-MCL', 'RF_Remap_0.05-BC', 'absPCC_Remap_0.4-MCL', 'RF_Remap-MCL']	56.967882014278224	14.0
PF3D7_0712600-GO:0020033	[2.31418201604626e-05, 1.0210270869656119e-15, 1.4982837873230767e-24, 1.7324539470319637e-12, 0.028121082558351017]	['MI_Remap-BC', 'AdaL_Remap-BC', 'MI_Remap-MCL', 'Consensus_Remap-BC', 'absPCC_Remap_0.5-MCL']	56.76327740769732	5.0
PF3D7_0808600-GO:0020013	[8.979669106382978e-05, 1.5976539240827585e-17, 0.003012654093648586, 0.0022112905338964213, 1.806441954497443e-05, 0.02543181753994421, 5.867991237073171e-25]	['MI_Remap-BC', 'absPCC_Remap_0.4-BC', 'AdaL_Remap-BC', 'Consensus_Remap-BC', 'Consensus_Remap-MCL', 'RF_Remap_25000-MCL', 'RF_Remap_0.1-BC']	56.588971012557906	7.0
PF3D7_API01300-GO:0006412	[0.004970734102775388, 0.0001881444233106448, 0.02170969944731101, 0.007266269172475072, 0.0001881444233106448, 0.001359259589708519, 1.991139722548853e-20, 0.0001881444233106448, 0.00011602317011413194, 0.00015849399241087614, 8.395739310467706e-05, 0.03375160427936326, 0.008232976337770316]	['RF_Remap_0.05-MCL', 'RF_Remap_25000-BC', 'absPCC_Remap-MCL', 'MI_Remap-MCL', 'Consensus_Remap-MCL', 'absPCC_Remap_0.5-MCL', 'RF_Remap_25000-MCL', 'RF_Remap_0.1-MCL', 'absPCC_Remap_0.3-MCL', 'AdaL_Remap-MCL', 'RF_Remap_0.05-BC', 'absPCC_Remap_0.4-MCL', 'RF_Remap-MCL']	55.217268216456155	13.0
PF3D7_1409600-GO:0006412	[1.991139722548853e-20, 2.3986664704109587e-18, 0.00015849399241087614, 8.395739310467706e-05, 2.1690042693467325e-07, 0.008232976337770316]	['RF_Remap_0.05-MCL', 'RF_Remap_25000-BC', 'Consensus_Remap-MCL', 'RF_Remap_0.1-MCL', 'RF_Remap_0.05-BC', 'RF_Remap-MCL']	53.945039374575	6.0
PF3D7_0706500-GO:0006412	[2.7642702185970635e-18, 1.1884367005181346e-07, 6.62896274505099e-05, 0.00015092796444444445, 0.025408997671658044, 0.00015849399241087614, 8.395739310467706e-05, 1.0802538981818182e-05, 1.5282185225590232e-07]	['absPCC_Remap_0.4-BC', 'RF_Remap_0.05-MCL', 'absPCC_Remap_0.5-BC', 'absPCC_Remap-MCL', 'absPCC_Remap-BC', 'MI_Remap-MCL', 'Consensus_Remap-BC', 'RF_Remap-BC', 'RF_Remap_0.1-MCL']	53.73645757192943	9.0
PF3D7_1342000-GO:0006412	[3.5111127176118964e-05, 7.19319557614888e-07, 0.016991391066275063, 5.631927042166707e-10, 5.320483847704724e-11, 0.025408997671658044, 0.0013192320594389946, 0.0014943664259869985, 0.00015849399241087614, 8.395739310467706e-05, 1.048635552400835e-06]	['MI_Remap-BC', 'absPCC_Remap_0.3-BC', 'absPCC_Remap_0.4-BC', 'RF_Remap_0.05-MCL', 'RF_Remap_25000-BC', 'absPCC_Remap-MCL', 'absPCC_Remap-BC', 'MI_Remap-MCL', 'Consensus_Remap-BC', 'RF_Remap_0.05-BC', 'RF_Remap_0.1-MCL']	53.04633411470784	11.0
PF3D7_0712600-GO:0009405	[6.689045247268833e-13, 5.915976856851063e-28, 0.017082520264120146, 5.085175118314425e-08, 0.015501896500750515, 0.00564418964669446]	['MI_Remap-BC', 'absPCC_Remap_0.5-BC', 'MI_Remap-MCL', 'Consensus_Remap-BC', 'absPCC_Remap_0.5-MCL', 'RF_Remap_0.1-BC']	52.521765111277965	6.0
PF3D7_0808600-GO:0020033	[2.31418201604626e-05, 1.0210270869656119e-15, 0.0032672199388987565, 0.010516396331932269, 2.1285338336283188e-05, 0.028121082558351017, 8.199373369927006e-23]	['MI_Remap-BC', 'absPCC_Remap_0.4-BC', 'AdaL_Remap-BC', 'Consensus_Remap-BC', 'Consensus_Remap-MCL', 'RF_Remap_25000-MCL', 'RF_Remap_0.1-BC']	52.39962664994013	7.0
PF3D7_0808600-GO:0020035	[8.979669106382978e-05, 5.906181767348082e-16, 0.003012654093648586, 0.0005694953753989688, 1.806441954497443e-05, 4.799216723478261e-23]	['MI_Remap-BC', 'absPCC_Remap_0.4-BC', 'AdaL_Remap-BC', 'Consensus_Remap-MCL', 'RF_Remap_25000-MCL', 'RF_Remap_0.1-BC']	52.10299901288625	6.0
PF3D7_API02800-GO:0006412	[0.004970734102775388, 0.0001881444233106448, 0.0001881444233106448, 0.001359259589708519, 1.991139722548853e-20, 0.0001881444233106448, 0.00011602317011413194, 0.00015849399241087614, 8.395739310467706e-05, 0.03375160427936326, 0.008232976337770316]	['RF_Remap_0.05-MCL', 'RF_Remap_25000-BC', 'absPCC_Remap-MCL', 'MI_Remap-MCL', 'Consensus_Remap-MCL', 'absPCC_Remap_0.5-MCL', 'RF_Remap_25000-MCL', 'AdaL_Remap-MCL', 'RF_Remap_0.05-BC', 'RF_Remap_0.1-MCL', 'RF_Remap-MCL']	51.41523350938445	11.0
PF3D7_0814000-GO:0006412	[3.5111127176118964e-05, 7.19319557614888e-07, 0.000397938010190498, 5.320483847704724e-11, 0.025408997671658044, 0.00012401395612780951, 8.223342673624901e-06, 0.00015849399241087614, 0.004970734102775388, 8.395739310467706e-05, 1.048635552400835e-06]	['MI_Remap-BC', 'absPCC_Remap_0.3-BC', 'RF_Remap_0.05-MCL', 'RF_Remap_25000-BC', 'absPCC_Remap-MCL', 'absPCC_Remap-BC', 'MI_Remap-MCL', 'Consensus_Remap-BC', 'RF_Remap_0.05-BC', 'RF_Remap_0.1-BC', 'RF_Remap_0.1-MCL']	51.01724346259486	11.0
PF3D7_1219300-GO:0016337	[1.5658293922575033e-11, 3.8380438791910115e-21, 1.4556204211286686e-19]	['AdaL_Remap-BC', 'MI_Remap-MCL', 'Consensus_Remap-MCL']	50.05809748370491	3.0
PF3D7_0815600-GO:0006412	[0.04324731432376812, 0.001827598286577104, 4.054817528240025e-17, 3.290626499221588e-05, 0.025408997671658044, 0.00012401395612780951, 8.395739310467706e-05, 2.1690042693467325e-07, 1.5282185225590232e-07]	['RF_Remap_25000-BC', 'absPCC_Remap-MCL', 'AdaL_Remap-BC', 'absPCC_Remap-BC', 'MI_Remap-MCL', 'Consensus_Remap-BC', 'AdaL_Remap-MCL', 'RF_Remap_0.1-MCL', 'RF_Remap-MCL']	48.033947302410596	9.0
PF3D7_1219300-GO:0098609	[4.087726409336409e-11, 3.533892699795436e-20, 1.2163196974052606e-18]	['AdaL_Remap-BC', 'MI_Remap-MCL', 'Consensus_Remap-MCL']	47.75521708044741	3.0
PF3D7_1240600-GO:0020013	[8.979669106382978e-05, 1.2560061311999994e-26, 1.3022886678260869e-12, 0.00974122369487485, 0.02543181753994421]	['AdaL_Remap-BC', 'MI_Remap-MCL', 'Consensus_Remap-BC', 'absPCC_Remap_0.5-MCL', 'RF_Remap-BC']	45.439049730002175	5.0
PF3D7_0506100-GO:0006412	[1.0891118508341514e-06, 4.054817528240025e-17, 0.009634502959695208, 3.290626499221588e-05, 0.025408997671658044, 0.00015849399241087614, 8.395739310467706e-05, 1.5282185225590232e-07]	['RF_Remap_0.05-MCL', 'absPCC_Remap_0.5-BC', 'absPCC_Remap-MCL', 'AdaL_Remap-BC', 'absPCC_Remap-BC', 'MI_Remap-MCL', 'Consensus_Remap-BC', 'RF_Remap_0.1-MCL']	45.14060355278928	8.0
PF3D7_0808600-GO:0009405	[6.689045247268833e-13, 0.005368718651814589, 0.017082520264120146, 0.003859193585032258, 0.0011466662709215634, 0.00564418964669446, 3.4566359370191075e-21]	['MI_Remap-BC', 'absPCC_Remap_0.4-BC', 'absPCC_Remap_0.5-BC', 'Consensus_Remap-BC', 'Consensus_Remap-MCL', 'RF_Remap_25000-MCL', 'RF_Remap_0.1-BC']	44.27602443566796	7.0
PF3D7_1240600-GO:0020035	[8.979669106382978e-05, 1.2560061311999994e-26, 1.3022886678260869e-12, 0.00974122369487485]	['RF_Remap-BC', 'AdaL_Remap-BC', 'MI_Remap-MCL', 'absPCC_Remap_0.5-MCL']	43.84442712908317	4.0
PF3D7_API02600-GO:0006412	[0.004970734102775388, 0.0001881444233106448, 0.02170969944731101, 0.007266269172475072, 0.0001881444233106448, 0.001359259589708519, 0.0013192320594389946, 0.0001881444233106448, 0.00011602317011413194, 0.00015849399241087614, 8.395739310467706e-05, 2.1690042693467325e-07, 0.008232976337770316]	['RF_Remap_0.05-MCL', 'RF_Remap_25000-BC', 'absPCC_Remap-MCL', 'MI_Remap-MCL', 'Consensus_Remap-MCL', 'absPCC_Remap_0.5-MCL', 'RF_Remap_25000-MCL', 'RF_Remap_0.1-MCL', 'absPCC_Remap_0.3-MCL', 'AdaL_Remap-MCL', 'RF_Remap_0.05-BC', 'absPCC_Remap_0.4-MCL', 'RF_Remap-MCL']	43.58808276977969	13.0
PF3D7_0206200-GO:0035891	[0.004791220912340426, 0.0007471416124231097, 0.0016893398609817267, 0.00035619051013643715, 0.01343538351190544, 0.0003011610512275559, 0.00022140211338299087, 0.0004219040051258581, 0.002039688, 0.0012154271067011842, 4.748324055254566e-05, 0.00185317438056118, 0.006530423192436999, 0.00798129924220702, 0.008543926748032126]	['absPCC_Remap_0.3-BC', 'absPCC_Remap_0.4-BC', 'absPCC_Remap_0.5-BC', 'RF_Remap_0.05-MCL', 'RF_Remap_25000-BC', 'MI_Remap-MCL', 'Consensus_Remap-BC', 'Consensus_Remap-MCL', 'RF_Remap_25000-MCL', 'RF_Remap_0.1-MCL', 'absPCC_Remap_0.3-MCL', 'RF_Remap_0.05-BC', 'RF_Remap_0.1-BC', 'absPCC_Remap_0.4-MCL', 'RF_Remap-MCL']	43.101885489622745	15.0
PF3D7_0629300-GO:0035891	[0.004791220912340426, 0.0007471416124231097, 0.0016893398609817267, 0.00035619051013643715, 0.01343538351190544, 0.0003011610512275559, 0.00022140211338299087, 0.0004219040051258581, 0.002039688, 0.0012154271067011842, 4.748324055254566e-05, 0.00185317438056118, 0.006530423192436999, 0.00798129924220702, 0.008543926748032126]	['absPCC_Remap_0.3-BC', 'absPCC_Remap_0.4-BC', 'absPCC_Remap_0.5-BC', 'RF_Remap_0.05-MCL', 'RF_Remap_25000-BC', 'MI_Remap-MCL', 'Consensus_Remap-BC', 'Consensus_Remap-MCL', 'RF_Remap_25000-MCL', 'RF_Remap_0.1-MCL', 'absPCC_Remap_0.3-MCL', 'RF_Remap_0.05-BC', 'RF_Remap_0.1-BC', 'absPCC_Remap_0.4-MCL', 'RF_Remap-MCL']	43.101885489622745	15.0
PF3D7_0808200-GO:0035891	[0.004791220912340426, 0.0007471416124231097, 0.0016893398609817267, 0.00035619051013643715, 0.01343538351190544, 0.0003011610512275559, 0.00022140211338299087, 0.0004219040051258581, 0.002039688, 0.0012154271067011842, 4.748324055254566e-05, 0.00185317438056118, 0.006530423192436999, 0.00798129924220702, 0.008543926748032126]	['absPCC_Remap_0.3-BC', 'absPCC_Remap_0.4-BC', 'absPCC_Remap_0.5-BC', 'RF_Remap_0.05-MCL', 'RF_Remap_25000-BC', 'MI_Remap-MCL', 'Consensus_Remap-BC', 'Consensus_Remap-MCL', 'RF_Remap_25000-MCL', 'RF_Remap_0.1-MCL', 'absPCC_Remap_0.3-MCL', 'RF_Remap_0.05-BC', 'RF_Remap_0.1-BC', 'absPCC_Remap_0.4-MCL', 'RF_Remap-MCL']	43.101885489622745	15.0
PF3D7_0612700-GO:0030260	[6.748255638637945e-08, 3.0403370545968885e-07, 2.3168738183656273e-05, 2.8653493673124145e-07, 0.00012776124475447022, 9.185246735269192e-05, 5.788095445146321e-07, 0.00012645371614961886]	['absPCC_Remap_0.3-BC', 'absPCC_Remap_0.4-BC', 'absPCC_Remap_0.5-BC', 'absPCC_Remap-BC', 'Consensus_Remap-BC', 'RF_Remap-BC', 'RF_Remap_0.1-BC', 'RF_Remap-MCL']	42.93184953504023	8.0
PF3D7_1337800-GO:0035891	[0.004791220912340426, 0.0007471416124231097, 0.0016893398609817267, 0.00035619051013643715, 0.02427023680651014, 0.0003011610512275559, 0.00022140211338299087, 0.0004219040051258581, 0.002039688, 0.0012154271067011842, 4.748324055254566e-05, 0.00185317438056118, 0.006530423192436999, 0.00798129924220702, 0.008543926748032126]	['absPCC_Remap_0.3-BC', 'absPCC_Remap_0.4-BC', 'absPCC_Remap_0.5-BC', 'RF_Remap_0.05-MCL', 'RF_Remap_25000-BC', 'MI_Remap-MCL', 'Consensus_Remap-BC', 'Consensus_Remap-MCL', 'RF_Remap_25000-MCL', 'RF_Remap_0.1-MCL', 'absPCC_Remap_0.3-MCL', 'RF_Remap_0.05-BC', 'RF_Remap_0.1-BC', 'absPCC_Remap_0.4-MCL', 'RF_Remap-MCL']	42.8450615436725	15.0
PF3D7_0712600-GO:0016337	[4.932727511913358e-13, 3.8380438791910115e-21, 2.7502245594533027e-08, 0.027889013134919573]	['MI_Remap-BC', 'RF_Remap_0.1-BC', 'MI_Remap-MCL', 'absPCC_Remap_0.5-MCL']	41.83800163625982	4.0
PF3D7_1240600-GO:0020033	[2.31418201604626e-05, 1.4982837873230767e-24, 1.7324539470319637e-12, 0.028121082558351017]	['AdaL_Remap-BC', 'MI_Remap-MCL', 'Consensus_Remap-BC', 'absPCC_Remap_0.5-MCL']	41.77231467139409	4.0
PF3D7_0507500-GO:0035891	[0.004791220912340426, 0.0061048426178811725, 0.0016893398609817267, 0.00035619051013643715, 0.01343538351190544, 0.0016893398609817267, 0.00022140211338299087, 0.0004219040051258581, 0.002039688, 0.0012154271067011842, 4.748324055254566e-05, 0.00185317438056118, 0.006530423192436999, 0.00798129924220702, 0.008543926748032126]	['absPCC_Remap_0.3-BC', 'absPCC_Remap_0.4-BC', 'absPCC_Remap_0.5-BC', 'RF_Remap_0.05-MCL', 'RF_Remap_25000-BC', 'MI_Remap-MCL', 'Consensus_Remap-BC', 'Consensus_Remap-MCL', 'RF_Remap_25000-MCL', 'RF_Remap_0.1-MCL', 'absPCC_Remap_0.3-MCL', 'RF_Remap_0.05-BC', 'RF_Remap_0.1-BC', 'absPCC_Remap_0.4-MCL', 'RF_Remap-MCL']	41.4406957173805	15.0
PF3D7_1028700-GO:0035891	[0.004791220912340426, 0.0007471416124231097, 0.0016893398609817267, 0.00035619051013643715, 0.01343538351190544, 0.0003011610512275559, 0.00022140211338299087, 0.0004219040051258581, 0.002039688, 0.0012154271067011842, 4.748324055254566e-05, 0.00185317438056118, 0.006530423192436999, 0.008543926748032126]	['absPCC_Remap_0.3-BC', 'absPCC_Remap_0.4-BC', 'absPCC_Remap_0.5-BC', 'RF_Remap_0.05-MCL', 'RF_Remap_25000-BC', 'MI_Remap-MCL', 'Consensus_Remap-MCL', 'RF_Remap_25000-MCL', 'RF_Remap_0.1-MCL', 'absPCC_Remap_0.3-MCL', 'RF_Remap_0.05-BC', 'RF_Remap_0.1-BC', 'absPCC_Remap_0.4-MCL', 'RF_Remap-MCL']	41.003959083704345	14.0
PF3D7_1349200-GO:0006412	[2.7642702185970635e-18, 8.390875880641184e-08, 0.025408997671658044, 0.00015849399241087614, 8.395739310467706e-05, 1.5282185225590232e-07]	['RF_Remap_0.05-MCL', 'absPCC_Remap-MCL', 'absPCC_Remap-BC', 'MI_Remap-MCL', 'Consensus_Remap-BC', 'RF_Remap_0.1-MCL']	40.9213674651215	6.0
PF3D7_1240600-GO:0009405	[5.915976856851063e-28, 0.017082520264120146, 5.085175118314425e-08, 0.015501896500750515, 0.00564418964669446]	['absPCC_Remap_0.5-BC', 'MI_Remap-MCL', 'Consensus_Remap-BC', 'absPCC_Remap_0.5-MCL', 'RF_Remap_0.1-BC']	40.347129244975065	5.0
PF3D7_API01500-GO:0006412	[0.004970734102775388, 0.0001881444233106448, 0.017757679043338418, 0.02170969944731101, 0.007266269172475072, 0.0001881444233106448, 0.001359259589708519, 0.01751420838899212, 0.0001881444233106448, 0.00015849399241087614, 8.395739310467706e-05, 2.1690042693467325e-07, 0.008232976337770316]	['absPCC_Remap_0.3-BC', 'RF_Remap_0.05-MCL', 'RF_Remap_25000-BC', 'absPCC_Remap-MCL', 'MI_Remap-MCL', 'Consensus_Remap-MCL', 'absPCC_Remap_0.5-MCL', 'RF_Remap_25000-MCL', 'RF_Remap_0.1-MCL', 'absPCC_Remap_0.3-MCL', 'AdaL_Remap-MCL', 'absPCC_Remap_0.4-MCL', 'RF_Remap-MCL']	40.28017197922372	13.0
PF3D7_0712600-GO:0098609	[3.031103888534108e-12, 3.533892699795436e-20, 6.173202569828872e-08, 0.0380693155874346]	['MI_Remap-BC', 'RF_Remap_0.1-BC', 'MI_Remap-MCL', 'absPCC_Remap_0.5-MCL']	39.59906022207125	4.0
PF3D7_1461300-GO:0006412	[0.0002114064662068965, 7.19319557614888e-07, 5.320483847704724e-11, 0.00012401395612780951, 8.223342673624901e-06, 0.00015849399241087614, 0.004970734102775388, 8.395739310467706e-05]	['MI_Remap-BC', 'RF_Remap_0.05-MCL', 'RF_Remap_25000-BC', 'absPCC_Remap-BC', 'MI_Remap-MCL', 'RF_Remap_0.05-BC', 'RF_Remap_0.1-BC', 'RF_Remap_0.1-MCL']	39.262997502888055	8.0
PF3D7_API01800-GO:0006412	[0.004970734102775388, 0.0001881444233106448, 0.017757679043338418, 0.02170969944731101, 0.007266269172475072, 0.0001881444233106448, 0.013779351314482666, 0.0013192320594389946, 0.0001881444233106448, 0.00011602317011413194, 0.00015849399241087614, 8.395739310467706e-05, 0.03375160427936326, 0.008232976337770316]	['absPCC_Remap_0.3-BC', 'RF_Remap_0.05-MCL', 'RF_Remap_25000-BC', 'absPCC_Remap-BC', 'MI_Remap-MCL', 'Consensus_Remap-MCL', 'absPCC_Remap_0.5-MCL', 'RF_Remap_25000-MCL', 'RF_Remap_0.1-MCL', 'absPCC_Remap_0.3-MCL', 'AdaL_Remap-MCL', 'RF_Remap_0.05-BC', 'absPCC_Remap_0.4-MCL', 'RF_Remap-MCL']	39.140736186684244	14.0
PF3D7_0727400-GO:0006511	[0.001249561119776735, 0.00016155654279680662, 0.005580218560669457, 4.387808728374576e-05, 0.033045765088929036, 0.00034985080842787685, 0.0002183824971536173, 0.00496220080756564, 0.003510790202327663, 0.0021046112299165872, 0.03053131159117385, 0.0016071984557329464, 2.1841475864568748e-05]	['MI_Remap-BC', 'absPCC_Remap_0.3-BC', 'absPCC_Remap_0.4-BC', 'absPCC_Remap_0.5-BC', 'RF_Remap_25000-BC', 'absPCC_Remap-MCL', 'absPCC_Remap-BC', 'Consensus_Remap-BC', 'RF_Remap_0.1-MCL', 'absPCC_Remap_0.3-MCL', 'RF_Remap-BC', 'RF_Remap_0.05-BC', 'absPCC_Remap_0.4-MCL']	38.3094544823884	13.0
PF3D7_0808600-GO:0016337	[4.932727511913358e-13, 0.0325557456924488, 0.006159470885894085, 0.00170981178201355, 1.4556204211286686e-19]	['MI_Remap-BC', 'absPCC_Remap_0.4-BC', 'Consensus_Remap-MCL', 'RF_Remap_25000-MCL', 'RF_Remap_0.1-BC']	37.608745375401284	5.0
PF3D7_0527200-GO:0006511	[0.001249561119776735, 0.00016155654279680662, 0.005580218560669457, 4.387808728374576e-05, 0.033045765088929036, 0.00034985080842787685, 0.002336347469729897, 0.00496220080756564, 0.0021046112299165872, 0.0005748921084070905, 0.0016071984557329464, 2.1841475864568748e-05]	['MI_Remap-BC', 'absPCC_Remap_0.3-BC', 'absPCC_Remap_0.4-BC', 'absPCC_Remap_0.5-BC', 'absPCC_Remap-MCL', 'absPCC_Remap-BC', 'Consensus_Remap-BC', 'absPCC_Remap_0.3-MCL', 'RF_Remap-BC', 'RF_Remap_0.05-BC', 'RF_Remap_0.1-BC', 'absPCC_Remap_0.4-MCL']	36.55069886920226	12.0
PF3D7_1402300-GO:0006511	[0.001249561119776735, 0.00016155654279680662, 0.005580218560669457, 4.387808728374576e-05, 0.033045765088929036, 0.00034985080842787685, 0.002336347469729897, 0.00496220080756564, 0.0021046112299165872, 0.0005748921084070905, 0.0016071984557329464, 2.1841475864568748e-05]	['MI_Remap-BC', 'absPCC_Remap_0.3-BC', 'absPCC_Remap_0.4-BC', 'absPCC_Remap_0.5-BC', 'absPCC_Remap-MCL', 'absPCC_Remap-BC', 'Consensus_Remap-BC', 'absPCC_Remap_0.3-MCL', 'RF_Remap-BC', 'RF_Remap_0.05-BC', 'RF_Remap_0.1-BC', 'absPCC_Remap_0.4-MCL']	36.55069886920226	12.0
PF3D7_0507700-GO:0006511	[0.001249561119776735, 0.00016155654279680662, 0.005580218560669457, 4.387808728374576e-05, 0.04557238056928828, 0.00034985080842787685, 0.017545261160087037, 0.00496220080756564, 0.003510790202327663, 0.0005748921084070905, 0.0016071984557329464, 2.1841475864568748e-05]	['MI_Remap-BC', 'absPCC_Remap_0.3-BC', 'absPCC_Remap_0.4-BC', 'absPCC_Remap_0.5-BC', 'RF_Remap_25000-BC', 'absPCC_Remap-MCL', 'absPCC_Remap-BC', 'Consensus_Remap-BC', 'absPCC_Remap_0.3-MCL', 'RF_Remap-BC', 'RF_Remap_0.1-BC', 'absPCC_Remap_0.4-MCL']	35.313257566728176	12.0
PF3D7_0413600-GO:0006511	[0.001249561119776735, 0.00016155654279680662, 0.005580218560669457, 4.387808728374576e-05, 0.033045765088929036, 0.00034985080842787685, 0.002336347469729897, 0.00496220080756564, 0.0021046112299165872, 0.0005748921084070905, 0.03053131159117385, 2.1841475864568748e-05]	['MI_Remap-BC', 'absPCC_Remap_0.3-BC', 'absPCC_Remap_0.4-BC', 'absPCC_Remap_0.5-BC', 'absPCC_Remap-MCL', 'absPCC_Remap-BC', 'Consensus_Remap-BC', 'RF_Remap_0.1-MCL', 'absPCC_Remap_0.3-MCL', 'RF_Remap_0.05-BC', 'RF_Remap_0.1-BC', 'absPCC_Remap_0.4-MCL']	35.27202291414628	12.0
PF3D7_0808600-GO:0098609	[3.031103888534108e-12, 0.041009400832274716, 0.02100472009999332, 0.002574693664244986, 1.2163196974052606e-18]	['MI_Remap-BC', 'absPCC_Remap_0.4-BC', 'Consensus_Remap-MCL', 'RF_Remap_25000-MCL', 'RF_Remap_0.1-BC']	35.087425551343735	5.0
PF3D7_1470900-GO:0006511	[0.001249561119776735, 0.00016155654279680662, 0.005580218560669457, 4.387808728374576e-05, 0.033045765088929036, 0.00034985080842787685, 0.002336347469729897, 0.00496220080756564, 0.003510790202327663, 0.0021046112299165872, 0.03053131159117385, 2.1841475864568748e-05]	['MI_Remap-BC', 'absPCC_Remap_0.3-BC', 'absPCC_Remap_0.4-BC', 'absPCC_Remap_0.5-BC', 'RF_Remap_25000-BC', 'absPCC_Remap-MCL', 'absPCC_Remap-BC', 'Consensus_Remap-BC', 'RF_Remap_0.1-MCL', 'absPCC_Remap_0.3-MCL', 'RF_Remap_0.05-BC', 'absPCC_Remap_0.4-MCL']	34.486204383548824	12.0
PF3D7_0300100-GO:0009405	[0.015501896500750515, 5.915976856851063e-28, 0.0011466662709215634, 0.006394343148540189]	['MI_Remap-BC', 'RF_Remap_0.05-BC', 'RF_Remap_0.05-MCL', 'MI_Remap-MCL']	34.172355723972764	4.0
PF3D7_1324900-GO:0006096	[0.01742869724550898, 0.0018087510744724145, 0.016857303773472433, 0.01219112967454093, 2.1782717652647204e-05, 0.00032943894320089395, 0.00042915704304002434, 7.686421591275988e-05, 0.0001423545161186173, 0.024150259782068792, 0.035792962605618116, 0.0018087510744724145]	['MI_Remap-BC', 'RF_Remap_0.05-MCL', 'RF_Remap_25000-BC', 'MI_Remap-MCL', 'Consensus_Remap-MCL', 'RF_Remap_25000-MCL', 'absPCC_Remap_0.3-MCL', 'AdaL_Remap-MCL', 'RF_Remap_0.05-BC', 'RF_Remap_0.1-BC', 'RF_Remap_0.1-MCL', 'RF_Remap-MCL']	33.46682725931555	12.0
PF3D7_1211300-GO:0006260	[0.0007528582982668615, 0.000757541805396384, 0.0020028999261836327, 0.04123121065522165, 2.7080272647543544e-06, 0.003012654093648586, 0.019357951283398424, 0.005749897180920322, 0.0206933688453464, 0.00239873469527897, 0.002450629854453073, 0.04623805541559012, 0.006413365938127553]	['MI_Remap-BC', 'absPCC_Remap_0.3-BC', 'RF_Remap_0.05-MCL', 'absPCC_Remap_0.5-BC', 'absPCC_Remap-BC', 'MI_Remap-MCL', 'Consensus_Remap-BC', 'Consensus_Remap-MCL', 'RF_Remap_25000-MCL', 'RF_Remap-BC', 'RF_Remap_0.05-BC', 'RF_Remap_0.1-MCL', 'RF_Remap-MCL']	32.811696324827274	13.0
PF3D7_1017900-GO:0006511	[0.0005009471720722066, 4.387808728374576e-05, 0.00034985080842787685, 0.0002183824971536173, 0.0021046112299165872, 0.0005748921084070905, 0.03053131159117385, 0.0016071984557329464, 2.1841475864568748e-05, 0.0007733061818181817]	['MI_Remap-BC', 'absPCC_Remap_0.4-BC', 'absPCC_Remap_0.5-BC', 'absPCC_Remap-BC', 'Consensus_Remap-BC', 'Consensus_Remap-MCL', 'RF_Remap-BC', 'RF_Remap_0.05-BC', 'RF_Remap_0.1-BC', 'RF_Remap_0.1-MCL']	32.773653012025925	10.0
PF3D7_0917500-GO:0006260	[0.0007528582982668615, 0.0020028999261836327, 0.009632446883777115, 0.04123121065522165, 2.7080272647543544e-06, 0.014781609778716313, 0.003012654093648586, 0.008407401136198105, 0.005749897180920322, 0.0206933688453464, 0.00239873469527897, 0.002450629854453073, 0.006413365938127553]	['MI_Remap-BC', 'absPCC_Remap_0.3-BC', 'absPCC_Remap_0.4-BC', 'absPCC_Remap_0.5-BC', 'RF_Remap_0.05-MCL', 'RF_Remap_25000-BC', 'absPCC_Remap-BC', 'Consensus_Remap-MCL', 'RF_Remap_25000-MCL', 'RF_Remap-BC', 'RF_Remap_0.05-BC', 'RF_Remap_0.1-MCL', 'RF_Remap-MCL']	32.56484175811522	13.0
PF3D7_0626800-GO:0006096	[0.01742869724550898, 0.0018087510744724145, 0.01219112967454093, 2.1782717652647204e-05, 0.00032943894320089395, 0.00042915704304002434, 7.686421591275988e-05, 0.0001423545161186173, 0.024150259782068792, 0.035792962605618116, 0.0018087510744724145]	['MI_Remap-BC', 'RF_Remap_0.05-MCL', 'RF_Remap_25000-BC', 'Consensus_Remap-MCL', 'RF_Remap_25000-MCL', 'absPCC_Remap_0.3-MCL', 'AdaL_Remap-MCL', 'RF_Remap_0.05-BC', 'RF_Remap_0.1-BC', 'RF_Remap_0.1-MCL', 'RF_Remap-MCL']	31.693615372312358	11.0
PF3D7_0503200-GO:0006260	[0.000757541805396384, 0.012525532405063293, 0.009632446883777115, 0.04123121065522165, 2.7080272647543544e-06, 0.003012654093648586, 0.008407401136198105, 0.005749897180920322, 0.0206933688453464, 0.00239873469527897, 0.002450629854453073, 0.04623805541559012, 0.006413365938127553]	['absPCC_Remap_0.3-BC', 'absPCC_Remap_0.4-BC', 'absPCC_Remap_0.5-BC', 'RF_Remap_0.05-MCL', 'absPCC_Remap-BC', 'MI_Remap-MCL', 'Consensus_Remap-BC', 'Consensus_Remap-MCL', 'RF_Remap_25000-MCL', 'RF_Remap-BC', 'RF_Remap_0.05-BC', 'RF_Remap_0.1-MCL', 'RF_Remap-MCL']	31.27073362283216	13.0
PF3D7_1317100-GO:0006260	[0.0007528582982668615, 0.0020028999261836327, 0.04123121065522165, 5.747723531656548e-06, 0.014781609778716313, 0.003012654093648586, 0.019357951283398424, 0.005749897180920322, 0.0206933688453464, 0.00239873469527897, 0.002450629854453073, 0.04623805541559012, 0.006413365938127553]	['MI_Remap-BC', 'absPCC_Remap_0.3-BC', 'RF_Remap_0.05-MCL', 'absPCC_Remap_0.5-BC', 'RF_Remap_25000-BC', 'absPCC_Remap-BC', 'Consensus_Remap-BC', 'Consensus_Remap-MCL', 'RF_Remap_25000-MCL', 'RF_Remap-BC', 'RF_Remap_0.05-BC', 'RF_Remap_0.1-MCL', 'RF_Remap-MCL']	31.194538358735727	13.0
PF3D7_1417800-GO:0006260	[0.0007528582982668615, 0.000757541805396384, 0.0020028999261836327, 2.7080272647543544e-06, 0.014781609778716313, 0.003012654093648586, 0.019357951283398424, 0.005749897180920322, 0.0206933688453464, 0.002450629854453073, 0.04623805541559012, 0.006413365938127553]	['MI_Remap-BC', 'absPCC_Remap_0.3-BC', 'RF_Remap_0.05-MCL', 'RF_Remap_25000-BC', 'absPCC_Remap-BC', 'MI_Remap-MCL', 'Consensus_Remap-BC', 'Consensus_Remap-MCL', 'RF_Remap_25000-MCL', 'RF_Remap_0.05-BC', 'RF_Remap_0.1-MCL', 'RF_Remap-MCL']	30.63718289552969	12.0
PF3D7_1015900-GO:0006096	[0.01742869724550898, 0.0018087510744724145, 0.016857303773472433, 2.1782717652647204e-05, 0.00032943894320089395, 0.00042915704304002434, 7.686421591275988e-05, 0.0001423545161186173, 0.024150259782068792, 0.0018087510744724145]	['MI_Remap-BC', 'RF_Remap_0.05-MCL', 'RF_Remap_25000-BC', 'MI_Remap-MCL', 'Consensus_Remap-MCL', 'RF_Remap_25000-MCL', 'AdaL_Remap-MCL', 'RF_Remap_0.05-BC', 'RF_Remap_0.1-BC', 'RF_Remap_0.1-MCL']	30.106668856809524	10.0
PF3D7_1211700-GO:0006260	[0.0007528582982668615, 0.0020028999261836327, 0.04123121065522165, 2.7080272647543544e-06, 0.003012654093648586, 0.019357951283398424, 0.005749897180920322, 0.0206933688453464, 0.00239873469527897, 0.002450629854453073, 0.04623805541559012, 0.006413365938127553]	['MI_Remap-BC', 'absPCC_Remap_0.3-BC', 'RF_Remap_0.05-MCL', 'absPCC_Remap_0.5-BC', 'absPCC_Remap-BC', 'Consensus_Remap-BC', 'Consensus_Remap-MCL', 'RF_Remap_25000-MCL', 'RF_Remap-BC', 'RF_Remap_0.05-BC', 'RF_Remap_0.1-MCL', 'RF_Remap-MCL']	29.691102929462968	12.0
PF3D7_1240600-GO:0016337	[3.8380438791910115e-21, 2.7502245594533027e-08, 0.027889013134919573]	['RF_Remap_0.1-BC', 'MI_Remap-MCL', 'absPCC_Remap_0.5-MCL']	29.531088761585945	3.0
PF3D7_1457300-GO:0006412	[0.00271153322955665, 7.19319557614888e-07, 0.016991391066275063, 0.0017615925425330816, 0.025408997671658044, 0.00015849399241087614, 8.395739310467706e-05, 1.5282185225590232e-07]	['MI_Remap-BC', 'absPCC_Remap_0.3-BC', 'RF_Remap_0.05-MCL', 'absPCC_Remap-MCL', 'absPCC_Remap-BC', 'MI_Remap-MCL', 'Consensus_Remap-BC', 'RF_Remap_0.1-MCL']	29.52048405873007	8.0
PF3D7_1417800-GO:0006270	[7.209093875557643e-06, 4.114519065261007e-05, 0.007362251176368375, 0.00023621848229954615, 0.04096717319710623, 0.011392757685556759, 0.03889198666126549, 0.00889867757745152, 0.004608633750405588, 0.0007528582982668615, 0.020897197098952318]	['MI_Remap-BC', 'absPCC_Remap_0.3-BC', 'absPCC_Remap_0.4-BC', 'absPCC_Remap_0.5-BC', 'RF_Remap_25000-BC', 'absPCC_Remap-BC', 'Consensus_Remap-BC', 'Consensus_Remap-MCL', 'absPCC_Remap_0.3-MCL', 'RF_Remap_0.05-BC', 'RF_Remap_0.1-BC']	29.21885180064373	11.0
PF3D7_1317100-GO:0006270	[7.209093875557643e-06, 4.114519065261007e-05, 0.007362251176368375, 0.00023621848229954615, 0.04096717319710623, 0.011392757685556759, 0.03889198666126549, 0.00889867757745152, 0.004608633750405588, 0.0007528582982668615, 0.020897197098952318]	['MI_Remap-BC', 'absPCC_Remap_0.3-BC', 'absPCC_Remap_0.4-BC', 'absPCC_Remap_0.5-BC', 'RF_Remap_25000-BC', 'absPCC_Remap-BC', 'Consensus_Remap-BC', 'Consensus_Remap-MCL', 'absPCC_Remap_0.3-MCL', 'RF_Remap_0.05-BC', 'RF_Remap_0.1-BC']	29.21885180064373	11.0
PF3D7_0100100-GO:0009405	[5.915976856851063e-28, 0.017082520264120146]	['MI_Remap-MCL', 'Consensus_Remap-BC']	28.995421589044277	2.0
PF3D7_1120100-GO:0006096	[0.01742869724550898, 0.016857303773472433, 2.1782717652647204e-05, 0.00032943894320089395, 0.00042915704304002434, 7.686421591275988e-05, 0.0001423545161186173, 0.024150259782068792, 0.035792962605618116, 0.0018087510744724145]	['RF_Remap_0.05-MCL', 'RF_Remap_25000-BC', 'MI_Remap-MCL', 'Consensus_Remap-MCL', 'RF_Remap_25000-MCL', 'AdaL_Remap-MCL', 'RF_Remap_0.05-BC', 'RF_Remap_0.1-BC', 'RF_Remap_0.1-MCL', 'RF_Remap-MCL']	28.810250012225232	10.0
PF3D7_1240600-GO:0098609	[3.533892699795436e-20, 6.173202569828872e-08, 0.0380693155874346]	['RF_Remap_0.1-BC', 'MI_Remap-MCL', 'absPCC_Remap_0.5-MCL']	28.080661043771734	3.0
PF3D7_0215800-GO:0006260	[0.000757541805396384, 0.012525532405063293, 2.7080272647543544e-06, 0.003012654093648586, 0.008407401136198105, 0.005749897180920322, 0.0206933688453464, 0.00239873469527897, 0.002450629854453073, 0.04623805541559012, 0.006413365938127553]	['absPCC_Remap_0.3-BC', 'RF_Remap_0.05-MCL', 'absPCC_Remap-BC', 'MI_Remap-MCL', 'Consensus_Remap-BC', 'Consensus_Remap-MCL', 'RF_Remap_25000-MCL', 'RF_Remap-BC', 'RF_Remap_0.05-BC', 'RF_Remap_0.1-MCL', 'RF_Remap-MCL']	27.869696332693106	11.0
PF3D7_0527000-GO:0006270	[7.209093875557643e-06, 4.114519065261007e-05, 0.007362251176368375, 0.00023621848229954615, 0.04096717319710623, 0.011392757685556759, 0.00889867757745152, 0.004608633750405588, 0.0007528582982668615, 0.020897197098952318]	['MI_Remap-BC', 'absPCC_Remap_0.3-BC', 'absPCC_Remap_0.4-BC', 'absPCC_Remap_0.5-BC', 'absPCC_Remap-BC', 'Consensus_Remap-BC', 'Consensus_Remap-MCL', 'absPCC_Remap_0.3-MCL', 'RF_Remap_0.05-BC', 'RF_Remap_0.1-BC']	27.80871192877418	10.0
PF3D7_1211700-GO:0006270	[7.209093875557643e-06, 4.114519065261007e-05, 0.007362251176368375, 0.00023621848229954615, 0.04096717319710623, 0.011392757685556759, 0.00889867757745152, 0.004608633750405588, 0.0007528582982668615, 0.020897197098952318]	['MI_Remap-BC', 'absPCC_Remap_0.3-BC', 'absPCC_Remap_0.4-BC', 'absPCC_Remap_0.5-BC', 'absPCC_Remap-BC', 'Consensus_Remap-BC', 'Consensus_Remap-MCL', 'absPCC_Remap_0.3-MCL', 'RF_Remap_0.05-BC', 'RF_Remap_0.1-BC']	27.80871192877418	10.0
PF3D7_0100100-GO:0020035	[1.6214803919999995e-26, 0.009803286504756023]	['MI_Remap-MCL', 'Consensus_Remap-BC']	27.798716603487872	2.0
PF3D7_0100100-GO:0020013	[1.6214803919999995e-26, 0.009803286504756023]	['MI_Remap-MCL', 'Consensus_Remap-BC']	27.798716603487872	2.0
PF3D7_0916500-GO:0006511	[0.001249561119776735, 0.017545261160087037, 0.005580218560669457, 4.387808728374576e-05, 0.033045765088929036, 0.00034985080842787685, 0.002336347469729897, 0.03820840858055682, 0.0016071984557329464, 2.1841475864568748e-05]	['MI_Remap-BC', 'absPCC_Remap_0.3-BC', 'absPCC_Remap_0.4-BC', 'absPCC_Remap_0.5-BC', 'absPCC_Remap-BC', 'Consensus_Remap-BC', 'absPCC_Remap_0.3-MCL', 'RF_Remap-BC', 'RF_Remap_0.1-BC', 'absPCC_Remap_0.4-MCL']	27.71113719945751	10.0
PF3D7_0111700-GO:0006412	[4.054817528240025e-17, 8.395739310467706e-05, 6.37081852462732e-08]	['RF_Remap_0.1-MCL', 'MI_Remap-MCL', 'Consensus_Remap-MCL']	27.66377450541346	3.0
PF3D7_1030500-GO:0006511	[0.001249561119776735, 0.00016155654279680662, 4.387808728374576e-05, 0.00034985080842787685, 0.00496220080756564, 0.0005748921084070905, 0.0016071984557329464, 2.1841475864568748e-05]	['MI_Remap-BC', 'absPCC_Remap_0.3-BC', 'absPCC_Remap_0.4-BC', 'absPCC_Remap_0.5-BC', 'absPCC_Remap-MCL', 'Consensus_Remap-BC', 'RF_Remap-BC', 'RF_Remap_0.1-BC']	27.50817520622432	8.0
PF3D7_0632800-GO:0009405	[0.001682900218981592, 0.043758947213833416, 0.001106646782116079, 1.2539102991416122e-05, 0.00875748346594873, 3.493188783797469e-14]	['absPCC_Remap_0.3-BC', 'absPCC_Remap_0.4-BC', 'AdaL_Remap-BC', 'absPCC_Remap-BC', 'RF_Remap_0.1-MCL', 'RF_Remap-MCL']	27.504997890081306	6.0
PF3D7_0705400-GO:0006260	[0.0007528582982668615, 0.0020028999261836327, 0.009632446883777115, 2.7080272647543544e-06, 0.003012654093648586, 0.049125242220061816, 0.005749897180920322, 0.0206933688453464, 0.002450629854453073, 0.04623805541559012, 0.006413365938127553]	['MI_Remap-BC', 'absPCC_Remap_0.3-BC', 'absPCC_Remap_0.4-BC', 'RF_Remap_0.05-MCL', 'absPCC_Remap-BC', 'Consensus_Remap-BC', 'Consensus_Remap-MCL', 'RF_Remap_25000-MCL', 'RF_Remap_0.05-BC', 'RF_Remap_0.1-MCL', 'RF_Remap-MCL']	27.298129298233317	11.0
PF3D7_0614600-GO:0006412	[2.2225068997905633e-05, 0.009634502959695208, 0.00015092796444444445, 0.025408997671658044, 0.00015849399241087614, 8.395739310467706e-05, 1.5282185225590232e-07]	['absPCC_Remap_0.4-BC', 'RF_Remap_0.05-MCL', 'absPCC_Remap_0.5-BC', 'absPCC_Remap-MCL', 'absPCC_Remap-BC', 'Consensus_Remap-BC', 'RF_Remap_0.1-MCL']	26.777313109734568	7.0
PF3D7_0632800-GO:0020035	[0.000436447493188534, 5.8998521856442775e-06, 0.0016274510452485955, 5.968461673856394e-16]	['AdaL_Remap-BC', 'RF_Remap-MCL', 'RF_Remap_0.1-MCL', 'absPCC_Remap-BC']	26.601856522606287	4.0
PF3D7_1343300-GO:0006260	[0.000757541805396384, 0.012525532405063293, 2.7080272647543544e-06, 0.003012654093648586, 0.005749897180920322, 0.0206933688453464, 0.00239873469527897, 0.002450629854453073, 0.04623805541559012, 0.006413365938127553]	['absPCC_Remap_0.3-BC', 'RF_Remap_0.05-MCL', 'absPCC_Remap-BC', 'MI_Remap-MCL', 'Consensus_Remap-BC', 'Consensus_Remap-MCL', 'RF_Remap_25000-MCL', 'RF_Remap-BC', 'RF_Remap_0.1-MCL', 'RF_Remap-MCL']	25.794358101780446	10.0
PF3D7_0630300-GO:0006260	[0.000757541805396384, 0.012525532405063293, 2.7080272647543544e-06, 0.003012654093648586, 0.005749897180920322, 0.0206933688453464, 0.00239873469527897, 0.002450629854453073, 0.04623805541559012, 0.006413365938127553]	['absPCC_Remap_0.3-BC', 'RF_Remap_0.05-MCL', 'absPCC_Remap-BC', 'MI_Remap-MCL', 'Consensus_Remap-BC', 'Consensus_Remap-MCL', 'RF_Remap_25000-MCL', 'RF_Remap-BC', 'RF_Remap_0.1-MCL', 'RF_Remap-MCL']	25.794358101780446	10.0
PF3D7_0709500-GO:0006260	[0.000757541805396384, 0.012525532405063293, 2.7080272647543544e-06, 0.003012654093648586, 0.049125242220061816, 0.005749897180920322, 0.0206933688453464, 0.00239873469527897, 0.002450629854453073, 0.006413365938127553]	['absPCC_Remap_0.3-BC', 'RF_Remap_0.05-MCL', 'absPCC_Remap-BC', 'MI_Remap-MCL', 'Consensus_Remap-MCL', 'RF_Remap_25000-MCL', 'RF_Remap-BC', 'RF_Remap_0.05-BC', 'RF_Remap_0.1-MCL', 'RF_Remap-MCL']	25.76805295816985	10.0
PF3D7_0100100-GO:0020033	[2.065033058232558e-24, 0.01049274275678987]	['MI_Remap-MCL', 'Consensus_Remap-BC']	25.66418396581696	2.0
PF3D7_1211300-GO:0006270	[7.209093875557643e-06, 4.114519065261007e-05, 0.007362251176368375, 0.00023621848229954615, 0.04096717319710623, 0.011392757685556759, 0.00889867757745152, 0.0007528582982668615, 0.020897197098952318]	['MI_Remap-BC', 'absPCC_Remap_0.3-BC', 'absPCC_Remap_0.4-BC', 'absPCC_Remap_0.5-BC', 'absPCC_Remap-BC', 'Consensus_Remap-BC', 'Consensus_Remap-MCL', 'absPCC_Remap_0.3-MCL', 'RF_Remap_0.05-BC']	25.472284124749	9.0
PF3D7_0214100-GO:0006888	[0.00770870591421774, 8.973599036169e-05, 9.671890582677168e-05, 0.0013910256503056767, 0.002740282483417987, 0.003012654093648586, 0.009403739942877049, 0.015865181540870247, 0.0005552560218659969]	['MI_Remap-BC', 'RF_Remap_25000-BC', 'MI_Remap-MCL', 'Consensus_Remap-BC', 'RF_Remap_25000-MCL', 'absPCC_Remap_0.3-MCL', 'RF_Remap_0.05-BC', 'RF_Remap_0.1-BC', 'absPCC_Remap_0.4-MCL']	25.196221810935732	9.0
PF3D7_0705400-GO:0006270	[7.209093875557643e-06, 4.114519065261007e-05, 0.007362251176368375, 0.00023621848229954615, 0.04096717319710623, 0.011392757685556759, 0.03483137067967978, 0.0007528582982668615, 0.020897197098952318]	['MI_Remap-BC', 'absPCC_Remap_0.3-BC', 'absPCC_Remap_0.4-BC', 'absPCC_Remap_0.5-BC', 'absPCC_Remap-BC', 'Consensus_Remap-BC', 'Consensus_Remap-MCL', 'absPCC_Remap_0.3-MCL', 'RF_Remap_0.05-BC']	24.879639031074678	9.0
PF3D7_0705300-GO:0006270	[7.209093875557643e-06, 0.004767090010123582, 0.007362251176368375, 0.00023621848229954615, 0.04096717319710623, 0.03889198666126549, 0.03483137067967978, 0.004608633750405588, 0.0007528582982668615, 0.020897197098952318]	['MI_Remap-BC', 'absPCC_Remap_0.3-BC', 'absPCC_Remap_0.4-BC', 'absPCC_Remap_0.5-BC', 'RF_Remap_25000-BC', 'Consensus_Remap-BC', 'Consensus_Remap-MCL', 'absPCC_Remap_0.3-MCL', 'RF_Remap_0.05-BC', 'RF_Remap_0.1-BC']	24.618901294237588	10.0
PF3D7_0632800-GO:0020013	[4.0687028895233915e-05, 0.00026984464655310515, 0.0016274510452485955, 1.6926455084857838e-14]	['AdaL_Remap-BC', 'RF_Remap-MCL', 'RF_Remap_0.1-MCL', 'absPCC_Remap-BC']	24.519356269396237	4.0
PF3D7_0518300-GO:0006511	[0.0005009471720722066, 0.003772882781867493, 2.6196110977593358e-05, 0.03965464400821834, 0.00041495897451548913, 0.0016071984557329464, 0.0005009471720722066, 0.0007733061818181817]	['MI_Remap-BC', 'RF_Remap_25000-BC', 'absPCC_Remap-BC', 'MI_Remap-MCL', 'Consensus_Remap-BC', 'Consensus_Remap-MCL', 'RF_Remap-BC', 'RF_Remap_0.05-BC']	24.294785801766263	8.0
PF3D7_1365100-GO:0006412	[4.054817528240025e-17, 0.00015849399241087614, 8.395739310467706e-05]	['RF_Remap_0.1-MCL', 'RF_Remap_0.05-MCL', 'MI_Remap-MCL']	24.26795693433793	3.0
PF3D7_0317200-GO:0006260	[0.000757541805396384, 0.012525532405063293, 0.014781609778716313, 0.003012654093648586, 0.008407401136198105, 0.005749897180920322, 0.0206933688453464, 0.00239873469527897, 0.002450629854453073, 0.04623805541559012, 0.006413365938127553]	['absPCC_Remap_0.3-BC', 'RF_Remap_0.05-MCL', 'RF_Remap_25000-BC', 'MI_Remap-MCL', 'Consensus_Remap-BC', 'Consensus_Remap-MCL', 'RF_Remap_25000-MCL', 'RF_Remap-BC', 'RF_Remap_0.05-BC', 'RF_Remap_0.1-MCL', 'RF_Remap-MCL']	24.13262763215116	11.0
PF3D7_0922500-GO:0006096	[0.0018087510744724145, 0.016857303773472433, 2.1782717652647204e-05, 0.00032943894320089395, 0.00042915704304002434, 7.686421591275988e-05, 0.0001423545161186173]	['MI_Remap-BC', 'RF_Remap_0.05-MCL', 'RF_Remap_25000-BC', 'MI_Remap-MCL', 'RF_Remap_25000-MCL', 'RF_Remap_0.05-BC', 'RF_Remap_0.1-BC']	23.98823439152597	7.0
PF3D7_0219600-GO:0006260	[0.0007528582982668615, 0.0020028999261836327, 0.009632446883777115, 0.04123121065522165, 2.7080272647543544e-06, 0.014781609778716313, 0.008407401136198105, 0.002450629854453073, 0.006413365938127553]	['MI_Remap-BC', 'absPCC_Remap_0.3-BC', 'absPCC_Remap_0.4-BC', 'absPCC_Remap_0.5-BC', 'RF_Remap_25000-BC', 'absPCC_Remap-BC', 'Consensus_Remap-MCL', 'RF_Remap_0.05-BC', 'RF_Remap-MCL']	23.499264522294265	9.0
PF3D7_1248900-GO:0006511	[0.0005009471720722066, 2.6196110977593358e-05, 0.03965464400821834, 0.00041495897451548913, 0.03820840858055682, 0.0016071984557329464, 0.0005009471720722066, 0.0007733061818181817]	['MI_Remap-BC', 'RF_Remap_25000-BC', 'absPCC_Remap-BC', 'Consensus_Remap-BC', 'Consensus_Remap-MCL', 'RF_Remap-BC', 'RF_Remap_0.05-BC', 'RF_Remap_0.1-BC']	23.289300165007397	8.0
PF3D7_1241700-GO:0006260	[0.0007528582982668615, 0.000757541805396384, 0.0020028999261836327, 2.7080272647543544e-06, 0.005749897180920322, 0.0206933688453464, 0.002450629854453073, 0.006413365938127553]	['MI_Remap-BC', 'absPCC_Remap_0.3-BC', 'RF_Remap_0.05-MCL', 'absPCC_Remap-BC', 'MI_Remap-MCL', 'Consensus_Remap-MCL', 'RF_Remap_0.1-MCL', 'RF_Remap-MCL']	23.237712852139104	8.0
PF3D7_1112600-GO:0006260	[0.000757541805396384, 0.0176168135926305, 2.7080272647543544e-06, 0.003012654093648586, 0.005749897180920322, 0.00239873469527897, 0.002450629854453073, 0.006413365938127553]	['absPCC_Remap_0.3-BC', 'RF_Remap_0.05-MCL', 'absPCC_Remap-BC', 'MI_Remap-MCL', 'Consensus_Remap-MCL', 'RF_Remap_25000-MCL', 'RF_Remap-BC', 'RF_Remap-MCL']	22.627057697619467	8.0
PF3D7_1405300-GO:0006260	[0.000757541805396384, 2.7080272647543544e-06, 0.003012654093648586, 0.005749897180920322, 0.0206933688453464, 0.00239873469527897, 0.002450629854453073, 0.006413365938127553]	['RF_Remap_0.05-MCL', 'absPCC_Remap-BC', 'MI_Remap-MCL', 'Consensus_Remap-MCL', 'RF_Remap_25000-MCL', 'RF_Remap-BC', 'RF_Remap_0.1-MCL', 'RF_Remap-MCL']	22.557153857790748	8.0
PF3D7_1361100-GO:0006888	[8.973599036169e-05, 9.671890582677168e-05, 0.0013910256503056767, 0.04283081040975044, 0.002740282483417987, 0.003012654093648586, 0.015865181540870247, 0.0005552560218659969]	['RF_Remap_25000-BC', 'absPCC_Remap-MCL', 'MI_Remap-MCL', 'Consensus_Remap-BC', 'RF_Remap_25000-MCL', 'absPCC_Remap_0.3-MCL', 'RF_Remap_0.1-BC', 'absPCC_Remap_0.4-MCL']	22.424747607180862	8.0
PF3D7_0822600-GO:0006888	[8.973599036169e-05, 9.671890582677168e-05, 0.0013910256503056767, 0.04283081040975044, 0.002740282483417987, 0.003012654093648586, 0.015865181540870247, 0.0005552560218659969]	['RF_Remap_25000-BC', 'absPCC_Remap-MCL', 'MI_Remap-MCL', 'Consensus_Remap-BC', 'RF_Remap_25000-MCL', 'absPCC_Remap_0.3-MCL', 'RF_Remap_0.1-BC', 'absPCC_Remap_0.4-MCL']	22.424747607180862	8.0
PF3D7_0934200-GO:0006412	[0.02867296049904303, 2.2225068997905633e-05, 0.03527750293351848, 0.00015849399241087614, 8.395739310467706e-05, 1.5282185225590232e-07]	['absPCC_Remap_0.3-BC', 'RF_Remap_0.05-MCL', 'absPCC_Remap_0.4-BC', 'absPCC_Remap-MCL', 'Consensus_Remap-BC', 'RF_Remap_0.1-MCL']	22.339929299386096	6.0
PF3D7_0632800-GO:0020033	[0.000531543300653336, 0.0003631994318132855, 0.00828866250950241, 2.908134105882353e-14]	['AdaL_Remap-BC', 'RF_Remap-MCL', 'RF_Remap_0.1-MCL', 'absPCC_Remap-BC']	22.332217304194327	4.0
PF3D7_1437200-GO:0006260	[0.000757541805396384, 0.012525532405063293, 0.003012654093648586, 0.008407401136198105, 0.005749897180920322, 0.0206933688453464, 0.00239873469527897, 0.002450629854453073, 0.04623805541559012, 0.006413365938127553]	['absPCC_Remap_0.3-BC', 'RF_Remap_0.05-MCL', 'MI_Remap-MCL', 'Consensus_Remap-BC', 'Consensus_Remap-MCL', 'RF_Remap_25000-MCL', 'RF_Remap-BC', 'RF_Remap_0.05-BC', 'RF_Remap_0.1-MCL', 'RF_Remap-MCL']	22.302349365258927	10.0
PF3D7_1462800-GO:0006096	[0.0018087510744724145, 0.016857303773472433, 0.01219112967454093, 0.0001257543472187879, 0.00032943894320089395, 7.686421591275988e-05, 0.024150259782068792, 0.0018087510744724145]	['MI_Remap-BC', 'RF_Remap_0.05-MCL', 'RF_Remap_25000-BC', 'MI_Remap-MCL', 'Consensus_Remap-MCL', 'RF_Remap_25000-MCL', 'absPCC_Remap_0.3-MCL', 'RF_Remap_0.1-MCL']	22.286466380586877	8.0
PF3D7_0411900-GO:0006260	[0.000757541805396384, 0.012525532405063293, 0.005876320192473418, 0.003012654093648586, 0.008407401136198105, 0.005749897180920322, 0.0206933688453464, 0.002450629854453073, 0.04623805541559012, 0.006413365938127553]	['absPCC_Remap_0.3-BC', 'RF_Remap_0.05-MCL', 'absPCC_Remap-BC', 'MI_Remap-MCL', 'Consensus_Remap-BC', 'Consensus_Remap-MCL', 'RF_Remap_25000-MCL', 'RF_Remap_0.05-BC', 'RF_Remap_0.1-MCL', 'RF_Remap-MCL']	21.913226130206596	10.0
PF3D7_0606700-GO:0006888	[0.00770870591421774, 8.973599036169e-05, 9.671890582677168e-05, 0.0013910256503056767, 0.04283081040975044, 0.003863951934988713, 0.015865181540870247, 0.0005552560218659969]	['MI_Remap-BC', 'RF_Remap_25000-BC', 'absPCC_Remap-MCL', 'MI_Remap-MCL', 'Consensus_Remap-BC', 'absPCC_Remap_0.3-MCL', 'RF_Remap_0.1-BC', 'absPCC_Remap_0.4-MCL']	21.867479018401838	8.0
PF3D7_1463200-GO:0006260	[0.000757541805396384, 5.747723531656548e-06, 0.003012654093648586, 0.049125242220061816, 0.005749897180920322, 0.00239873469527897, 0.002450629854453073, 0.006413365938127553]	['RF_Remap_0.05-MCL', 'absPCC_Remap-BC', 'MI_Remap-MCL', 'Consensus_Remap-MCL', 'RF_Remap_25000-MCL', 'RF_Remap-BC', 'RF_Remap_0.05-BC', 'RF_Remap-MCL']	21.85483751424881	8.0
PF3D7_1446400-GO:0006633	[0.03317899448209182, 0.04503443649974466, 0.003236010777202073, 0.011232075221704798, 0.039248951260569535, 0.01682601082325849, 0.0380693155874346, 0.0010292241432634244, 0.002396834706786449, 0.002214789361088989, 0.04247080948573646]	['absPCC_Remap_0.4-BC', 'RF_Remap_0.05-MCL', 'absPCC_Remap_0.5-BC', 'RF_Remap_25000-BC', 'absPCC_Remap-MCL', 'absPCC_Remap-BC', 'Consensus_Remap-MCL', 'RF_Remap_25000-MCL', 'RF_Remap_0.1-MCL', 'RF_Remap_0.1-BC', 'absPCC_Remap_0.4-MCL']	21.499166777084824	11.0
PF3D7_1124500-GO:0006633	[0.03317899448209182, 0.04503443649974466, 0.003236010777202073, 0.011232075221704798, 0.039248951260569535, 0.01682601082325849, 0.0380693155874346, 0.0010292241432634244, 0.002396834706786449, 0.002214789361088989, 0.04247080948573646]	['absPCC_Remap_0.4-BC', 'RF_Remap_0.05-MCL', 'absPCC_Remap_0.5-BC', 'RF_Remap_25000-BC', 'absPCC_Remap-MCL', 'absPCC_Remap-BC', 'Consensus_Remap-MCL', 'RF_Remap_25000-MCL', 'RF_Remap_0.1-MCL', 'RF_Remap_0.1-BC', 'absPCC_Remap_0.4-MCL']	21.499166777084824	11.0
PF3D7_1130400-GO:0006511	[0.0005009471720722066, 0.003772882781867493, 2.6196110977593358e-05, 0.003510790202327663, 0.00041495897451548913, 0.009585811854531652, 0.0007733061818181817]	['MI_Remap-BC', 'RF_Remap_25000-BC', 'absPCC_Remap-BC', 'MI_Remap-MCL', 'Consensus_Remap-BC', 'Consensus_Remap-MCL', 'RF_Remap_0.05-BC']	21.27190751462715	7.0
PF3D7_0317000-GO:0006511	[0.0005009471720722066, 0.003772882781867493, 2.6196110977593358e-05, 0.003510790202327663, 0.00041495897451548913, 0.009585811854531652, 0.0007733061818181817]	['MI_Remap-BC', 'RF_Remap_25000-BC', 'absPCC_Remap-BC', 'MI_Remap-MCL', 'Consensus_Remap-BC', 'Consensus_Remap-MCL', 'RF_Remap_0.05-BC']	21.27190751462715	7.0
PF3D7_0217500-GO:0035891	[0.0007471416124231097, 0.0003011610512275559, 0.00022140211338299087, 0.030705442826456788, 0.0018318011543151328, 4.748324055254566e-05, 0.006530423192436999]	['absPCC_Remap_0.3-BC', 'RF_Remap_0.05-MCL', 'absPCC_Remap_0.5-BC', 'RF_Remap_25000-BC', 'RF_Remap_0.05-BC', 'RF_Remap_0.1-BC', 'RF_Remap-MCL']	21.061041138626095	7.0
PF3D7_0915400-GO:0006096	[0.04516618197008659, 2.1782717652647204e-05, 0.00032943894320089395, 0.00042915704304002434, 7.686421591275988e-05, 0.0001423545161186173]	['RF_Remap_0.05-MCL', 'RF_Remap_25000-BC', 'MI_Remap-MCL', 'RF_Remap_25000-MCL', 'RF_Remap_0.05-BC', 'RF_Remap_0.1-BC']	20.8175879267128	6.0
PF3D7_0625300-GO:0006260	[0.0007528582982668615, 0.04123121065522165, 2.7080272647543544e-06, 0.0206933688453464, 0.00239873469527897, 0.002450629854453073, 0.04623805541559012, 0.006413365938127553]	['MI_Remap-BC', 'absPCC_Remap_0.5-BC', 'absPCC_Remap-BC', 'Consensus_Remap-BC', 'Consensus_Remap-MCL', 'RF_Remap-BC', 'RF_Remap_0.1-MCL', 'RF_Remap-MCL']	20.518230921121095	8.0
PF3D7_0503000-GO:0006412	[5.631927042166707e-10, 0.00015092796444444445, 0.025408997671658044, 1.4173334214448837e-06]	['absPCC_Remap_0.4-BC', 'absPCC_Remap-BC', 'RF_Remap_0.1-BC', 'absPCC_Remap-MCL']	20.5141137034701	4.0
PF3D7_0405100-GO:0006888	[0.00770870591421774, 8.973599036169e-05, 9.671890582677168e-05, 0.001451094229506298, 0.003863951934988713, 0.015865181540870247, 0.0005552560218659969]	['MI_Remap-BC', 'RF_Remap_25000-BC', 'MI_Remap-MCL', 'Consensus_Remap-BC', 'absPCC_Remap_0.3-MCL', 'RF_Remap_0.1-BC', 'absPCC_Remap_0.4-MCL']	20.480874833559977	7.0
PF3D7_0100100-GO:0016337	[3.8380438791910115e-21]	['MI_Remap-MCL']	20.41589006441514	1.0
PF3D7_1367000-GO:0006511	[0.0005009471720722066, 0.003772882781867493, 2.6196110977593358e-05, 0.03965464400821834, 0.00041495897451548913, 0.009585811854531652, 0.0007733061818181817]	['MI_Remap-BC', 'RF_Remap_25000-BC', 'absPCC_Remap-BC', 'MI_Remap-MCL', 'Consensus_Remap-BC', 'Consensus_Remap-MCL', 'RF_Remap_0.05-BC']	20.21901833687644	7.0
PF3D7_0312300-GO:0006511	[0.0005009471720722066, 0.003772882781867493, 2.6196110977593358e-05, 0.03965464400821834, 0.00041495897451548913, 0.009585811854531652, 0.0007733061818181817]	['MI_Remap-BC', 'RF_Remap_25000-BC', 'absPCC_Remap-BC', 'MI_Remap-MCL', 'Consensus_Remap-BC', 'Consensus_Remap-MCL', 'RF_Remap_0.05-BC']	20.21901833687644	7.0
PF3D7_1020800-GO:0006633	[0.03317899448209182, 0.04503443649974466, 0.003236010777202073, 0.011232075221704798, 0.039248951260569535, 0.01682601082325849, 0.0010292241432634244, 0.002396834706786449, 0.002214789361088989, 0.04247080948573646]	['absPCC_Remap_0.4-BC', 'RF_Remap_0.05-MCL', 'absPCC_Remap_0.5-BC', 'RF_Remap_25000-BC', 'absPCC_Remap-MCL', 'absPCC_Remap-BC', 'Consensus_Remap-MCL', 'RF_Remap_0.1-MCL', 'RF_Remap_0.1-BC', 'absPCC_Remap_0.4-MCL']	20.079741846195688	10.0
PF3D7_1469600-GO:0006633	[0.04503443649974466, 0.003236010777202073, 0.011232075221704798, 0.039248951260569535, 0.01682601082325849, 0.0380693155874346, 0.0010292241432634244, 0.002396834706786449, 0.002214789361088989, 0.04247080948573646]	['RF_Remap_0.05-MCL', 'absPCC_Remap_0.5-BC', 'RF_Remap_25000-BC', 'absPCC_Remap-MCL', 'absPCC_Remap-BC', 'Consensus_Remap-MCL', 'RF_Remap_25000-MCL', 'RF_Remap_0.1-MCL', 'RF_Remap_0.1-BC', 'absPCC_Remap_0.4-MCL']	20.02002999730554	10.0
PF3D7_0422000-GO:0006633	[0.04503443649974466, 0.003236010777202073, 0.011232075221704798, 0.039248951260569535, 0.01682601082325849, 0.0380693155874346, 0.0010292241432634244, 0.002396834706786449, 0.002214789361088989, 0.04247080948573646]	['RF_Remap_0.05-MCL', 'absPCC_Remap_0.5-BC', 'RF_Remap_25000-BC', 'absPCC_Remap-MCL', 'absPCC_Remap-BC', 'Consensus_Remap-MCL', 'RF_Remap_25000-MCL', 'RF_Remap_0.1-MCL', 'RF_Remap_0.1-BC', 'absPCC_Remap_0.4-MCL']	20.02002999730554	10.0
PF3D7_0100100-GO:0098609	[3.533892699795436e-20]	['MI_Remap-MCL']	19.451746641188677	1.0
PF3D7_0305700-GO:0006511	[0.001249561119776735, 0.00016155654279680662, 0.033045765088929036, 0.002336347469729897, 0.00496220080756564, 0.0005748921084070905, 0.0016071984557329464]	['MI_Remap-BC', 'absPCC_Remap_0.3-BC', 'absPCC_Remap_0.5-BC', 'absPCC_Remap-MCL', 'absPCC_Remap-BC', 'RF_Remap-BC', 'RF_Remap_0.1-BC']	19.145934512457266	7.0
PF3D7_0632800-GO:0016337	[0.003169563927272727, 0.0011657335515687446, 0.004745344391374315, 6.558139020895523e-12]	['AdaL_Remap-BC', 'RF_Remap-MCL', 'RF_Remap_0.1-MCL', 'absPCC_Remap-BC']	18.93935283282269	4.0
PF3D7_0207600-GO:0002377	[0.02151333998751206, 0.0006410605456792473, 0.006029206797231975, 0.00020688952266973527, 0.04846063142634836, 0.00047224444419501934, 0.0315468285402646, 0.02151333998751206]	['MI_Remap-BC', 'RF_Remap_0.05-MCL', 'RF_Remap_25000-BC', 'RF_Remap_25000-MCL', 'AdaL_Remap-MCL', 'RF_Remap_0.05-BC', 'RF_Remap_0.1-BC', 'RF_Remap_0.1-MCL']	18.573174960844334	8.0
PF3D7_0207700-GO:0002377	[0.02151333998751206, 0.0006410605456792473, 0.006029206797231975, 0.00020688952266973527, 0.04846063142634836, 0.00047224444419501934, 0.0315468285402646, 0.02151333998751206]	['MI_Remap-BC', 'RF_Remap_0.05-MCL', 'RF_Remap_25000-BC', 'RF_Remap_25000-MCL', 'AdaL_Remap-MCL', 'RF_Remap_0.05-BC', 'RF_Remap_0.1-BC', 'RF_Remap_0.1-MCL']	18.573174960844334	8.0
PF3D7_0207500-GO:0002377	[0.02151333998751206, 0.0006410605456792473, 0.006029206797231975, 0.00020688952266973527, 0.04846063142634836, 0.00047224444419501934, 0.0315468285402646, 0.02151333998751206]	['MI_Remap-BC', 'RF_Remap_0.05-MCL', 'RF_Remap_25000-BC', 'RF_Remap_25000-MCL', 'AdaL_Remap-MCL', 'RF_Remap_0.05-BC', 'RF_Remap_0.1-BC', 'RF_Remap_0.1-MCL']	18.573174960844334	8.0
PF3D7_1111100-GO:0006260	[2.7080272647543544e-06, 0.003012654093648586, 0.049125242220061816, 0.0206933688453464, 0.00239873469527897, 0.002450629854453073, 0.006413365938127553]	['absPCC_Remap-BC', 'Consensus_Remap-MCL', 'RF_Remap_25000-MCL', 'RF_Remap-BC', 'RF_Remap_0.05-BC', 'RF_Remap_0.1-MCL', 'RF_Remap-MCL']	18.504915836426612	7.0
PF3D7_0217400-GO:0006260	[2.7080272647543544e-06, 0.049125242220061816, 0.005749897180920322, 0.0206933688453464, 0.00239873469527897, 0.002450629854453073, 0.006413365938127553]	['RF_Remap_0.05-MCL', 'absPCC_Remap-BC', 'Consensus_Remap-MCL', 'RF_Remap-BC', 'RF_Remap_0.05-BC', 'RF_Remap_0.1-MCL', 'RF_Remap-MCL']	18.224205027471168	7.0
PF3D7_1355100-GO:0006260	[0.0007528582982668615, 0.0020028999261836327, 0.009632446883777115, 2.7080272647543544e-06, 0.002450629854453073, 0.006413365938127553]	['MI_Remap-BC', 'absPCC_Remap_0.3-BC', 'absPCC_Remap_0.4-BC', 'absPCC_Remap-BC', 'Consensus_Remap-MCL', 'RF_Remap-MCL']	18.208874111489703	6.0
PF3D7_0907800-GO:0006412	[1.0891118508341514e-06, 0.001827598286577104, 0.025408997671658044, 0.00015849399241087614, 8.395739310467706e-05]	['RF_Remap_0.05-MCL', 'absPCC_Remap-MCL', 'AdaL_Remap-BC', 'AdaL_Remap-MCL', 'RF_Remap_0.1-MCL']	18.17198749017153	5.0
PF3D7_0419800-GO:0006412	[0.008333155891693441, 9.657788868304472e-06, 0.03527750293351848, 0.02170969944731101, 0.00015849399241087614, 8.395739310467706e-05]	['absPCC_Remap_0.4-BC', 'RF_Remap_0.05-MCL', 'absPCC_Remap_0.5-BC', 'absPCC_Remap-MCL', 'RF_Remap_0.05-BC', 'RF_Remap_0.1-MCL']	18.086089388487455	6.0
PF3D7_1429800-GO:0006888	[8.973599036169e-05, 9.671890582677168e-05, 0.0013910256503056767, 0.002740282483417987, 0.003012654093648586, 0.009403739942877049]	['RF_Remap_25000-BC', 'MI_Remap-MCL', 'RF_Remap_25000-MCL', 'absPCC_Remap_0.3-MCL', 'RF_Remap_0.05-BC', 'absPCC_Remap_0.4-MCL']	18.02814161189967	6.0
PF3D7_1311500-GO:0006511	[0.001249561119776735, 0.014498243864295959, 0.002336347469729897, 0.03965464400821834, 0.0021046112299165872, 0.03053131159117385, 0.0016071984557329464, 0.009585811854531652]	['MI_Remap-BC', 'absPCC_Remap_0.4-BC', 'RF_Remap_25000-BC', 'absPCC_Remap-BC', 'Consensus_Remap-BC', 'RF_Remap-BC', 'RF_Remap_0.05-BC', 'RF_Remap_0.1-MCL']	17.779479855490102	8.0
PF3D7_1368100-GO:0006511	[0.001249561119776735, 4.387808728374576e-05, 0.00034985080842787685, 0.0002183824971536173, 0.0005748921084070905]	['MI_Remap-BC', 'absPCC_Remap_0.4-BC', 'absPCC_Remap_0.5-BC', 'absPCC_Remap-BC', 'RF_Remap_0.1-BC']	17.61830775201451	5.0
PF3D7_1011400-GO:0006511	[0.001249561119776735, 0.00016155654279680662, 4.387808728374576e-05, 0.00034985080842787685, 0.0016071984557329464]	['MI_Remap-BC', 'absPCC_Remap_0.3-BC', 'absPCC_Remap_0.4-BC', 'absPCC_Remap_0.5-BC', 'RF_Remap-BC']	17.302717869410845	5.0
PF3D7_0423300-GO:0006412	[0.00015092796444444445, 0.025408997671658044, 1.0802538981818182e-05, 1.5282185225590232e-07]	['RF_Remap-BC', 'absPCC_Remap-BC', 'Consensus_Remap-BC', 'absPCC_Remap-MCL']	17.198531450420738	4.0
PF3D7_1466300-GO:0006511	[0.00496220080756564, 0.0021046112299165872, 0.0005748921084070905, 0.03053131159117385, 0.0016071984557329464, 2.1841475864568748e-05]	['absPCC_Remap-MCL', 'Consensus_Remap-BC', 'RF_Remap-BC', 'RF_Remap_0.05-BC', 'RF_Remap_0.1-BC', 'RF_Remap_0.1-MCL']	17.19147048545094	6.0
PF3D7_0632800-GO:0098609	[0.00567642641561915, 0.002988647553600499, 0.01726835120481801, 3.8859585930697104e-11]	['AdaL_Remap-BC', 'RF_Remap-MCL', 'RF_Remap_0.1-MCL', 'absPCC_Remap-BC']	16.94370124375455	4.0
PF3D7_1463300-GO:0006260	[0.000757541805396384, 0.009632446883777115, 2.7080272647543544e-06, 0.049125242220061816, 0.002450629854453073, 0.006413365938127553]	['absPCC_Remap_0.4-BC', 'absPCC_Remap-BC', 'MI_Remap-MCL', 'Consensus_Remap-MCL', 'RF_Remap_0.05-BC', 'RF_Remap-MCL']	16.816535294360232	6.0
PF3D7_1017000-GO:0006260	[0.0007528582982668615, 0.000757541805396384, 2.7080272647543544e-06, 0.00239873469527897, 0.006413365938127553]	['MI_Remap-BC', 'absPCC_Remap-BC', 'MI_Remap-MCL', 'Consensus_Remap-MCL', 'RF_Remap-BC']	16.624158883389608	5.0
PF3D7_1355100-GO:0006270	[7.209093875557643e-06, 4.114519065261007e-05, 0.007362251176368375, 0.015638749968021927, 0.04096717319710623, 0.020897197098952318]	['MI_Remap-BC', 'absPCC_Remap_0.3-BC', 'absPCC_Remap_0.4-BC', 'absPCC_Remap_0.5-BC', 'Consensus_Remap-MCL', 'absPCC_Remap_0.3-MCL']	16.5340635369118	6.0
PF3D7_1474100-GO:0006412	[0.025408997671658044, 1.0802538981818182e-05, 1.242010025752803e-10]	['RF_Remap-BC', 'RF_Remap-MCL', 'absPCC_Remap-MCL']	16.46736152282275	3.0
PF3D7_1127100-GO:0006260	[0.000757541805396384, 0.003012654093648586, 0.008407401136198105, 0.005749897180920322, 0.0206933688453464, 0.002450629854453073, 0.006413365938127553]	['RF_Remap_0.05-MCL', 'MI_Remap-MCL', 'Consensus_Remap-MCL', 'RF_Remap_25000-MCL', 'RF_Remap_0.05-BC', 'RF_Remap_0.1-MCL', 'RF_Remap-MCL']	16.4451273380791	7.0
PF3D7_0416300-GO:0006270	[7.209093875557643e-06, 0.004767090010123582, 0.007362251176368375, 0.00023621848229954615, 0.03889198666126549, 0.020897197098952318]	['MI_Remap-BC', 'absPCC_Remap_0.3-BC', 'absPCC_Remap_0.4-BC', 'RF_Remap_25000-BC', 'Consensus_Remap-MCL', 'absPCC_Remap_0.3-MCL']	16.31359329496518	6.0
PF3D7_1323000-GO:0006633	[0.03317899448209182, 0.011232075221704798, 0.039248951260569535, 0.01682601082325849, 0.0010292241432634244, 0.002396834706786449, 0.002214789361088989, 0.04247080948573646]	['absPCC_Remap_0.4-BC', 'RF_Remap_0.05-MCL', 'RF_Remap_25000-BC', 'absPCC_Remap-MCL', 'absPCC_Remap-BC', 'Consensus_Remap-MCL', 'RF_Remap_0.1-BC', 'RF_Remap_0.1-MCL']	16.24329653844941	8.0
PF3D7_1439900-GO:0006096	[0.04516618197008659, 0.01219112967454093, 0.0001257543472187879, 0.00032943894320089395, 7.686421591275988e-05, 0.035792962605618116]	['RF_Remap_0.05-MCL', 'RF_Remap_25000-BC', 'MI_Remap-MCL', 'RF_Remap_25000-MCL', 'absPCC_Remap_0.3-MCL', 'RF_Remap_0.1-MCL']	16.202322877966903	6.0
PF3D7_0207500-GO:0050776	[0.027153959547405102, 0.0011414852716694018, 0.00872395295221843, 0.0003159619631740052, 0.0007059836903225808, 0.044607431399968166, 0.027153959547405102]	['MI_Remap-BC', 'RF_Remap_0.05-MCL', 'RF_Remap_25000-BC', 'RF_Remap_25000-MCL', 'AdaL_Remap-MCL', 'RF_Remap_0.1-BC', 'RF_Remap_0.1-MCL']	16.13631335168565	7.0
PF3D7_0207600-GO:0050776	[0.027153959547405102, 0.0011414852716694018, 0.00872395295221843, 0.0003159619631740052, 0.0007059836903225808, 0.044607431399968166, 0.027153959547405102]	['MI_Remap-BC', 'RF_Remap_0.05-MCL', 'RF_Remap_25000-BC', 'RF_Remap_25000-MCL', 'AdaL_Remap-MCL', 'RF_Remap_0.1-BC', 'RF_Remap_0.1-MCL']	16.13631335168565	7.0
PF3D7_0207700-GO:0050776	[0.027153959547405102, 0.0011414852716694018, 0.00872395295221843, 0.0003159619631740052, 0.0007059836903225808, 0.044607431399968166, 0.027153959547405102]	['MI_Remap-BC', 'RF_Remap_0.05-MCL', 'RF_Remap_25000-BC', 'RF_Remap_25000-MCL', 'AdaL_Remap-MCL', 'RF_Remap_0.1-BC', 'RF_Remap_0.1-MCL']	16.13631335168565	7.0
PF3D7_0922900-GO:0006633	[0.04503443649974466, 0.011232075221704798, 0.039248951260569535, 0.01682601082325849, 0.0010292241432634244, 0.002396834706786449, 0.002214789361088989, 0.04247080948573646]	['RF_Remap_0.05-MCL', 'RF_Remap_25000-BC', 'absPCC_Remap-MCL', 'absPCC_Remap-BC', 'Consensus_Remap-MCL', 'RF_Remap_0.1-MCL', 'RF_Remap_0.1-BC', 'absPCC_Remap_0.4-MCL']	16.110615025732287	8.0
PF3D7_1110600-GO:0006412	[0.03527750293351848, 0.00015849399241087614, 8.395739310467706e-05, 2.1690042693467325e-07]	['RF_Remap_0.05-MCL', 'RF_Remap_0.1-MCL', 'RF_Remap-MCL', 'absPCC_Remap-MCL']	15.992170006037107	4.0
PF3D7_1405600-GO:0006260	[0.000757541805396384, 0.003012654093648586, 0.005749897180920322, 0.0206933688453464, 0.002450629854453073, 0.04623805541559012, 0.006413365938127553]	['RF_Remap_0.05-MCL', 'MI_Remap-MCL', 'Consensus_Remap-BC', 'Consensus_Remap-MCL', 'RF_Remap_25000-MCL', 'RF_Remap_0.1-MCL', 'RF_Remap-MCL']	15.704789546028135	7.0
PF3D7_1027200-GO:0006412	[1.0891118508341514e-06, 0.025408997671658044, 0.00015849399241087614, 8.395739310467706e-05]	['AdaL_Remap-BC', 'RF_Remap_0.1-MCL', 'RF_Remap_0.05-MCL', 'absPCC_Remap-MCL']	15.433868232392552	4.0
PF3D7_1034200-GO:0006412	[1.0891118508341514e-06, 0.025408997671658044, 0.00015849399241087614, 8.395739310467706e-05]	['AdaL_Remap-BC', 'RF_Remap_0.1-MCL', 'RF_Remap_0.05-MCL', 'absPCC_Remap-MCL']	15.433868232392552	4.0
PF3D7_0207400-GO:0002377	[0.0006410605456792473, 0.006029206797231975, 0.00020688952266973527, 0.04846063142634836, 0.00047224444419501934, 0.0315468285402646]	['MI_Remap-BC', 'RF_Remap_0.05-MCL', 'RF_Remap_25000-BC', 'RF_Remap_25000-MCL', 'RF_Remap_0.05-BC', 'RF_Remap_0.1-BC']	15.238590642199533	6.0
PF3D7_0524600-GO:0006412	[0.025408997671658044, 1.849287997562833e-06, 0.00015849399241087614, 8.395739310467706e-05]	['RF_Remap_0.05-BC', 'RF_Remap_0.05-MCL', 'RF_Remap_0.1-MCL', 'absPCC_Remap-MCL']	15.203936165130804	4.0
PF3D7_1234300-GO:0006260	[0.009632446883777115, 2.7080272647543544e-06, 0.00239873469527897, 0.002450629854453073, 0.006413365938127553]	['absPCC_Remap_0.4-BC', 'absPCC_Remap-BC', 'Consensus_Remap-MCL', 'RF_Remap-BC', 'RF_Remap-MCL']	15.007264386934981	5.0
PF3D7_1033600-GO:0000398	[0.03013690906706905, 0.04123121065522165, 0.004767090010123582, 0.002514233439063861, 0.007362251176368375, 0.007171065045031802, 0.04282490139421547, 0.030914468517495793]	['absPCC_Remap-BC', 'MI_Remap-MCL', 'absPCC_Remap_0.3-MCL', 'RF_Remap-BC', 'RF_Remap_0.05-BC', 'RF_Remap_0.1-BC', 'RF_Remap_0.1-MCL', 'RF_Remap-MCL']	14.982563806933573	8.0
PF3D7_0310300-GO:0006412	[0.00020196139134057167, 0.025408997671658044, 0.00015849399241087614, 0.020702909934400417, 8.395739310467706e-05]	['MI_Remap-BC', 'RF_Remap_0.05-MCL', 'absPCC_Remap-MCL', 'RF_Remap_0.1-BC', 'RF_Remap_0.1-MCL']	14.84964096937005	5.0
PF3D7_0704100-GO:0006412	[0.00026197343099254193, 0.025408997671658044, 1.849287997562833e-06, 0.00015849399241087614]	['RF_Remap_0.05-BC', 'absPCC_Remap-BC', 'RF_Remap_0.05-MCL', 'absPCC_Remap-MCL']	14.709737862345413	4.0
PF3D7_1474800-GO:0006511	[0.0005009471720722066, 0.003772882781867493, 0.003510790202327663, 0.00041495897451548913, 0.0007733061818181817]	['MI_Remap-BC', 'RF_Remap_25000-BC', 'MI_Remap-MCL', 'Consensus_Remap-MCL', 'RF_Remap_0.05-BC']	14.671773236866315	5.0
PF3D7_0610900-GO:0006412	[7.19319557614888e-07, 0.0017615925425330816, 0.025408997671658044, 8.395739310467706e-05]	['RF_Remap_0.1-MCL', 'absPCC_Remap-BC', 'MI_Remap-MCL', 'absPCC_Remap-MCL']	14.568126189760571	4.0
PF3D7_0516700-GO:0006511	[0.03686462582153685, 0.033045765088929036, 0.002336347469729897, 0.03820840858055682, 0.0016071984557329464, 2.1841475864568748e-05]	['absPCC_Remap_0.4-BC', 'absPCC_Remap-BC', 'Consensus_Remap-BC', 'RF_Remap-BC', 'RF_Remap_0.1-BC', 'absPCC_Remap_0.4-MCL']	14.418226488817096	6.0
PF3D7_0705300-GO:0006260	[0.0007528582982668615, 0.009632446883777115, 0.014781609778716313, 0.049125242220061816, 0.002450629854453073, 0.04623805541559012, 0.006413365938127553]	['MI_Remap-BC', 'absPCC_Remap_0.4-BC', 'RF_Remap_25000-BC', 'Consensus_Remap-BC', 'Consensus_Remap-MCL', 'RF_Remap_0.05-BC', 'RF_Remap-MCL']	14.417160395606235	7.0
PF3D7_1354300-GO:0006364	[0.001780261631329973, 0.030109505765057887, 0.007827366349682917, 0.0304732117879008, 0.023093580541462055, 0.022058315760255187, 0.014890916987635816, 0.04309333409706041]	['MI_Remap-BC', 'absPCC_Remap_0.3-BC', 'absPCC_Remap_0.4-BC', 'RF_Remap_25000-BC', 'absPCC_Remap-BC', 'MI_Remap-MCL', 'Consensus_Remap-BC', 'RF_Remap_0.05-BC']	14.378883488862312	8.0
PF3D7_0902100-GO:0006468	[0.03839866529685198, 0.04747174329657438, 0.04749697714574795, 0.009652671929464215, 0.014043868459007586, 0.04696459302106517, 0.0467940461507734, 0.006593217497673487, 0.03693370043688205]	['absPCC_Remap_0.3-BC', 'absPCC_Remap_0.4-BC', 'RF_Remap_25000-BC', 'absPCC_Remap_0.5-MCL', 'RF_Remap_0.1-MCL', 'absPCC_Remap_0.3-MCL', 'RF_Remap-BC', 'RF_Remap_0.1-BC', 'absPCC_Remap_0.4-MCL']	14.201967033803625	9.0
PF3D7_0321400-GO:0006468	[0.03839866529685198, 0.04747174329657438, 0.04749697714574795, 0.009652671929464215, 0.014043868459007586, 0.04942183822036663, 0.0467940461507734, 0.006593217497673487, 0.03693370043688205]	['absPCC_Remap_0.3-BC', 'absPCC_Remap_0.4-BC', 'RF_Remap_25000-BC', 'absPCC_Remap_0.5-MCL', 'RF_Remap_0.1-MCL', 'absPCC_Remap_0.3-MCL', 'RF_Remap-BC', 'RF_Remap_0.1-BC', 'absPCC_Remap_0.4-MCL']	14.179818702315748	9.0
PF3D7_1310900-GO:0006412	[7.19319557614888e-07, 0.00015849399241087614, 8.395739310467706e-05]	['RF_Remap_0.1-MCL', 'RF_Remap_0.05-MCL', 'MI_Remap-MCL']	14.019006381025335	3.0
PF3D7_0605000-GO:0006412	[1.0891118508341514e-06, 0.00015849399241087614, 8.395739310467706e-05]	['AdaL_Remap-BC', 'RF_Remap_0.1-MCL', 'RF_Remap_0.05-MCL']	13.838855765831203	3.0
PF3D7_1431000-GO:0006412	[1.0891118508341514e-06, 0.00015849399241087614, 8.395739310467706e-05]	['AdaL_Remap-BC', 'RF_Remap_0.1-MCL', 'RF_Remap_0.05-MCL']	13.838855765831203	3.0
PF3D7_0415500-GO:0000398	[0.03013690906706905, 0.004767090010123582, 0.002514233439063861, 0.007362251176368375, 0.007171065045031802, 0.04282490139421547, 0.030914468517495793]	['absPCC_Remap-BC', 'MI_Remap-MCL', 'RF_Remap-BC', 'RF_Remap_0.05-BC', 'RF_Remap_0.1-BC', 'RF_Remap_0.1-MCL', 'RF_Remap-MCL']	13.597789893933893	7.0
PF3D7_1364300-GO:0000398	[0.03013690906706905, 0.004767090010123582, 0.002514233439063861, 0.007362251176368375, 0.007171065045031802, 0.04282490139421547, 0.030914468517495793]	['absPCC_Remap-BC', 'MI_Remap-MCL', 'RF_Remap-BC', 'RF_Remap_0.05-BC', 'RF_Remap_0.1-BC', 'RF_Remap_0.1-MCL', 'RF_Remap-MCL']	13.597789893933893	7.0
PF3D7_1420000-GO:0000398	[0.03013690906706905, 0.004767090010123582, 0.002514233439063861, 0.007362251176368375, 0.007171065045031802, 0.04282490139421547, 0.030914468517495793]	['absPCC_Remap-BC', 'MI_Remap-MCL', 'RF_Remap-BC', 'RF_Remap_0.05-BC', 'RF_Remap_0.1-BC', 'RF_Remap_0.1-MCL', 'RF_Remap-MCL']	13.597789893933893	7.0
PF3D7_0111300-GO:0006260	[0.0007528582982668615, 2.7080272647543544e-06, 0.002450629854453073, 0.006413365938127553]	['MI_Remap-BC', 'absPCC_Remap-BC', 'RF_Remap-MCL', 'Consensus_Remap-MCL']	13.494269984896047	4.0
PF3D7_1321700-GO:0000375	[0.03722351546282556, 0.003298250882630537, 0.00039882295730566265, 0.006198020704825514, 0.016219444748692288, 0.011487839760000002]	['RF_Remap_0.05-MCL', 'absPCC_Remap-BC', 'RF_Remap_25000-MCL', 'RF_Remap_0.05-BC', 'RF_Remap_0.1-BC', 'RF_Remap_0.1-MCL']	13.247591402370407	6.0
PF3D7_1364300-GO:0000375	[0.03722351546282556, 0.003298250882630537, 0.00039882295730566265, 0.006198020704825514, 0.016219444748692288, 0.011487839760000002]	['RF_Remap_0.05-MCL', 'absPCC_Remap-BC', 'RF_Remap_25000-MCL', 'RF_Remap_0.05-BC', 'RF_Remap_0.1-BC', 'RF_Remap_0.1-MCL']	13.247591402370407	6.0
PF3D7_1350200-GO:0000375	[0.03722351546282556, 0.003298250882630537, 0.00039882295730566265, 0.006198020704825514, 0.016219444748692288, 0.011487839760000002]	['RF_Remap_0.05-MCL', 'absPCC_Remap-BC', 'RF_Remap_25000-MCL', 'RF_Remap_0.05-BC', 'RF_Remap_0.1-BC', 'RF_Remap_0.1-MCL']	13.247591402370407	6.0
PF3D7_1420000-GO:0000375	[0.03722351546282556, 0.003298250882630537, 0.00039882295730566265, 0.006198020704825514, 0.016219444748692288, 0.011487839760000002]	['RF_Remap_0.05-MCL', 'absPCC_Remap-BC', 'RF_Remap_25000-MCL', 'RF_Remap_0.05-BC', 'RF_Remap_0.1-BC', 'RF_Remap_0.1-MCL']	13.247591402370407	6.0
PF3D7_1220100-GO:0000375	[0.03722351546282556, 0.003298250882630537, 0.00039882295730566265, 0.006198020704825514, 0.016219444748692288, 0.011487839760000002]	['RF_Remap_0.05-MCL', 'absPCC_Remap-BC', 'RF_Remap_25000-MCL', 'RF_Remap_0.05-BC', 'RF_Remap_0.1-BC', 'RF_Remap_0.1-MCL']	13.247591402370407	6.0
PF3D7_1027100-GO:0006364	[0.00105411050566495, 0.030109505765057887, 0.007827366349682917, 0.0304732117879008, 0.023093580541462055, 0.022058315760255187, 0.014890916987635816]	['MI_Remap-BC', 'absPCC_Remap_0.3-BC', 'absPCC_Remap_0.4-BC', 'RF_Remap_25000-BC', 'absPCC_Remap-BC', 'MI_Remap-MCL', 'RF_Remap_0.05-BC']	13.240891275484751	7.0
PF3D7_0208200-GO:0006364	[0.00105411050566495, 0.007827366349682917, 0.0304732117879008, 0.023093580541462055, 0.022058315760255187, 0.014890916987635816, 0.04309333409706041]	['MI_Remap-BC', 'absPCC_Remap_0.3-BC', 'absPCC_Remap_0.4-BC', 'RF_Remap_25000-BC', 'absPCC_Remap-BC', 'Consensus_Remap-BC', 'RF_Remap_0.05-BC']	13.085184805886072	7.0
PF3D7_1225500-GO:0006364	[0.00105411050566495, 0.007827366349682917, 0.0304732117879008, 0.023093580541462055, 0.022058315760255187, 0.014890916987635816, 0.04309333409706041]	['MI_Remap-BC', 'absPCC_Remap_0.3-BC', 'absPCC_Remap_0.4-BC', 'RF_Remap_25000-BC', 'absPCC_Remap-BC', 'Consensus_Remap-BC', 'RF_Remap_0.05-BC']	13.085184805886072	7.0
PF3D7_0207400-GO:0050776	[0.0011414852716694018, 0.00872395295221843, 0.0003159619631740052, 0.0007059836903225808, 0.044607431399968166]	['MI_Remap-BC', 'RF_Remap_0.05-MCL', 'RF_Remap_25000-BC', 'RF_Remap_25000-MCL', 'RF_Remap_0.1-BC']	13.00397968503869	5.0
PF3D7_1008800-GO:0006364	[0.00105411050566495, 0.030109505765057887, 0.007827366349682917, 0.0304732117879008, 0.023093580541462055, 0.014890916987635816, 0.04309333409706041]	['MI_Remap-BC', 'absPCC_Remap_0.3-BC', 'absPCC_Remap_0.4-BC', 'absPCC_Remap-BC', 'MI_Remap-MCL', 'Consensus_Remap-BC', 'RF_Remap_0.05-BC']	12.950053528343904	7.0
PF3D7_0802600-GO:0006468	[0.03839866529685198, 0.04747174329657438, 0.04749697714574795, 0.009652671929464215, 0.014043868459007586, 0.04696459302106517, 0.006593217497673487, 0.03693370043688205]	['absPCC_Remap_0.3-BC', 'absPCC_Remap_0.4-BC', 'RF_Remap_25000-BC', 'absPCC_Remap_0.5-MCL', 'RF_Remap_0.1-MCL', 'absPCC_Remap_0.3-MCL', 'RF_Remap-BC', 'absPCC_Remap_0.4-MCL']	12.872157632853055	8.0
PF3D7_1356800-GO:0006468	[0.03839866529685198, 0.04747174329657438, 0.04749697714574795, 0.009652671929464215, 0.014043868459007586, 0.04696459302106517, 0.006593217497673487, 0.03693370043688205]	['absPCC_Remap_0.3-BC', 'absPCC_Remap_0.4-BC', 'RF_Remap_25000-BC', 'absPCC_Remap_0.5-MCL', 'RF_Remap_0.1-MCL', 'absPCC_Remap_0.3-MCL', 'RF_Remap-BC', 'absPCC_Remap_0.4-MCL']	12.872157632853055	8.0
PF3D7_1245400-GO:0006412	[0.00015849399241087614, 8.395739310467706e-05, 1.0802538981818182e-05]	['RF_Remap-BC', 'RF_Remap_0.05-MCL', 'RF_Remap_0.1-MCL']	12.842402407368553	3.0
PF3D7_0717500-GO:0006468	[0.03839866529685198, 0.04747174329657438, 0.04749697714574795, 0.009652671929464215, 0.014043868459007586, 0.04942183822036663, 0.0467940461507734, 0.006593217497673487]	['absPCC_Remap_0.3-BC', 'absPCC_Remap_0.4-BC', 'RF_Remap_25000-BC', 'absPCC_Remap_0.5-MCL', 'RF_Remap_0.1-MCL', 'absPCC_Remap_0.3-MCL', 'RF_Remap_0.1-BC', 'absPCC_Remap_0.4-MCL']	12.747241524692102	8.0
PF3D7_0500900-GO:0006468	[0.03839866529685198, 0.04747174329657438, 0.04749697714574795, 0.009652671929464215, 0.014043868459007586, 0.04942183822036663, 0.0467940461507734, 0.006593217497673487]	['absPCC_Remap_0.3-BC', 'absPCC_Remap_0.4-BC', 'RF_Remap_25000-BC', 'absPCC_Remap_0.5-MCL', 'RF_Remap_0.1-MCL', 'absPCC_Remap_0.3-MCL', 'RF_Remap_0.1-BC', 'absPCC_Remap_0.4-MCL']	12.747241524692102	8.0
PF3D7_1015800-GO:0006260	[0.000757541805396384, 0.005876320192473418, 0.003012654093648586, 0.00239873469527897, 0.006413365938127553]	['absPCC_Remap-BC', 'MI_Remap-MCL', 'Consensus_Remap-MCL', 'RF_Remap_25000-MCL', 'RF_Remap-BC']	12.685470436009018	5.0
PF3D7_1322200-GO:0007067	[0.001464933344328534, 0.019618960741421325, 0.0006712549313769751, 0.018276541655761026, 0.02192105289330821, 0.027987624116881032]	['absPCC_Remap_0.3-BC', 'absPCC_Remap_0.4-BC', 'absPCC_Remap_0.5-BC', 'absPCC_Remap-BC', 'Consensus_Remap-BC', 'absPCC_Remap_0.3-MCL']	12.664897185061236	6.0
PF3D7_1446600-GO:0007067	[0.001464933344328534, 0.019618960741421325, 0.0006712549313769751, 0.018276541655761026, 0.02192105289330821, 0.027987624116881032]	['absPCC_Remap_0.3-BC', 'absPCC_Remap_0.4-BC', 'absPCC_Remap_0.5-BC', 'absPCC_Remap-BC', 'Consensus_Remap-BC', 'absPCC_Remap_0.3-MCL']	12.664897185061236	6.0
PF3D7_0317200-GO:0007067	[0.001464933344328534, 0.019618960741421325, 0.0006712549313769751, 0.018276541655761026, 0.02192105289330821, 0.027987624116881032]	['absPCC_Remap_0.3-BC', 'absPCC_Remap_0.4-BC', 'absPCC_Remap_0.5-BC', 'absPCC_Remap-BC', 'Consensus_Remap-BC', 'absPCC_Remap_0.3-MCL']	12.664897185061236	6.0
PF3D7_0107000-GO:0007067	[0.001464933344328534, 0.019618960741421325, 0.0006712549313769751, 0.018276541655761026, 0.02192105289330821, 0.027987624116881032]	['absPCC_Remap_0.3-BC', 'absPCC_Remap_0.4-BC', 'absPCC_Remap_0.5-BC', 'absPCC_Remap-BC', 'Consensus_Remap-BC', 'absPCC_Remap_0.3-MCL']	12.664897185061236	6.0
PF3D7_1449100-GO:0007067	[0.001464933344328534, 0.019618960741421325, 0.0006712549313769751, 0.018276541655761026, 0.02192105289330821, 0.027987624116881032]	['absPCC_Remap_0.3-BC', 'absPCC_Remap_0.4-BC', 'absPCC_Remap_0.5-BC', 'absPCC_Remap-BC', 'Consensus_Remap-BC', 'absPCC_Remap_0.3-MCL']	12.664897185061236	6.0
PF3D7_0608500-GO:0006511	[0.0005009471720722066, 2.6196110977593358e-05, 0.03686462582153685, 0.0005009471720722066]	['MI_Remap-BC', 'absPCC_Remap-BC', 'Consensus_Remap-BC', 'absPCC_Remap-MCL']	12.615569489672904	4.0
PF3D7_0317000-GO:0051603	[0.0030771013904313084, 0.02799270077368957, 0.014033559666756248, 0.004767090010123582, 0.02170969944731101, 0.0038433055561007093]	['MI_Remap-BC', 'RF_Remap_25000-BC', 'absPCC_Remap-MCL', 'Consensus_Remap-MCL', 'RF_Remap_0.05-BC', 'RF_Remap_0.1-BC']	12.318033469267714	6.0
PF3D7_0108000-GO:0006511	[0.0005009471720722066, 0.003510790202327663, 0.00041495897451548913, 0.0007733061818181817]	['MI_Remap-BC', 'RF_Remap_0.05-BC', 'Consensus_Remap-MCL', 'RF_Remap_25000-BC']	12.248446549361525	4.0
PF3D7_1328100-GO:0006511	[0.003772882781867493, 0.0002183824971536173, 0.0016071984557329464, 0.0005009471720722066]	['RF_Remap-BC', 'absPCC_Remap-BC', 'MI_Remap-MCL', 'Consensus_Remap-BC']	12.178247424027164	4.0
PF3D7_1306400-GO:0006511	[2.6196110977593358e-05, 0.03820840858055682, 0.0016071984557329464, 0.0005009471720722066]	['RF_Remap-BC', 'absPCC_Remap-BC', 'RF_Remap_0.1-BC', 'Consensus_Remap-BC']	12.093742793396578	4.0
PF3D7_1350200-GO:0000398	[0.04123121065522165, 0.004767090010123582, 0.002514233439063861, 0.007362251176368375, 0.007171065045031802, 0.030914468517495793]	['absPCC_Remap-BC', 'absPCC_Remap_0.3-MCL', 'RF_Remap_0.05-BC', 'RF_Remap_0.1-BC', 'RF_Remap_0.1-MCL', 'RF_Remap-MCL']	12.09335888629602	6.0
PF3D7_1414800-GO:0000398	[0.04123121065522165, 0.004767090010123582, 0.002514233439063861, 0.007362251176368375, 0.007171065045031802, 0.030914468517495793]	['absPCC_Remap-BC', 'absPCC_Remap_0.3-MCL', 'RF_Remap_0.05-BC', 'RF_Remap_0.1-BC', 'RF_Remap_0.1-MCL', 'RF_Remap-MCL']	12.09335888629602	6.0
PF3D7_1353800-GO:0006511	[0.003772882781867493, 0.0002183824971536173, 0.0016071984557329464, 0.0007733061818181817]	['RF_Remap-BC', 'absPCC_Remap-BC', 'MI_Remap-MCL', 'Consensus_Remap-MCL']	11.989687871366307	4.0
PF3D7_0931100-GO:0006364	[0.001780261631329973, 0.04309333409706041, 0.0304732117879008, 0.03486628900465116, 0.022058315760255187, 0.014890916987635816, 0.04309333409706041]	['MI_Remap-BC', 'absPCC_Remap_0.3-BC', 'absPCC_Remap_0.4-BC', 'RF_Remap_25000-BC', 'absPCC_Remap-BC', 'Consensus_Remap-BC', 'RF_Remap_0.05-BC']	11.93787822774165	7.0
PF3D7_1234800-GO:0000375	[0.003298250882630537, 0.00039882295730566265, 0.006198020704825514, 0.016219444748692288, 0.011487839760000002]	['RF_Remap_0.05-MCL', 'RF_Remap_25000-MCL', 'RF_Remap_0.05-BC', 'RF_Remap_0.1-BC', 'RF_Remap_0.1-MCL']	11.818408788736615	5.0
PF3D7_1016400-GO:0006468	[0.03839866529685198, 0.04747174329657438, 0.009652671929464215, 0.025342440814324255, 0.014043868459007586, 0.006593217497673487, 0.03693370043688205]	['absPCC_Remap_0.3-BC', 'absPCC_Remap_0.5-BC', 'absPCC_Remap_0.5-MCL', 'RF_Remap_0.1-MCL', 'absPCC_Remap_0.3-MCL', 'RF_Remap-BC', 'absPCC_Remap_0.4-MCL']	11.816745725858546	7.0
PF3D7_1112100-GO:0006468	[0.03839866529685198, 0.04747174329657438, 0.009652671929464215, 0.025342440814324255, 0.014043868459007586, 0.006593217497673487, 0.03693370043688205]	['absPCC_Remap_0.3-BC', 'absPCC_Remap_0.5-BC', 'absPCC_Remap_0.5-MCL', 'RF_Remap_0.1-MCL', 'absPCC_Remap_0.3-MCL', 'RF_Remap-BC', 'absPCC_Remap_0.4-MCL']	11.816745725858546	7.0
PF3D7_1321100-GO:0006468	[0.03839866529685198, 0.04747174329657438, 0.009652671929464215, 0.014043868459007586, 0.04696459302106517, 0.006593217497673487, 0.03693370043688205]	['absPCC_Remap_0.3-BC', 'RF_Remap_25000-BC', 'absPCC_Remap_0.5-MCL', 'RF_Remap_0.1-MCL', 'absPCC_Remap_0.3-MCL', 'RF_Remap-BC', 'absPCC_Remap_0.4-MCL']	11.5488236035159	7.0
PF3D7_1441300-GO:0006468	[0.03839866529685198, 0.04747174329657438, 0.009652671929464215, 0.014043868459007586, 0.04696459302106517, 0.006593217497673487, 0.03693370043688205]	['absPCC_Remap_0.3-BC', 'RF_Remap_25000-BC', 'absPCC_Remap_0.5-MCL', 'RF_Remap_0.1-MCL', 'absPCC_Remap_0.3-MCL', 'RF_Remap-BC', 'absPCC_Remap_0.4-MCL']	11.5488236035159	7.0
PF3D7_1145200-GO:0006468	[0.03839866529685198, 0.04747174329657438, 0.009652671929464215, 0.014043868459007586, 0.04696459302106517, 0.006593217497673487, 0.03693370043688205]	['absPCC_Remap_0.3-BC', 'RF_Remap_25000-BC', 'absPCC_Remap_0.5-MCL', 'RF_Remap_0.1-MCL', 'absPCC_Remap_0.3-MCL', 'RF_Remap-BC', 'absPCC_Remap_0.4-MCL']	11.5488236035159	7.0
PF3D7_0934800-GO:0006468	[0.03839866529685198, 0.04747174329657438, 0.009652671929464215, 0.014043868459007586, 0.04942183822036663, 0.006593217497673487, 0.03693370043688205]	['absPCC_Remap_0.3-BC', 'RF_Remap_25000-BC', 'absPCC_Remap_0.5-MCL', 'RF_Remap_0.1-MCL', 'absPCC_Remap_0.3-MCL', 'RF_Remap-BC', 'absPCC_Remap_0.4-MCL']	11.526675272028024	7.0
PF3D7_1436600-GO:0006468	[0.03839866529685198, 0.04747174329657438, 0.009652671929464215, 0.014043868459007586, 0.04942183822036663, 0.006593217497673487, 0.03693370043688205]	['absPCC_Remap_0.3-BC', 'RF_Remap_25000-BC', 'absPCC_Remap_0.5-MCL', 'RF_Remap_0.1-MCL', 'absPCC_Remap_0.3-MCL', 'RF_Remap-BC', 'absPCC_Remap_0.4-MCL']	11.526675272028024	7.0
PF3D7_1237600-GO:0006364	[0.00105411050566495, 0.007827366349682917, 0.0304732117879008, 0.023093580541462055, 0.022058315760255187, 0.02472216019503465]	['MI_Remap-BC', 'absPCC_Remap_0.3-BC', 'absPCC_Remap_0.4-BC', 'RF_Remap_25000-BC', 'absPCC_Remap-BC', 'RF_Remap_0.05-BC']	11.499429928621854	6.0
PF3D7_0418000-GO:0006412	[0.00026197343099254193, 0.00015849399241087614, 8.395739310467706e-05]	['absPCC_Remap-BC', 'RF_Remap_0.1-MCL', 'RF_Remap_0.05-MCL']	11.457671001573765	3.0
PF3D7_0405400-GO:0000398	[0.03013690906706905, 0.004767090010123582, 0.002514233439063861, 0.007362251176368375, 0.04282490139421547, 0.030914468517495793]	['absPCC_Remap-BC', 'MI_Remap-MCL', 'RF_Remap-BC', 'RF_Remap_0.05-BC', 'RF_Remap_0.1-BC', 'RF_Remap-MCL']	11.453373555714688	6.0
PF3D7_1104900-GO:0006468	[0.03839866529685198, 0.04747174329657438, 0.04749697714574795, 0.009652671929464215, 0.014043868459007586, 0.04942183822036663, 0.006593217497673487]	['absPCC_Remap_0.3-BC', 'absPCC_Remap_0.4-BC', 'RF_Remap_25000-BC', 'absPCC_Remap_0.5-MCL', 'RF_Remap_0.1-MCL', 'absPCC_Remap_0.3-MCL', 'absPCC_Remap_0.4-MCL']	11.417432123741529	7.0
PF3D7_1231100-GO:0006888	[9.671890582677168e-05, 0.001451094229506298, 0.003863951934988713, 0.0075251371656796595]	['RF_Remap_25000-BC', 'absPCC_Remap_0.4-MCL', 'absPCC_Remap_0.3-MCL', 'Consensus_Remap-BC']	11.389246874230928	4.0
PF3D7_0610000-GO:0006412	[1.0891118508341514e-06, 0.00015092796444444445, 0.025408997671658044]	['AdaL_Remap-BC', 'absPCC_Remap-BC', 'absPCC_Remap-MCL']	11.379170268068117	3.0
PF3D7_0218000-GO:0006260	[5.747723531656548e-06, 0.002450629854453073, 0.04623805541559012, 0.006413365938127553]	['Consensus_Remap-MCL', 'absPCC_Remap-BC', 'RF_Remap-MCL', 'Consensus_Remap-BC']	11.379140827847712	4.0
PF3D7_1037000-GO:0006260	[0.000757541805396384, 2.7080272647543544e-06, 0.003012654093648586]	['RF_Remap_25000-MCL', 'absPCC_Remap-BC', 'MI_Remap-MCL']	11.208991093004837	3.0
PF3D7_1029900-GO:0006260	[0.000757541805396384, 0.012525532405063293, 0.002450629854453073, 0.04623805541559012, 0.006413365938127553]	['absPCC_Remap_0.3-BC', 'MI_Remap-MCL', 'Consensus_Remap-MCL', 'Consensus_Remap-BC', 'RF_Remap-MCL']	11.161433898525317	5.0
PF3D7_0212200-GO:0006412	[0.025408997671658044, 0.00015849399241087614, 0.020702909934400417, 8.395739310467706e-05]	['RF_Remap_0.05-MCL', 'RF_Remap_0.1-BC', 'RF_Remap_0.1-MCL', 'absPCC_Remap-MCL']	11.154909323319876	4.0
PF3D7_1471000-GO:0006364	[0.00105411050566495, 0.030109505765057887, 0.007827366349682917, 0.0304732117879008, 0.023093580541462055, 0.04309333409706041]	['MI_Remap-BC', 'absPCC_Remap_0.3-BC', 'absPCC_Remap_0.4-BC', 'absPCC_Remap-BC', 'MI_Remap-MCL', 'Consensus_Remap-BC']	11.122974970918648	6.0
PF3D7_1220300-GO:0007067	[0.001464933344328534, 0.019618960741421325, 0.0006712549313769751, 0.018276541655761026, 0.02192105289330821]	['absPCC_Remap_0.3-BC', 'absPCC_Remap_0.4-BC', 'absPCC_Remap_0.5-BC', 'absPCC_Remap-BC', 'absPCC_Remap_0.3-MCL']	11.111863217620883	5.0
PF3D7_1420000-GO:0008380	[0.0378110225431024, 0.01020437445146804, 0.0009423728155584756, 0.04659182986499532, 0.03356998409830117, 0.016389463470910002]	['absPCC_Remap-BC', 'MI_Remap-MCL', 'Consensus_Remap-BC', 'Consensus_Remap-MCL', 'RF_Remap-BC', 'RF_Remap_0.05-BC']	11.030546801662805	6.0
PF3D7_0818900-GO:0009408	[0.023156859900689244, 0.010058811822196057, 0.0016739333652627136, 0.004983941581378509, 0.004983941581378509]	['absPCC_Remap_0.4-BC', 'RF_Remap_0.05-MCL', 'RF_Remap_25000-BC', 'RF_Remap_25000-MCL', 'RF_Remap_0.1-MCL']	11.01388959605272	5.0
PF3D7_0708800-GO:0009408	[0.023156859900689244, 0.010058811822196057, 0.0016739333652627136, 0.004983941581378509, 0.004983941581378509]	['absPCC_Remap_0.4-BC', 'RF_Remap_0.05-MCL', 'RF_Remap_25000-BC', 'RF_Remap_25000-MCL', 'RF_Remap_0.1-MCL']	11.01388959605272	5.0
PF3D7_1437900-GO:0009408	[0.023156859900689244, 0.010058811822196057, 0.0016739333652627136, 0.004983941581378509, 0.004983941581378509]	['absPCC_Remap_0.4-BC', 'RF_Remap_0.05-MCL', 'RF_Remap_25000-BC', 'RF_Remap_25000-MCL', 'RF_Remap_0.1-MCL']	11.01388959605272	5.0
PF3D7_0708400-GO:0009408	[0.023156859900689244, 0.010058811822196057, 0.0016739333652627136, 0.004983941581378509, 0.004983941581378509]	['absPCC_Remap_0.4-BC', 'RF_Remap_0.05-MCL', 'RF_Remap_25000-BC', 'RF_Remap_25000-MCL', 'RF_Remap_0.1-MCL']	11.01388959605272	5.0
PF3D7_1304000-GO:0007067	[0.001464933344328534, 0.019618960741421325, 0.0006712549313769751, 0.02192105289330821, 0.027987624116881032]	['absPCC_Remap_0.3-BC', 'absPCC_Remap_0.4-BC', 'absPCC_Remap-BC', 'Consensus_Remap-BC', 'absPCC_Remap_0.3-MCL']	10.92679120567615	5.0
PF3D7_0631800-GO:0020033	[2.31418201604626e-05, 0.04408794799592712, 0.0005253684322590229, 0.028121082558351017]	['MI_Remap-BC', 'RF_Remap_0.05-BC', 'AdaL_Remap-BC', 'Consensus_Remap-BC']	10.821786590726443	4.0
PF3D7_1356300-GO:0006511	[2.6196110977593358e-05, 0.0016071984557329464, 0.0005009471720722066]	['RF_Remap-BC', 'absPCC_Remap-BC', 'Consensus_Remap-BC']	10.675901742650657	3.0
PF3D7_0807500-GO:0006511	[2.6196110977593358e-05, 0.03686462582153685, 2.1841475864568748e-05]	['absPCC_Remap-BC', 'Consensus_Remap-BC', 'absPCC_Remap-MCL']	10.675871367225762	3.0
PF3D7_1474800-GO:0051603	[0.0030771013904313084, 0.02799270077368957, 0.014033559666756248, 0.004767090010123582, 0.0038433055561007093]	['MI_Remap-BC', 'RF_Remap_25000-BC', 'absPCC_Remap-MCL', 'Consensus_Remap-MCL', 'RF_Remap_0.05-BC']	10.654687280318733	5.0
PF3D7_0931800-GO:0051603	[0.0030771013904313084, 0.02799270077368957, 0.004767090010123582, 0.02170969944731101, 0.0038433055561007093]	['MI_Remap-BC', 'absPCC_Remap-MCL', 'Consensus_Remap-MCL', 'RF_Remap_0.05-BC', 'RF_Remap_0.1-BC']	10.465201314746949	5.0
PF3D7_0518300-GO:0051603	[0.0030771013904313084, 0.02799270077368957, 0.004767090010123582, 0.02170969944731101, 0.0038433055561007093]	['MI_Remap-BC', 'absPCC_Remap-MCL', 'Consensus_Remap-MCL', 'RF_Remap_0.05-BC', 'RF_Remap_0.1-BC']	10.465201314746949	5.0
PF3D7_1118500-GO:0006364	[0.001780261631329973, 0.04309333409706041, 0.03486628900465116, 0.022058315760255187, 0.014890916987635816, 0.04309333409706041]	['MI_Remap-BC', 'absPCC_Remap_0.3-BC', 'RF_Remap_25000-BC', 'absPCC_Remap-BC', 'Consensus_Remap-BC', 'RF_Remap_0.05-BC']	10.421796457752073	6.0
PF3D7_1361100-GO:0006886	[0.0017114496238890865, 0.004510378571771696, 0.021309393345579183, 0.015008981160084629, 0.01541966805393298]	['RF_Remap_25000-BC', 'MI_Remap-MCL', 'absPCC_Remap_0.5-MCL', 'RF_Remap-BC', 'absPCC_Remap_0.4-MCL']	10.419425561398436	5.0
PF3D7_1429900-GO:0006260	[2.7080272647543544e-06, 0.002450629854453073, 0.006413365938127553]	['absPCC_Remap-BC', 'RF_Remap-MCL', 'Consensus_Remap-MCL']	10.370983226605489	3.0
PF3D7_1334100-GO:0006260	[2.7080272647543544e-06, 0.002450629854453073, 0.006413365938127553]	['absPCC_Remap-BC', 'RF_Remap-MCL', 'Consensus_Remap-MCL']	10.370983226605489	3.0
PF3D7_0508800-GO:0006260	[2.7080272647543544e-06, 0.002450629854453073, 0.006413365938127553]	['absPCC_Remap-BC', 'RF_Remap-MCL', 'Consensus_Remap-MCL']	10.370983226605489	3.0
PF3D7_1008400-GO:0006511	[0.003772882781867493, 2.6196110977593358e-05, 0.0005009471720722066]	['absPCC_Remap-BC', 'MI_Remap-MCL', 'Consensus_Remap-BC']	10.305297936606571	3.0
PF3D7_0413900-GO:0006511	[0.003772882781867493, 2.6196110977593358e-05, 0.0005009471720722066]	['absPCC_Remap-BC', 'MI_Remap-MCL', 'Consensus_Remap-BC']	10.305297936606571	3.0
PF3D7_1338100-GO:0006511	[0.003772882781867493, 2.6196110977593358e-05, 0.0005009471720722066]	['absPCC_Remap-BC', 'MI_Remap-MCL', 'Consensus_Remap-BC']	10.305297936606571	3.0
PF3D7_1349300-GO:0006468	[0.03839866529685198, 0.009652671929464215, 0.014043868459007586, 0.04942183822036663, 0.006593217497673487, 0.03693370043688205]	['absPCC_Remap_0.3-BC', 'RF_Remap_25000-BC', 'absPCC_Remap_0.5-MCL', 'absPCC_Remap_0.4-MCL', 'RF_Remap-BC', 'RF_Remap_0.1-MCL']	10.203110452559967	6.0
PF3D7_0217500-GO:0006468	[0.03839866529685198, 0.04747174329657438, 0.009652671929464215, 0.014043868459007586, 0.04696459302106517, 0.006593217497673487]	['absPCC_Remap_0.3-BC', 'RF_Remap_25000-BC', 'absPCC_Remap_0.5-MCL', 'RF_Remap_0.1-MCL', 'absPCC_Remap_0.3-MCL', 'absPCC_Remap_0.4-MCL']	10.116246425892255	6.0
PF3D7_0308900-GO:0000398	[0.03013690906706905, 0.04123121065522165, 0.004767090010123582, 0.002514233439063861, 0.007362251176368375]	['absPCC_Remap-BC', 'MI_Remap-MCL', 'absPCC_Remap_0.3-MCL', 'RF_Remap_0.05-BC', 'RF_Remap_0.1-BC']	9.960005624870165	5.0
PF3D7_0212500-GO:0006412	[0.00015849399241087614, 8.395739310467706e-05, 0.009480208208739708]	['RF_Remap_0.05-MCL', 'RF_Remap_0.1-MCL', 'Consensus_Remap-BC']	9.899110373920603	3.0
PF3D7_0106400-GO:0006364	[0.00105411050566495, 0.030109505765057887, 0.007827366349682917, 0.0304732117879008, 0.023093580541462055]	['MI_Remap-BC', 'absPCC_Remap_0.3-BC', 'absPCC_Remap_0.4-BC', 'absPCC_Remap-BC', 'MI_Remap-MCL']	9.757385067326336	5.0
PF3D7_1234800-GO:0000398	[0.002514233439063861, 0.007362251176368375, 0.007171065045031802, 0.04282490139421547, 0.030914468517495793]	['RF_Remap-BC', 'RF_Remap_0.05-BC', 'RF_Remap_0.1-BC', 'RF_Remap_0.1-MCL', 'RF_Remap-MCL']	9.755141953799663	5.0
PF3D7_1404400-GO:0006412	[0.013714087688886873, 0.00015849399241087614, 8.395739310467706e-05]	['AdaL_Remap-BC', 'RF_Remap_0.1-MCL', 'RF_Remap_0.05-MCL']	9.73876132749157	3.0
PF3D7_1030100-GO:0008380	[0.0378110225431024, 0.01020437445146804, 0.0009423728155584756, 0.03356998409830117, 0.016389463470910002]	['absPCC_Remap-BC', 'MI_Remap-MCL', 'Consensus_Remap-MCL', 'Consensus_Remap-BC', 'RF_Remap_0.05-BC']	9.698856569090292	5.0
PF3D7_1321700-GO:0008380	[0.0378110225431024, 0.01020437445146804, 0.0009423728155584756, 0.03356998409830117, 0.016389463470910002]	['absPCC_Remap-BC', 'MI_Remap-MCL', 'Consensus_Remap-MCL', 'Consensus_Remap-BC', 'RF_Remap_0.05-BC']	9.698856569090292	5.0
PF3D7_1247500-GO:0006468	[0.03839866529685198, 0.04747174329657438, 0.009652671929464215, 0.025342440814324255, 0.014043868459007586, 0.03693370043688205]	['absPCC_Remap_0.3-BC', 'absPCC_Remap_0.5-BC', 'absPCC_Remap_0.5-MCL', 'absPCC_Remap_0.3-MCL', 'RF_Remap-BC', 'absPCC_Remap_0.4-MCL']	9.635843128385412	6.0
PF3D7_1405800-GO:0006364	[0.00105411050566495, 0.030109505765057887, 0.007827366349682917, 0.023093580541462055, 0.04309333409706041]	['MI_Remap-BC', 'absPCC_Remap_0.3-BC', 'absPCC_Remap-BC', 'MI_Remap-MCL', 'Consensus_Remap-BC']	9.606893200929068	5.0
PF3D7_0619900-GO:0008380	[0.0378110225431024, 0.01020437445146804, 0.0009423728155584756, 0.04659182986499532, 0.016389463470910002]	['absPCC_Remap-BC', 'MI_Remap-MCL', 'Consensus_Remap-MCL', 'RF_Remap-BC', 'RF_Remap_0.05-BC']	9.556497937190775	5.0
PF3D7_0711700-GO:0020013	[8.979669106382978e-05, 0.009201568192471223, 0.04139169650842435, 0.009803286504756023]	['AdaL_Remap-BC', 'RF_Remap_0.1-BC', 'absPCC_Remap-BC', 'Consensus_Remap-BC']	9.474592895132783	4.0
PF3D7_1145800-GO:0006412	[0.025408997671658044, 0.00015849399241087614, 8.395739310467706e-05]	['RF_Remap_0.05-MCL', 'RF_Remap_0.1-MCL', 'absPCC_Remap-MCL']	9.470940716102062	3.0
PF3D7_1412600-GO:0006412	[0.025408997671658044, 0.00015849399241087614, 8.395739310467706e-05]	['RF_Remap_0.05-MCL', 'RF_Remap_0.1-MCL', 'absPCC_Remap-MCL']	9.470940716102062	3.0
PF3D7_0522500-GO:0006412	[0.025408997671658044, 0.00015849399241087614, 8.395739310467706e-05]	['RF_Remap_0.05-MCL', 'RF_Remap_0.1-MCL', 'absPCC_Remap-MCL']	9.470940716102062	3.0
PF3D7_0918200-GO:0006412	[0.025408997671658044, 0.00015849399241087614, 8.395739310467706e-05]	['RF_Remap_0.05-MCL', 'RF_Remap_0.1-MCL', 'absPCC_Remap-MCL']	9.470940716102062	3.0
PF3D7_0932600-GO:0006412	[0.025408997671658044, 0.00015849399241087614, 8.395739310467706e-05]	['RF_Remap_0.05-MCL', 'RF_Remap_0.1-MCL', 'absPCC_Remap-MCL']	9.470940716102062	3.0
PF3D7_1413400-GO:0006412	[0.025408997671658044, 0.00015849399241087614, 8.395739310467706e-05]	['RF_Remap_0.05-MCL', 'RF_Remap_0.1-MCL', 'absPCC_Remap-MCL']	9.470940716102062	3.0
PF3D7_0305400-GO:0006412	[0.00015092796444444445, 0.03527750293351848, 8.395739310467706e-05]	['absPCC_Remap-BC', 'RF_Remap_0.1-MCL', 'absPCC_Remap-MCL']	9.349673503387127	3.0
PF3D7_0704500-GO:0006468	[0.03839866529685198, 0.04747174329657438, 0.009652671929464215, 0.014043868459007586, 0.04942183822036663, 0.03693370043688205]	['absPCC_Remap_0.3-BC', 'RF_Remap_25000-BC', 'absPCC_Remap_0.5-MCL', 'absPCC_Remap_0.3-MCL', 'RF_Remap-BC', 'absPCC_Remap_0.4-MCL']	9.34577267455489	6.0
PF3D7_0316500-GO:0007067	[0.001464933344328534, 0.019618960741421325, 0.0006712549313769751, 0.027987624116881032]	['absPCC_Remap_0.3-BC', 'absPCC_Remap_0.4-BC', 'absPCC_Remap_0.3-MCL', 'Consensus_Remap-BC']	9.267652615651443	4.0
PF3D7_1035700-GO:0009405	[0.043758947213833416, 0.001106646782116079, 1.2539102991416122e-05]	['absPCC_Remap_0.3-BC', 'absPCC_Remap-BC', 'absPCC_Remap_0.4-BC']	9.216657640087995	3.0
PF3D7_1325000-GO:0000398	[0.03013690906706905, 0.04123121065522165, 0.004767090010123582, 0.002514233439063861, 0.04282490139421547]	['absPCC_Remap-BC', 'MI_Remap-MCL', 'absPCC_Remap_0.3-MCL', 'RF_Remap-BC', 'RF_Remap_0.05-BC']	9.195319883305716	5.0
PF3D7_1339500-GO:0006412	[5.956625494747863e-05, 1.0802538981818182e-05]	['RF_Remap-BC', 'RF_Remap_0.1-BC']	9.191473861854778	2.0
PF3D7_0400100-GO:0020013	[8.979669106382978e-05, 0.04139169650842435, 0.018589042650612148, 0.009803286504756023]	['RF_Remap-BC', 'AdaL_Remap-BC', 'RF_Remap_0.1-BC', 'Consensus_Remap-BC']	9.169197720279069	4.0
PF3D7_0108000-GO:0051603	[0.0030771013904313084, 0.014033559666756248, 0.004767090010123582, 0.0038433055561007093]	['MI_Remap-BC', 'RF_Remap_0.05-BC', 'Consensus_Remap-MCL', 'RF_Remap_25000-BC']	9.10173208212628	4.0
PF3D7_1146000-GO:0000027	[0.02292972965378826, 0.002719337239840973, 0.0448877609451776, 0.04888160705157993, 0.007298086822595627]	['MI_Remap-BC', 'absPCC_Remap_0.3-BC', 'RF_Remap_25000-BC', 'Consensus_Remap-BC', 'RF_Remap-MCL']	9.000655551480149	5.0
PF3D7_0729300-GO:0000027	[0.02292972965378826, 0.002719337239840973, 0.0448877609451776, 0.04888160705157993, 0.007298086822595627]	['MI_Remap-BC', 'absPCC_Remap_0.3-BC', 'RF_Remap_25000-BC', 'Consensus_Remap-BC', 'RF_Remap-MCL']	9.000655551480149	5.0
PF3D7_0921800-GO:0000027	[0.02292972965378826, 0.002719337239840973, 0.0448877609451776, 0.04888160705157993, 0.007298086822595627]	['MI_Remap-BC', 'absPCC_Remap_0.3-BC', 'RF_Remap_25000-BC', 'Consensus_Remap-BC', 'RF_Remap-MCL']	9.000655551480149	5.0
PF3D7_1365900-GO:0006511	[0.033045765088929036, 0.0016071984557329464, 2.1841475864568748e-05]	['RF_Remap-BC', 'absPCC_Remap_0.5-BC', 'Consensus_Remap-BC']	8.935532701245318	3.0
PF3D7_0400100-GO:0020033	[2.31418201604626e-05, 0.004958042630176797, 0.01049274275678987]	['RF_Remap-BC', 'AdaL_Remap-BC', 'Consensus_Remap-BC']	8.919403203430205	3.0
PF3D7_1331000-GO:0006468	[0.04747174329657438, 0.009652671929464215, 0.014043868459007586, 0.006593217497673487, 0.03693370043688205]	['absPCC_Remap_0.5-MCL', 'absPCC_Remap_0.4-MCL', 'absPCC_Remap_0.3-MCL', 'RF_Remap-BC', 'RF_Remap_0.1-MCL']	8.804910295702303	5.0
PF3D7_0623800-GO:0006468	[0.04747174329657438, 0.009652671929464215, 0.014043868459007586, 0.006593217497673487, 0.03693370043688205]	['absPCC_Remap_0.5-MCL', 'absPCC_Remap_0.4-MCL', 'absPCC_Remap_0.3-MCL', 'RF_Remap-BC', 'RF_Remap_0.1-MCL']	8.804910295702303	5.0
PF3D7_0902500-GO:0006468	[0.04747174329657438, 0.009652671929464215, 0.014043868459007586, 0.006593217497673487, 0.03693370043688205]	['absPCC_Remap_0.5-MCL', 'absPCC_Remap_0.4-MCL', 'absPCC_Remap_0.3-MCL', 'RF_Remap-BC', 'RF_Remap_0.1-MCL']	8.804910295702303	5.0
PF3D7_1206600-GO:0006351	[0.00974122369487485, 0.03583338899834198, 0.02170969944731101, 0.005047273762973225, 0.0418762959610622]	['absPCC_Remap_0.4-BC', 'absPCC_Remap-BC', 'RF_Remap_25000-MCL', 'RF_Remap_0.05-BC', 'RF_Remap_0.1-BC']	8.795419666353844	5.0
PF3D7_1329000-GO:0006351	[0.00974122369487485, 0.03583338899834198, 0.02170969944731101, 0.005047273762973225, 0.0418762959610622]	['absPCC_Remap_0.4-BC', 'absPCC_Remap-BC', 'RF_Remap_25000-MCL', 'RF_Remap_0.05-BC', 'RF_Remap_0.1-BC']	8.795419666353844	5.0
PF3D7_1458800-GO:0006351	[0.00974122369487485, 0.03583338899834198, 0.02170969944731101, 0.005047273762973225, 0.0418762959610622]	['absPCC_Remap_0.4-BC', 'absPCC_Remap-BC', 'RF_Remap_25000-MCL', 'RF_Remap_0.05-BC', 'RF_Remap_0.1-BC']	8.795419666353844	5.0
PF3D7_1429800-GO:0006886	[0.0017114496238890865, 0.004510378571771696, 0.015008981160084629, 0.01541966805393298]	['RF_Remap-BC', 'absPCC_Remap_0.4-MCL', 'MI_Remap-MCL', 'RF_Remap_25000-BC']	8.747996647414016	4.0
PF3D7_0409100-GO:0000398	[0.004788107397027086, 0.04123121065522165, 0.004767090010123582, 0.002514233439063861]	['MI_Remap-BC', 'RF_Remap_0.05-BC', 'absPCC_Remap-BC', 'absPCC_Remap_0.3-MCL']	8.625951079619435	4.0
PF3D7_0822600-GO:0006886	[0.0017114496238890865, 0.004510378571771696, 0.021309393345579183, 0.015008981160084629]	['absPCC_Remap_0.4-MCL', 'MI_Remap-MCL', 'RF_Remap_25000-BC', 'absPCC_Remap_0.5-MCL']	8.607500585963122	4.0
PF3D7_0606700-GO:0006886	[0.0017114496238890865, 0.004510378571771696, 0.021309393345579183, 0.01541966805393298]	['RF_Remap-BC', 'absPCC_Remap_0.4-MCL', 'MI_Remap-MCL', 'absPCC_Remap_0.5-MCL']	8.595776773856834	4.0
PF3D7_1228300-GO:0007067	[0.001464933344328534, 0.019618960741421325, 0.0048758113218396034, 0.018276541655761026]	['absPCC_Remap_0.3-BC', 'absPCC_Remap_0.5-BC', 'absPCC_Remap_0.4-BC', 'absPCC_Remap_0.3-MCL']	8.591565225384784	4.0
PF3D7_0608500-GO:0051603	[0.0030771013904313084, 0.03483137067967978, 0.0011255385289100335, 0.028828016662965264]	['MI_Remap-BC', 'absPCC_Remap-BC', 'absPCC_Remap_0.5-BC', 'absPCC_Remap-MCL']	8.458712497853679	4.0
PF3D7_0400100-GO:0020035	[8.979669106382978e-05, 0.004054576269552607, 0.009803286504756023]	['RF_Remap-BC', 'AdaL_Remap-BC', 'Consensus_Remap-BC']	8.447422496968976	3.0
PF3D7_1415200-GO:0006351	[0.027716278713875803, 0.03583338899834198, 0.02170969944731101, 0.005047273762973225, 0.0418762959610622]	['absPCC_Remap_0.4-BC', 'absPCC_Remap-BC', 'RF_Remap_25000-MCL', 'RF_Remap_0.05-BC', 'RF_Remap_0.1-BC']	8.341298262904592	5.0
PF3D7_1457700-GO:0006351	[0.029963347583148562, 0.03583338899834198, 0.02170969944731101, 0.005047273762973225, 0.0418762959610622]	['absPCC_Remap_0.4-BC', 'absPCC_Remap-BC', 'RF_Remap_25000-MCL', 'RF_Remap_0.05-BC', 'RF_Remap_0.1-BC']	8.307442850589718	5.0
PF3D7_1134700-GO:0006351	[0.029963347583148562, 0.03583338899834198, 0.02170969944731101, 0.005047273762973225, 0.0418762959610622]	['absPCC_Remap_0.4-BC', 'absPCC_Remap-BC', 'RF_Remap_25000-MCL', 'RF_Remap_0.05-BC', 'RF_Remap_0.1-BC']	8.307442850589718	5.0
PF3D7_1414800-GO:0008380	[0.01020437445146804, 0.0009423728155584756, 0.03356998409830117, 0.016389463470910002]	['Consensus_Remap-MCL', 'RF_Remap_0.05-BC', 'absPCC_Remap-BC', 'Consensus_Remap-BC']	8.276474991462669	4.0
PF3D7_0405400-GO:0008380	[0.01020437445146804, 0.0009423728155584756, 0.03356998409830117, 0.016389463470910002]	['Consensus_Remap-MCL', 'RF_Remap_0.05-BC', 'absPCC_Remap-BC', 'Consensus_Remap-BC']	8.276474991462669	4.0
PF3D7_1109400-GO:0006364	[0.00105411050566495, 0.007827366349682917, 0.0304732117879008, 0.023093580541462055]	['MI_Remap-BC', 'absPCC_Remap_0.3-BC', 'absPCC_Remap-BC', 'absPCC_Remap_0.4-BC']	8.23608869413535	4.0
PF3D7_1121900-GO:0006468	[0.04747174329657438, 0.009652671929464215, 0.025342440814324255, 0.014043868459007586, 0.03693370043688205]	['absPCC_Remap_0.5-BC', 'absPCC_Remap_0.5-MCL', 'absPCC_Remap_0.3-MCL', 'RF_Remap-BC', 'absPCC_Remap_0.4-MCL']	8.220159257328824	5.0
PF3D7_0615500-GO:0006468	[0.04747174329657438, 0.009652671929464215, 0.025342440814324255, 0.014043868459007586, 0.03693370043688205]	['absPCC_Remap_0.5-BC', 'absPCC_Remap_0.5-MCL', 'absPCC_Remap_0.3-MCL', 'RF_Remap-BC', 'absPCC_Remap_0.4-MCL']	8.220159257328824	5.0
PF3D7_1121300-GO:0006468	[0.04747174329657438, 0.009652671929464215, 0.025342440814324255, 0.014043868459007586, 0.03693370043688205]	['absPCC_Remap_0.5-BC', 'absPCC_Remap_0.5-MCL', 'absPCC_Remap_0.3-MCL', 'RF_Remap-BC', 'absPCC_Remap_0.4-MCL']	8.220159257328824	5.0
PF3D7_0724600-GO:0006468	[0.04747174329657438, 0.009652671929464215, 0.025342440814324255, 0.014043868459007586, 0.03693370043688205]	['absPCC_Remap_0.5-BC', 'absPCC_Remap_0.5-MCL', 'absPCC_Remap_0.3-MCL', 'RF_Remap-BC', 'absPCC_Remap_0.4-MCL']	8.220159257328824	5.0
PF3D7_0805700-GO:0006468	[0.04747174329657438, 0.009652671929464215, 0.025342440814324255, 0.014043868459007586, 0.03693370043688205]	['absPCC_Remap_0.5-BC', 'absPCC_Remap_0.5-MCL', 'absPCC_Remap_0.3-MCL', 'RF_Remap-BC', 'absPCC_Remap_0.4-MCL']	8.220159257328824	5.0
PF3D7_0517300-GO:0008380	[0.01020437445146804, 0.0009423728155584756, 0.04659182986499532, 0.016389463470910002]	['RF_Remap-BC', 'RF_Remap_0.05-BC', 'absPCC_Remap-BC', 'Consensus_Remap-MCL']	8.134116359563151	4.0
PF3D7_0302100-GO:0006468	[0.03839866529685198, 0.04747174329657438, 0.009652671929464215, 0.014043868459007586, 0.03693370043688205]	['absPCC_Remap_0.3-BC', 'absPCC_Remap_0.5-MCL', 'absPCC_Remap_0.3-MCL', 'RF_Remap-BC', 'absPCC_Remap_0.4-MCL']	8.03969156928576	5.0
PF3D7_1117100-GO:0006511	[2.6196110977593358e-05, 0.0005009471720722066]	['absPCC_Remap-BC', 'Consensus_Remap-BC']	7.8819712491017855	2.0
PF3D7_0412100-GO:0006412	[0.00015849399241087614, 8.395739310467706e-05]	['RF_Remap_0.05-MCL', 'RF_Remap_0.1-MCL']	7.875928249540713	2.0
PF3D7_1132700-GO:0006412	[0.00015849399241087614, 8.395739310467706e-05]	['RF_Remap_0.05-MCL', 'RF_Remap_0.1-MCL']	7.875928249540713	2.0
PF3D7_1017700-GO:0006412	[0.00015849399241087614, 8.395739310467706e-05]	['RF_Remap_0.05-MCL', 'RF_Remap_0.1-MCL']	7.875928249540713	2.0
PF3D7_0411200-GO:0006412	[0.00015849399241087614, 8.395739310467706e-05]	['RF_Remap_0.05-MCL', 'RF_Remap_0.1-MCL']	7.875928249540713	2.0
PF3D7_1010800-GO:0006412	[0.00015849399241087614, 8.395739310467706e-05]	['RF_Remap_0.05-MCL', 'RF_Remap_0.1-MCL']	7.875928249540713	2.0
PF3D7_0713600-GO:0006412	[0.00015849399241087614, 8.395739310467706e-05]	['RF_Remap_0.05-MCL', 'RF_Remap_0.1-MCL']	7.875928249540713	2.0
PF3D7_1246700-GO:0006412	[0.00015849399241087614, 8.395739310467706e-05]	['RF_Remap_0.05-MCL', 'RF_Remap_0.1-MCL']	7.875928249540713	2.0
PF3D7_1030300-GO:0006412	[0.00015849399241087614, 8.395739310467706e-05]	['RF_Remap_0.05-MCL', 'RF_Remap_0.1-MCL']	7.875928249540713	2.0
PF3D7_0406800-GO:0006412	[0.00015849399241087614, 8.395739310467706e-05]	['RF_Remap_0.05-MCL', 'RF_Remap_0.1-MCL']	7.875928249540713	2.0
PF3D7_0710900-GO:0006412	[0.00015849399241087614, 8.395739310467706e-05]	['RF_Remap_0.05-MCL', 'RF_Remap_0.1-MCL']	7.875928249540713	2.0
PF3D7_0214200-GO:0006412	[0.00015849399241087614, 8.395739310467706e-05]	['RF_Remap_0.05-MCL', 'RF_Remap_0.1-MCL']	7.875928249540713	2.0
PF3D7_1208000-GO:0006412	[0.00015849399241087614, 8.395739310467706e-05]	['RF_Remap_0.05-MCL', 'RF_Remap_0.1-MCL']	7.875928249540713	2.0
PF3D7_0516600-GO:0006412	[0.00015849399241087614, 8.395739310467706e-05]	['RF_Remap_0.05-MCL', 'RF_Remap_0.1-MCL']	7.875928249540713	2.0
PF3D7_0315500-GO:0006412	[0.00015849399241087614, 8.395739310467706e-05]	['RF_Remap_0.05-MCL', 'RF_Remap_0.1-MCL']	7.875928249540713	2.0
PF3D7_1137100-GO:0006412	[0.00015849399241087614, 8.395739310467706e-05]	['RF_Remap_0.05-MCL', 'RF_Remap_0.1-MCL']	7.875928249540713	2.0
PF3D7_0922800-GO:0006412	[0.00015849399241087614, 8.395739310467706e-05]	['RF_Remap_0.05-MCL', 'RF_Remap_0.1-MCL']	7.875928249540713	2.0
PF3D7_1337900-GO:0006412	[0.00015849399241087614, 8.395739310467706e-05]	['RF_Remap_0.05-MCL', 'RF_Remap_0.1-MCL']	7.875928249540713	2.0
PF3D7_0531200-GO:0006412	[0.00015849399241087614, 8.395739310467706e-05]	['RF_Remap_0.05-MCL', 'RF_Remap_0.1-MCL']	7.875928249540713	2.0
PF3D7_0317100-GO:0006412	[0.00015849399241087614, 8.395739310467706e-05]	['RF_Remap_0.05-MCL', 'RF_Remap_0.1-MCL']	7.875928249540713	2.0
PF3D7_0718400-GO:0006412	[0.00015849399241087614, 8.395739310467706e-05]	['RF_Remap_0.05-MCL', 'RF_Remap_0.1-MCL']	7.875928249540713	2.0
PF3D7_1239100-GO:0006412	[0.00015849399241087614, 8.395739310467706e-05]	['RF_Remap_0.05-MCL', 'RF_Remap_0.1-MCL']	7.875928249540713	2.0
PF3D7_1447300-GO:0006412	[0.00015849399241087614, 8.395739310467706e-05]	['RF_Remap_0.05-MCL', 'RF_Remap_0.1-MCL']	7.875928249540713	2.0
PF3D7_0628800-GO:0006412	[0.00015849399241087614, 8.395739310467706e-05]	['RF_Remap_0.05-MCL', 'RF_Remap_0.1-MCL']	7.875928249540713	2.0
PF3D7_0828200-GO:0006412	[0.00015849399241087614, 8.395739310467706e-05]	['RF_Remap_0.05-MCL', 'RF_Remap_0.1-MCL']	7.875928249540713	2.0
PF3D7_1411400-GO:0006260	[0.000757541805396384, 0.005876320192473418, 0.003012654093648586]	['RF_Remap_25000-MCL', 'absPCC_Remap-BC', 'MI_Remap-MCL']	7.8725386737084415	3.0
PF3D7_0606500-GO:0008380	[0.0378110225431024, 0.0009423728155584756, 0.03356998409830117, 0.016389463470910002]	['Consensus_Remap-MCL', 'RF_Remap_0.05-BC', 'MI_Remap-MCL', 'Consensus_Remap-BC']	7.7076429558393516	4.0
PF3D7_1251500-GO:0000027	[0.02292972965378826, 0.002719337239840973, 0.0448877609451776, 0.007298086822595627]	['MI_Remap-BC', 'absPCC_Remap_0.3-BC', 'RF_Remap_25000-BC', 'Consensus_Remap-BC']	7.689801026991249	4.0
PF3D7_0314300-GO:0030433	[0.01811973792903693, 0.020473452404116, 0.03886601631045298, 0.039458953840177405, 0.042892785354199464]	['absPCC_Remap_0.3-BC', 'RF_Remap_25000-BC', 'absPCC_Remap-BC', 'MI_Remap-MCL', 'RF_Remap_0.05-BC']	7.6125571601761735	5.0
PF3D7_0507700-GO:0030433	[0.01811973792903693, 0.020473452404116, 0.03886601631045298, 0.039458953840177405, 0.042892785354199464]	['absPCC_Remap_0.3-BC', 'RF_Remap_25000-BC', 'absPCC_Remap-BC', 'MI_Remap-MCL', 'RF_Remap_0.05-BC']	7.6125571601761735	5.0
PF3D7_0934600-GO:0006412	[1.0891118508341514e-06, 0.025408997671658044]	['AdaL_Remap-BC', 'absPCC_Remap-MCL']	7.55793998285184	2.0
PF3D7_0424500-GO:0006468	[0.009652671929464215, 0.014043868459007586, 0.006593217497673487, 0.03693370043688205]	['RF_Remap-BC', 'RF_Remap_0.1-MCL', 'absPCC_Remap_0.4-MCL', 'absPCC_Remap_0.5-MCL']	7.4813454762342495	4.0
PF3D7_1116800-GO:0044053	[0.027153959547405102, 0.03940388953521879, 0.014859717579411081, 0.002514233439063861]	['MI_Remap-BC', 'RF_Remap_0.05-BC', 'RF_Remap_0.1-BC', 'RF_Remap_25000-BC']	7.398211586861128	4.0
PF3D7_1436300-GO:0044053	[0.027153959547405102, 0.03940388953521879, 0.014859717579411081, 0.002514233439063861]	['MI_Remap-BC', 'RF_Remap_0.05-BC', 'RF_Remap_0.1-BC', 'RF_Remap_25000-BC']	7.398211586861128	4.0
PF3D7_1105600-GO:0044053	[0.027153959547405102, 0.03940388953521879, 0.014859717579411081, 0.002514233439063861]	['MI_Remap-BC', 'RF_Remap_0.05-BC', 'RF_Remap_0.1-BC', 'RF_Remap_25000-BC']	7.398211586861128	4.0
PF3D7_1431300-GO:0000027	[0.002719337239840973, 0.0448877609451776, 0.04888160705157993, 0.007298086822595627]	['absPCC_Remap_0.3-BC', 'RF_Remap-MCL', 'RF_Remap_25000-BC', 'Consensus_Remap-BC']	7.361054485819326	4.0
PF3D7_0318200-GO:0006351	[0.00974122369487485, 0.02170969944731101, 0.005047273762973225, 0.0418762959610622]	['RF_Remap_25000-MCL', 'absPCC_Remap_0.4-BC', 'RF_Remap_0.05-BC', 'RF_Remap_0.1-BC']	7.349707550536612	4.0
PF3D7_1353900-GO:0051603	[0.03483137067967978, 0.0011255385289100335, 0.028828016662965264, 0.04957505696149135]	['absPCC_Remap-BC', 'absPCC_Remap_0.5-BC', 'RF_Remap_0.1-BC', 'absPCC_Remap-MCL']	7.251591082451874	4.0
PF3D7_0409100-GO:0000375	[0.003916720415667364, 0.03722351546282556, 0.00039882295730566265]	['absPCC_Remap_0.3-BC', 'absPCC_Remap-BC', 'RF_Remap_0.05-BC']	7.235479892398944	3.0
PF3D7_1203000-GO:0006270	[0.007362251176368375, 0.011392757685556759, 0.03483137067967978, 0.020897197098952318]	['Consensus_Remap-MCL', 'RF_Remap_0.05-BC', 'absPCC_Remap-BC', 'absPCC_Remap_0.3-MCL']	7.214301905481061	4.0
PF3D7_0405100-GO:0006886	[0.009444873301872431, 0.0017114496238890865, 0.004510378571771696]	['MI_Remap-BC', 'absPCC_Remap_0.4-MCL', 'MI_Remap-MCL']	7.137226747977735	3.0
PF3D7_1353800-GO:0051603	[0.0011255385289100335, 0.02170969944731101, 0.0038433055561007093]	['absPCC_Remap-BC', 'RF_Remap_0.1-BC', 'Consensus_Remap-MCL']	7.027280909039613	3.0
PF3D7_0317400-GO:0006260	[0.009632446883777115, 0.002450629854453073, 0.006413365938127553]	['absPCC_Remap_0.4-BC', 'RF_Remap-MCL', 'Consensus_Remap-MCL']	6.819899636310677	3.0
PF3D7_1338900-GO:0006468	[0.04747174329657438, 0.009652671929464215, 0.025342440814324255, 0.014043868459007586]	['absPCC_Remap_0.5-BC', 'absPCC_Remap_0.4-MCL', 'absPCC_Remap_0.3-MCL', 'absPCC_Remap_0.5-MCL']	6.787582079705177	4.0
PF3D7_0715300-GO:0006468	[0.04747174329657438, 0.009652671929464215, 0.025342440814324255, 0.014043868459007586]	['absPCC_Remap_0.5-BC', 'absPCC_Remap_0.4-MCL', 'absPCC_Remap_0.3-MCL', 'absPCC_Remap_0.5-MCL']	6.787582079705177	4.0
PF3D7_1357700-GO:0006364	[0.00105411050566495, 0.007827366349682917, 0.023093580541462055]	['MI_Remap-BC', 'absPCC_Remap_0.3-BC', 'absPCC_Remap-BC']	6.7200069241457685	3.0
PF3D7_1415800-GO:0006364	[0.00105411050566495, 0.007827366349682917, 0.023093580541462055]	['MI_Remap-BC', 'absPCC_Remap_0.3-BC', 'absPCC_Remap-BC']	6.7200069241457685	3.0
PF3D7_0905900-GO:0006888	[0.00770870591421774, 0.002740282483417987, 0.009403739942877049]	['MI_Remap-BC', 'RF_Remap_0.05-BC', 'RF_Remap_25000-BC']	6.70192257731733	3.0
PF3D7_1008200-GO:0006281	[0.0225308009776453, 0.027987624116881032, 0.007477899841110682, 0.046418910168855534]	['MI_Remap-BC', 'RF_Remap_0.05-BC', 'absPCC_Remap-BC', 'RF_Remap_0.1-BC']	6.659782752403487	4.0
PF3D7_0408500-GO:0006281	[0.0225308009776453, 0.027987624116881032, 0.007477899841110682, 0.046418910168855534]	['MI_Remap-BC', 'RF_Remap_0.05-BC', 'absPCC_Remap-BC', 'RF_Remap_0.1-BC']	6.659782752403487	4.0
PF3D7_0102600-GO:0006468	[0.04747174329657438, 0.009652671929464215, 0.014043868459007586, 0.03693370043688205]	['RF_Remap-BC', 'absPCC_Remap_0.4-MCL', 'absPCC_Remap_0.3-MCL', 'absPCC_Remap_0.5-MCL']	6.624007698229171	4.0
PF3D7_0317200-GO:0006468	[0.04747174329657438, 0.009652671929464215, 0.014043868459007586, 0.03693370043688205]	['RF_Remap-BC', 'absPCC_Remap_0.4-MCL', 'absPCC_Remap_0.3-MCL', 'absPCC_Remap_0.5-MCL']	6.624007698229171	4.0
PF3D7_0309200-GO:0006468	[0.04747174329657438, 0.009652671929464215, 0.014043868459007586, 0.03693370043688205]	['RF_Remap-BC', 'absPCC_Remap_0.4-MCL', 'absPCC_Remap_0.3-MCL', 'absPCC_Remap_0.5-MCL']	6.624007698229171	4.0
PF3D7_1200800-GO:0006468	[0.04747174329657438, 0.009652671929464215, 0.014043868459007586, 0.03693370043688205]	['RF_Remap-BC', 'absPCC_Remap_0.4-MCL', 'absPCC_Remap_0.3-MCL', 'absPCC_Remap_0.5-MCL']	6.624007698229171	4.0
PF3D7_0902600-GO:0006468	[0.04747174329657438, 0.009652671929464215, 0.014043868459007586, 0.03693370043688205]	['RF_Remap-BC', 'absPCC_Remap_0.4-MCL', 'absPCC_Remap_0.3-MCL', 'absPCC_Remap_0.5-MCL']	6.624007698229171	4.0
PF3D7_0821100-GO:0006468	[0.04747174329657438, 0.009652671929464215, 0.014043868459007586, 0.03693370043688205]	['RF_Remap-BC', 'absPCC_Remap_0.4-MCL', 'absPCC_Remap_0.3-MCL', 'absPCC_Remap_0.5-MCL']	6.624007698229171	4.0
PF3D7_0405400-GO:0000375	[0.03722351546282556, 0.00039882295730566265, 0.016219444748692288]	['RF_Remap_0.05-BC', 'absPCC_Remap-BC', 'RF_Remap_0.1-BC']	6.618366481503488	3.0
PF3D7_0711700-GO:0020033	[2.31418201604626e-05, 0.01049274275678987]	['AdaL_Remap-BC', 'Consensus_Remap-BC']	6.614713460023153	2.0
PF3D7_1400600-GO:0020033	[2.31418201604626e-05, 0.01049274275678987]	['AdaL_Remap-BC', 'Consensus_Remap-BC']	6.614713460023153	2.0
PF3D7_0424700-GO:0006468	[0.03839866529685198, 0.04747174329657438, 0.009652671929464215, 0.014043868459007586]	['absPCC_Remap_0.3-BC', 'absPCC_Remap_0.4-MCL', 'absPCC_Remap_0.3-MCL', 'absPCC_Remap_0.5-MCL']	6.607114391662114	4.0
PF3D7_0415300-GO:0006468	[0.03839866529685198, 0.04747174329657438, 0.009652671929464215, 0.014043868459007586]	['absPCC_Remap_0.3-BC', 'absPCC_Remap_0.4-MCL', 'absPCC_Remap_0.3-MCL', 'absPCC_Remap_0.5-MCL']	6.607114391662114	4.0
PF3D7_0416800-GO:0006886	[0.009444873301872431, 0.0017114496238890865, 0.01541966805393298]	['MI_Remap-BC', 'RF_Remap-BC', 'MI_Remap-MCL']	6.60336471866827	3.0
PF3D7_1148000-GO:0006468	[0.04747174329657438, 0.009652671929464215, 0.014043868459007586, 0.04942183822036663]	['RF_Remap_25000-BC', 'absPCC_Remap_0.4-MCL', 'absPCC_Remap_0.3-MCL', 'absPCC_Remap_0.5-MCL']	6.497511625874656	4.0
PF3D7_1247800-GO:0035891	[0.00022140211338299087, 0.0018318011543151328]	['RF_Remap_0.05-MCL', 'RF_Remap_25000-BC']	6.391939909546485	2.0
PF3D7_1129400-GO:0006364	[0.001780261631329973, 0.030109505765057887, 0.007827366349682917]	['MI_Remap-BC', 'absPCC_Remap_0.3-BC', 'MI_Remap-MCL']	6.377196880396258	3.0
PF3D7_0409100-GO:0008380	[0.01020437445146804, 0.0009423728155584756, 0.04659182986499532]	['RF_Remap-BC', 'RF_Remap_0.05-BC', 'absPCC_Remap-BC']	6.348681096206434	3.0
PF3D7_0727400-GO:0051603	[0.028828016662965264, 0.0011255385289100335, 0.014033559666756248]	['AdaL_Remap-MCL', 'absPCC_Remap-BC', 'RF_Remap_25000-BC']	6.341657023948307	3.0
PF3D7_0911900-GO:0030260	[0.006880788018410137, 7.02427035766859e-05]	['RF_Remap-BC', 'absPCC_Remap-BC']	6.3157606027702595	2.0
PF3D7_1434200-GO:0030260	[0.006880788018410137, 7.02427035766859e-05]	['RF_Remap-BC', 'absPCC_Remap-BC']	6.3157606027702595	2.0
PF3D7_0911800-GO:0009405	[0.043758947213833416, 1.2539102991416122e-05]	['absPCC_Remap_0.3-BC', 'absPCC_Remap-BC']	6.26066666561317	2.0
PF3D7_1452300-GO:0030433	[0.01811973792903693, 0.020473452404116, 0.03886601631045298, 0.042892785354199464]	['absPCC_Remap_0.3-BC', 'absPCC_Remap-BC', 'MI_Remap-MCL', 'RF_Remap_0.05-BC']	6.208702726965106	4.0
PF3D7_0507700-GO:0010564	[0.01811973792903693, 0.020473452404116, 0.039458953840177405, 0.042892785354199464]	['absPCC_Remap_0.3-BC', 'RF_Remap_0.05-BC', 'MI_Remap-MCL', 'RF_Remap_25000-BC']	6.202127188766007	4.0
PF3D7_0314300-GO:0010564	[0.01811973792903693, 0.020473452404116, 0.039458953840177405, 0.042892785354199464]	['absPCC_Remap_0.3-BC', 'RF_Remap_0.05-BC', 'MI_Remap-MCL', 'RF_Remap_25000-BC']	6.202127188766007	4.0
PF3D7_0509000-GO:0006886	[0.009444873301872431, 0.004510378571771696, 0.01541966805393298]	['MI_Remap-BC', 'RF_Remap-BC', 'absPCC_Remap_0.4-MCL']	6.182515843720733	3.0
PF3D7_1324700-GO:0006886	[0.009444873301872431, 0.004510378571771696, 0.01541966805393298]	['MI_Remap-BC', 'RF_Remap-BC', 'absPCC_Remap_0.4-MCL']	6.182515843720733	3.0
PF3D7_0520300-GO:0000398	[0.004788107397027086, 0.03013690906706905, 0.004767090010123582]	['MI_Remap-BC', 'absPCC_Remap-BC', 'MI_Remap-MCL']	6.162484057085496	3.0
PF3D7_0303100-GO:0006364	[0.023093580541462055, 0.029058146156277005, 0.02472216019503465, 0.04309333409706041]	['RF_Remap_0.05-BC', 'absPCC_Remap-BC', 'RF_Remap_25000-BC', 'Consensus_Remap-BC']	6.145744310227126	4.0
PF3D7_1211000-GO:0007018	[0.0005712829780941626, 0.03053131159117385, 0.04247080948573646]	['Consensus_Remap-MCL', 'MI_Remap-MCL', 'RF_Remap-MCL']	6.130312715804495	3.0
PF3D7_0422300-GO:0007018	[0.0005712829780941626, 0.03053131159117385, 0.04247080948573646]	['Consensus_Remap-MCL', 'MI_Remap-MCL', 'RF_Remap-MCL']	6.130312715804495	3.0
PF3D7_0729900-GO:0007018	[0.0005712829780941626, 0.03053131159117385, 0.04247080948573646]	['Consensus_Remap-MCL', 'MI_Remap-MCL', 'RF_Remap-MCL']	6.130312715804495	3.0
PF3D7_0718000-GO:0007018	[0.0005712829780941626, 0.03053131159117385, 0.04247080948573646]	['Consensus_Remap-MCL', 'MI_Remap-MCL', 'RF_Remap-MCL']	6.130312715804495	3.0
PF3D7_1023100-GO:0007018	[0.0005712829780941626, 0.03053131159117385, 0.04247080948573646]	['Consensus_Remap-MCL', 'MI_Remap-MCL', 'RF_Remap-MCL']	6.130312715804495	3.0
PF3D7_1122900-GO:0007018	[0.0005712829780941626, 0.03053131159117385, 0.04247080948573646]	['Consensus_Remap-MCL', 'MI_Remap-MCL', 'RF_Remap-MCL']	6.130312715804495	3.0
PF3D7_1025500-GO:0007018	[0.0005712829780941626, 0.03053131159117385, 0.04247080948573646]	['Consensus_Remap-MCL', 'MI_Remap-MCL', 'RF_Remap-MCL']	6.130312715804495	3.0
PF3D7_1400600-GO:0020035	[8.979669106382978e-05, 0.009803286504756023]	['AdaL_Remap-BC', 'Consensus_Remap-BC']	6.0553679711978665	2.0
PF3D7_0711700-GO:0020035	[8.979669106382978e-05, 0.009803286504756023]	['AdaL_Remap-BC', 'Consensus_Remap-BC']	6.0553679711978665	2.0
PF3D7_1400600-GO:0020013	[8.979669106382978e-05, 0.009803286504756023]	['AdaL_Remap-BC', 'Consensus_Remap-BC']	6.0553679711978665	2.0
PF3D7_0729400-GO:0000027	[0.002719337239840973, 0.0448877609451776, 0.007298086822595627]	['absPCC_Remap_0.3-BC', 'RF_Remap_25000-BC', 'Consensus_Remap-BC']	6.05019996133043	3.0
PF3D7_1309200-GO:0006468	[0.009652671929464215, 0.014043868459007586, 0.006593217497673487]	['RF_Remap_0.1-MCL', 'absPCC_Remap_0.4-MCL', 'absPCC_Remap_0.5-MCL']	6.048768298610603	3.0
PF3D7_1445400-GO:0006468	[0.009652671929464215, 0.014043868459007586, 0.006593217497673487]	['RF_Remap_0.1-MCL', 'absPCC_Remap_0.4-MCL', 'absPCC_Remap_0.5-MCL']	6.048768298610603	3.0
PF3D7_0722500-GO:0000398	[0.004788107397027086, 0.004767090010123582, 0.04282490139421547]	['MI_Remap-BC', 'absPCC_Remap-BC', 'RF_Remap-BC']	6.009886393126025	3.0
PF3D7_1209100-GO:0006633	[0.039248951260569535, 0.01682601082325849, 0.0380693155874346, 0.04247080948573646]	['RF_Remap_25000-MCL', 'Consensus_Remap-MCL', 'RF_Remap_25000-BC', 'absPCC_Remap-MCL']	5.971525171504444	4.0
PF3D7_1471000-GO:0042254	[4.4124162801556415e-05, 0.026821364427715443]	['MI_Remap-BC', 'absPCC_Remap_0.3-BC']	5.9268426546562125	2.0
PF3D7_1302700-GO:0042254	[4.4124162801556415e-05, 0.026821364427715443]	['MI_Remap-BC', 'absPCC_Remap_0.3-BC']	5.9268426546562125	2.0
PF3D7_0716100-GO:0042254	[4.4124162801556415e-05, 0.026821364427715443]	['MI_Remap-BC', 'absPCC_Remap_0.3-BC']	5.9268426546562125	2.0
PF3D7_1129400-GO:0042254	[4.4124162801556415e-05, 0.026821364427715443]	['MI_Remap-BC', 'absPCC_Remap_0.3-BC']	5.9268426546562125	2.0
PF3D7_1317900-GO:0042254	[4.4124162801556415e-05, 0.026821364427715443]	['MI_Remap-BC', 'absPCC_Remap_0.3-BC']	5.9268426546562125	2.0
PF3D7_1107700-GO:0042254	[4.4124162801556415e-05, 0.026821364427715443]	['MI_Remap-BC', 'absPCC_Remap_0.3-BC']	5.9268426546562125	2.0
PF3D7_1020700-GO:0042254	[4.4124162801556415e-05, 0.026821364427715443]	['MI_Remap-BC', 'absPCC_Remap_0.3-BC']	5.9268426546562125	2.0
PF3D7_1345500-GO:0030433	[0.01811973792903693, 0.03886601631045298, 0.039458953840177405, 0.042892785354199464]	['RF_Remap_0.05-BC', 'absPCC_Remap-BC', 'MI_Remap-MCL', 'RF_Remap_25000-BC']	5.923748243367868	4.0
PF3D7_0803800-GO:0051603	[0.03483137067967978, 0.0011255385289100335, 0.04957505696149135]	['absPCC_Remap-BC', 'absPCC_Remap_0.5-BC', 'RF_Remap_0.1-BC']	5.7114058468671605	3.0
PF3D7_0532400-GO:0020035	[0.0005694953753989688, 0.004054576269552607]	['RF_Remap_25000-MCL', 'RF_Remap-BC']	5.636564324040562	2.0
PF3D7_1210900-GO:0006506	[0.012548728923635349, 0.025688280574349343, 0.008000189267653323]	['absPCC_Remap_0.3-BC', 'RF_Remap_0.1-BC', 'RF_Remap_25000-BC']	5.588564964509816	3.0
PF3D7_1032400-GO:0006506	[0.012548728923635349, 0.025688280574349343, 0.008000189267653323]	['absPCC_Remap_0.3-BC', 'RF_Remap_0.1-BC', 'RF_Remap_25000-BC']	5.588564964509816	3.0
PF3D7_0615300-GO:0006506	[0.012548728923635349, 0.025688280574349343, 0.008000189267653323]	['absPCC_Remap_0.3-BC', 'RF_Remap_0.1-BC', 'RF_Remap_25000-BC']	5.588564964509816	3.0
PF3D7_0911000-GO:0006506	[0.012548728923635349, 0.025688280574349343, 0.008000189267653323]	['absPCC_Remap_0.3-BC', 'RF_Remap_0.1-BC', 'RF_Remap_25000-BC']	5.588564964509816	3.0
PF3D7_1429800-GO:0016192	[0.04941963269650948, 0.0019067769799486253, 0.034587591086093376]	['RF_Remap-BC', 'RF_Remap_0.05-BC', 'absPCC_Remap_0.4-MCL']	5.4868802707293165	3.0
PF3D7_0718100-GO:0006468	[0.009652671929464215, 0.025342440814324255, 0.014043868459007586]	['absPCC_Remap_0.5-BC', 'absPCC_Remap_0.4-MCL', 'absPCC_Remap_0.5-MCL']	5.464017260237123	3.0
PF3D7_0528100-GO:0016192	[0.00010127789882044564, 0.034587591086093376]	['RF_Remap-BC', 'RF_Remap_0.05-BC']	5.4555650015383925	2.0
PF3D7_0629900-GO:0016192	[0.00010127789882044564, 0.034587591086093376]	['RF_Remap-BC', 'RF_Remap_0.05-BC']	5.4555650015383925	2.0
PF3D7_0526900-GO:0016192	[0.00010127789882044564, 0.034587591086093376]	['RF_Remap-BC', 'RF_Remap_0.05-BC']	5.4555650015383925	2.0
PF3D7_1219100-GO:0016192	[0.00010127789882044564, 0.034587591086093376]	['RF_Remap-BC', 'RF_Remap_0.05-BC']	5.4555650015383925	2.0
PF3D7_0905900-GO:0016192	[0.00010127789882044564, 0.034587591086093376]	['RF_Remap-BC', 'RF_Remap_0.05-BC']	5.4555650015383925	2.0
PF3D7_1463800-GO:0006412	[0.00015092796444444445, 0.025408997671658044]	['absPCC_Remap-BC', 'absPCC_Remap-MCL']	5.416242751777627	2.0
PF3D7_1106100-GO:0006412	[0.00015092796444444445, 0.025408997671658044]	['absPCC_Remap-BC', 'absPCC_Remap-MCL']	5.416242751777627	2.0
PF3D7_1210000-GO:0006412	[0.025408997671658044, 0.00015849399241087614]	['RF_Remap_0.05-MCL', 'absPCC_Remap-MCL']	5.39499966128362	2.0
PF3D7_0613400-GO:0006412	[0.025408997671658044, 0.00015849399241087614]	['RF_Remap_0.05-MCL', 'absPCC_Remap-MCL']	5.39499966128362	2.0
PF3D7_0219600-GO:0006281	[0.0225308009776453, 0.027987624116881032, 0.007477899841110682]	['MI_Remap-BC', 'RF_Remap_0.05-BC', 'absPCC_Remap-BC']	5.326477692202653	3.0
PF3D7_1303800-GO:0006281	[0.0225308009776453, 0.027987624116881032, 0.007477899841110682]	['MI_Remap-BC', 'RF_Remap_0.05-BC', 'absPCC_Remap-BC']	5.326477692202653	3.0
PF3D7_0724000-GO:0006468	[0.009652671929464215, 0.014043868459007586, 0.03693370043688205]	['RF_Remap-BC', 'absPCC_Remap_0.4-MCL', 'absPCC_Remap_0.5-MCL']	5.3004428787611175	3.0
PF3D7_0726200-GO:0006468	[0.009652671929464215, 0.014043868459007586, 0.03693370043688205]	['RF_Remap-BC', 'absPCC_Remap_0.4-MCL', 'absPCC_Remap_0.5-MCL']	5.3004428787611175	3.0
PF3D7_1429700-GO:0006412	[0.00015092796444444445, 0.03527750293351848]	['absPCC_Remap-BC', 'absPCC_Remap-MCL']	5.273732448568684	2.0
PF3D7_1322800-GO:0006412	[0.00015092796444444445, 0.03527750293351848]	['absPCC_Remap-BC', 'absPCC_Remap-MCL']	5.273732448568684	2.0
PF3D7_0400400-GO:0020035	[0.0005694953753989688, 0.00974122369487485]	['RF_Remap_25000-MCL', 'RF_Remap-BC']	5.25589628178609	2.0
PF3D7_0302200-GO:0020035	[5.8998521856442775e-06]	['absPCC_Remap-BC']	5.229158868995687	1.0
PF3D7_0905900-GO:0006886	[0.015008981160084629, 0.02700355375304273, 0.01541966805393298]	['RF_Remap-BC', 'RF_Remap_0.05-BC', 'RF_Remap_25000-BC']	5.204152840529949	3.0
PF3D7_0528100-GO:0006886	[0.015008981160084629, 0.02700355375304273, 0.01541966805393298]	['RF_Remap-BC', 'RF_Remap_0.05-BC', 'RF_Remap_25000-BC']	5.204152840529949	3.0
PF3D7_0210000-GO:0006886	[0.009444873301872431, 0.044753026431834576, 0.015008981160084629]	['MI_Remap-BC', 'MI_Remap-MCL', 'RF_Remap_25000-BC']	5.197630241191145	3.0
PF3D7_0902000-GO:0006468	[0.04747174329657438, 0.009652671929464215, 0.014043868459007586]	['absPCC_Remap_0.4-MCL', 'absPCC_Remap_0.3-MCL', 'absPCC_Remap_0.5-MCL']	5.191430520605525	3.0
PF3D7_1039000-GO:0006468	[0.04747174329657438, 0.009652671929464215, 0.014043868459007586]	['absPCC_Remap_0.4-MCL', 'absPCC_Remap_0.3-MCL', 'absPCC_Remap_0.5-MCL']	5.191430520605525	3.0
PF3D7_1228300-GO:0006468	[0.04747174329657438, 0.009652671929464215, 0.014043868459007586]	['absPCC_Remap_0.4-MCL', 'absPCC_Remap_0.3-MCL', 'absPCC_Remap_0.5-MCL']	5.191430520605525	3.0
PF3D7_0926100-GO:0006468	[0.04747174329657438, 0.009652671929464215, 0.014043868459007586]	['absPCC_Remap_0.4-MCL', 'absPCC_Remap_0.3-MCL', 'absPCC_Remap_0.5-MCL']	5.191430520605525	3.0
PF3D7_1422400-GO:0006468	[0.04747174329657438, 0.009652671929464215, 0.014043868459007586]	['absPCC_Remap_0.4-MCL', 'absPCC_Remap_0.3-MCL', 'absPCC_Remap_0.5-MCL']	5.191430520605525	3.0
PF3D7_1364800-GO:0006351	[0.00974122369487485, 0.03583338899834198, 0.02170969944731101]	['RF_Remap_25000-MCL', 'absPCC_Remap_0.4-BC', 'absPCC_Remap-BC']	5.1204447882828505	3.0
PF3D7_0509400-GO:0006351	[0.00974122369487485, 0.03583338899834198, 0.02170969944731101]	['RF_Remap_25000-MCL', 'absPCC_Remap_0.4-BC', 'absPCC_Remap-BC']	5.1204447882828505	3.0
PF3D7_0530100-GO:0006886	[0.0017114496238890865, 0.004510378571771696]	['absPCC_Remap_0.4-MCL', 'MI_Remap-MCL']	5.112422884437098	2.0
PF3D7_0526500-GO:0008380	[0.01020437445146804, 0.04659182986499532, 0.016389463470910002]	['RF_Remap-BC', 'absPCC_Remap-BC', 'Consensus_Remap-MCL']	5.10833910918017	3.0
PF3D7_0509500-GO:0006281	[0.0225308009776453, 0.007477899841110682, 0.046418910168855534]	['MI_Remap-BC', 'RF_Remap_0.05-BC', 'RF_Remap_0.1-BC']	5.106748784963132	3.0
PF3D7_1353900-GO:0006511	[0.0002183824971536173, 0.03686462582153685]	['absPCC_Remap-BC', 'absPCC_Remap-MCL']	5.094172342116557	2.0
PF3D7_1238300-GO:0000398	[0.007171065045031802, 0.04282490139421547, 0.030914468517495793]	['RF_Remap-BC', 'RF_Remap_0.1-MCL', 'RF_Remap-MCL']	5.022558182063409	3.0
PF3D7_0900900-GO:0020013	[0.009201568192471223, 0.04139169650842435, 0.02543181753994421]	['absPCC_Remap-BC', 'RF_Remap_0.1-BC', 'Consensus_Remap-BC']	5.013847524853918	3.0
PF3D7_0930300-GO:0009405	[0.001106646782116079, 0.009958675322483124]	['RF_Remap-BC', 'absPCC_Remap_0.4-BC']	4.957789400950389	2.0
PF3D7_1435500-GO:0006886	[0.009444873301872431, 0.044753026431834576, 0.028828016662965264]	['MI_Remap-BC', 'absPCC_Remap-BC', 'MI_Remap-MCL']	4.914166689234255	3.0
PF3D7_1020900-GO:0006886	[0.009444873301872431, 0.044753026431834576, 0.028828016662965264]	['MI_Remap-BC', 'absPCC_Remap-BC', 'MI_Remap-MCL']	4.914166689234255	3.0
PF3D7_1237000-GO:0030433	[0.01811973792903693, 0.020473452404116, 0.03886601631045298]	['absPCC_Remap_0.3-BC', 'absPCC_Remap-BC', 'MI_Remap-MCL']	4.841086976157822	3.0
PF3D7_0203100-GO:0006468	[0.04749697714574795, 0.0467940461507734, 0.006593217497673487]	['absPCC_Remap_0.4-BC', 'RF_Remap_0.1-BC', 'RF_Remap_0.1-MCL']	4.8340460277608575	3.0
PF3D7_1325000-GO:0000375	[0.03722351546282556, 0.00039882295730566265]	['RF_Remap_0.05-BC', 'absPCC_Remap-BC']	4.8284024641340775	2.0
PF3D7_0409600-GO:0006260	[0.002450629854453073, 0.006413365938127553]	['RF_Remap-MCL', 'Consensus_Remap-MCL']	4.803636259171309	2.0
PF3D7_0308000-GO:0006260	[0.002450629854453073, 0.006413365938127553]	['RF_Remap-MCL', 'Consensus_Remap-MCL']	4.803636259171309	2.0
PF3D7_1452300-GO:0010564	[0.01811973792903693, 0.020473452404116, 0.042892785354199464]	['absPCC_Remap_0.3-BC', 'RF_Remap_0.05-BC', 'MI_Remap-MCL']	4.7982727555549385	3.0
PF3D7_0905300-GO:0007018	[0.0005712829780941626, 0.03053131159117385]	['MI_Remap-MCL', 'RF_Remap-MCL']	4.758403254446178	2.0
PF3D7_0533100-GO:0009405	[1.8031707088509706e-05]	['Consensus_Remap-BC']	4.74396315602718	1.0
PF3D7_1311400-GO:0006886	[0.044753026431834576, 0.028828016662965264, 0.01541966805393298]	['RF_Remap-BC', 'absPCC_Remap-BC', 'MI_Remap-MCL']	4.701287801128934	3.0
PF3D7_0423100-GO:0016192	[0.04221988486232122, 0.02868243181230175, 0.01655048111983087]	['RF_Remap_0.05-BC', 'MI_Remap-MCL', 'Consensus_Remap-BC']	4.698056362428017	3.0
PF3D7_0710800-GO:0016192	[0.04221988486232122, 0.02868243181230175, 0.01655048111983087]	['RF_Remap_0.05-BC', 'MI_Remap-MCL', 'Consensus_Remap-BC']	4.698056362428017	3.0
PF3D7_1104100-GO:0016192	[0.04221988486232122, 0.02868243181230175, 0.01655048111983087]	['RF_Remap_0.05-BC', 'MI_Remap-MCL', 'Consensus_Remap-BC']	4.698056362428017	3.0
PF3D7_1435500-GO:0016192	[0.04221988486232122, 0.02868243181230175, 0.01655048111983087]	['RF_Remap_0.05-BC', 'MI_Remap-MCL', 'Consensus_Remap-BC']	4.698056362428017	3.0
PF3D7_0722500-GO:0008380	[0.04481044048375223, 0.01020437445146804, 0.04659182986499532]	['RF_Remap-BC', 'absPCC_Remap_0.4-BC', 'absPCC_Remap-BC']	4.67152463280256	3.0
PF3D7_0400400-GO:0020013	[0.0022112905338964213, 0.00974122369487485]	['RF_Remap_25000-MCL', 'RF_Remap-BC']	4.666740676723244	2.0
PF3D7_1254200-GO:0020033	[2.31418201604626e-05]	['AdaL_Remap-BC']	4.635602485723187	1.0
PF3D7_1221000-GO:0020033	[2.31418201604626e-05]	['AdaL_Remap-BC']	4.635602485723187	1.0
PF3D7_0115600-GO:0020033	[2.31418201604626e-05]	['AdaL_Remap-BC']	4.635602485723187	1.0
PF3D7_0901300-GO:0020033	[2.31418201604626e-05]	['AdaL_Remap-BC']	4.635602485723187	1.0
PF3D7_1010200-GO:0006351	[0.029963347583148562, 0.03583338899834198, 0.02170969944731101]	['RF_Remap_25000-MCL', 'absPCC_Remap_0.4-BC', 'absPCC_Remap-BC']	4.632467972518727	3.0
PF3D7_1226800-GO:0006351	[0.029963347583148562, 0.03583338899834198, 0.02170969944731101]	['RF_Remap_25000-MCL', 'absPCC_Remap_0.4-BC', 'absPCC_Remap-BC']	4.632467972518727	3.0
PF3D7_0205900-GO:0006511	[2.6196110977593358e-05]	['absPCC_Remap-BC']	4.5817631783877495	1.0
PF3D7_1414000-GO:0006511	[2.6196110977593358e-05]	['absPCC_Remap-BC']	4.5817631783877495	1.0
PF3D7_1032900-GO:0006351	[0.029963347583148562, 0.02170969944731101, 0.0418762959610622]	['RF_Remap_25000-MCL', 'absPCC_Remap_0.4-BC', 'RF_Remap_0.1-BC']	4.564787596178292	3.0
PF3D7_1324700-GO:0016192	[0.04941963269650948, 0.034587591086093376, 0.01655048111983087]	['RF_Remap-BC', 'absPCC_Remap_0.4-MCL', 'Consensus_Remap-BC']	4.5483695477189245	3.0
PF3D7_1112600-GO:0006281	[0.0225308009776453, 0.027987624116881032, 0.046418910168855534]	['MI_Remap-BC', 'absPCC_Remap-BC', 'RF_Remap_0.1-BC']	4.533562396326229	3.0
PF3D7_1345500-GO:0010564	[0.01811973792903693, 0.039458953840177405, 0.042892785354199464]	['RF_Remap_0.05-BC', 'MI_Remap-MCL', 'RF_Remap_25000-BC']	4.513318271957702	3.0
PF3D7_0314200-GO:0030433	[0.01811973792903693, 0.039458953840177405, 0.042892785354199464]	['RF_Remap_0.05-BC', 'MI_Remap-MCL', 'RF_Remap_25000-BC']	4.513318271957702	3.0
PF3D7_0314200-GO:0010564	[0.01811973792903693, 0.039458953840177405, 0.042892785354199464]	['RF_Remap_0.05-BC', 'MI_Remap-MCL', 'RF_Remap_25000-BC']	4.513318271957702	3.0
PF3D7_1234800-GO:0008380	[0.0009423728155584756, 0.03356998409830117]	['RF_Remap_0.05-BC', 'Consensus_Remap-BC']	4.499826114855007	2.0
PF3D7_0807500-GO:0051603	[0.0011255385289100335, 0.028828016662965264]	['absPCC_Remap-BC', 'absPCC_Remap-MCL']	4.488824869427543	2.0
PF3D7_1342700-GO:0006351	[0.03583338899834198, 0.02170969944731101, 0.0418762959610622]	['RF_Remap_25000-MCL', 'absPCC_Remap-BC', 'RF_Remap_0.1-BC']	4.487090044243008	3.0
PF3D7_0214100-GO:0044053	[0.014859717579411081, 0.002514233439063861]	['RF_Remap_0.05-BC', 'RF_Remap_0.1-BC']	4.4275838464370745	2.0
PF3D7_1328100-GO:0051603	[0.03483137067967978, 0.0011255385289100335]	['absPCC_Remap-BC', 'absPCC_Remap_0.5-BC']	4.4066690687469645	2.0
PF3D7_0115600-GO:0020013	[4.0687028895233915e-05]	['AdaL_Remap-BC']	4.3905440226440415	1.0
PF3D7_0106700-GO:0042254	[4.4124162801556415e-05]	['MI_Remap-BC']	4.355323521697349	1.0
PF3D7_1225500-GO:0042254	[4.4124162801556415e-05]	['MI_Remap-BC']	4.355323521697349	1.0
PF3D7_1124800-GO:0042254	[4.4124162801556415e-05]	['MI_Remap-BC']	4.355323521697349	1.0
PF3D7_0203700-GO:0042273	[0.03086387951223695, 0.04283081040975044, 0.04888160705157993]	['absPCC_Remap_0.3-BC', 'MI_Remap-MCL', 'RF_Remap-MCL']	4.189647717762391	3.0
PF3D7_0612900-GO:0042273	[0.03086387951223695, 0.04283081040975044, 0.04888160705157993]	['absPCC_Remap_0.3-BC', 'MI_Remap-MCL', 'RF_Remap-MCL']	4.189647717762391	3.0
PF3D7_1445200-GO:0042273	[0.03086387951223695, 0.04283081040975044, 0.04888160705157993]	['absPCC_Remap_0.3-BC', 'MI_Remap-MCL', 'RF_Remap-MCL']	4.189647717762391	3.0
PF3D7_0729300-GO:0042273	[0.03086387951223695, 0.04283081040975044, 0.04888160705157993]	['absPCC_Remap_0.3-BC', 'MI_Remap-MCL', 'RF_Remap-MCL']	4.189647717762391	3.0
PF3D7_1340000-GO:0030260	[7.02427035766859e-05]	['RF_Remap-BC']	4.153398781187377	1.0
PF3D7_1242800-GO:0016192	[0.04221988486232122, 0.04941963269650948, 0.034587591086093376]	['RF_Remap-BC', 'absPCC_Remap_0.4-MCL', 'MI_Remap-MCL']	4.141663126274569	3.0
PF3D7_0303000-GO:0006888	[0.00770870591421774, 0.009403739942877049]	['MI_Remap-BC', 'RF_Remap_0.05-BC']	4.139717911913676	2.0
PF3D7_0829000-GO:0006412	[8.395739310467706e-05]	['RF_Remap_0.1-MCL']	4.075941054818442	1.0
PF3D7_0822000-GO:0006412	[8.395739310467706e-05]	['RF_Remap_0.1-MCL']	4.075941054818442	1.0
PF3D7_1254200-GO:0020035	[8.979669106382978e-05]	['AdaL_Remap-BC']	4.0467396664417885	1.0
PF3D7_0115600-GO:0020035	[8.979669106382978e-05]	['AdaL_Remap-BC']	4.0467396664417885	1.0
PF3D7_0832600-GO:0020013	[8.979669106382978e-05]	['AdaL_Remap-BC']	4.0467396664417885	1.0
PF3D7_0901300-GO:0020013	[8.979669106382978e-05]	['AdaL_Remap-BC']	4.0467396664417885	1.0
PF3D7_1254200-GO:0020013	[8.979669106382978e-05]	['AdaL_Remap-BC']	4.0467396664417885	1.0
PF3D7_0901300-GO:0020035	[8.979669106382978e-05]	['AdaL_Remap-BC']	4.0467396664417885	1.0
PF3D7_0405300-GO:0020035	[8.979669106382978e-05]	['AdaL_Remap-BC']	4.0467396664417885	1.0
PF3D7_0923300-GO:0030260	[9.185246735269192e-05]	['RF_Remap-BC']	4.036909173127723	1.0
PF3D7_1446400-GO:0006086	[0.009602943659221408, 0.009602943659221408]	['absPCC_Remap_0.4-BC', 'absPCC_Remap_0.5-BC']	4.035191238296783	2.0
PF3D7_1020800-GO:0006086	[0.009602943659221408, 0.009602943659221408]	['absPCC_Remap_0.4-BC', 'absPCC_Remap_0.5-BC']	4.035191238296783	2.0
PF3D7_1124500-GO:0006086	[0.009602943659221408, 0.009602943659221408]	['absPCC_Remap_0.4-BC', 'absPCC_Remap_0.5-BC']	4.035191238296783	2.0
PF3D7_1443000-GO:0006468	[0.014043868459007586, 0.006593217497673487]	['RF_Remap_0.1-MCL', 'absPCC_Remap_0.5-MCL']	4.033415844452154	2.0
PF3D7_1119500-GO:0016192	[0.00010127789882044564]	['RF_Remap_0.05-BC']	3.9944853173993096	1.0
PF3D7_0730200-GO:0016192	[0.00010127789882044564]	['RF_Remap_0.05-BC']	3.9944853173993096	1.0
PF3D7_1332000-GO:0016192	[0.00010127789882044564]	['RF_Remap_0.05-BC']	3.9944853173993096	1.0
PF3D7_1326800-GO:0016192	[0.00010127789882044564]	['RF_Remap_0.05-BC']	3.9944853173993096	1.0
PF3D7_1461600-GO:0000398	[0.002514233439063861, 0.04282490139421547]	['RF_Remap-BC', 'RF_Remap_0.05-BC']	3.967898030171809	2.0
PF3D7_0318200-GO:0006366	[0.0047479285822261035, 0.02799270077368957]	['absPCC_Remap-BC', 'RF_Remap_0.1-BC']	3.8764510204664218	2.0
PF3D7_0929000-GO:0006366	[0.0047479285822261035, 0.02799270077368957]	['absPCC_Remap-BC', 'RF_Remap_0.1-BC']	3.8764510204664218	2.0
PF3D7_0420100-GO:0006468	[0.009652671929464215, 0.014043868459007586]	['absPCC_Remap_0.4-MCL', 'absPCC_Remap_0.5-MCL']	3.8678657011374713	2.0
PF3D7_0902200-GO:0006468	[0.009652671929464215, 0.014043868459007586]	['absPCC_Remap_0.4-MCL', 'absPCC_Remap_0.5-MCL']	3.8678657011374713	2.0
PF3D7_0216500-GO:0006468	[0.009652671929464215, 0.014043868459007586]	['absPCC_Remap_0.4-MCL', 'absPCC_Remap_0.5-MCL']	3.8678657011374713	2.0
PF3D7_0708300-GO:0006468	[0.009652671929464215, 0.014043868459007586]	['absPCC_Remap_0.4-MCL', 'absPCC_Remap_0.5-MCL']	3.8678657011374713	2.0
PF3D7_0505800-GO:0006511	[0.003772882781867493, 0.03686462582153685]	['MI_Remap-MCL', 'absPCC_Remap-MCL']	3.8567168573618735	2.0
PF3D7_0317800-GO:0006511	[0.003772882781867493, 0.03686462582153685]	['MI_Remap-MCL', 'absPCC_Remap-MCL']	3.8567168573618735	2.0
PF3D7_1333300-GO:0006886	[0.009444873301872431, 0.01541966805393298]	['MI_Remap-BC', 'RF_Remap-BC']	3.836728838975952	2.0
PF3D7_1425900-GO:0006270	[0.007362251176368375, 0.020897197098952318]	['Consensus_Remap-MCL', 'absPCC_Remap_0.3-MCL']	3.8129013309738062	2.0
PF3D7_1209200-GO:0000375	[0.039458953840177405, 0.003916720415667364]	['MI_Remap-BC', 'absPCC_Remap_0.3-BC']	3.810931861475937	2.0
PF3D7_0610100-GO:0000375	[0.039458953840177405, 0.003916720415667364]	['MI_Remap-BC', 'absPCC_Remap_0.3-BC']	3.810931861475937	2.0
PF3D7_0819900-GO:0000375	[0.039458953840177405, 0.003916720415667364]	['MI_Remap-BC', 'absPCC_Remap_0.3-BC']	3.810931861475937	2.0
PF3D7_0111800-GO:0006412	[0.00015849399241087614]	['RF_Remap_0.05-MCL']	3.799987194722272	1.0
PF3D7_0614800-GO:0006281	[0.0225308009776453, 0.007477899841110682]	['MI_Remap-BC', 'RF_Remap_0.05-BC']	3.7734437247623	2.0
PF3D7_0924700-GO:0000398	[0.004788107397027086, 0.04282490139421547]	['MI_Remap-BC', 'RF_Remap-BC']	3.6881397452903095	2.0
PF3D7_0505500-GO:0006281	[0.027987624116881032, 0.007477899841110682]	['RF_Remap_0.05-BC', 'absPCC_Remap-BC']	3.6792543235176134	2.0
PF3D7_0725000-GO:0006281	[0.027987624116881032, 0.007477899841110682]	['RF_Remap_0.05-BC', 'absPCC_Remap-BC']	3.6792543235176134	2.0
PF3D7_0407300-GO:0006351	[0.00974122369487485, 0.02170969944731101]	['RF_Remap_25000-MCL', 'absPCC_Remap_0.4-BC']	3.6747326724656215	2.0
PF3D7_0407700-GO:0006351	[0.00974122369487485, 0.02170969944731101]	['RF_Remap_25000-MCL', 'absPCC_Remap_0.4-BC']	3.6747326724656215	2.0
PF3D7_1314900-GO:0006351	[0.00974122369487485, 0.02170969944731101]	['RF_Remap_25000-MCL', 'absPCC_Remap_0.4-BC']	3.6747326724656215	2.0
PF3D7_1013100-GO:0006364	[0.005914386925145873, 0.03707305178294573]	['MI_Remap-BC', 'absPCC_Remap-BC']	3.659031929103445	2.0
PF3D7_1476400-GO:0006468	[0.006593217497673487, 0.03693370043688205]	['RF_Remap-BC', 'RF_Remap_0.1-MCL']	3.613479775096778	2.0
PF3D7_0711700-GO:0009405	[0.015501896500750515, 0.017082520264120146]	['RF_Remap_0.1-BC', 'Consensus_Remap-BC']	3.577063222451616	2.0
PF3D7_0214600-GO:0006468	[0.04749697714574795, 0.006593217497673487]	['absPCC_Remap_0.4-BC', 'RF_Remap_0.1-MCL']	3.504236626810286	2.0
PF3D7_1237000-GO:0010564	[0.01811973792903693, 0.020473452404116]	['absPCC_Remap_0.3-BC', 'MI_Remap-MCL']	3.430657004747656	2.0
PF3D7_1125500-GO:0000375	[0.00039882295730566265]	['RF_Remap_0.05-BC']	3.399219850500285	1.0
PF3D7_1479500-GO:0020013	[0.04139169650842435, 0.00974122369487485]	['RF_Remap-BC', 'RF_Remap_0.1-BC']	3.394473256459976	2.0
PF3D7_1470900-GO:0051603	[0.028828016662965264, 0.014033559666756248]	['AdaL_Remap-MCL', 'RF_Remap_25000-BC']	3.3930173901054785	2.0
PF3D7_1219100-GO:0006886	[0.02700355375304273, 0.01541966805393298]	['RF_Remap-BC', 'RF_Remap_0.05-BC']	3.3805040529883463	2.0
PF3D7_1247900-GO:0006364	[0.0210238101083804, 0.023093580541462055]	['absPCC_Remap_0.3-BC', 'absPCC_Remap-BC']	3.313797301470444	2.0
PF3D7_1105500-GO:0007067	[0.019618960741421325, 0.027987624116881032]	['absPCC_Remap_0.3-MCL', 'Consensus_Remap-BC']	3.2603579693006086	2.0
PF3D7_0215700-GO:0006351	[0.027716278713875803, 0.02170969944731101]	['RF_Remap_25000-MCL', 'absPCC_Remap_0.4-BC']	3.220611269016372	2.0
PF3D7_0902800-GO:0002377	[0.0006410605456792473]	['MI_Remap-BC']	3.1931009511166786	1.0
PF3D7_0419200-GO:0016192	[0.04221988486232122, 0.01655048111983087]	['MI_Remap-MCL', 'Consensus_Remap-BC']	3.1556723322233333	2.0
PF3D7_0108600-GO:0006260	[0.000757541805396384]	['MI_Remap-MCL']	3.1205933953642933	1.0
PF3D7_0923000-GO:0006351	[0.03583338899834198, 0.02170969944731101]	['RF_Remap_25000-MCL', 'absPCC_Remap-BC']	3.1090583047662124	2.0
PF3D7_1472700-GO:0006351	[0.03583338899834198, 0.02170969944731101]	['RF_Remap_25000-MCL', 'absPCC_Remap-BC']	3.1090583047662124	2.0
PF3D7_0610600-GO:0006468	[0.025342440814324255, 0.03693370043688205]	['RF_Remap-BC', 'absPCC_Remap_0.5-BC']	3.0287287367232985	2.0
PF3D7_1125500-GO:0008380	[0.0009423728155584756]	['RF_Remap_0.05-BC']	3.025777250382981	1.0
PF3D7_1111000-GO:0006364	[0.04309333409706041, 0.02472216019503465]	['absPCC_Remap_0.3-BC', 'RF_Remap_0.05-BC']	2.9725034873456613	2.0
PF3D7_1133400-GO:0009405	[0.001106646782116079]	['absPCC_Remap_0.4-BC']	2.9559909744748247	1.0
PF3D7_0902800-GO:0050776	[0.0011414852716694018]	['MI_Remap-BC']	2.9425296877427103	1.0
PF3D7_1332300-GO:0016192	[0.04221988486232122, 0.02868243181230175]	['RF_Remap_0.05-BC', 'MI_Remap-MCL']	2.9168669855941713	2.0
PF3D7_1330400-GO:0006886	[0.044753026431834576, 0.028828016662965264]	['absPCC_Remap-BC', 'MI_Remap-MCL']	2.8893628256936186	2.0
PF3D7_0320100-GO:0006886	[0.044753026431834576, 0.028828016662965264]	['absPCC_Remap-BC', 'MI_Remap-MCL']	2.8893628256936186	2.0
PF3D7_1117700-GO:0006886	[0.044753026431834576, 0.028828016662965264]	['absPCC_Remap-BC', 'MI_Remap-MCL']	2.8893628256936186	2.0
PF3D7_0323700-GO:0000398	[0.03013690906706905, 0.04282490139421547]	['RF_Remap-BC', 'MI_Remap-MCL']	2.8892049206375514	2.0
PF3D7_1129400-GO:0042273	[0.03086387951223695, 0.04283081040975044]	['absPCC_Remap_0.3-BC', 'MI_Remap-MCL']	2.8787931932734923	2.0
PF3D7_1306900-GO:0000398	[0.04282490139421547, 0.030914468517495793]	['RF_Remap-BC', 'RF_Remap-MCL']	2.878141843844205	2.0
PF3D7_0909800-GO:0000398	[0.04282490139421547, 0.030914468517495793]	['RF_Remap-BC', 'RF_Remap-MCL']	2.878141843844205	2.0
PF3D7_0413600-GO:0030163	[0.0013280281657952384]	['absPCC_Remap_0.5-BC']	2.8767927140344667	1.0
PF3D7_0404700-GO:0030163	[0.0013280281657952384]	['absPCC_Remap_0.5-BC']	2.8767927140344667	1.0
PF3D7_1248900-GO:0030163	[0.0013280281657952384]	['absPCC_Remap_0.5-BC']	2.8767927140344667	1.0
PF3D7_1311500-GO:0030163	[0.0013280281657952384]	['absPCC_Remap_0.5-BC']	2.8767927140344667	1.0
PF3D7_1130400-GO:0030163	[0.0013280281657952384]	['absPCC_Remap_0.5-BC']	2.8767927140344667	1.0
PF3D7_1311400-GO:0016192	[0.04221988486232122, 0.034587591086093376]	['RF_Remap-BC', 'MI_Remap-MCL']	2.835562639528572	2.0
PF3D7_1414700-GO:0006511	[0.0016071984557329464]	['RF_Remap-BC']	2.7939304935488702	1.0
PF3D7_1237800-GO:0006511	[0.0016071984557329464]	['RF_Remap-BC']	2.7939304935488702	1.0
PF3D7_0904600-GO:0006511	[0.0016071984557329464]	['RF_Remap-BC']	2.7939304935488702	1.0
PF3D7_0812600-GO:0006511	[0.0016071984557329464]	['RF_Remap-BC']	2.7939304935488702	1.0
PF3D7_1211800-GO:0006511	[0.0016071984557329464]	['RF_Remap-BC']	2.7939304935488702	1.0
PF3D7_1203900-GO:0030433	[0.03886601631045298, 0.042892785354199464]	['RF_Remap_0.05-BC', 'absPCC_Remap-BC']	2.778045722217449	2.0
PF3D7_0711000-GO:0030433	[0.039458953840177405, 0.042892785354199464]	['RF_Remap_0.05-BC', 'RF_Remap_25000-BC']	2.7714701840183524	2.0
PF3D7_0711000-GO:0010564	[0.039458953840177405, 0.042892785354199464]	['RF_Remap_0.05-BC', 'RF_Remap_25000-BC']	2.7714701840183524	2.0
PF3D7_0606700-GO:0016192	[0.04941963269650948, 0.034587591086093376]	['RF_Remap-BC', 'absPCC_Remap_0.4-MCL']	2.7671801708850805	2.0
PF3D7_0930300-GO:0035891	[0.0018318011543151328]	['RF_Remap_0.05-MCL']	2.7371216716456046	1.0
PF3D7_0610100-GO:0008380	[0.04481044048375223, 0.04659182986499532]	['RF_Remap-BC', 'absPCC_Remap_0.4-BC']	2.6803110195516155	2.0
PF3D7_0819900-GO:0008380	[0.04481044048375223, 0.04659182986499532]	['RF_Remap-BC', 'absPCC_Remap_0.4-BC']	2.6803110195516155	2.0
PF3D7_1022400-GO:0008380	[0.04481044048375223, 0.04659182986499532]	['RF_Remap-BC', 'absPCC_Remap_0.4-BC']	2.6803110195516155	2.0
PF3D7_1125500-GO:0000398	[0.002514233439063861]	['RF_Remap_0.05-BC']	2.599594401832768	1.0
PF3D7_0826500-GO:0006511	[0.003510790202327663]	['RF_Remap_25000-BC']	2.4545951223129885	1.0
PF3D7_0319100-GO:0006511	[0.003772882781867493]	['MI_Remap-MCL']	2.4233266875047894	1.0
PF3D7_1013000-GO:0006511	[0.003772882781867493]	['MI_Remap-MCL']	2.4233266875047894	1.0
PF3D7_0937600-GO:0009405	[0.003859193585032258]	['RF_Remap_25000-MCL']	2.4135034357839755	1.0
PF3D7_0610600-GO:0009405	[0.003859193585032258]	['RF_Remap_25000-MCL']	2.4135034357839755	1.0
PF3D7_0400400-GO:0009405	[0.003859193585032258]	['RF_Remap_25000-MCL']	2.4135034357839755	1.0
PF3D7_1022400-GO:0000375	[0.003916720415667364]	['absPCC_Remap_0.3-BC']	2.407077428264867	1.0
PF3D7_0732200-GO:0020035	[0.004054576269552607]	['RF_Remap-BC']	2.3920545257711097	1.0
PF3D7_1364800-GO:0006366	[0.0047479285822261035]	['absPCC_Remap-BC']	2.323495822273972	1.0
PF3D7_0205500-GO:0006366	[0.0047479285822261035]	['absPCC_Remap-BC']	2.323495822273972	1.0
PF3D7_1304900-GO:0006366	[0.0047479285822261035]	['absPCC_Remap-BC']	2.323495822273972	1.0
PF3D7_0215700-GO:0006366	[0.0047479285822261035]	['absPCC_Remap-BC']	2.323495822273972	1.0
PF3D7_0803300-GO:0000398	[0.004767090010123582]	['absPCC_Remap-BC']	2.3217466478357154	1.0
PF3D7_1119300-GO:0000398	[0.004788107397027086]	['MI_Remap-BC']	2.319836116951269	1.0
PF3D7_0819900-GO:0000398	[0.004788107397027086]	['MI_Remap-BC']	2.319836116951269	1.0
PF3D7_0218700-GO:0000398	[0.004788107397027086]	['MI_Remap-BC']	2.319836116951269	1.0
PF3D7_0732200-GO:0020033	[0.004958042630176797]	['RF_Remap-BC']	2.304689743407053	1.0
PF3D7_1000600-GO:0020033	[0.004958042630176797]	['RF_Remap-BC']	2.304689743407053	1.0
PF3D7_0400400-GO:0016337	[0.006159470885894085]	['RF_Remap_25000-MCL']	2.2104565932261657	1.0
PF3D7_0419600-GO:0006260	[0.006413365938127553]	['Consensus_Remap-MCL']	2.192913979110453	1.0
PF3D7_1425900-GO:0006260	[0.006413365938127553]	['Consensus_Remap-MCL']	2.192913979110453	1.0
PF3D7_0717500-GO:0006260	[0.006413365938127553]	['Consensus_Remap-MCL']	2.192913979110453	1.0
PF3D7_1411300-GO:0006260	[0.006413365938127553]	['Consensus_Remap-MCL']	2.192913979110453	1.0
PF3D7_1337800-GO:0006468	[0.006593217497673487]	['RF_Remap_0.1-MCL']	2.1809025974731315	1.0
PF3D7_1238900-GO:0006468	[0.006593217497673487]	['RF_Remap_0.1-MCL']	2.1809025974731315	1.0
PF3D7_1149300-GO:0006468	[0.006593217497673487]	['RF_Remap_0.1-MCL']	2.1809025974731315	1.0
PF3D7_0902300-GO:0006468	[0.006593217497673487]	['RF_Remap_0.1-MCL']	2.1809025974731315	1.0
PF3D7_0517600-GO:0030260	[0.006880788018410137]	['absPCC_Remap-BC']	2.1623618215828837	1.0
PF3D7_0822700-GO:0030260	[0.006880788018410137]	['absPCC_Remap-BC']	2.1623618215828837	1.0
PF3D7_1123900-GO:0000398	[0.007362251176368375]	['RF_Remap_0.1-BC']	2.1329893699034868	1.0
PF3D7_1037600-GO:0006281	[0.007477899841110682]	['RF_Remap_0.05-BC']	2.12622035607726	1.0
PF3D7_1304100-GO:0006281	[0.007477899841110682]	['RF_Remap_0.05-BC']	2.12622035607726	1.0
PF3D7_1107400-GO:0006281	[0.007477899841110682]	['RF_Remap_0.05-BC']	2.12622035607726	1.0
PF3D7_0710100-GO:0006281	[0.007477899841110682]	['RF_Remap_0.05-BC']	2.12622035607726	1.0
PF3D7_1330400-GO:0006888	[0.0075251371656796595]	['Consensus_Remap-BC']	2.123485579487625	1.0
PF3D7_0816700-GO:0006888	[0.0075251371656796595]	['Consensus_Remap-BC']	2.123485579487625	1.0
PF3D7_0624700-GO:0006506	[0.008000189267653323]	['RF_Remap_0.1-BC']	2.0968997383924166	1.0
PF3D7_1145100-GO:0006888	[0.009403739942877049]	['RF_Remap_0.05-BC']	2.0266993896422854	1.0
PF3D7_0415400-GO:0006886	[0.009444873301872431]	['MI_Remap-BC']	2.0248038635406367	1.0
PF3D7_0313400-GO:0006468	[0.009652671929464215]	['absPCC_Remap_0.4-MCL']	2.015352454158448	1.0
PF3D7_0732200-GO:0020013	[0.00974122369487485]	['RF_Remap-BC']	2.011386483516638	1.0
PF3D7_0302500-GO:0020035	[0.00974122369487485]	['RF_Remap-BC']	2.011386483516638	1.0
PF3D7_1301600-GO:0009405	[0.009958675322483124]	['RF_Remap-BC']	2.001798426475564	1.0
PF3D7_1449100-GO:0051301	[0.01005124645503165]	['absPCC_Remap_0.4-BC']	1.997780078046903	1.0
PF3D7_1322200-GO:0051301	[0.01005124645503165]	['absPCC_Remap_0.4-BC']	1.997780078046903	1.0
PF3D7_1304000-GO:0051301	[0.01005124645503165]	['absPCC_Remap_0.4-BC']	1.997780078046903	1.0
PF3D7_1406600-GO:0051301	[0.01005124645503165]	['absPCC_Remap_0.4-BC']	1.997780078046903	1.0
PF3D7_1220300-GO:0051301	[0.01005124645503165]	['absPCC_Remap_0.4-BC']	1.997780078046903	1.0
PF3D7_0307500-GO:0051301	[0.01005124645503165]	['absPCC_Remap_0.4-BC']	1.997780078046903	1.0
PF3D7_0917000-GO:0051301	[0.01005124645503165]	['absPCC_Remap_0.4-BC']	1.997780078046903	1.0
PF3D7_1221800-GO:0051301	[0.01005124645503165]	['absPCC_Remap_0.4-BC']	1.997780078046903	1.0
PF3D7_0400400-GO:0020033	[0.010516396331932269]	['RF_Remap_25000-MCL']	1.9781330549803091	1.0
PF3D7_0626300-GO:0006633	[0.011232075221704798]	['absPCC_Remap-BC']	1.9495399967151672	1.0
PF3D7_1307700-GO:0006886	[0.01541966805393298]	['RF_Remap-BC']	1.8119249754353155	1.0
PF3D7_1239900-GO:0006886	[0.01541966805393298]	['RF_Remap-BC']	1.8119249754353155	1.0
PF3D7_0524700-GO:0006886	[0.01541966805393298]	['RF_Remap-BC']	1.8119249754353155	1.0
PF3D7_1145100-GO:0006886	[0.01541966805393298]	['RF_Remap-BC']	1.8119249754353155	1.0
PF3D7_0904100-GO:0006886	[0.01541966805393298]	['RF_Remap-BC']	1.8119249754353155	1.0
PF3D7_1316200-GO:0006886	[0.01541966805393298]	['RF_Remap-BC']	1.8119249754353155	1.0
PF3D7_0217300-GO:0006886	[0.01541966805393298]	['RF_Remap-BC']	1.8119249754353155	1.0
PF3D7_1144900-GO:0006886	[0.01541966805393298]	['RF_Remap-BC']	1.8119249754353155	1.0
PF3D7_0821800-GO:0006886	[0.01541966805393298]	['RF_Remap-BC']	1.8119249754353155	1.0
PF3D7_1455500-GO:0006886	[0.01541966805393298]	['RF_Remap-BC']	1.8119249754353155	1.0
PF3D7_0617100-GO:0006886	[0.01541966805393298]	['RF_Remap-BC']	1.8119249754353155	1.0
PF3D7_1108600-GO:0006886	[0.01541966805393298]	['RF_Remap-BC']	1.8119249754353155	1.0
PF3D7_0807300-GO:0006886	[0.01541966805393298]	['RF_Remap-BC']	1.8119249754353155	1.0
PF3D7_1302200-GO:0009405	[0.017082520264120146]	['Consensus_Remap-BC']	1.7674480554236367	1.0
PF3D7_0400100-GO:0009405	[0.017082520264120146]	['Consensus_Remap-BC']	1.7674480554236367	1.0
PF3D7_0815700-GO:0030433	[0.01811973792903693]	['MI_Remap-MCL']	1.7418480879393492	1.0
PF3D7_0916500-GO:0030433	[0.01811973792903693]	['MI_Remap-MCL']	1.7418480879393492	1.0
PF3D7_0815700-GO:0010564	[0.01811973792903693]	['MI_Remap-MCL']	1.7418480879393492	1.0
PF3D7_0916500-GO:0010564	[0.01811973792903693]	['MI_Remap-MCL']	1.7418480879393492	1.0
PF3D7_0400400-GO:0098609	[0.02100472009999332]	['RF_Remap_25000-MCL']	1.6776831013118163	1.0
PF3D7_0424400-GO:0030260	[0.02123989749055478]	['RF_Remap-BC']	1.6728475836072274	1.0
PF3D7_1252200-GO:0030260	[0.02123989749055478]	['RF_Remap-BC']	1.6728475836072274	1.0
PF3D7_1218300-GO:0006886	[0.021309393345579183]	['absPCC_Remap_0.5-MCL']	1.6714289139844205	1.0
PF3D7_1302500-GO:0006351	[0.02170969944731101]	['RF_Remap_25000-MCL']	1.663346188948983	1.0
PF3D7_1027400-GO:0006351	[0.02170969944731101]	['RF_Remap_25000-MCL']	1.663346188948983	1.0
PF3D7_1307600-GO:0006351	[0.02170969944731101]	['RF_Remap_25000-MCL']	1.663346188948983	1.0
PF3D7_1227400-GO:0006351	[0.02170969944731101]	['RF_Remap_25000-MCL']	1.663346188948983	1.0
PF3D7_1225200-GO:0006351	[0.02170969944731101]	['RF_Remap_25000-MCL']	1.663346188948983	1.0
PF3D7_1304900-GO:0006351	[0.02170969944731101]	['RF_Remap_25000-MCL']	1.663346188948983	1.0
PF3D7_API04300-GO:0006351	[0.02170969944731101]	['RF_Remap_25000-MCL']	1.663346188948983	1.0
PF3D7_1241400-GO:0006351	[0.02170969944731101]	['RF_Remap_25000-MCL']	1.663346188948983	1.0
PF3D7_1036500-GO:0006351	[0.02170969944731101]	['RF_Remap_25000-MCL']	1.663346188948983	1.0
PF3D7_1030000-GO:0006351	[0.02170969944731101]	['RF_Remap_25000-MCL']	1.663346188948983	1.0
PF3D7_API04400-GO:0006351	[0.02170969944731101]	['RF_Remap_25000-MCL']	1.663346188948983	1.0
PF3D7_1145800-GO:0006351	[0.02170969944731101]	['RF_Remap_25000-MCL']	1.663346188948983	1.0
PF3D7_1143300-GO:0006351	[0.02170969944731101]	['RF_Remap_25000-MCL']	1.663346188948983	1.0
PF3D7_1450400-GO:0006351	[0.02170969944731101]	['RF_Remap_25000-MCL']	1.663346188948983	1.0
PF3D7_1125300-GO:0006351	[0.02170969944731101]	['RF_Remap_25000-MCL']	1.663346188948983	1.0
PF3D7_1441100-GO:0006351	[0.02170969944731101]	['RF_Remap_25000-MCL']	1.663346188948983	1.0
PF3D7_1127800-GO:0006351	[0.02170969944731101]	['RF_Remap_25000-MCL']	1.663346188948983	1.0
PF3D7_1213700-GO:0006351	[0.02170969944731101]	['RF_Remap_25000-MCL']	1.663346188948983	1.0
PF3D7_1457900-GO:0006351	[0.02170969944731101]	['RF_Remap_25000-MCL']	1.663346188948983	1.0
PF3D7_1231300-GO:0006351	[0.02170969944731101]	['RF_Remap_25000-MCL']	1.663346188948983	1.0
PF3D7_1230400-GO:0051603	[0.02170969944731101]	['RF_Remap_0.1-BC']	1.663346188948983	1.0
PF3D7_0110400-GO:0006351	[0.02170969944731101]	['RF_Remap_25000-MCL']	1.663346188948983	1.0
PF3D7_0206600-GO:0006351	[0.02170969944731101]	['RF_Remap_25000-MCL']	1.663346188948983	1.0
PF3D7_0305100-GO:0006351	[0.02170969944731101]	['RF_Remap_25000-MCL']	1.663346188948983	1.0
PF3D7_0708100-GO:0006351	[0.02170969944731101]	['RF_Remap_25000-MCL']	1.663346188948983	1.0
PF3D7_0703200-GO:0006351	[0.02170969944731101]	['RF_Remap_25000-MCL']	1.663346188948983	1.0
PF3D7_0410800-GO:0006351	[0.02170969944731101]	['RF_Remap_25000-MCL']	1.663346188948983	1.0
PF3D7_0506800-GO:0006351	[0.02170969944731101]	['RF_Remap_25000-MCL']	1.663346188948983	1.0
PF3D7_0610900-GO:0006351	[0.02170969944731101]	['RF_Remap_25000-MCL']	1.663346188948983	1.0
PF3D7_0522000-GO:0006351	[0.02170969944731101]	['RF_Remap_25000-MCL']	1.663346188948983	1.0
PF3D7_0603600-GO:0006351	[0.02170969944731101]	['RF_Remap_25000-MCL']	1.663346188948983	1.0
PF3D7_0912800-GO:0006351	[0.02170969944731101]	['RF_Remap_25000-MCL']	1.663346188948983	1.0
PF3D7_0924400-GO:0006351	[0.02170969944731101]	['RF_Remap_25000-MCL']	1.663346188948983	1.0
PF3D7_0910500-GO:0006281	[0.0225308009776453]	['MI_Remap-BC']	1.6472233686850402	1.0
PF3D7_1407100-GO:0006364	[0.023093580541462055]	['absPCC_Remap-BC']	1.6365087267257494	1.0
PF3D7_1134000-GO:0009408	[0.023156859900689244]	['absPCC_Remap_0.4-BC']	1.635320331829779	1.0
PF3D7_1118200-GO:0009408	[0.023156859900689244]	['absPCC_Remap_0.4-BC']	1.635320331829779	1.0
PF3D7_0113700-GO:0009408	[0.023156859900689244]	['absPCC_Remap_0.4-BC']	1.635320331829779	1.0
PF3D7_0519100-GO:0006412	[0.025408997671658044]	['absPCC_Remap-MCL']	1.5950124665613494	1.0
PF3D7_0310000-GO:0006412	[0.025408997671658044]	['absPCC_Remap-MCL']	1.5950124665613494	1.0
PF3D7_0316100-GO:0006412	[0.025408997671658044]	['absPCC_Remap-MCL']	1.5950124665613494	1.0
PF3D7_1429100-GO:0006412	[0.025408997671658044]	['absPCC_Remap-MCL']	1.5950124665613494	1.0
PF3D7_API02100-GO:0006412	[0.025408997671658044]	['absPCC_Remap-MCL']	1.5950124665613494	1.0
PF3D7_1467400-GO:0006412	[0.025408997671658044]	['absPCC_Remap-MCL']	1.5950124665613494	1.0
PF3D7_0923500-GO:0006412	[0.025408997671658044]	['absPCC_Remap-MCL']	1.5950124665613494	1.0
PF3D7_0827500-GO:0006412	[0.025408997671658044]	['absPCC_Remap-MCL']	1.5950124665613494	1.0
PF3D7_0911100-GO:0006412	[0.025408997671658044]	['absPCC_Remap-MCL']	1.5950124665613494	1.0
PF3D7_1137500-GO:0006412	[0.025408997671658044]	['absPCC_Remap-MCL']	1.5950124665613494	1.0
PF3D7_0810100-GO:0006412	[0.025408997671658044]	['absPCC_Remap-MCL']	1.5950124665613494	1.0
PF3D7_0815600-GO:0006413	[0.02543181753994421]	['MI_Remap-BC']	1.5946226009190012	1.0
PF3D7_1007900-GO:0006413	[0.02543181753994421]	['MI_Remap-BC']	1.5946226009190012	1.0
PF3D7_1212700-GO:0006413	[0.02543181753994421]	['MI_Remap-BC']	1.5946226009190012	1.0
PF3D7_0614600-GO:0006413	[0.02543181753994421]	['MI_Remap-BC']	1.5946226009190012	1.0
PF3D7_1206200-GO:0006413	[0.02543181753994421]	['MI_Remap-BC']	1.5946226009190012	1.0
PF3D7_0728000-GO:0006413	[0.02543181753994421]	['MI_Remap-BC']	1.5946226009190012	1.0
PF3D7_0424300-GO:0009405	[0.02569563245315024]	['MI_Remap-BC']	1.5901406884464904	1.0
PF3D7_0102500-GO:0009405	[0.02569563245315024]	['MI_Remap-BC']	1.5901406884464904	1.0
PF3D7_0613400-GO:0042254	[0.026821364427715443]	['absPCC_Remap_0.3-BC']	1.5715191329588647	1.0
PF3D7_0730200-GO:0006886	[0.02700355375304273]	['RF_Remap_0.05-BC']	1.5685790775530308	1.0
PF3D7_1326800-GO:0006886	[0.02700355375304273]	['RF_Remap_0.05-BC']	1.5685790775530308	1.0
PF3D7_1119500-GO:0006886	[0.02700355375304273]	['RF_Remap_0.05-BC']	1.5685790775530308	1.0
PF3D7_1332000-GO:0006886	[0.02700355375304273]	['RF_Remap_0.05-BC']	1.5685790775530308	1.0
PF3D7_0711700-GO:0016337	[0.027889013134919573]	['RF_Remap_0.1-BC']	1.5545668531646295	1.0
PF3D7_0217400-GO:0006281	[0.027987624116881032]	['absPCC_Remap-BC']	1.5530339674403535	1.0
PF3D7_1429900-GO:0006281	[0.027987624116881032]	['absPCC_Remap-BC']	1.5530339674403535	1.0
PF3D7_0305600-GO:0006281	[0.027987624116881032]	['absPCC_Remap-BC']	1.5530339674403535	1.0
PF3D7_1415000-GO:0006281	[0.027987624116881032]	['absPCC_Remap-BC']	1.5530339674403535	1.0
PF3D7_1140300-GO:0006281	[0.027987624116881032]	['absPCC_Remap-BC']	1.5530339674403535	1.0
PF3D7_0709500-GO:0006281	[0.027987624116881032]	['absPCC_Remap-BC']	1.5530339674403535	1.0
PF3D7_0416400-GO:0006281	[0.027987624116881032]	['absPCC_Remap-BC']	1.5530339674403535	1.0
PF3D7_1449400-GO:0006281	[0.027987624116881032]	['absPCC_Remap-BC']	1.5530339674403535	1.0
PF3D7_1332600-GO:0006281	[0.027987624116881032]	['absPCC_Remap-BC']	1.5530339674403535	1.0
PF3D7_1031300-GO:0006281	[0.027987624116881032]	['absPCC_Remap-BC']	1.5530339674403535	1.0
PF3D7_0303300-GO:0006366	[0.02799270077368957]	['RF_Remap_0.1-BC']	1.5529551981924499	1.0
PF3D7_0708100-GO:0006366	[0.02799270077368957]	['RF_Remap_0.1-BC']	1.5529551981924499	1.0
PF3D7_0422100-GO:0016192	[0.02868243181230175]	['RF_Remap_0.05-BC']	1.5423840302046825	1.0
PF3D7_1011400-GO:0051603	[0.028828016662965264]	['AdaL_Remap-MCL']	1.5401852355847137	1.0
PF3D7_0410400-GO:0006364	[0.030109505765057887]	['MI_Remap-MCL']	1.5212963731909854	1.0
PF3D7_0806600-GO:0007018	[0.03053131159117385]	['RF_Remap-MCL']	1.5152545384928846	1.0
PF3D7_1465800-GO:0007018	[0.03053131159117385]	['RF_Remap-MCL']	1.5152545384928846	1.0
PF3D7_0105800-GO:0007049	[0.03445254508706823]	['absPCC_Remap_0.3-BC']	1.4627786902601998	1.0
PF3D7_1220300-GO:0007049	[0.03445254508706823]	['absPCC_Remap_0.3-BC']	1.4627786902601998	1.0
PF3D7_1449100-GO:0007049	[0.03445254508706823]	['absPCC_Remap_0.3-BC']	1.4627786902601998	1.0
PF3D7_0923500-GO:0007049	[0.03445254508706823]	['absPCC_Remap_0.3-BC']	1.4627786902601998	1.0
PF3D7_1322200-GO:0007049	[0.03445254508706823]	['absPCC_Remap_0.3-BC']	1.4627786902601998	1.0
PF3D7_1456500-GO:0007049	[0.03445254508706823]	['absPCC_Remap_0.3-BC']	1.4627786902601998	1.0
PF3D7_1321800-GO:0016192	[0.034587591086093376]	['RF_Remap-BC']	1.461079684139083	1.0
PF3D7_1451000-GO:0016192	[0.034587591086093376]	['RF_Remap-BC']	1.461079684139083	1.0
PF3D7_0904100-GO:0016192	[0.034587591086093376]	['RF_Remap-BC']	1.461079684139083	1.0
PF3D7_0217300-GO:0016192	[0.034587591086093376]	['RF_Remap-BC']	1.461079684139083	1.0
PF3D7_1145400-GO:0016192	[0.034587591086093376]	['RF_Remap-BC']	1.461079684139083	1.0
PF3D7_1145100-GO:0016192	[0.034587591086093376]	['RF_Remap-BC']	1.461079684139083	1.0
PF3D7_1439800-GO:0016192	[0.034587591086093376]	['RF_Remap-BC']	1.461079684139083	1.0
PF3D7_1316200-GO:0016192	[0.034587591086093376]	['RF_Remap-BC']	1.461079684139083	1.0
PF3D7_1034000-GO:0016192	[0.034587591086093376]	['RF_Remap-BC']	1.461079684139083	1.0
PF3D7_0617100-GO:0016192	[0.034587591086093376]	['RF_Remap-BC']	1.461079684139083	1.0
PF3D7_1455500-GO:0016192	[0.034587591086093376]	['RF_Remap-BC']	1.461079684139083	1.0
PF3D7_1324600-GO:0006412	[0.03527750293351848]	['absPCC_Remap-MCL']	1.452502163352406	1.0
PF3D7_0303300-GO:0006351	[0.03583338899834198]	['absPCC_Remap-BC']	1.4457121158172297	1.0
PF3D7_1201600-GO:0006468	[0.03693370043688205]	['RF_Remap-BC']	1.4325771776236462	1.0
PF3D7_0312400-GO:0006468	[0.03693370043688205]	['RF_Remap-BC']	1.4325771776236462	1.0
PF3D7_1433900-GO:0006468	[0.03693370043688205]	['RF_Remap-BC']	1.4325771776236462	1.0
PF3D7_1315100-GO:0006468	[0.03693370043688205]	['RF_Remap-BC']	1.4325771776236462	1.0
PF3D7_0902400-GO:0006468	[0.03693370043688205]	['RF_Remap-BC']	1.4325771776236462	1.0
PF3D7_0711700-GO:0098609	[0.0380693155874346]	['RF_Remap_0.1-BC']	1.4194249308891356	1.0
PF3D7_1113400-GO:0030433	[0.03886601631045298]	['absPCC_Remap-BC']	1.410429971410166	1.0
PF3D7_0816000-GO:0042254	[0.039458953840177405]	['MI_Remap-BC']	1.4038544332110698	1.0
PF3D7_0822800-GO:0000375	[0.039458953840177405]	['MI_Remap-BC']	1.4038544332110698	1.0
PF3D7_1231500-GO:0000375	[0.039458953840177405]	['MI_Remap-BC']	1.4038544332110698	1.0
PF3D7_0525200-GO:0051276	[0.039505480398808746]	['RF_Remap_0.05-BC']	1.4033426526807946	1.0
PF3D7_0515000-GO:0000398	[0.04123121065522165]	['absPCC_Remap_0.3-MCL']	1.3847739129996837	1.0
PF3D7_1250500-GO:0016192	[0.04221988486232122]	['MI_Remap-MCL']	1.3744829553894884	1.0
PF3D7_1432000-GO:0016192	[0.04221988486232122]	['MI_Remap-MCL']	1.3744829553894884	1.0
PF3D7_1320500-GO:0016192	[0.04221988486232122]	['MI_Remap-MCL']	1.3744829553894884	1.0
PF3D7_1118100-GO:0016192	[0.04221988486232122]	['MI_Remap-MCL']	1.3744829553894884	1.0
PF3D7_0320100-GO:0016192	[0.04221988486232122]	['MI_Remap-MCL']	1.3744829553894884	1.0
PF3D7_0207400-GO:0006508	[0.04245568287184902]	['MI_Remap-BC']	1.3720641693847102	1.0
PF3D7_0207500-GO:0006508	[0.04245568287184902]	['MI_Remap-BC']	1.3720641693847102	1.0
PF3D7_0911800-GO:0006508	[0.04245568287184902]	['MI_Remap-BC']	1.3720641693847102	1.0
PF3D7_0419300-GO:0006508	[0.04245568287184902]	['MI_Remap-BC']	1.3720641693847102	1.0
PF3D7_0902800-GO:0006508	[0.04245568287184902]	['MI_Remap-BC']	1.3720641693847102	1.0
PF3D7_0207600-GO:0006508	[0.04245568287184902]	['MI_Remap-BC']	1.3720641693847102	1.0
PF3D7_0207700-GO:0006508	[0.04245568287184902]	['MI_Remap-BC']	1.3720641693847102	1.0
PF3D7_1245100-GO:0007018	[0.04247080948573646]	['Consensus_Remap-MCL']	1.3719094613583147	1.0
PF3D7_1443800-GO:0000398	[0.04282490139421547]	['RF_Remap-BC']	1.3683036283390404	1.0
PF3D7_1203900-GO:0010564	[0.042892785354199464]	['RF_Remap_0.05-BC']	1.3676157508072828	1.0
PF3D7_1427800-GO:0006364	[0.04309333409706041]	['Consensus_Remap-BC']	1.3655899035923125	1.0
PF3D7_0622500-GO:0006364	[0.04309333409706041]	['Consensus_Remap-BC']	1.3655899035923125	1.0
PF3D7_1129100-GO:0009405	[0.043758947213833416]	['absPCC_Remap_0.3-BC']	1.3589331351372125	1.0
PF3D7_0512600-GO:0060627	[0.04407911855426085]	['absPCC_Remap_0.5-BC']	1.3557670986128971	1.0
PF3D7_0106800-GO:0060627	[0.04407911855426085]	['absPCC_Remap_0.5-BC']	1.3557670986128971	1.0
PF3D7_1231100-GO:0060627	[0.04407911855426085]	['absPCC_Remap_0.5-BC']	1.3557670986128971	1.0
PF3D7_1144900-GO:0060627	[0.04407911855426085]	['absPCC_Remap_0.5-BC']	1.3557670986128971	1.0
PF3D7_1231600-GO:0008380	[0.04467599777383712]	['RF_Remap_0.05-BC']	1.3499257393744672	1.0
PF3D7_0818000-GO:0008380	[0.04467599777383712]	['RF_Remap_0.05-BC']	1.3499257393744672	1.0
PF3D7_1250500-GO:0006886	[0.044753026431834576]	['MI_Remap-MCL']	1.3491775901089051	1.0
PF3D7_1104100-GO:0006886	[0.044753026431834576]	['MI_Remap-MCL']	1.3491775901089051	1.0
PF3D7_1432000-GO:0006886	[0.044753026431834576]	['MI_Remap-MCL']	1.3491775901089051	1.0
PF3D7_0815200-GO:0006886	[0.044753026431834576]	['MI_Remap-MCL']	1.3491775901089051	1.0
PF3D7_1366600-GO:0006886	[0.044753026431834576]	['MI_Remap-MCL']	1.3491775901089051	1.0
PF3D7_1320500-GO:0006886	[0.044753026431834576]	['MI_Remap-MCL']	1.3491775901089051	1.0
PF3D7_0913900-GO:0006418	[0.04481044048375223]	['RF_Remap_0.05-BC']	1.3486207869791074	1.0
PF3D7_1251700-GO:0006418	[0.04481044048375223]	['RF_Remap_0.05-BC']	1.3486207869791074	1.0
PF3D7_1225100-GO:0006418	[0.04481044048375223]	['RF_Remap_0.05-BC']	1.3486207869791074	1.0
PF3D7_1213800-GO:0006418	[0.04481044048375223]	['RF_Remap_0.05-BC']	1.3486207869791074	1.0
PF3D7_1317200-GO:0006355	[0.04515147628723643]	['MI_Remap-BC']	1.3453280452858274	1.0
PF3D7_1449500-GO:0006355	[0.04515147628723643]	['MI_Remap-BC']	1.3453280452858274	1.0
PF3D7_1429200-GO:0006355	[0.04515147628723643]	['MI_Remap-BC']	1.3453280452858274	1.0
PF3D7_0520400-GO:0006355	[0.04515147628723643]	['MI_Remap-BC']	1.3453280452858274	1.0
PF3D7_0516800-GO:0006355	[0.04515147628723643]	['MI_Remap-BC']	1.3453280452858274	1.0
PF3D7_1241400-GO:0006355	[0.04515147628723643]	['MI_Remap-BC']	1.3453280452858274	1.0
PF3D7_1239200-GO:0006355	[0.04515147628723643]	['MI_Remap-BC']	1.3453280452858274	1.0
PF3D7_1112600-GO:0006355	[0.04515147628723643]	['MI_Remap-BC']	1.3453280452858274	1.0
PF3D7_0603600-GO:0006355	[0.04515147628723643]	['MI_Remap-BC']	1.3453280452858274	1.0
PF3D7_1033700-GO:0006355	[0.04515147628723643]	['MI_Remap-BC']	1.3453280452858274	1.0
PF3D7_1222400-GO:0006355	[0.04515147628723643]	['MI_Remap-BC']	1.3453280452858274	1.0
PF3D7_1128600-GO:0006355	[0.04515147628723643]	['MI_Remap-BC']	1.3453280452858274	1.0
PF3D7_1008100-GO:0006355	[0.04515147628723643]	['MI_Remap-BC']	1.3453280452858274	1.0
PF3D7_1006100-GO:0006355	[0.04515147628723643]	['MI_Remap-BC']	1.3453280452858274	1.0
PF3D7_0624000-GO:0006096	[0.04516618197008659]	['MI_Remap-MCL']	1.3451866200741003	1.0
PF3D7_1368300-GO:0006281	[0.046418910168855534]	['RF_Remap_0.1-BC']	1.3333050602008336	1.0
PF3D7_1443300-GO:0008380	[0.04659182986499532]	['RF_Remap-BC']	1.3316902325725086	1.0
PF3D7_1124400-GO:0008380	[0.04659182986499532]	['RF_Remap-BC']	1.3316902325725086	1.0
PF3D7_0522800-GO:0008380	[0.04659182986499532]	['RF_Remap-BC']	1.3316902325725086	1.0
PF3D7_0922700-GO:0008380	[0.04659182986499532]	['RF_Remap-BC']	1.3316902325725086	1.0
PF3D7_0926300-GO:0006468	[0.0467940461507734]	['RF_Remap_0.1-BC']	1.3298094009505714	1.0
PF3D7_1367600-GO:0000027	[0.04888160705157993]	['RF_Remap-MCL']	1.3108545244888985	1.0
PF3D7_1367600-GO:0042273	[0.04888160705157993]	['RF_Remap-MCL']	1.3108545244888985	1.0
PF3D7_0530100-GO:0016192	[0.04941963269650948]	['absPCC_Remap_0.4-MCL']	1.3061004867459975	1.0
