# Supplementary material for: Enhancing Gene Co-Expression Network Inference for the Malaria Parasite Plasmodium falciparum
Source: Genes (Basel). 2024 May 25;15(6):685. doi: 10.3390/genes15060685 (PMC11202799; doi:10.3390/genes15060685)
Supplement: Supplementary file 1 [file genes-15-00685-s001.zip › Additional Files/Additional File S2.txt]

Association	Adjusted P-values	Network-Clusters	Aggregated_Log_Q	Source_count
PF3D7_1466700-GO:0006412	[3.7943048458684663e-14, 4.710361546919431e-19, 3.0628504677966094e-18, 9.516817538181815e-23, 8.901090524922439e-21, 4.6650920245398775e-19, 1.3095232735495827e-20, 3.2945163465789474e-20, 1.2198203520786398e-08, 0.020273281359919498, 3.8380438791910115e-21, 2.483748862774468e-26, 1.4404263680729766e-19, 3.696206206334056e-24, 4.9343034411384215e-20, 1.7210063306024094e-21, 3.875961376192157e-06…	['absPCC_Remap_0.3-BC', 'MI_Remap-MCL', 'RF_Remap_0.1-MCL', 'RF_Remap-MCL', 'MI_Remap-BC', 'absPCC_Remap_0.5-BC', 'Consensus_Remap-BC', 'absPCC_Remap_0.3-MCL', 'RF_Remap-BC', 'RF_Remap_0.05-MCL', 'RF_Remap_25000-BC', 'absPCC_Remap-BC', 'absPCC_Remap_0.4-MCL', 'absPCC_Remap_0.4-BC', 'absPCC_Remap-MCL', 'Consensus_Remap-MCL', 'absPCC_Remap_0.5-MCL', 'RF_Remap_25000-MCL', 'RF_Remap_0.05-BC', 'RF_Rem…	335.6775897008401	20.0
PF3D7_1311800-GO:0006412	[2.8970944650571787e-11, 4.710361546919431e-19, 3.0628504677966094e-18, 9.516817538181815e-23, 8.901090524922439e-21, 4.6650920245398775e-19, 1.3095232735495827e-20, 3.2945163465789474e-20, 1.2198203520786398e-08, 0.020273281359919498, 3.8380438791910115e-21, 2.483748862774468e-26, 3.9705992974883716e-22, 3.696206206334056e-24, 4.9343034411384215e-20, 1.7210063306024094e-21, 3.875961376192157e-06…	['absPCC_Remap_0.3-BC', 'MI_Remap-MCL', 'RF_Remap_0.1-MCL', 'RF_Remap-MCL', 'MI_Remap-BC', 'absPCC_Remap_0.5-BC', 'Consensus_Remap-BC', 'absPCC_Remap_0.3-MCL', 'RF_Remap-BC', 'RF_Remap_0.05-MCL', 'RF_Remap_25000-BC', 'absPCC_Remap-BC', 'absPCC_Remap_0.4-MCL', 'absPCC_Remap_0.4-BC', 'absPCC_Remap-MCL', 'Consensus_Remap-MCL', 'absPCC_Remap_0.5-MCL', 'RF_Remap_25000-MCL', 'RF_Remap_0.05-BC', 'RF_Rem…	335.35439426636475	20.0
PF3D7_1408000-GO:0006412	[2.8970944650571787e-11, 4.710361546919431e-19, 3.0628504677966094e-18, 9.516817538181815e-23, 8.901090524922439e-21, 4.6650920245398775e-19, 1.3095232735495827e-20, 3.2945163465789474e-20, 4.852083531134997e-08, 0.020273281359919498, 3.8380438791910115e-21, 2.483748862774468e-26, 3.9705992974883716e-22, 3.696206206334056e-24, 4.9343034411384215e-20, 1.7210063306024094e-21, 3.875961376192157e-06,…	['absPCC_Remap_0.3-BC', 'MI_Remap-MCL', 'RF_Remap_0.1-MCL', 'RF_Remap-MCL', 'MI_Remap-BC', 'absPCC_Remap_0.5-BC', 'Consensus_Remap-BC', 'absPCC_Remap_0.3-MCL', 'RF_Remap-BC', 'RF_Remap_0.05-MCL', 'RF_Remap_25000-BC', 'absPCC_Remap-BC', 'absPCC_Remap_0.4-MCL', 'absPCC_Remap_0.4-BC', 'absPCC_Remap-MCL', 'Consensus_Remap-MCL', 'absPCC_Remap_0.5-MCL', 'RF_Remap_25000-MCL', 'RF_Remap_0.05-BC', 'RF_Rem…	334.75476187256453	20.0
PF3D7_0916600-GO:0006412	[2.8970944650571787e-11, 4.710361546919431e-19, 3.0628504677966094e-18, 9.516817538181815e-23, 8.901090524922439e-21, 4.6650920245398775e-19, 1.3095232735495827e-20, 3.2945163465789474e-20, 1.2198203520786398e-08, 0.020273281359919498, 3.8380438791910115e-21, 2.483748862774468e-26, 1.4404263680729766e-19, 3.696206206334056e-24, 4.9343034411384215e-20, 1.7210063306024094e-21, 3.875961376192157e-06…	['absPCC_Remap_0.3-BC', 'MI_Remap-MCL', 'RF_Remap_0.1-MCL', 'RF_Remap-MCL', 'MI_Remap-BC', 'absPCC_Remap_0.5-BC', 'Consensus_Remap-BC', 'absPCC_Remap_0.3-MCL', 'RF_Remap-BC', 'RF_Remap_0.05-MCL', 'RF_Remap_25000-BC', 'absPCC_Remap-BC', 'absPCC_Remap_0.4-MCL', 'absPCC_Remap_0.4-BC', 'absPCC_Remap-MCL', 'Consensus_Remap-MCL', 'absPCC_Remap_0.5-MCL', 'RF_Remap_25000-MCL', 'RF_Remap_0.05-BC', 'RF_Rem…	332.7947592649205	20.0
PF3D7_0922600-GO:0006412	[3.7943048458684663e-14, 4.710361546919431e-19, 3.0628504677966094e-18, 9.516817538181815e-23, 8.901090524922439e-21, 4.6650920245398775e-19, 1.3095232735495827e-20, 3.2945163465789474e-20, 1.2198203520786398e-08, 0.020273281359919498, 3.8380438791910115e-21, 2.483748862774468e-26, 1.4404263680729766e-19, 3.696206206334056e-24, 4.9343034411384215e-20, 1.7210063306024094e-21, 3.46889673798875e-11,…	['absPCC_Remap_0.3-BC', 'MI_Remap-MCL', 'RF_Remap_0.1-MCL', 'RF_Remap-MCL', 'MI_Remap-BC', 'absPCC_Remap_0.5-BC', 'Consensus_Remap-BC', 'absPCC_Remap_0.3-MCL', 'RF_Remap_0.05-MCL', 'RF_Remap_25000-BC', 'absPCC_Remap-BC', 'absPCC_Remap_0.4-MCL', 'absPCC_Remap_0.4-BC', 'absPCC_Remap-MCL', 'Consensus_Remap-MCL', 'absPCC_Remap_0.5-MCL', 'RF_Remap_25000-MCL', 'RF_Remap_0.05-BC', 'RF_Remap_0.1-BC']	330.26596914151236	19.0
PF3D7_1442300-GO:0006412	[2.8970944650571787e-11, 4.710361546919431e-19, 3.0628504677966094e-18, 9.516817538181815e-23, 8.901090524922439e-21, 4.6650920245398775e-19, 8.312020283841287e-20, 3.2945163465789474e-20, 1.2198203520786398e-08, 0.020273281359919498, 3.8380438791910115e-21, 2.483748862774468e-26, 1.4404263680729766e-19, 3.696206206334056e-24, 4.9343034411384215e-20, 1.7210063306024094e-21, 3.46889673798875e-11, …	['absPCC_Remap_0.3-BC', 'MI_Remap-MCL', 'RF_Remap_0.1-MCL', 'RF_Remap-MCL', 'MI_Remap-BC', 'absPCC_Remap_0.5-BC', 'Consensus_Remap-BC', 'absPCC_Remap_0.3-MCL', 'RF_Remap_0.05-MCL', 'RF_Remap_25000-BC', 'absPCC_Remap-BC', 'absPCC_Remap_0.4-MCL', 'absPCC_Remap_0.4-BC', 'absPCC_Remap-MCL', 'Consensus_Remap-MCL', 'absPCC_Remap_0.5-MCL', 'RF_Remap_25000-MCL', 'RF_Remap_0.05-BC', 'RF_Remap_0.1-BC']	326.58054533257666	19.0
PF3D7_0724200-GO:0006412	[2.8970944650571787e-11, 4.710361546919431e-19, 3.0628504677966094e-18, 9.516817538181815e-23, 8.901090524922439e-21, 4.6650920245398775e-19, 4.257167376623377e-14, 3.2945163465789474e-20, 1.2198203520786398e-08, 0.020273281359919498, 3.8380438791910115e-21, 2.483748862774468e-26, 1.4404263680729766e-19, 3.696206206334056e-24, 4.9343034411384215e-20, 1.7210063306024094e-21, 3.875961376192157e-06,…	['absPCC_Remap_0.3-BC', 'MI_Remap-MCL', 'RF_Remap_0.1-MCL', 'RF_Remap-MCL', 'MI_Remap-BC', 'absPCC_Remap_0.5-BC', 'Consensus_Remap-BC', 'absPCC_Remap_0.3-MCL', 'RF_Remap-BC', 'RF_Remap_0.05-MCL', 'RF_Remap_25000-BC', 'absPCC_Remap-BC', 'absPCC_Remap_0.4-MCL', 'absPCC_Remap_0.4-BC', 'absPCC_Remap-MCL', 'Consensus_Remap-MCL', 'absPCC_Remap_0.5-MCL', 'RF_Remap_25000-MCL', 'RF_Remap_0.05-BC', 'RF_Rem…	326.2827517608432	20.0
PF3D7_1323200-GO:0006412	[2.8970944650571787e-11, 4.710361546919431e-19, 3.0628504677966094e-18, 1.7282662068292684e-18, 8.901090524922439e-21, 4.6650920245398775e-19, 4.257167376623377e-14, 3.2945163465789474e-20, 4.852083531134997e-08, 0.020273281359919498, 3.8380438791910115e-21, 2.483748862774468e-26, 3.9705992974883716e-22, 3.696206206334056e-24, 4.9343034411384215e-20, 1.7210063306024094e-21, 3.875961376192157e-06,…	['absPCC_Remap_0.3-BC', 'MI_Remap-MCL', 'RF_Remap_0.1-MCL', 'RF_Remap-MCL', 'MI_Remap-BC', 'absPCC_Remap_0.5-BC', 'Consensus_Remap-BC', 'absPCC_Remap_0.3-MCL', 'RF_Remap-BC', 'RF_Remap_0.05-MCL', 'RF_Remap_25000-BC', 'absPCC_Remap-BC', 'absPCC_Remap_0.4-MCL', 'absPCC_Remap_0.4-BC', 'absPCC_Remap-MCL', 'Consensus_Remap-MCL', 'absPCC_Remap_0.5-MCL', 'RF_Remap_25000-MCL', 'RF_Remap_0.05-BC', 'RF_Rem…	323.9836354731653	20.0
PF3D7_1468700-GO:0006412	[9.085691371962617e-15, 4.710361546919431e-19, 3.0628504677966094e-18, 9.516817538181815e-23, 8.901090524922439e-21, 4.6650920245398775e-19, 1.3095232735495827e-20, 3.2945163465789474e-20, 1.633879852999778e-07, 0.020273281359919498, 3.8380438791910115e-21, 2.483748862774468e-26, 8.912824692786373e-13, 3.696206206334056e-24, 7.621354941151536e-13, 1.7210063306024094e-21, 3.875961376192157e-06, 3.…	['absPCC_Remap_0.3-BC', 'MI_Remap-MCL', 'RF_Remap_0.1-MCL', 'RF_Remap-MCL', 'MI_Remap-BC', 'absPCC_Remap_0.5-BC', 'Consensus_Remap-BC', 'absPCC_Remap_0.3-MCL', 'RF_Remap-BC', 'RF_Remap_0.05-MCL', 'RF_Remap_25000-BC', 'absPCC_Remap-BC', 'absPCC_Remap_0.4-MCL', 'absPCC_Remap_0.4-BC', 'absPCC_Remap-MCL', 'Consensus_Remap-MCL', 'absPCC_Remap_0.5-MCL', 'RF_Remap_25000-MCL', 'RF_Remap_0.05-BC', 'RF_Rem…	321.1911090622574	20.0
PF3D7_0919000-GO:0006412	[8.278222616210687e-05, 4.710361546919431e-19, 3.0628504677966094e-18, 9.516817538181815e-23, 8.901090524922439e-21, 4.6650920245398775e-19, 1.3095232735495827e-20, 3.2945163465789474e-20, 1.633879852999778e-07, 0.020273281359919498, 3.8380438791910115e-21, 2.483748862774468e-26, 5.4347025885014144e-15, 3.696206206334056e-24, 4.9343034411384215e-20, 1.7210063306024094e-21, 3.875961376192157e-06, …	['absPCC_Remap_0.3-BC', 'MI_Remap-MCL', 'RF_Remap_0.1-MCL', 'RF_Remap-MCL', 'MI_Remap-BC', 'absPCC_Remap_0.5-BC', 'Consensus_Remap-BC', 'absPCC_Remap_0.3-MCL', 'RF_Remap-BC', 'RF_Remap_0.05-MCL', 'RF_Remap_25000-BC', 'absPCC_Remap-BC', 'absPCC_Remap_0.4-MCL', 'absPCC_Remap_0.4-BC', 'absPCC_Remap-MCL', 'Consensus_Remap-MCL', 'absPCC_Remap_0.5-MCL', 'RF_Remap_25000-MCL', 'RF_Remap_0.05-BC', 'RF_Rem…	320.635175857926	20.0
PF3D7_1037700-GO:0006412	[2.889710721780432e-07, 0.0013745249053341664, 4.710361546919431e-19, 3.0628504677966094e-18, 9.516817538181815e-23, 8.901090524922439e-21, 4.6650920245398775e-19, 4.257167376623377e-14, 3.2945163465789474e-20, 4.852083531134997e-08, 0.020273281359919498, 3.8380438791910115e-21, 2.483748862774468e-26, 1.4404263680729766e-19, 3.696206206334056e-24, 2.780010070264064e-12, 1.7210063306024094e-21, 3.…	['absPCC_Remap_0.3-BC', 'MI_Remap-MCL', 'RF_Remap_0.1-MCL', 'RF_Remap-MCL', 'MI_Remap-BC', 'absPCC_Remap_0.5-BC', 'Consensus_Remap-BC', 'absPCC_Remap_0.3-MCL', 'RF_Remap-BC', 'RF_Remap_0.05-MCL', 'RF_Remap_25000-BC', 'absPCC_Remap-BC', 'absPCC_Remap_0.4-MCL', 'absPCC_Remap_0.4-BC', 'absPCC_Remap-MCL', 'AdaL_Remap-BC', 'Consensus_Remap-MCL', 'absPCC_Remap_0.5-MCL', 'RF_Remap_25000-MCL', 'RF_Remap_…	316.7952545251395	21.0
PF3D7_1213800-GO:0006412	[2.8970944650571787e-11, 4.710361546919431e-19, 3.0628504677966094e-18, 9.516817538181815e-23, 8.901090524922439e-21, 4.6650920245398775e-19, 1.3095232735495827e-20, 3.2945163465789474e-20, 1.2198203520786398e-08, 0.020273281359919498, 3.8380438791910115e-21, 1.4404263680729766e-19, 3.696206206334056e-24, 4.9343034411384215e-20, 1.7210063306024094e-21, 3.875961376192157e-06, 3.46889673798875e-11,…	['absPCC_Remap_0.3-BC', 'MI_Remap-MCL', 'RF_Remap_0.1-MCL', 'RF_Remap-MCL', 'MI_Remap-BC', 'absPCC_Remap_0.5-BC', 'Consensus_Remap-BC', 'absPCC_Remap_0.3-MCL', 'RF_Remap-BC', 'RF_Remap_0.05-MCL', 'RF_Remap_25000-BC', 'absPCC_Remap-BC', 'absPCC_Remap_0.4-MCL', 'absPCC_Remap_0.4-BC', 'absPCC_Remap-MCL', 'Consensus_Remap-MCL', 'absPCC_Remap_0.5-MCL', 'RF_Remap_0.05-BC', 'RF_Remap_0.1-BC']	307.1898669461894	19.0
PF3D7_1450000-GO:0006412	[2.8970944650571787e-11, 4.710361546919431e-19, 3.0628504677966094e-18, 9.516817538181815e-23, 8.901090524922439e-21, 4.6650920245398775e-19, 4.257167376623377e-14, 3.2945163465789474e-20, 7.936505285998611e-06, 0.020273281359919498, 3.8380438791910115e-21, 2.483748862774468e-26, 2.839139751724138e-15, 3.696206206334056e-24, 7.621354941151536e-13, 1.7210063306024094e-21, 3.46889673798875e-11, 5.6…	['absPCC_Remap_0.3-BC', 'MI_Remap-MCL', 'RF_Remap_0.1-MCL', 'RF_Remap-MCL', 'MI_Remap-BC', 'absPCC_Remap_0.5-BC', 'Consensus_Remap-BC', 'absPCC_Remap_0.3-MCL', 'RF_Remap_0.05-MCL', 'RF_Remap_25000-BC', 'absPCC_Remap-BC', 'absPCC_Remap_0.4-MCL', 'absPCC_Remap_0.4-BC', 'absPCC_Remap-MCL', 'Consensus_Remap-MCL', 'absPCC_Remap_0.5-MCL', 'RF_Remap_25000-MCL', 'RF_Remap_0.05-BC', 'RF_Remap_0.1-BC']	306.5742957245748	19.0
PF3D7_1010600-GO:0006412	[2.8970944650571787e-11, 4.710361546919431e-19, 3.0628504677966094e-18, 9.516817538181815e-23, 8.901090524922439e-21, 4.6650920245398775e-19, 1.3095232735495827e-20, 3.2945163465789474e-20, 4.852083531134997e-08, 0.020273281359919498, 3.8380438791910115e-21, 1.4404263680729766e-19, 3.696206206334056e-24, 4.9343034411384215e-20, 1.7210063306024094e-21, 3.46889673798875e-11, 5.68268461976908e-16, 2…	['MI_Remap-BC', 'absPCC_Remap_0.3-BC', 'absPCC_Remap_0.4-BC', 'absPCC_Remap_0.5-BC', 'RF_Remap_0.05-MCL', 'RF_Remap_25000-BC', 'absPCC_Remap-MCL', 'absPCC_Remap-BC', 'MI_Remap-MCL', 'Consensus_Remap-BC', 'Consensus_Remap-MCL', 'absPCC_Remap_0.5-MCL', 'RF_Remap_0.1-MCL', 'absPCC_Remap_0.3-MCL', 'RF_Remap_0.05-BC', 'RF_Remap_0.1-BC', 'absPCC_Remap_0.4-MCL', 'RF_Remap-MCL']	301.1786139930615	18.0
PF3D7_0807300-GO:0006412	[2.889710721780432e-07, 4.710361546919431e-19, 3.0628504677966094e-18, 1.7282662068292684e-18, 0.00025587909847715734, 4.6650920245398775e-19, 4.257167376623377e-14, 3.2945163465789474e-20, 7.936505285998611e-06, 0.028828016662965264, 3.8380438791910115e-21, 2.483748862774468e-26, 3.9705992974883716e-22, 3.696206206334056e-24, 4.304633142857143e-16, 1.7210063306024094e-21, 3.875961376192157e-06, …	['absPCC_Remap_0.3-BC', 'MI_Remap-MCL', 'RF_Remap_0.1-MCL', 'RF_Remap-MCL', 'absPCC_Remap_0.5-BC', 'Consensus_Remap-BC', 'absPCC_Remap_0.3-MCL', 'RF_Remap-BC', 'RF_Remap_0.05-MCL', 'RF_Remap_25000-BC', 'absPCC_Remap-BC', 'absPCC_Remap_0.4-MCL', 'absPCC_Remap_0.4-BC', 'absPCC_Remap-MCL', 'AdaL_Remap-BC', 'Consensus_Remap-MCL', 'absPCC_Remap_0.5-MCL', 'RF_Remap_25000-MCL', 'RF_Remap_0.05-BC', 'RF_R…	297.2188501168196	20.0
PF3D7_1434700-GO:0006412	[2.8970944650571787e-11, 4.710361546919431e-19, 3.0628504677966094e-18, 1.7282662068292684e-18, 8.901090524922439e-21, 4.6650920245398775e-19, 4.257167376623377e-14, 3.2945163465789474e-20, 0.020273281359919498, 3.8380438791910115e-21, 3.2032624872354074e-14, 3.696206206334056e-24, 4.9343034411384215e-20, 1.7210063306024094e-21, 3.875961376192157e-06, 3.46889673798875e-11, 5.68268461976908e-16, 2…	['MI_Remap-BC', 'absPCC_Remap_0.3-BC', 'absPCC_Remap_0.4-BC', 'absPCC_Remap_0.5-BC', 'RF_Remap_0.05-MCL', 'RF_Remap_25000-BC', 'absPCC_Remap-MCL', 'MI_Remap-MCL', 'Consensus_Remap-BC', 'Consensus_Remap-MCL', 'absPCC_Remap_0.5-MCL', 'RF_Remap_0.1-MCL', 'absPCC_Remap_0.3-MCL', 'RF_Remap-BC', 'RF_Remap_0.05-BC', 'RF_Remap_0.1-BC', 'absPCC_Remap_0.4-MCL', 'RF_Remap-MCL']	283.1579349568821	18.0
PF3D7_1348300-GO:0006412	[0.0005814942525887628, 0.0051824669017814145, 2.8970944650571787e-11, 4.710361546919431e-19, 3.0628504677966094e-18, 1.7282662068292684e-18, 8.901090524922439e-21, 4.6650920245398775e-19, 1.3095232735495827e-20, 3.2945163465789474e-20, 1.2198203520786398e-08, 0.020273281359919498, 0.03630172846376048, 3.696206206334056e-24, 4.9343034411384215e-20, 1.7210063306024094e-21, 3.875961376192157e-06, 3…	['absPCC_Remap_0.3-BC', 'MI_Remap-MCL', 'RF_Remap_0.1-MCL', 'RF_Remap-MCL', 'MI_Remap-BC', 'absPCC_Remap_0.5-BC', 'Consensus_Remap-BC', 'absPCC_Remap_0.3-MCL', 'RF_Remap-BC', 'RF_Remap_0.05-MCL', 'RF_Remap_25000-BC', 'absPCC_Remap-BC', 'absPCC_Remap_0.4-MCL', 'absPCC_Remap_0.4-BC', 'absPCC_Remap-MCL', 'AdaL_Remap-BC', 'Consensus_Remap-MCL', 'absPCC_Remap_0.5-MCL', 'AdaL_Remap-MCL', 'RF_Remap_0.1-…	270.63433978166444	20.0
PF3D7_1202000-GO:0006412	[4.710361546919431e-19, 3.0628504677966094e-18, 9.516817538181815e-23, 8.901090524922439e-21, 4.6650920245398775e-19, 4.257167376623377e-14, 3.2945163465789474e-20, 1.2198203520786398e-08, 0.020273281359919498, 3.8380438791910115e-21, 4.1988497479696093e-07, 0.00012401395612780951, 4.9343034411384215e-20, 1.7210063306024094e-21, 3.875961376192157e-06, 3.46889673798875e-11, 5.68268461976908e-16, 2…	['absPCC_Remap_0.3-BC', 'absPCC_Remap_0.4-BC', 'absPCC_Remap_0.5-BC', 'RF_Remap_0.05-MCL', 'RF_Remap_25000-BC', 'absPCC_Remap-MCL', 'absPCC_Remap-BC', 'MI_Remap-MCL', 'Consensus_Remap-BC', 'Consensus_Remap-MCL', 'absPCC_Remap_0.5-MCL', 'RF_Remap_0.1-MCL', 'absPCC_Remap_0.3-MCL', 'RF_Remap-BC', 'RF_Remap_0.05-BC', 'RF_Remap_0.1-BC', 'absPCC_Remap_0.4-MCL', 'RF_Remap-MCL']	258.14946845720607	18.0
PF3D7_1240900-GO:0020013	[4.029850853493519e-17, 2.113067992356688e-15, 7.788457559730337e-19, 5.1008302799999985e-28, 4.839566027877839e-12, 6.160949952761671e-17, 1.6888569783320348e-13, 5.425294779299307e-05, 3.551189455870981e-05, 1.246922161832061e-14, 5.956625494747863e-05, 3.2772011516401127e-07, 1.7442254889370934e-18, 0.0008809280528855315, 7.251358083484575e-14, 0.0019955100300686475, 8.178136240151226e-18, 0.0…	['absPCC_Remap_0.3-BC', 'MI_Remap-MCL', 'RF_Remap_0.1-MCL', 'RF_Remap-MCL', 'MI_Remap-BC', 'absPCC_Remap_0.5-BC', 'Consensus_Remap-BC', 'absPCC_Remap_0.3-MCL', 'RF_Remap-BC', 'RF_Remap_0.05-MCL', 'RF_Remap_25000-BC', 'absPCC_Remap-BC', 'absPCC_Remap_0.4-MCL', 'absPCC_Remap_0.4-BC', 'absPCC_Remap-MCL', 'AdaL_Remap-BC', 'Consensus_Remap-MCL', 'absPCC_Remap_0.5-MCL', 'RF_Remap_25000-MCL', 'AdaL_Rema…	253.1338290490081	22.0
PF3D7_1240900-GO:0020035	[4.029850853493519e-17, 2.113067992356688e-15, 1.5445247491362424e-18, 5.1008302799999985e-28, 4.839566027877839e-12, 6.160949952761671e-17, 2.254534112787927e-15, 5.425294779299307e-05, 3.551189455870981e-05, 1.246922161832061e-14, 1.048635552400835e-06, 3.2772011516401127e-07, 1.476144735915119e-16, 0.0002023556351431392, 2.9986980428779303e-12, 0.0019955100300686475, 2.793688587341772e-17, 0.0…	['absPCC_Remap_0.3-BC', 'MI_Remap-MCL', 'RF_Remap_0.1-MCL', 'RF_Remap-MCL', 'MI_Remap-BC', 'absPCC_Remap_0.5-BC', 'Consensus_Remap-BC', 'absPCC_Remap_0.3-MCL', 'RF_Remap-BC', 'RF_Remap_0.05-MCL', 'RF_Remap_25000-BC', 'absPCC_Remap-BC', 'absPCC_Remap_0.4-MCL', 'absPCC_Remap_0.4-BC', 'absPCC_Remap-MCL', 'AdaL_Remap-BC', 'Consensus_Remap-MCL', 'absPCC_Remap_0.5-MCL', 'RF_Remap_25000-MCL', 'AdaL_Rema…	251.70016179307854	22.0
PF3D7_1462900-GO:0006412	[0.036636445826978704, 4.710361546919431e-19, 3.0628504677966094e-18, 1.7282662068292684e-18, 4.9343034411384215e-20, 4.6650920245398775e-19, 4.257167376623377e-14, 3.2945163465789474e-20, 4.852083531134997e-08, 0.020273281359919498, 3.8380438791910115e-21, 0.00012401395612780951, 4.9343034411384215e-20, 1.7210063306024094e-21, 3.46889673798875e-11, 5.68268461976908e-16, 2.7642702185970635e-18]	['MI_Remap-BC', 'absPCC_Remap_0.3-BC', 'absPCC_Remap_0.4-BC', 'absPCC_Remap_0.5-BC', 'RF_Remap_0.05-MCL', 'RF_Remap_25000-BC', 'absPCC_Remap-MCL', 'absPCC_Remap-BC', 'MI_Remap-MCL', 'Consensus_Remap-BC', 'Consensus_Remap-MCL', 'absPCC_Remap_0.5-MCL', 'RF_Remap_0.1-MCL', 'absPCC_Remap_0.3-MCL', 'RF_Remap_0.1-BC', 'absPCC_Remap_0.4-MCL', 'RF_Remap-MCL']	242.194530971972	17.0
PF3D7_1340900-GO:0006412	[2.889710721780432e-07, 9.085691371962617e-15, 4.710361546919431e-19, 1.1736054167935437e-06, 1.7282662068292684e-18, 2.3550201948220959e-07, 4.6650920245398775e-19, 4.685127287178539e-08, 3.2945163465789474e-20, 4.852083531134997e-08, 0.020273281359919498, 3.8380438791910115e-21, 2.483748862774468e-26, 3.2032624872354074e-14, 0.00012401395612780951, 0.03465577395353511, 1.7210063306024094e-21, 3…	['absPCC_Remap_0.3-BC', 'MI_Remap-MCL', 'RF_Remap_0.1-MCL', 'RF_Remap-MCL', 'MI_Remap-BC', 'absPCC_Remap_0.5-BC', 'Consensus_Remap-BC', 'absPCC_Remap_0.3-MCL', 'RF_Remap_0.05-MCL', 'RF_Remap_25000-BC', 'absPCC_Remap-BC', 'absPCC_Remap_0.4-MCL', 'absPCC_Remap_0.4-BC', 'absPCC_Remap-MCL', 'AdaL_Remap-BC', 'Consensus_Remap-MCL', 'absPCC_Remap_0.5-MCL', 'RF_Remap_25000-MCL', 'RF_Remap_0.05-BC', 'RF_R…	239.8483991181303	20.0
PF3D7_1240900-GO:0020033	[5.3578986086212167e-17, 2.613563989364845e-15, 4.6889252521100915e-17, 2.8843022431093115e-26, 6.229931346951503e-12, 8.728542377560974e-17, 2.3547275294117656e-13, 6.0008962813186795e-05, 4.077412866359447e-05, 1.6881809044941332e-14, 7.914341969153166e-05, 3.745769710804204e-07, 2.1937905665410263e-16, 0.001484859470427654, 6.9713767384615375e-12, 0.003518857872594361, 1.2436400452682926e-15, …	['absPCC_Remap_0.3-BC', 'MI_Remap-MCL', 'RF_Remap_0.1-MCL', 'RF_Remap-MCL', 'MI_Remap-BC', 'absPCC_Remap_0.5-BC', 'Consensus_Remap-BC', 'absPCC_Remap_0.3-MCL', 'RF_Remap-BC', 'RF_Remap_0.05-MCL', 'RF_Remap_25000-BC', 'absPCC_Remap-BC', 'absPCC_Remap_0.4-MCL', 'absPCC_Remap_0.4-BC', 'absPCC_Remap-MCL', 'AdaL_Remap-BC', 'Consensus_Remap-MCL', 'absPCC_Remap_0.5-MCL', 'RF_Remap_25000-MCL', 'AdaL_Rema…	238.21342299677798	22.0
PF3D7_0407300-GO:0006412	[4.710361546919431e-19, 3.0628504677966094e-18, 9.516817538181815e-23, 8.901090524922439e-21, 4.6650920245398775e-19, 8.963476520457063e-06, 3.2945163465789474e-20, 7.843699489776047e-05, 0.020273281359919498, 3.8380438791910115e-21, 3.2032624872354074e-14, 0.00012401395612780951, 2.8224205211259594e-11, 6.62896274505099e-05, 3.875961376192157e-06, 3.46889673798875e-11, 5.68268461976908e-16, 2.76…	['absPCC_Remap_0.3-BC', 'absPCC_Remap_0.4-BC', 'absPCC_Remap_0.5-BC', 'RF_Remap_0.05-MCL', 'RF_Remap_25000-BC', 'absPCC_Remap-MCL', 'absPCC_Remap-BC', 'MI_Remap-MCL', 'Consensus_Remap-BC', 'Consensus_Remap-MCL', 'absPCC_Remap_0.5-MCL', 'RF_Remap_0.1-MCL', 'absPCC_Remap_0.3-MCL', 'RF_Remap-BC', 'RF_Remap_0.05-BC', 'RF_Remap_0.1-BC', 'absPCC_Remap_0.4-MCL', 'RF_Remap-MCL']	227.79236645417458	18.0
PF3D7_1200500-GO:0009405	[1.5345587651452284e-13, 9.332361807639209e-10, 4.056450359124088e-14, 5.561508383999999e-29, 3.460090316869565e-09, 1.1317517264516127e-13, 1.8375276905660366e-12, 0.0057382050526315785, 5.320483847704724e-11, 1.0057039974370706e-09, 2.4508354304471333e-06, 0.00011478555883040935, 2.5074318459492737e-15, 0.0017076726211764704, 7.16046915146313e-11, 0.0026706392078872645, 1.3150242379899494e-16, …	['absPCC_Remap_0.3-BC', 'MI_Remap-MCL', 'RF_Remap_0.1-MCL', 'RF_Remap-MCL', 'MI_Remap-BC', 'absPCC_Remap_0.5-BC', 'Consensus_Remap-BC', 'absPCC_Remap_0.3-MCL', 'RF_Remap-BC', 'RF_Remap_0.05-MCL', 'RF_Remap_25000-BC', 'absPCC_Remap-BC', 'absPCC_Remap_0.4-MCL', 'absPCC_Remap_0.4-BC', 'absPCC_Remap-MCL', 'AdaL_Remap-BC', 'Consensus_Remap-MCL', 'absPCC_Remap_0.5-MCL', 'RF_Remap_25000-MCL', 'AdaL_Rema…	222.5973559082747	22.0
PF3D7_0100200-GO:0009405	[1.5345587651452284e-13, 9.332361807639209e-10, 4.056450359124088e-14, 5.561508383999999e-29, 3.460090316869565e-09, 1.1317517264516127e-13, 1.8375276905660366e-12, 0.0057382050526315785, 5.320483847704724e-11, 1.0057039974370706e-09, 2.4508354304471333e-06, 2.5074318459492737e-15, 0.0017076726211764704, 1.1686666200834491e-14, 0.0026706392078872645, 1.3150242379899494e-16, 0.0038931901405087, 0.…	['absPCC_Remap_0.3-BC', 'MI_Remap-MCL', 'RF_Remap_0.1-MCL', 'RF_Remap-MCL', 'MI_Remap-BC', 'absPCC_Remap_0.5-BC', 'Consensus_Remap-BC', 'absPCC_Remap_0.3-MCL', 'RF_Remap-BC', 'RF_Remap_0.05-MCL', 'RF_Remap_25000-BC', 'absPCC_Remap-BC', 'absPCC_Remap_0.4-MCL', 'absPCC_Remap_0.4-BC', 'AdaL_Remap-BC', 'Consensus_Remap-MCL', 'absPCC_Remap_0.5-MCL', 'RF_Remap_25000-MCL', 'AdaL_Remap-MCL', 'RF_Remap_0.…	221.39405222158462	21.0
PF3D7_0214000-GO:0006412	[2.8970944650571787e-11, 4.710361546919431e-19, 3.0628504677966094e-18, 9.516817538181815e-23, 8.901090524922439e-21, 1.3095232735495827e-20, 1.2198203520786398e-08, 0.020273281359919498, 3.8380438791910115e-21, 2.839139751724138e-15, 0.00012401395612780951, 4.9343034411384215e-20, 6.62896274505099e-05, 3.875961376192157e-06, 3.46889673798875e-11, 5.2592720727272736e-08, 2.7642702185970635e-18]	['MI_Remap-BC', 'absPCC_Remap_0.3-BC', 'absPCC_Remap_0.4-BC', 'absPCC_Remap_0.5-BC', 'RF_Remap_0.05-MCL', 'RF_Remap_25000-BC', 'absPCC_Remap-MCL', 'absPCC_Remap-BC', 'MI_Remap-MCL', 'Consensus_Remap-BC', 'Consensus_Remap-MCL', 'absPCC_Remap_0.3-MCL', 'RF_Remap-BC', 'RF_Remap_0.05-BC', 'RF_Remap_0.1-BC', 'RF_Remap_0.1-MCL', 'RF_Remap-MCL']	221.00407355571255	17.0
PF3D7_0613100-GO:0006412	[0.0013745249053341664, 1.1808553504124075e-17, 1.1736054167935437e-06, 0.00035268910677743775, 4.257167376623377e-14, 7.333414109785201e-06, 3.8380438791910115e-21, 2.483748862774468e-26, 5.4347025885014144e-15, 3.696206206334056e-24, 4.9343034411384215e-20, 1.7210063306024094e-21, 3.875961376192157e-06, 3.46889673798875e-11, 5.68268461976908e-16, 2.7642702185970635e-18]	['MI_Remap-BC', 'absPCC_Remap_0.3-BC', 'absPCC_Remap_0.4-BC', 'absPCC_Remap_0.5-BC', 'RF_Remap_0.05-MCL', 'RF_Remap_25000-BC', 'absPCC_Remap-BC', 'MI_Remap-MCL', 'Consensus_Remap-BC', 'Consensus_Remap-MCL', 'RF_Remap_25000-MCL', 'RF_Remap-BC', 'RF_Remap_0.05-BC', 'RF_Remap_0.1-BC', 'RF_Remap_0.1-MCL', 'RF_Remap-MCL']	220.142446824113	16.0
PF3D7_1234800-GO:0006412	[9.085691371962617e-15, 4.710361546919431e-19, 3.0628504677966094e-18, 9.516817538181815e-23, 4.9343034411384215e-20, 4.6650920245398775e-19, 1.3095232735495827e-20, 3.2945163465789474e-20, 1.2198203520786398e-08, 0.020273281359919498, 3.8380438791910115e-21, 0.00012401395612780951, 6.62896274505099e-05, 8.716992806527183e-08, 5.2592720727272736e-08, 2.7642702185970635e-18]	['MI_Remap-BC', 'absPCC_Remap_0.3-BC', 'absPCC_Remap_0.4-BC', 'absPCC_Remap_0.5-BC', 'RF_Remap_0.05-MCL', 'RF_Remap_25000-BC', 'absPCC_Remap-MCL', 'absPCC_Remap-BC', 'MI_Remap-MCL', 'Consensus_Remap-BC', 'Consensus_Remap-MCL', 'absPCC_Remap_0.5-MCL', 'RF_Remap_0.1-MCL', 'absPCC_Remap_0.3-MCL', 'absPCC_Remap_0.4-MCL', 'RF_Remap-MCL']	218.9118604632164	16.0
PF3D7_0506200-GO:0006412	[2.8970944650571787e-11, 4.710361546919431e-19, 3.0628504677966094e-18, 9.516817538181815e-23, 8.901090524922439e-21, 4.6650920245398775e-19, 4.257167376623377e-14, 3.2945163465789474e-20, 1.2198203520786398e-08, 0.020273281359919498, 0.03630172846376048, 2.202355100069944e-05, 0.00012401395612780951, 1.007446623314917e-12, 6.62896274505099e-05, 3.46889673798875e-11, 5.68268461976908e-16, 2.76427…	['MI_Remap-BC', 'absPCC_Remap_0.3-BC', 'absPCC_Remap_0.4-BC', 'absPCC_Remap_0.5-BC', 'RF_Remap_0.05-MCL', 'RF_Remap_25000-BC', 'absPCC_Remap-MCL', 'absPCC_Remap-BC', 'MI_Remap-MCL', 'Consensus_Remap-BC', 'Consensus_Remap-MCL', 'absPCC_Remap_0.5-MCL', 'RF_Remap_0.1-MCL', 'absPCC_Remap_0.3-MCL', 'RF_Remap_0.05-BC', 'RF_Remap_0.1-BC', 'absPCC_Remap_0.4-MCL', 'RF_Remap-MCL']	218.68465156024968	18.0
PF3D7_0922500-GO:0006412	[1.1808553504124075e-17, 5.773454164870537e-10, 9.516817538181815e-23, 9.377009869723119e-11, 4.6650920245398775e-19, 1.3095232735495827e-20, 7.843699489776047e-05, 0.020273281359919498, 3.8380438791910115e-21, 8.912824692786373e-13, 4.9343034411384215e-20, 1.7210063306024094e-21, 3.875961376192157e-06, 3.46889673798875e-11, 5.2592720727272736e-08, 2.7642702185970635e-18]	['absPCC_Remap_0.3-BC', 'absPCC_Remap_0.4-BC', 'absPCC_Remap_0.5-BC', 'RF_Remap_25000-BC', 'absPCC_Remap-MCL', 'absPCC_Remap-BC', 'MI_Remap-MCL', 'Consensus_Remap-BC', 'Consensus_Remap-MCL', 'RF_Remap_0.1-MCL', 'absPCC_Remap_0.3-MCL', 'RF_Remap-BC', 'RF_Remap_0.05-BC', 'RF_Remap_0.1-BC', 'absPCC_Remap_0.4-MCL', 'RF_Remap-MCL']	215.4741824621936	16.0
PF3D7_0306300-GO:0006412	[0.0005814942525887628, 4.710361546919431e-19, 3.0628504677966094e-18, 9.516817538181815e-23, 8.901090524922439e-21, 4.6650920245398775e-19, 1.3095232735495827e-20, 7.843699489776047e-05, 0.020273281359919498, 3.8380438791910115e-21, 0.00012401395612780951, 2.8224205211259594e-11, 6.62896274505099e-05, 3.875961376192157e-06, 3.46889673798875e-11, 5.68268461976908e-16, 2.7642702185970635e-18]	['MI_Remap-BC', 'absPCC_Remap_0.3-BC', 'absPCC_Remap_0.4-BC', 'absPCC_Remap_0.5-BC', 'RF_Remap_0.05-MCL', 'RF_Remap_25000-BC', 'absPCC_Remap-MCL', 'absPCC_Remap-BC', 'MI_Remap-MCL', 'Consensus_Remap-BC', 'Consensus_Remap-MCL', 'RF_Remap_0.1-MCL', 'absPCC_Remap_0.3-MCL', 'RF_Remap-BC', 'RF_Remap_0.1-BC', 'absPCC_Remap_0.4-MCL', 'RF_Remap-MCL']	212.8865684860301	17.0
PF3D7_1474500-GO:0006412	[2.889710721780432e-07, 9.042981942857141e-11, 0.04356791482732333, 1.1808553504124075e-17, 4.6650920245398775e-19, 3.8380438791910115e-21, 2.483748862774468e-26, 5.4347025885014144e-15, 3.696206206334056e-24, 4.9343034411384215e-20, 1.7210063306024094e-21, 3.875961376192157e-06, 3.46889673798875e-11, 2.7642702185970635e-18]	['MI_Remap-BC', 'RF_Remap_0.05-MCL', 'RF_Remap_25000-BC', 'AdaL_Remap-BC', 'MI_Remap-MCL', 'Consensus_Remap-MCL', 'RF_Remap_25000-MCL', 'RF_Remap_0.1-MCL', 'RF_Remap-BC', 'AdaL_Remap-MCL', 'RF_Remap_0.05-BC', 'RF_Remap_0.1-BC', 'absPCC_Remap_0.4-MCL', 'RF_Remap-MCL']	210.42130105514545	14.0
PF3D7_0526900-GO:0006412	[1.1808553504124075e-17, 0.0026881382179667697, 1.7282662068292684e-18, 1.3095232735495827e-20, 3.2945163465789474e-20, 0.020273281359919498, 3.8380438791910115e-21, 3.9705992974883716e-22, 3.696206206334056e-24, 8.499937460775799e-12, 1.7210063306024094e-21, 3.875961376192157e-06, 3.46889673798875e-11, 2.7642702185970635e-18]	['absPCC_Remap_0.3-BC', 'RF_Remap_0.05-MCL', 'absPCC_Remap_0.5-BC', 'RF_Remap_25000-BC', 'absPCC_Remap-MCL', 'MI_Remap-MCL', 'Consensus_Remap-MCL', 'absPCC_Remap_0.5-MCL', 'absPCC_Remap_0.3-MCL', 'RF_Remap-BC', 'RF_Remap_0.05-BC', 'RF_Remap_0.1-BC', 'RF_Remap_0.1-MCL', 'RF_Remap-MCL']	208.83284043432582	14.0
PF3D7_1125500-GO:0006412	[0.014197652782343272, 4.710361546919431e-19, 5.773454164870537e-10, 9.516817538181815e-23, 0.0013745249053341664, 4.6650920245398775e-19, 0.0019055433274988483, 3.2945163465789474e-20, 2.3810366671204895e-05, 0.020273281359919498, 3.8380438791910115e-21, 3.2032624872354074e-14, 0.00012401395612780951, 6.8835940844036695e-18, 1.7210063306024094e-21, 3.46889673798875e-11, 2.7642702185970635e-18]	['MI_Remap-BC', 'absPCC_Remap_0.3-BC', 'absPCC_Remap_0.4-BC', 'absPCC_Remap_0.5-BC', 'RF_Remap_0.05-MCL', 'RF_Remap_25000-BC', 'absPCC_Remap-MCL', 'absPCC_Remap-BC', 'MI_Remap-MCL', 'Consensus_Remap-MCL', 'absPCC_Remap_0.5-MCL', 'RF_Remap_0.1-MCL', 'absPCC_Remap_0.3-MCL', 'RF_Remap_0.05-BC', 'RF_Remap_0.1-BC', 'absPCC_Remap_0.4-MCL', 'RF_Remap-MCL']	204.90774567381862	17.0
PF3D7_0100200-GO:0016337	[9.840401679036143e-14, 1.196833531274923e-09, 2.299860375325804e-14, 9.516817538181815e-23, 3.416520298489161e-09, 3.4651978356846477e-12, 5.153229344248412e-10, 0.035207305791524965, 5.755905256383764e-09, 4.099789546756529e-10, 0.00022346419360512457, 3.585629581016949e-15, 0.002336347469729897, 3.861190863716815e-12, 0.009634502959695208, 4.077785269011447e-14, 0.001780261631329973, 0.0413542…	['absPCC_Remap_0.3-BC', 'MI_Remap-MCL', 'RF_Remap_0.1-MCL', 'RF_Remap-MCL', 'MI_Remap-BC', 'absPCC_Remap_0.5-BC', 'Consensus_Remap-BC', 'absPCC_Remap_0.3-MCL', 'RF_Remap-BC', 'RF_Remap_0.05-MCL', 'RF_Remap_25000-BC', 'absPCC_Remap-BC', 'absPCC_Remap_0.4-MCL', 'absPCC_Remap_0.4-BC', 'AdaL_Remap-BC', 'Consensus_Remap-MCL', 'absPCC_Remap_0.5-MCL', 'RF_Remap_25000-MCL', 'AdaL_Remap-MCL', 'RF_Remap_0.…	196.5103130863037	21.0
PF3D7_1200500-GO:0016337	[9.840401679036143e-14, 1.196833531274923e-09, 2.299860375325804e-14, 9.516817538181815e-23, 3.416520298489161e-09, 3.4651978356846477e-12, 5.153229344248412e-10, 0.035207305791524965, 5.755905256383764e-09, 4.099789546756529e-10, 0.00022346419360512457, 0.0009475298415635519, 3.585629581016949e-15, 0.002336347469729897, 1.1226969240086516e-08, 0.009634502959695208, 4.077785269011447e-14, 0.00178…	['absPCC_Remap_0.3-BC', 'MI_Remap-MCL', 'RF_Remap_0.1-MCL', 'RF_Remap-MCL', 'MI_Remap-BC', 'absPCC_Remap_0.5-BC', 'Consensus_Remap-BC', 'absPCC_Remap_0.3-MCL', 'RF_Remap-BC', 'RF_Remap_0.05-MCL', 'RF_Remap_25000-BC', 'absPCC_Remap-BC', 'absPCC_Remap_0.4-MCL', 'absPCC_Remap_0.4-BC', 'absPCC_Remap-MCL', 'AdaL_Remap-BC', 'Consensus_Remap-MCL', 'absPCC_Remap_0.5-MCL', 'RF_Remap_25000-MCL', 'AdaL_Rema…	196.2496711327108	22.0
PF3D7_1425900-GO:0006412	[0.0051824669017814145, 4.8455393461594944e-06, 4.710361546919431e-19, 0.0026359441974328057, 7.843699489776047e-05, 0.020273281359919498, 3.8380438791910115e-21, 2.483748862774468e-26, 1.4404263680729766e-19, 3.696206206334056e-24, 4.9343034411384215e-20, 1.7210063306024094e-21, 3.875961376192157e-06, 3.46889673798875e-11, 5.68268461976908e-16]	['MI_Remap-BC', 'absPCC_Remap_0.4-BC', 'RF_Remap_0.05-MCL', 'RF_Remap_25000-BC', 'absPCC_Remap-MCL', 'absPCC_Remap-BC', 'MI_Remap-MCL', 'Consensus_Remap-BC', 'RF_Remap_25000-MCL', 'RF_Remap-BC', 'AdaL_Remap-MCL', 'RF_Remap_0.05-BC', 'RF_Remap_0.1-BC', 'RF_Remap_0.1-MCL', 'RF_Remap-MCL']	193.78708832959092	15.0
PF3D7_0204700-GO:0006412	[5.335538535133017e-05, 1.4425710930198386e-05, 9.516817538181815e-23, 4.9343034411384215e-20, 4.6650920245398775e-19, 1.3095232735495827e-20, 7.333414109785201e-06, 0.020273281359919498, 3.8380438791910115e-21, 0.04608111101830477, 0.00012401395612780951, 2.780010070264064e-12, 1.7210063306024094e-21, 3.875961376192157e-06, 3.46889673798875e-11, 0.0008070763821717018, 2.7642702185970635e-18]	['MI_Remap-BC', 'absPCC_Remap_0.3-BC', 'absPCC_Remap_0.4-BC', 'absPCC_Remap_0.5-BC', 'RF_Remap_0.05-MCL', 'RF_Remap_25000-BC', 'absPCC_Remap-MCL', 'absPCC_Remap-BC', 'Consensus_Remap-BC', 'Consensus_Remap-MCL', 'RF_Remap_0.1-MCL', 'absPCC_Remap_0.3-MCL', 'RF_Remap-BC', 'RF_Remap_0.05-BC', 'RF_Remap_0.1-BC', 'absPCC_Remap_0.4-MCL', 'RF_Remap-MCL']	189.9857650015072	17.0
PF3D7_1240900-GO:0016337	[9.840401679036143e-14, 1.196833531274923e-09, 2.299860375325804e-14, 9.516817538181815e-23, 3.416520298489161e-09, 3.4651978356846477e-12, 5.153229344248412e-10, 0.035207305791524965, 0.0002459089025999516, 4.099789546756529e-10, 0.00022346419360512457, 0.0009475298415635519, 3.585629581016949e-15, 0.002336347469729897, 3.861190863716815e-12, 0.009634502959695208, 4.077785269011447e-14, 0.001780…	['absPCC_Remap_0.3-BC', 'MI_Remap-MCL', 'RF_Remap_0.1-MCL', 'RF_Remap-MCL', 'MI_Remap-BC', 'absPCC_Remap_0.5-BC', 'Consensus_Remap-BC', 'absPCC_Remap_0.3-MCL', 'RF_Remap_0.05-MCL', 'RF_Remap_25000-BC', 'absPCC_Remap-BC', 'absPCC_Remap_0.4-MCL', 'absPCC_Remap_0.4-BC', 'absPCC_Remap-MCL', 'AdaL_Remap-BC', 'Consensus_Remap-MCL', 'absPCC_Remap_0.5-MCL', 'RF_Remap_25000-MCL', 'AdaL_Remap-MCL', 'RF_Rem…	189.4383028808609	21.0
PF3D7_0715000-GO:0006412	[2.8970944650571787e-11, 4.710361546919431e-19, 0.0027892670804492963, 9.516817538181815e-23, 4.9343034411384215e-20, 4.6650920245398775e-19, 3.2945163465789474e-20, 4.852083531134997e-08, 0.020273281359919498, 2.981763690566038e-19, 0.00012401395612780951, 6.62896274505099e-05, 3.875961376192157e-06, 3.46889673798875e-11, 5.2592720727272736e-08, 2.7642702185970635e-18]	['MI_Remap-BC', 'absPCC_Remap_0.3-BC', 'absPCC_Remap_0.4-BC', 'RF_Remap_0.05-MCL', 'RF_Remap_25000-BC', 'absPCC_Remap-MCL', 'absPCC_Remap-BC', 'MI_Remap-MCL', 'Consensus_Remap-BC', 'Consensus_Remap-MCL', 'absPCC_Remap_0.5-MCL', 'RF_Remap_0.1-MCL', 'absPCC_Remap_0.3-MCL', 'RF_Remap-BC', 'absPCC_Remap_0.4-MCL', 'RF_Remap-MCL']	186.8878048966006	16.0
PF3D7_0902200-GO:0006412	[2.8970944650571787e-11, 4.710361546919431e-19, 3.0628504677966094e-18, 9.516817538181815e-23, 8.901090524922439e-21, 1.3095232735495827e-20, 7.333414109785201e-06, 0.020273281359919498, 0.03630172846376048, 0.00012401395612780951, 7.621354941151536e-13, 6.62896274505099e-05, 3.875961376192157e-06, 3.46889673798875e-11, 5.68268461976908e-16, 2.7642702185970635e-18]	['MI_Remap-BC', 'absPCC_Remap_0.3-BC', 'absPCC_Remap_0.4-BC', 'absPCC_Remap_0.5-BC', 'RF_Remap_0.05-MCL', 'RF_Remap_25000-BC', 'absPCC_Remap-MCL', 'absPCC_Remap-BC', 'MI_Remap-MCL', 'Consensus_Remap-BC', 'Consensus_Remap-MCL', 'absPCC_Remap_0.3-MCL', 'RF_Remap-BC', 'RF_Remap_0.1-BC', 'RF_Remap_0.1-MCL', 'RF_Remap-MCL']	185.47999837275313	16.0
PF3D7_0100200-GO:0098609	[2.853561032297194e-13, 2.7557864706976746e-09, 1.5689436000000002e-13, 1.2153825552475247e-21, 7.661514515712799e-09, 9.845060527083947e-12, 1.4955946381885774e-09, 0.043758947213833416, 1.627791017529959e-08, 1.0404535237834133e-09, 0.0006701622807149578, 1.554551241197605e-14, 0.009418727868380829, 1.244757240944882e-11, 0.02878990538981165, 1.5652179871425752e-13, 0.007362251176368375, 2.5155…	['absPCC_Remap_0.3-BC', 'MI_Remap-MCL', 'RF_Remap_0.1-MCL', 'RF_Remap-MCL', 'MI_Remap-BC', 'absPCC_Remap_0.5-BC', 'Consensus_Remap-BC', 'absPCC_Remap_0.3-MCL', 'RF_Remap_0.05-MCL', 'RF_Remap_25000-BC', 'absPCC_Remap-BC', 'absPCC_Remap_0.4-MCL', 'absPCC_Remap_0.4-BC', 'AdaL_Remap-BC', 'Consensus_Remap-MCL', 'absPCC_Remap_0.5-MCL', 'RF_Remap_25000-MCL', 'AdaL_Remap-MCL', 'RF_Remap_0.05-BC', 'RF_Rem…	184.2813254209444	20.0
PF3D7_0524000-GO:0006412	[4.710361546919431e-19, 3.987419319402984e-14, 9.377009869723119e-11, 1.3095232735495827e-20, 7.843699489776047e-05, 0.020273281359919498, 3.8380438791910115e-21, 3.9705992974883716e-22, 3.696206206334056e-24, 1.007446623314917e-12, 6.62896274505099e-05, 3.46889673798875e-11, 5.2592720727272736e-08, 2.7642702185970635e-18]	['absPCC_Remap_0.3-BC', 'absPCC_Remap_0.4-BC', 'absPCC_Remap_0.5-BC', 'RF_Remap_0.05-MCL', 'RF_Remap_25000-BC', 'absPCC_Remap-MCL', 'absPCC_Remap-BC', 'MI_Remap-MCL', 'Consensus_Remap-BC', 'Consensus_Remap-MCL', 'RF_Remap_0.05-BC', 'RF_Remap_0.1-BC', 'RF_Remap_0.1-MCL', 'RF_Remap-MCL']	184.15754394174942	14.0
PF3D7_1200500-GO:0098609	[2.853561032297194e-13, 2.7557864706976746e-09, 1.5689436000000002e-13, 1.2153825552475247e-21, 7.661514515712799e-09, 9.845060527083947e-12, 1.4955946381885774e-09, 0.043758947213833416, 1.627791017529959e-08, 1.0404535237834133e-09, 0.0006701622807149578, 0.001346752763653052, 1.554551241197605e-14, 0.009418727868380829, 2.7502245594533027e-08, 0.02878990538981165, 1.5652179871425752e-13, 0.007…	['absPCC_Remap_0.3-BC', 'MI_Remap-MCL', 'RF_Remap_0.1-MCL', 'RF_Remap-MCL', 'MI_Remap-BC', 'absPCC_Remap_0.5-BC', 'Consensus_Remap-BC', 'absPCC_Remap_0.3-MCL', 'RF_Remap_0.05-MCL', 'RF_Remap_25000-BC', 'absPCC_Remap-BC', 'absPCC_Remap_0.4-MCL', 'absPCC_Remap_0.4-BC', 'absPCC_Remap-MCL', 'AdaL_Remap-BC', 'Consensus_Remap-MCL', 'absPCC_Remap_0.5-MCL', 'RF_Remap_25000-MCL', 'AdaL_Remap-MCL', 'RF_Rem…	183.87953488655816	21.0
PF3D7_0822300-GO:0006412	[4.710361546919431e-19, 9.377009869723119e-11, 1.3095232735495827e-20, 7.843699489776047e-05, 0.020273281359919498, 3.8380438791910115e-21, 3.9705992974883716e-22, 3.696206206334056e-24, 4.304633142857143e-16, 1.7210063306024094e-21, 3.46889673798875e-11, 2.7642702185970635e-18]	['absPCC_Remap_0.4-BC', 'RF_Remap_0.05-MCL', 'absPCC_Remap_0.5-BC', 'RF_Remap_25000-BC', 'absPCC_Remap-MCL', 'absPCC_Remap-BC', 'MI_Remap-MCL', 'Consensus_Remap-MCL', 'RF_Remap_0.05-BC', 'RF_Remap_0.1-BC', 'RF_Remap_0.1-MCL', 'RF_Remap-MCL']	183.43411049965098	12.0
PF3D7_0823700-GO:0006412	[9.085691371962617e-15, 4.710361546919431e-19, 1.7282662068292684e-18, 4.6650920245398775e-19, 4.866535900362056e-13, 3.2945163465789474e-20, 7.843699489776047e-05, 0.020273281359919498, 8.912824692786373e-13, 0.00012401395612780951, 4.9343034411384215e-20, 6.62896274505099e-05, 3.875961376192157e-06, 3.46889673798875e-11, 2.7642702185970635e-18]	['MI_Remap-BC', 'RF_Remap_0.05-MCL', 'absPCC_Remap_0.5-BC', 'absPCC_Remap-MCL', 'absPCC_Remap-BC', 'MI_Remap-MCL', 'Consensus_Remap-MCL', 'absPCC_Remap_0.5-MCL', 'RF_Remap_0.1-MCL', 'absPCC_Remap_0.3-MCL', 'RF_Remap-BC', 'RF_Remap_0.05-BC', 'RF_Remap_0.1-BC', 'absPCC_Remap_0.4-MCL', 'RF_Remap-MCL']	178.92735166526006	15.0
PF3D7_1240900-GO:0098609	[2.853561032297194e-13, 2.7557864706976746e-09, 1.5689436000000002e-13, 1.2153825552475247e-21, 7.661514515712799e-09, 9.845060527083947e-12, 1.4955946381885774e-09, 0.043758947213833416, 0.0003863203413899594, 1.0404535237834133e-09, 0.0006701622807149578, 0.001346752763653052, 1.554551241197605e-14, 0.009418727868380829, 1.244757240944882e-11, 0.02878990538981165, 1.5652179871425752e-13, 0.0073…	['absPCC_Remap_0.3-BC', 'MI_Remap-MCL', 'RF_Remap_0.1-MCL', 'RF_Remap-MCL', 'MI_Remap-BC', 'absPCC_Remap_0.5-BC', 'Consensus_Remap-BC', 'absPCC_Remap_0.3-MCL', 'RF_Remap_0.05-MCL', 'RF_Remap_25000-BC', 'absPCC_Remap-BC', 'absPCC_Remap_0.4-MCL', 'absPCC_Remap_0.4-BC', 'absPCC_Remap-MCL', 'AdaL_Remap-BC', 'Consensus_Remap-MCL', 'absPCC_Remap_0.5-MCL', 'RF_Remap_25000-MCL', 'AdaL_Remap-MCL', 'RF_Rem…	178.81582578340863	21.0
PF3D7_0422500-GO:0006412	[1.1808553504124075e-17, 3.987419319402984e-14, 1.7282662068292684e-18, 8.901090524922439e-21, 4.6650920245398775e-19, 4.866535900362056e-13, 3.2945163465789474e-20, 1.2198203520786398e-08, 0.020273281359919498, 0.00895357860318623, 0.00012401395612780951, 6.62896274505099e-05, 3.875961376192157e-06, 3.46889673798875e-11, 5.2592720727272736e-08, 2.7642702185970635e-18]	['absPCC_Remap_0.3-BC', 'absPCC_Remap_0.4-BC', 'absPCC_Remap_0.5-BC', 'RF_Remap_0.05-MCL', 'absPCC_Remap-MCL', 'absPCC_Remap-BC', 'MI_Remap-MCL', 'Consensus_Remap-BC', 'Consensus_Remap-MCL', 'absPCC_Remap_0.5-MCL', 'RF_Remap_0.1-MCL', 'absPCC_Remap_0.3-MCL', 'RF_Remap-BC', 'RF_Remap_0.05-BC', 'absPCC_Remap_0.4-MCL', 'RF_Remap-MCL']	178.7149760606435	16.0
PF3D7_1480100-GO:0020035	[1.5445247491362424e-18, 5.1008302799999985e-28, 5.413466244371507e-08, 2.254534112787927e-15, 9.987639709090912e-14, 1.048635552400835e-06, 4.9605799775764685e-09, 1.7543245992932863e-05, 2.9986980428779303e-12, 1.2899930825017567e-05, 1.627791017529959e-08, 3.1353668741660206e-06, 0.045884674804587085, 3.2895234466261596e-17, 2.0223013190681625e-08, 1.062596934e-24]	['MI_Remap-BC', 'absPCC_Remap_0.3-BC', 'absPCC_Remap_0.4-BC', 'absPCC_Remap_0.5-BC', 'RF_Remap_0.05-MCL', 'RF_Remap_25000-BC', 'absPCC_Remap-BC', 'MI_Remap-MCL', 'Consensus_Remap-BC', 'Consensus_Remap-MCL', 'RF_Remap_25000-MCL', 'RF_Remap-BC', 'RF_Remap_0.05-BC', 'RF_Remap_0.1-BC', 'RF_Remap_0.1-MCL', 'RF_Remap-MCL']	178.25087995774498	16.0
PF3D7_0315100-GO:0006412	[0.00017317149913221382, 2.8970944650571787e-11, 4.710361546919431e-19, 1.633879852999778e-07, 9.516817538181815e-23, 6.113611965842696e-11, 4.6650920245398775e-19, 1.3095232735495827e-20, 3.2945163465789474e-20, 7.843699489776047e-05, 0.020273281359919498, 0.00012401395612780951, 6.62896274505099e-05, 3.46889673798875e-11, 1.9162084698791263e-06, 2.7642702185970635e-18]	['MI_Remap-BC', 'absPCC_Remap_0.3-BC', 'absPCC_Remap_0.4-BC', 'absPCC_Remap_0.5-BC', 'RF_Remap_0.05-MCL', 'absPCC_Remap-MCL', 'absPCC_Remap-BC', 'MI_Remap-MCL', 'Consensus_Remap-BC', 'Consensus_Remap-MCL', 'absPCC_Remap_0.5-MCL', 'RF_Remap_0.1-MCL', 'absPCC_Remap_0.3-MCL', 'AdaL_Remap-MCL', 'absPCC_Remap_0.4-MCL', 'RF_Remap-MCL']	176.96415609318782	16.0
PF3D7_1309300-GO:0006412	[0.0034993328555290824, 1.1808553504124075e-17, 0.017921640427676043, 0.020273281359919498, 3.8380438791910115e-21, 2.483748862774468e-26, 2.2437653616873726e-16, 3.696206206334056e-24, 6.8835940844036695e-18, 1.7210063306024094e-21, 3.46889673798875e-11, 0.0008070763821717018, 2.7642702185970635e-18]	['RF_Remap_0.05-MCL', 'RF_Remap_25000-BC', 'absPCC_Remap-MCL', 'absPCC_Remap-BC', 'MI_Remap-MCL', 'Consensus_Remap-BC', 'Consensus_Remap-MCL', 'RF_Remap_25000-MCL', 'AdaL_Remap-MCL', 'RF_Remap_0.05-BC', 'RF_Remap_0.1-BC', 'RF_Remap_0.1-MCL', 'RF_Remap-MCL']	176.9632807626529	13.0
PF3D7_0528700-GO:0006412	[2.8970944650571787e-11, 4.710361546919431e-19, 3.987419319402984e-14, 1.7282662068292684e-18, 2.9293711042375283e-08, 4.6650920245398775e-19, 1.3095232735495827e-20, 3.2945163465789474e-20, 7.333414109785201e-06, 0.020273281359919498, 3.9705992974883716e-22, 0.00012401395612780951, 6.62896274505099e-05, 5.2592720727272736e-08, 1.9736181782608697e-08]	['MI_Remap-BC', 'absPCC_Remap_0.3-BC', 'absPCC_Remap_0.4-BC', 'absPCC_Remap_0.5-BC', 'RF_Remap_0.05-MCL', 'absPCC_Remap-MCL', 'absPCC_Remap-BC', 'MI_Remap-MCL', 'Consensus_Remap-BC', 'Consensus_Remap-MCL', 'absPCC_Remap_0.5-MCL', 'RF_Remap_0.1-MCL', 'absPCC_Remap_0.3-MCL', 'RF_Remap_0.05-BC', 'absPCC_Remap_0.4-MCL']	176.55394982301715	15.0
PF3D7_1131600-GO:0020013	[7.788457559730337e-19, 5.1008302799999985e-28, 6.160949952761671e-17, 0.024095835862359985, 1.7442254889370934e-18, 0.0008809280528855315, 3.0581097096774197e-16, 0.0019955100300686475, 8.178136240151226e-18, 3.1353668741660206e-06, 0.006865120807265389, 1.0688398959695815e-15, 2.0223013190681625e-08, 1.6214803919999995e-26]	['MI_Remap-BC', 'RF_Remap_0.05-MCL', 'RF_Remap_25000-BC', 'MI_Remap-MCL', 'Consensus_Remap-BC', 'Consensus_Remap-MCL', 'RF_Remap_25000-MCL', 'RF_Remap_0.1-MCL', 'absPCC_Remap_0.3-MCL', 'RF_Remap-BC', 'RF_Remap_0.05-BC', 'RF_Remap_0.1-BC', 'absPCC_Remap_0.4-MCL', 'RF_Remap-MCL']	175.4670068327909	14.0
PF3D7_1244200-GO:0006412	[4.710361546919431e-19, 9.516817538181815e-23, 7.91616218121547e-10, 4.6650920245398775e-19, 3.2945163465789474e-20, 1.2198203520786398e-08, 0.020273281359919498, 3.8380438791910115e-21, 8.912824692786373e-13, 0.00012401395612780951, 0.00567642641561915, 6.62896274505099e-05, 3.46889673798875e-11, 5.2592720727272736e-08, 2.7642702185970635e-18]	['absPCC_Remap_0.4-BC', 'RF_Remap_0.05-MCL', 'RF_Remap_25000-BC', 'absPCC_Remap-MCL', 'absPCC_Remap-BC', 'MI_Remap-MCL', 'Consensus_Remap-BC', 'Consensus_Remap-MCL', 'absPCC_Remap_0.5-MCL', 'RF_Remap_0.1-MCL', 'absPCC_Remap_0.3-MCL', 'RF_Remap_0.05-BC', 'RF_Remap_0.1-BC', 'absPCC_Remap_0.4-MCL', 'RF_Remap-MCL']	174.96425356852794	15.0
PF3D7_1203900-GO:0006412	[0.003644567396310789, 9.042981942857141e-11, 0.0019055433274988483, 4.710361546919431e-19, 5.773454164870537e-10, 0.00035268910677743775, 4.257167376623377e-14, 7.936505285998611e-06, 3.8380438791910115e-21, 1.4404263680729766e-19, 0.00012401395612780951, 4.9343034411384215e-20, 6.62896274505099e-05, 3.46889673798875e-11, 5.68268461976908e-16, 2.7642702185970635e-18]	['MI_Remap-BC', 'absPCC_Remap_0.3-BC', 'absPCC_Remap_0.4-BC', 'absPCC_Remap_0.5-BC', 'RF_Remap_0.05-MCL', 'RF_Remap_25000-BC', 'AdaL_Remap-BC', 'absPCC_Remap-BC', 'MI_Remap-MCL', 'Consensus_Remap-BC', 'Consensus_Remap-MCL', 'AdaL_Remap-MCL', 'RF_Remap_0.05-BC', 'RF_Remap_0.1-BC', 'RF_Remap_0.1-MCL', 'RF_Remap-MCL']	174.60432306286037	16.0
PF3D7_1027400-GO:0006412	[1.1808553504124075e-17, 9.516817538181815e-23, 2.9293711042375283e-08, 3.555270739072846e-18, 4.866535900362056e-13, 3.2945163465789474e-20, 7.843699489776047e-05, 0.020273281359919498, 3.8380438791910115e-21, 3.2032624872354074e-14, 0.00012401395612780951, 6.62896274505099e-05, 3.875961376192157e-06, 3.46889673798875e-11, 5.2592720727272736e-08, 1.9736181782608697e-08]	['absPCC_Remap_0.4-BC', 'RF_Remap_0.05-MCL', 'absPCC_Remap_0.5-BC', 'RF_Remap_25000-BC', 'absPCC_Remap-MCL', 'absPCC_Remap-BC', 'MI_Remap-MCL', 'Consensus_Remap-BC', 'Consensus_Remap-MCL', 'absPCC_Remap_0.5-MCL', 'RF_Remap_0.1-MCL', 'absPCC_Remap_0.3-MCL', 'RF_Remap-BC', 'RF_Remap_0.05-BC', 'absPCC_Remap_0.4-MCL', 'RF_Remap-MCL']	174.3758296999135	16.0
PF3D7_1480100-GO:0020013	[7.788457559730337e-19, 5.1008302799999985e-28, 1.8646748220965641e-06, 1.6888569783320348e-13, 5.088967884e-12, 5.956625494747863e-05, 4.9605799775764685e-09, 1.7543245992932863e-05, 2.9986980428779303e-12, 1.2899930825017567e-05, 1.627791017529959e-08, 3.1353668741660206e-06, 1.0688398959695815e-15, 2.0223013190681625e-08, 1.6214803919999995e-26]	['MI_Remap-BC', 'absPCC_Remap_0.3-BC', 'absPCC_Remap_0.4-BC', 'absPCC_Remap_0.5-BC', 'RF_Remap_0.05-MCL', 'RF_Remap_25000-BC', 'absPCC_Remap-BC', 'MI_Remap-MCL', 'Consensus_Remap-BC', 'Consensus_Remap-MCL', 'RF_Remap_25000-MCL', 'RF_Remap_0.05-BC', 'RF_Remap_0.1-BC', 'RF_Remap_0.1-MCL', 'RF_Remap-MCL']	170.64136192076109	15.0
PF3D7_1131600-GO:0020035	[2.7714084605665908e-17, 5.1008302799999985e-28, 6.160949952761671e-17, 0.024095835862359985, 1.476144735915119e-16, 0.0002023556351431392, 2.999403755440415e-14, 0.0019955100300686475, 2.793688587341772e-17, 3.1353668741660206e-06, 0.0013260765558965367, 3.2895234466261596e-17, 2.0223013190681625e-08, 1.062596934e-24]	['MI_Remap-BC', 'RF_Remap_0.05-MCL', 'RF_Remap_25000-BC', 'MI_Remap-MCL', 'Consensus_Remap-BC', 'Consensus_Remap-MCL', 'RF_Remap_25000-MCL', 'RF_Remap_0.1-MCL', 'absPCC_Remap_0.3-MCL', 'RF_Remap-BC', 'RF_Remap_0.05-BC', 'RF_Remap_0.1-BC', 'absPCC_Remap_0.4-MCL', 'RF_Remap-MCL']	170.5113534537173	14.0
PF3D7_0730200-GO:0006412	[0.00035268910677743775, 4.257167376623377e-14, 0.0019055433274988483, 3.8380438791910115e-21, 3.2032624872354074e-14, 3.696206206334056e-24, 4.9343034411384215e-20, 1.7210063306024094e-21, 3.875961376192157e-06, 3.46889673798875e-11, 5.68268461976908e-16, 2.7642702185970635e-18]	['absPCC_Remap_0.4-BC', 'RF_Remap_0.05-MCL', 'absPCC_Remap_0.5-BC', 'RF_Remap_25000-BC', 'absPCC_Remap-BC', 'Consensus_Remap-BC', 'Consensus_Remap-MCL', 'RF_Remap-BC', 'RF_Remap_0.05-BC', 'RF_Remap_0.1-BC', 'RF_Remap_0.1-MCL', 'RF_Remap-MCL']	165.63229656222202	12.0
PF3D7_0625600-GO:0006412	[2.8970944650571787e-11, 4.710361546919431e-19, 3.987419319402984e-14, 7.91616218121547e-10, 1.3095232735495827e-20, 4.852083531134997e-08, 0.020273281359919498, 0.03630172846376048, 2.2437653616873726e-16, 0.00012401395612780951, 4.9343034411384215e-20, 1.7210063306024094e-21, 3.875961376192157e-06, 3.46889673798875e-11, 5.2592720727272736e-08]	['MI_Remap-BC', 'absPCC_Remap_0.3-BC', 'absPCC_Remap_0.4-BC', 'absPCC_Remap_0.5-BC', 'RF_Remap_0.05-MCL', 'RF_Remap_25000-BC', 'absPCC_Remap-MCL', 'absPCC_Remap-BC', 'MI_Remap-MCL', 'Consensus_Remap-BC', 'RF_Remap-BC', 'RF_Remap_0.05-BC', 'RF_Remap_0.1-BC', 'RF_Remap_0.1-MCL', 'RF_Remap-MCL']	164.4729308933061	15.0
PF3D7_0106100-GO:0006412	[1.1808553504124075e-17, 0.00035268910677743775, 4.257167376623377e-14, 7.333414109785201e-06, 3.8380438791910115e-21, 3.696206206334056e-24, 2.780010070264064e-12, 1.7210063306024094e-21, 3.875961376192157e-06, 3.46889673798875e-11, 5.68268461976908e-16, 2.7642702185970635e-18]	['absPCC_Remap_0.4-BC', 'RF_Remap_0.05-MCL', 'absPCC_Remap_0.5-BC', 'RF_Remap_25000-BC', 'absPCC_Remap-BC', 'MI_Remap-MCL', 'Consensus_Remap-BC', 'Consensus_Remap-MCL', 'RF_Remap-BC', 'RF_Remap_0.1-BC', 'RF_Remap_0.1-MCL', 'RF_Remap-MCL']	163.7295844909152	12.0
PF3D7_1104200-GO:0006412	[1.1808553504124075e-17, 7.843699489776047e-05, 0.020273281359919498, 3.8380438791910115e-21, 2.483748862774468e-26, 4.1988497479696093e-07, 3.696206206334056e-24, 1.7210063306024094e-21, 3.46889673798875e-11, 5.68268461976908e-16, 2.7642702185970635e-18]	['RF_Remap_0.05-MCL', 'RF_Remap_25000-BC', 'absPCC_Remap-MCL', 'absPCC_Remap-BC', 'MI_Remap-MCL', 'Consensus_Remap-BC', 'Consensus_Remap-MCL', 'RF_Remap_25000-MCL', 'RF_Remap_0.05-BC', 'RF_Remap_0.1-MCL', 'RF_Remap-MCL']	162.5841462725449	11.0
PF3D7_1131600-GO:0020033	[4.6889252521100915e-17, 2.8843022431093115e-26, 8.728542377560974e-17, 0.025513389676122527, 2.1937905665410263e-16, 0.004767090010123582, 4.0835960287554543e-14, 0.003518857872594361, 1.2436400452682926e-15, 3.9066609636272035e-06, 0.0016785439437604194, 1.8732302578438663e-15, 2.6547558990291254e-08, 1.906592621130221e-24]	['MI_Remap-BC', 'RF_Remap_0.05-MCL', 'RF_Remap_25000-BC', 'MI_Remap-MCL', 'Consensus_Remap-BC', 'Consensus_Remap-MCL', 'RF_Remap_25000-MCL', 'RF_Remap_0.1-MCL', 'absPCC_Remap_0.3-MCL', 'RF_Remap-BC', 'RF_Remap_0.05-BC', 'RF_Remap_0.1-BC', 'absPCC_Remap_0.4-MCL', 'RF_Remap-MCL']	162.45597621724718	14.0
PF3D7_0804800-GO:0006412	[0.00567642641561915, 1.1808553504124075e-17, 2.256460077057793e-07, 1.7282662068292684e-18, 6.113611965842696e-11, 2.675009097512506e-07, 3.2945163465789474e-20, 7.843699489776047e-05, 0.020273281359919498, 3.8380438791910115e-21, 1.5387312e-14, 0.00012401395612780951, 6.62896274505099e-05, 3.46889673798875e-11, 1.9162084698791263e-06, 2.7642702185970635e-18]	['MI_Remap-BC', 'absPCC_Remap_0.3-BC', 'absPCC_Remap_0.4-BC', 'absPCC_Remap_0.5-BC', 'RF_Remap_0.05-MCL', 'RF_Remap_25000-BC', 'absPCC_Remap-MCL', 'absPCC_Remap-BC', 'MI_Remap-MCL', 'Consensus_Remap-BC', 'Consensus_Remap-MCL', 'absPCC_Remap_0.5-MCL', 'absPCC_Remap_0.3-MCL', 'RF_Remap_0.05-BC', 'RF_Remap_0.1-MCL', 'RF_Remap-MCL']	161.69942674101472	16.0
PF3D7_1480100-GO:0020033	[4.6889252521100915e-17, 2.8843022431093115e-26, 2.2208939726126512e-06, 2.3547275294117656e-13, 7.0911731607164925e-12, 7.914341969153166e-05, 9.27723881407661e-08, 2.108596891719745e-05, 1.0046244067244015e-10, 1.5604407483870968e-05, 2.1338381757523645e-08, 3.9066609636272035e-06, 1.8732302578438663e-15, 2.6547558990291254e-08, 1.906592621130221e-24]	['MI_Remap-BC', 'absPCC_Remap_0.3-BC', 'absPCC_Remap_0.4-BC', 'absPCC_Remap_0.5-BC', 'RF_Remap_0.05-MCL', 'RF_Remap_25000-BC', 'absPCC_Remap-BC', 'MI_Remap-MCL', 'Consensus_Remap-BC', 'Consensus_Remap-MCL', 'RF_Remap_25000-MCL', 'RF_Remap_0.05-BC', 'RF_Remap_0.1-BC', 'RF_Remap_0.1-MCL', 'RF_Remap-MCL']	161.0167803576511	15.0
PF3D7_1029200-GO:0020035	[1.5445247491362424e-18, 5.1008302799999985e-28, 5.413466244371507e-08, 2.254534112787927e-15, 9.987639709090912e-14, 1.048635552400835e-06, 1.476144735915119e-16, 1.7543245992932863e-05, 2.9986980428779303e-12, 1.2899930825017567e-05, 8.684197722821576e-16, 3.1353668741660206e-06, 3.2895234466261596e-17]	['MI_Remap-BC', 'absPCC_Remap_0.3-BC', 'absPCC_Remap_0.4-BC', 'absPCC_Remap_0.5-BC', 'RF_Remap_0.05-MCL', 'RF_Remap_25000-BC', 'absPCC_Remap-BC', 'MI_Remap-MCL', 'RF_Remap_25000-MCL', 'RF_Remap_0.05-BC', 'RF_Remap_0.1-BC', 'RF_Remap_0.1-MCL', 'RF_Remap-MCL']	160.04403449798562	13.0
PF3D7_1029200-GO:0020013	[0.04408794799592712, 7.788457559730337e-19, 5.1008302799999985e-28, 1.8646748220965641e-06, 1.6888569783320348e-13, 5.088967884e-12, 5.956625494747863e-05, 1.7442254889370934e-18, 1.7543245992932863e-05, 7.251358083484575e-14, 1.2899930825017567e-05, 8.178136240151226e-18, 3.1353668741660206e-06, 1.0688398959695815e-15]	['MI_Remap-BC', 'absPCC_Remap_0.3-BC', 'absPCC_Remap_0.4-BC', 'absPCC_Remap_0.5-BC', 'RF_Remap_0.05-MCL', 'RF_Remap_25000-BC', 'AdaL_Remap-BC', 'absPCC_Remap-BC', 'MI_Remap-MCL', 'RF_Remap_25000-MCL', 'RF_Remap_0.05-BC', 'RF_Remap_0.1-BC', 'RF_Remap_0.1-MCL', 'RF_Remap-MCL']	158.8821871195403	14.0
PF3D7_1200800-GO:0020035	[2.7714084605665908e-17, 5.915976856851063e-28, 4.839566027877839e-12, 2.254534112787927e-15, 9.987639709090912e-14, 1.048635552400835e-06, 4.9605799775764685e-09, 1.7543245992932863e-05, 2.9986980428779303e-12, 1.2899930825017567e-05, 1.627791017529959e-08, 3.1353668741660206e-06, 0.0009094172483229184, 3.2895234466261596e-17, 2.0223013190681625e-08]	['MI_Remap-BC', 'absPCC_Remap_0.3-BC', 'absPCC_Remap_0.4-BC', 'absPCC_Remap_0.5-BC', 'RF_Remap_0.05-MCL', 'RF_Remap_25000-BC', 'absPCC_Remap-BC', 'MI_Remap-MCL', 'Consensus_Remap-BC', 'RF_Remap_25000-MCL', 'RF_Remap-BC', 'RF_Remap_0.05-BC', 'RF_Remap_0.1-BC', 'RF_Remap_0.1-MCL', 'RF_Remap-MCL']	158.71053074140374	15.0
PF3D7_1029200-GO:0009405	[4.056450359124088e-14, 5.561508383999999e-29, 2.2436673468631573e-07, 1.8375276905660366e-12, 5.320483847704724e-11, 2.4508354304471333e-06, 2.5074318459492737e-15, 1.261801656230032e-07, 1.1686666200834491e-14, 1.819682781018119e-07, 1.3150242379899494e-16, 1.0046244067244015e-10, 2.322248216045421e-15]	['MI_Remap-BC', 'absPCC_Remap_0.3-BC', 'absPCC_Remap_0.4-BC', 'absPCC_Remap_0.5-BC', 'RF_Remap_0.05-MCL', 'RF_Remap_25000-BC', 'absPCC_Remap-BC', 'MI_Remap-MCL', 'RF_Remap_25000-MCL', 'RF_Remap_0.05-BC', 'RF_Remap_0.1-BC', 'RF_Remap_0.1-MCL', 'RF_Remap-MCL']	158.60145092286155	13.0
PF3D7_1141800-GO:0006412	[1.9886926239053255e-06, 1.3095232735495827e-20, 7.843699489776047e-05, 0.020273281359919498, 2.483748862774468e-26, 8.912824692786373e-13, 3.696206206334056e-24, 4.9343034411384215e-20, 1.7210063306024094e-21, 3.875961376192157e-06, 3.46889673798875e-11, 5.2592720727272736e-08]	['absPCC_Remap_0.4-BC', 'RF_Remap_0.05-MCL', 'absPCC_Remap_0.5-BC', 'absPCC_Remap-MCL', 'absPCC_Remap-BC', 'Consensus_Remap-BC', 'RF_Remap_25000-MCL', 'RF_Remap-BC', 'RF_Remap_0.05-BC', 'RF_Remap_0.1-BC', 'RF_Remap_0.1-MCL', 'RF_Remap-MCL']	155.69149011162318	12.0
PF3D7_1200800-GO:0020013	[0.04408794799592712, 7.788457559730337e-19, 5.915976856851063e-28, 4.839566027877839e-12, 1.6888569783320348e-13, 5.088967884e-12, 5.956625494747863e-05, 4.9605799775764685e-09, 1.7543245992932863e-05, 2.9986980428779303e-12, 1.2899930825017567e-05, 1.627791017529959e-08, 3.1353668741660206e-06, 0.004958042630176797, 1.0688398959695815e-15, 2.0223013190681625e-08]	['MI_Remap-BC', 'absPCC_Remap_0.3-BC', 'absPCC_Remap_0.4-BC', 'absPCC_Remap_0.5-BC', 'RF_Remap_0.05-MCL', 'RF_Remap_25000-BC', 'AdaL_Remap-BC', 'absPCC_Remap-BC', 'MI_Remap-MCL', 'Consensus_Remap-BC', 'RF_Remap_25000-MCL', 'RF_Remap-BC', 'RF_Remap_0.05-BC', 'RF_Remap_0.1-BC', 'RF_Remap_0.1-MCL', 'RF_Remap-MCL']	154.0330545741034	16.0
PF3D7_0200200-GO:0009405	[4.056450359124088e-14, 5.561508383999999e-29, 0.0007717476239633045, 1.8375276905660366e-12, 5.320483847704724e-11, 2.4508354304471333e-06, 8.294742589496608e-08, 0.0017076726211764704, 1.2408015351650526e-13, 0.0026706392078872645, 1.887345959368044e-06, 0.0038931901405087, 0.0028126858563508857, 2.322248216045421e-15, 5.341354086075949e-09, 9.516817538181815e-23]	['MI_Remap-BC', 'absPCC_Remap_0.3-BC', 'absPCC_Remap_0.4-BC', 'absPCC_Remap_0.5-BC', 'RF_Remap_0.05-MCL', 'RF_Remap_25000-BC', 'absPCC_Remap-BC', 'MI_Remap-MCL', 'Consensus_Remap-BC', 'Consensus_Remap-MCL', 'RF_Remap_25000-MCL', 'RF_Remap-BC', 'RF_Remap_0.05-BC', 'RF_Remap_0.1-BC', 'RF_Remap_0.1-MCL', 'RF_Remap-MCL']	153.32083158452303	16.0
PF3D7_1003600-GO:0030260	[0.0019104793129849976, 1.3655509120671564e-07, 1.7743819282831234e-07, 1.246922161832061e-14, 1.1558022592771086e-06, 1.7673275679671462e-07, 6.617381994271528e-07, 8.390875880641184e-08, 0.0005748921084070905, 9.105893357999528e-08, 4.2568968816597506e-10, 0.00010820921447832168, 3.2633967767441857e-10, 3.698734170677618e-20, 6.22344626945636e-08, 2.322248216045421e-15, 2.5312494843297172e-05, …	['absPCC_Remap_0.3-BC', 'MI_Remap-MCL', 'RF_Remap_0.1-MCL', 'RF_Remap-MCL', 'MI_Remap-BC', 'absPCC_Remap_0.5-BC', 'Consensus_Remap-BC', 'absPCC_Remap_0.3-MCL', 'RF_Remap-BC', 'RF_Remap_0.05-MCL', 'RF_Remap_25000-BC', 'absPCC_Remap-BC', 'absPCC_Remap_0.4-MCL', 'absPCC_Remap_0.4-BC', 'AdaL_Remap-BC', 'Consensus_Remap-MCL', 'absPCC_Remap_0.5-MCL', 'RF_Remap_25000-MCL', 'RF_Remap_0.05-BC', 'RF_Remap_…	153.0147069335658	20.0
PF3D7_1200800-GO:0009405	[4.056450359124088e-14, 5.561508383999999e-29, 3.460090316869565e-09, 1.8375276905660366e-12, 5.320483847704724e-11, 2.4508354304471333e-06, 8.294742589496608e-08, 1.261801656230032e-07, 7.16046915146313e-11, 1.819682781018119e-07, 1.2212158691652468e-09, 1.0046244067244015e-10, 0.0028126858563508857, 2.322248216045421e-15, 5.341354086075949e-09]	['MI_Remap-BC', 'absPCC_Remap_0.3-BC', 'absPCC_Remap_0.4-BC', 'absPCC_Remap_0.5-BC', 'RF_Remap_0.05-MCL', 'RF_Remap_25000-BC', 'absPCC_Remap-BC', 'MI_Remap-MCL', 'Consensus_Remap-BC', 'RF_Remap_25000-MCL', 'RF_Remap-BC', 'RF_Remap_0.05-BC', 'RF_Remap_0.1-BC', 'RF_Remap_0.1-MCL', 'RF_Remap-MCL']	152.96186606142513	15.0
PF3D7_0821600-GO:0006412	[0.00567642641561915, 4.710361546919431e-19, 1.633879852999778e-07, 7.91616218121547e-10, 4.6650920245398775e-19, 1.633879852999778e-07, 3.2945163465789474e-20, 1.2198203520786398e-08, 0.020273281359919498, 3.8380438791910115e-21, 0.00012401395612780951, 6.62896274505099e-05, 3.875961376192157e-06, 3.46889673798875e-11, 2.7642702185970635e-18]	['MI_Remap-BC', 'absPCC_Remap_0.3-BC', 'absPCC_Remap_0.4-BC', 'absPCC_Remap_0.5-BC', 'RF_Remap_0.05-MCL', 'RF_Remap_25000-BC', 'absPCC_Remap-MCL', 'absPCC_Remap-BC', 'MI_Remap-MCL', 'Consensus_Remap-MCL', 'absPCC_Remap_0.5-MCL', 'RF_Remap_0.1-MCL', 'RF_Remap-BC', 'absPCC_Remap_0.4-MCL', 'RF_Remap-MCL']	152.59886663821595	15.0
PF3D7_0902400-GO:0020035	[5.089755891891892e-05, 5.1008302799999985e-28, 0.0234514412565445, 6.160949952761671e-17, 0.0001522205207161481, 5.425294779299307e-05, 1.246922161832061e-14, 1.048635552400835e-06, 4.9605799775764685e-09, 0.0002023556351431392, 1.7281158925190837e-05, 1.2899930825017567e-05, 5.992756621585312e-07, 3.1353668741660206e-06, 0.045884674804587085, 3.2895234466261596e-17, 1.062596934e-24]	['absPCC_Remap_0.3-BC', 'absPCC_Remap_0.4-BC', 'RF_Remap_0.05-MCL', 'RF_Remap_25000-BC', 'AdaL_Remap-BC', 'absPCC_Remap-BC', 'MI_Remap-MCL', 'Consensus_Remap-MCL', 'absPCC_Remap_0.5-MCL', 'RF_Remap_25000-MCL', 'RF_Remap_0.1-MCL', 'absPCC_Remap_0.3-MCL', 'RF_Remap-BC', 'RF_Remap_0.05-BC', 'RF_Remap_0.1-BC', 'absPCC_Remap_0.4-MCL', 'RF_Remap-MCL']	152.56359227498717	17.0
PF3D7_0632700-GO:0009405	[9.332361807639209e-10, 4.056450359124088e-14, 5.561508383999999e-29, 1.1317517264516127e-13, 1.9812425998706616e-06, 1.0057039974370706e-09, 0.00011478555883040935, 0.004678041199484252, 0.0017076726211764704, 7.16046915146313e-11, 0.0026706392078872645, 4.1875789745590365e-14, 0.0038931901405087, 2.322248216045421e-15, 9.516817538181815e-23]	['MI_Remap-BC', 'RF_Remap_0.05-MCL', 'absPCC_Remap_0.5-BC', 'RF_Remap_25000-BC', 'absPCC_Remap-MCL', 'MI_Remap-MCL', 'Consensus_Remap-MCL', 'absPCC_Remap_0.5-MCL', 'RF_Remap_25000-MCL', 'absPCC_Remap_0.3-MCL', 'AdaL_Remap-MCL', 'RF_Remap_0.05-BC', 'RF_Remap_0.1-BC', 'RF_Remap_0.1-MCL', 'RF_Remap-MCL']	152.52292905530106	15.0
PF3D7_1136900-GO:0030260	[6.602039246537859e-09, 1.7743819282831234e-07, 1.246922161832061e-14, 1.1558022592771086e-06, 1.7673275679671462e-07, 6.617381994271528e-07, 1.047257732673267e-08, 0.0005748921084070905, 9.105893357999528e-08, 3.649560372117264e-08, 0.00010820921447832168, 3.2633967767441857e-10, 3.698734170677618e-20, 6.22344626945636e-08, 2.322248216045421e-15, 2.5312494843297172e-05, 3.340819961610649e-07, 1.…	['absPCC_Remap_0.3-BC', 'MI_Remap-MCL', 'RF_Remap_0.1-MCL', 'RF_Remap-MCL', 'MI_Remap-BC', 'absPCC_Remap_0.5-BC', 'Consensus_Remap-BC', 'absPCC_Remap_0.3-MCL', 'RF_Remap-BC', 'RF_Remap_0.05-MCL', 'RF_Remap_25000-BC', 'absPCC_Remap-BC', 'absPCC_Remap_0.4-MCL', 'absPCC_Remap_0.4-BC', 'Consensus_Remap-MCL', 'absPCC_Remap_0.5-MCL', 'RF_Remap_25000-MCL', 'RF_Remap_0.05-BC', 'RF_Remap_0.1-BC']	150.9450688364715	19.0
PF3D7_0911100-GO:0030260	[6.602039246537859e-09, 1.7743819282831234e-07, 1.246922161832061e-14, 1.1558022592771086e-06, 1.7673275679671462e-07, 6.617381994271528e-07, 1.047257732673267e-08, 0.0005748921084070905, 9.105893357999528e-08, 3.649560372117264e-08, 0.00010820921447832168, 3.2633967767441857e-10, 3.698734170677618e-20, 6.22344626945636e-08, 2.322248216045421e-15, 2.5312494843297172e-05, 3.340819961610649e-07, 1.…	['absPCC_Remap_0.3-BC', 'MI_Remap-MCL', 'RF_Remap_0.1-MCL', 'RF_Remap-MCL', 'MI_Remap-BC', 'absPCC_Remap_0.5-BC', 'Consensus_Remap-BC', 'absPCC_Remap_0.3-MCL', 'RF_Remap-BC', 'RF_Remap_0.05-MCL', 'RF_Remap_25000-BC', 'absPCC_Remap-BC', 'absPCC_Remap_0.4-MCL', 'absPCC_Remap_0.4-BC', 'Consensus_Remap-MCL', 'absPCC_Remap_0.5-MCL', 'RF_Remap_25000-MCL', 'RF_Remap_0.05-BC', 'RF_Remap_0.1-BC']	150.9450688364715	19.0
PF3D7_0902400-GO:0020013	[4.068936757894737e-06, 5.1008302799999985e-28, 0.0234514412565445, 6.160949952761671e-17, 0.0001522205207161481, 5.425294779299307e-05, 1.246922161832061e-14, 5.956625494747863e-05, 4.9605799775764685e-09, 0.0008809280528855315, 1.7281158925190837e-05, 1.2899930825017567e-05, 5.992756621585312e-07, 3.1353668741660206e-06, 1.0688398959695815e-15, 1.6214803919999995e-26]	['absPCC_Remap_0.3-BC', 'absPCC_Remap_0.4-BC', 'RF_Remap_0.05-MCL', 'RF_Remap_25000-BC', 'AdaL_Remap-BC', 'absPCC_Remap-BC', 'MI_Remap-MCL', 'Consensus_Remap-MCL', 'absPCC_Remap_0.5-MCL', 'RF_Remap_25000-MCL', 'RF_Remap_0.1-MCL', 'absPCC_Remap_0.3-MCL', 'RF_Remap_0.05-BC', 'RF_Remap_0.1-BC', 'absPCC_Remap_0.4-MCL', 'RF_Remap-MCL']	150.23395227899434	16.0
PF3D7_1251200-GO:0030260	[6.602039246537859e-09, 1.7743819282831234e-07, 1.246922161832061e-14, 1.1558022592771086e-06, 7.362749689218829e-08, 6.617381994271528e-07, 8.390875880641184e-08, 0.0005748921084070905, 9.105893357999528e-08, 3.649560372117264e-08, 0.00010820921447832168, 3.2633967767441857e-10, 3.698734170677618e-20, 6.22344626945636e-08, 2.322248216045421e-15, 2.5312494843297172e-05, 3.340819961610649e-07, 3.7…	['absPCC_Remap_0.3-BC', 'MI_Remap-MCL', 'RF_Remap_0.1-MCL', 'RF_Remap-MCL', 'MI_Remap-BC', 'absPCC_Remap_0.5-BC', 'Consensus_Remap-BC', 'absPCC_Remap_0.3-MCL', 'RF_Remap-BC', 'RF_Remap_0.05-MCL', 'RF_Remap_25000-BC', 'absPCC_Remap-BC', 'absPCC_Remap_0.4-MCL', 'absPCC_Remap_0.4-BC', 'Consensus_Remap-MCL', 'absPCC_Remap_0.5-MCL', 'RF_Remap_25000-MCL', 'RF_Remap_0.05-BC', 'RF_Remap_0.1-BC']	150.05860866156326	19.0
PF3D7_1455300-GO:0030260	[0.0019104793129849976, 6.602039246537859e-09, 1.7743819282831234e-07, 1.246922161832061e-14, 1.1558022592771086e-06, 1.7673275679671462e-07, 6.617381994271528e-07, 1.047257732673267e-08, 0.0005748921084070905, 6.7197533513127156e-06, 4.2568968816597506e-10, 0.00010820921447832168, 2.015420521791429e-06, 3.698734170677618e-20, 6.22344626945636e-08, 2.322248216045421e-15, 0.00016041589501632206, 3…	['absPCC_Remap_0.3-BC', 'MI_Remap-MCL', 'RF_Remap_0.1-MCL', 'RF_Remap-MCL', 'MI_Remap-BC', 'absPCC_Remap_0.5-BC', 'Consensus_Remap-BC', 'absPCC_Remap_0.3-MCL', 'RF_Remap-BC', 'RF_Remap_0.05-MCL', 'RF_Remap_25000-BC', 'absPCC_Remap-BC', 'absPCC_Remap_0.4-MCL', 'absPCC_Remap_0.4-BC', 'AdaL_Remap-BC', 'Consensus_Remap-MCL', 'absPCC_Remap_0.5-MCL', 'RF_Remap_25000-MCL', 'RF_Remap_0.05-BC', 'RF_Remap_…	149.13643490378703	20.0
PF3D7_1036500-GO:0030260	[6.602039246537859e-09, 1.7743819282831234e-07, 1.246922161832061e-14, 1.1558022592771086e-06, 1.7673275679671462e-07, 6.617381994271528e-07, 2.710812735663316e-06, 0.0005748921084070905, 9.105893357999528e-08, 3.649560372117264e-08, 0.00010820921447832168, 3.2633967767441857e-10, 3.698734170677618e-20, 6.22344626945636e-08, 2.322248216045421e-15, 2.5312494843297172e-05, 3.340819961610649e-07, 1.…	['absPCC_Remap_0.3-BC', 'MI_Remap-MCL', 'RF_Remap_0.1-MCL', 'RF_Remap-MCL', 'MI_Remap-BC', 'absPCC_Remap_0.5-BC', 'Consensus_Remap-BC', 'absPCC_Remap_0.3-MCL', 'RF_Remap-BC', 'RF_Remap_0.05-MCL', 'RF_Remap_25000-BC', 'absPCC_Remap-BC', 'absPCC_Remap_0.4-MCL', 'absPCC_Remap_0.4-BC', 'Consensus_Remap-MCL', 'absPCC_Remap_0.5-MCL', 'RF_Remap_25000-MCL', 'RF_Remap_0.05-BC', 'RF_Remap_0.1-BC']	148.53202289490108	19.0
PF3D7_1143100-GO:0030260	[3.1039954734414554e-08, 1.7743819282831234e-07, 1.246922161832061e-14, 1.1558022592771086e-06, 1.7673275679671462e-07, 6.617381994271528e-07, 1.047257732673267e-08, 0.0005748921084070905, 9.105893357999528e-08, 4.2568968816597506e-10, 0.00010820921447832168, 2.015420521791429e-06, 3.698734170677618e-20, 6.22344626945636e-08, 2.322248216045421e-15, 2.8477818973821992e-05, 3.340819961610649e-07, 1…	['absPCC_Remap_0.3-BC', 'MI_Remap-MCL', 'RF_Remap_0.1-MCL', 'RF_Remap-MCL', 'MI_Remap-BC', 'absPCC_Remap_0.5-BC', 'Consensus_Remap-BC', 'absPCC_Remap_0.3-MCL', 'RF_Remap-BC', 'RF_Remap_0.05-MCL', 'RF_Remap_25000-BC', 'absPCC_Remap-BC', 'absPCC_Remap_0.4-MCL', 'absPCC_Remap_0.4-BC', 'Consensus_Remap-MCL', 'absPCC_Remap_0.5-MCL', 'RF_Remap_25000-MCL', 'RF_Remap_0.05-BC', 'RF_Remap_0.1-BC']	148.36410571210644	19.0
PF3D7_0203100-GO:0030260	[1.3655509120671564e-07, 1.7743819282831234e-07, 1.246922161832061e-14, 1.1558022592771086e-06, 1.7673275679671462e-07, 6.617381994271528e-07, 1.047257732673267e-08, 0.0005748921084070905, 9.105893357999528e-08, 5.985863284569524e-07, 0.00010820921447832168, 3.2633967767441857e-10, 3.698734170677618e-20, 6.22344626945636e-08, 2.322248216045421e-15, 2.8477818973821992e-05, 3.340819961610649e-07, 1…	['absPCC_Remap_0.3-BC', 'MI_Remap-MCL', 'RF_Remap_0.1-MCL', 'RF_Remap-MCL', 'MI_Remap-BC', 'absPCC_Remap_0.5-BC', 'Consensus_Remap-BC', 'absPCC_Remap_0.3-MCL', 'RF_Remap-BC', 'RF_Remap_0.05-MCL', 'RF_Remap_25000-BC', 'absPCC_Remap-BC', 'absPCC_Remap_0.4-MCL', 'absPCC_Remap_0.4-BC', 'Consensus_Remap-MCL', 'absPCC_Remap_0.5-MCL', 'RF_Remap_25000-MCL', 'RF_Remap_0.05-BC', 'RF_Remap_0.1-BC']	148.36338102743974	19.0
PF3D7_0905800-GO:0006412	[2.8970944650571787e-11, 1.1808553504124075e-17, 2.256460077057793e-07, 0.0004137212443177769, 6.841485913043479e-07, 3.2945163465789474e-20, 0.017921640427676043, 0.020273281359919498, 3.8380438791910115e-21, 3.2032624872354074e-14, 0.00012401395612780951, 2.4359157780973083e-12, 6.62896274505099e-05, 3.46889673798875e-11, 2.7642702185970635e-18]	['MI_Remap-BC', 'absPCC_Remap_0.3-BC', 'absPCC_Remap_0.4-BC', 'absPCC_Remap_0.5-BC', 'RF_Remap_0.05-MCL', 'RF_Remap_25000-BC', 'absPCC_Remap-MCL', 'absPCC_Remap-BC', 'MI_Remap-MCL', 'Consensus_Remap-MCL', 'absPCC_Remap_0.5-MCL', 'RF_Remap_0.05-BC', 'RF_Remap_0.1-BC', 'RF_Remap_0.1-MCL', 'RF_Remap-MCL']	148.20940851556531	15.0
PF3D7_0902600-GO:0009405	[4.056450359124088e-14, 5.561508383999999e-29, 3.460090316869565e-09, 4.859597158044148e-06, 5.320483847704724e-11, 1.8317538903235084e-07, 8.294742589496608e-08, 1.261801656230032e-07, 7.16046915146313e-11, 1.819682781018119e-07, 1.2212158691652468e-09, 1.0046244067244015e-10, 0.0028126858563508857, 2.322248216045421e-15, 5.341354086075949e-09]	['MI_Remap-BC', 'absPCC_Remap_0.3-BC', 'absPCC_Remap_0.4-BC', 'absPCC_Remap_0.5-BC', 'RF_Remap_0.05-MCL', 'RF_Remap_25000-BC', 'absPCC_Remap-BC', 'MI_Remap-MCL', 'Consensus_Remap-BC', 'RF_Remap_25000-MCL', 'RF_Remap-BC', 'RF_Remap_0.05-BC', 'RF_Remap_0.1-BC', 'RF_Remap_0.1-MCL', 'RF_Remap-MCL']	147.6659467119058	15.0
PF3D7_0902600-GO:0020035	[2.7714084605665908e-17, 5.915976856851063e-28, 4.839566027877839e-12, 0.0001522205207161481, 9.987639709090912e-14, 6.228358801575217e-08, 4.9605799775764685e-09, 1.7543245992932863e-05, 2.9986980428779303e-12, 1.2899930825017567e-05, 1.627791017529959e-08, 3.1353668741660206e-06, 0.045884674804587085, 3.2895234466261596e-17, 2.0223013190681625e-08]	['MI_Remap-BC', 'absPCC_Remap_0.3-BC', 'absPCC_Remap_0.4-BC', 'absPCC_Remap_0.5-BC', 'RF_Remap_0.05-MCL', 'RF_Remap_25000-BC', 'absPCC_Remap-BC', 'MI_Remap-MCL', 'Consensus_Remap-BC', 'RF_Remap_25000-MCL', 'RF_Remap-BC', 'RF_Remap_0.05-BC', 'RF_Remap_0.1-BC', 'RF_Remap_0.1-MCL', 'RF_Remap-MCL']	147.40446083226647	15.0
PF3D7_0912800-GO:0006412	[2.8970944650571787e-11, 4.710361546919431e-19, 9.516817538181815e-23, 4.9343034411384215e-20, 1.3095232735495827e-20, 7.843699489776047e-05, 0.020273281359919498, 8.912824692786373e-13, 0.00012401395612780951, 6.62896274505099e-05, 3.46889673798875e-11, 0.0008070763821717018, 2.7642702185970635e-18]	['MI_Remap-BC', 'absPCC_Remap_0.4-BC', 'RF_Remap_0.05-MCL', 'absPCC_Remap_0.5-BC', 'absPCC_Remap-MCL', 'absPCC_Remap-BC', 'MI_Remap-MCL', 'Consensus_Remap-BC', 'Consensus_Remap-MCL', 'absPCC_Remap_0.3-MCL', 'RF_Remap_0.05-BC', 'RF_Remap_0.1-MCL', 'RF_Remap-MCL']	147.1210892787319	13.0
PF3D7_1128300-GO:0009405	[1.0057039974370706e-09, 5.561508383999999e-29, 2.5156340156787765e-05, 2.4508354304471333e-06, 2.5074318459492737e-15, 0.0017076726211764704, 1.1686666200834491e-14, 0.0026706392078872645, 1.3150242379899494e-16, 0.0038931901405087, 0.0028126858563508857, 2.322248216045421e-15, 5.341354086075949e-09, 9.516817538181815e-23]	['MI_Remap-BC', 'RF_Remap_0.05-MCL', 'absPCC_Remap_0.5-BC', 'RF_Remap_25000-BC', 'absPCC_Remap-BC', 'MI_Remap-MCL', 'Consensus_Remap-BC', 'Consensus_Remap-MCL', 'RF_Remap_25000-MCL', 'RF_Remap-BC', 'RF_Remap_0.05-BC', 'RF_Remap_0.1-BC', 'RF_Remap_0.1-MCL', 'RF_Remap-MCL']	147.10602365404668	14.0
PF3D7_1029200-GO:0020033	[4.6889252521100915e-17, 2.8843022431093115e-26, 2.2208939726126512e-06, 2.3547275294117656e-13, 7.0911731607164925e-12, 7.914341969153166e-05, 2.1937905665410263e-16, 2.108596891719745e-05, 6.9713767384615375e-12, 1.5604407483870968e-05, 1.2436400452682926e-15, 3.9066609636272035e-06, 1.8732302578438663e-15]	['MI_Remap-BC', 'absPCC_Remap_0.3-BC', 'absPCC_Remap_0.4-BC', 'absPCC_Remap_0.5-BC', 'RF_Remap_0.05-MCL', 'RF_Remap_25000-BC', 'absPCC_Remap-BC', 'MI_Remap-MCL', 'RF_Remap_25000-MCL', 'RF_Remap_0.05-BC', 'RF_Remap_0.1-BC', 'RF_Remap_0.1-MCL', 'RF_Remap-MCL']	146.74043838637834	13.0
PF3D7_1128300-GO:0020013	[3.004432387550744e-07, 5.1008302799999985e-28, 5.956625494747863e-05, 1.7442254889370934e-18, 0.00034279074049228537, 3.0581097096774197e-16, 0.0019955100300686475, 8.178136240151226e-18, 0.000626121061598914, 1.0688398959695815e-15, 2.0223013190681625e-08, 1.6214803919999995e-26]	['MI_Remap-BC', 'RF_Remap_0.05-MCL', 'RF_Remap_25000-BC', 'absPCC_Remap-BC', 'MI_Remap-MCL', 'Consensus_Remap-BC', 'Consensus_Remap-MCL', 'RF_Remap_25000-MCL', 'RF_Remap_0.05-BC', 'RF_Remap_0.1-BC', 'RF_Remap_0.1-MCL', 'RF_Remap-MCL']	146.2234748313324	12.0
PF3D7_1200800-GO:0020033	[4.6889252521100915e-17, 5.556799767272726e-26, 6.229931346951503e-12, 2.3547275294117656e-13, 7.0911731607164925e-12, 7.914341969153166e-05, 9.27723881407661e-08, 2.108596891719745e-05, 1.0046244067244015e-10, 1.5604407483870968e-05, 2.1338381757523645e-08, 3.9066609636272035e-06, 0.0011542659051539375, 1.8732302578438663e-15, 2.6547558990291254e-08]	['MI_Remap-BC', 'absPCC_Remap_0.3-BC', 'absPCC_Remap_0.4-BC', 'absPCC_Remap_0.5-BC', 'RF_Remap_0.05-MCL', 'RF_Remap_25000-BC', 'absPCC_Remap-BC', 'MI_Remap-MCL', 'Consensus_Remap-BC', 'RF_Remap_25000-MCL', 'RF_Remap-BC', 'RF_Remap_0.05-BC', 'RF_Remap_0.1-BC', 'RF_Remap_0.1-MCL', 'RF_Remap-MCL']	145.50199298250303	15.0
PF3D7_0902400-GO:0009405	[0.0002242830119739696, 0.012388348840022887, 5.561508383999999e-29, 1.1317517264516127e-13, 4.859597158044148e-06, 0.0057382050526315785, 1.0057039974370706e-09, 2.4508354304471333e-06, 8.294742589496608e-08, 0.0017076726211764704, 2.64647140229569e-07, 1.819682781018119e-07, 6.231950379267103e-05, 1.0046244067244015e-10, 0.0028126858563508857, 2.322248216045421e-15, 9.516817538181815e-23]	['MI_Remap-BC', 'absPCC_Remap_0.4-BC', 'RF_Remap_0.05-MCL', 'RF_Remap_25000-BC', 'AdaL_Remap-BC', 'absPCC_Remap-BC', 'MI_Remap-MCL', 'Consensus_Remap-MCL', 'absPCC_Remap_0.5-MCL', 'RF_Remap_25000-MCL', 'RF_Remap_0.1-MCL', 'absPCC_Remap_0.3-MCL', 'RF_Remap-BC', 'RF_Remap_0.05-BC', 'RF_Remap_0.1-BC', 'absPCC_Remap_0.4-MCL', 'RF_Remap-MCL']	145.49606603170557	17.0
PF3D7_0418600-GO:0030260	[3.1039954734414554e-08, 1.7743819282831234e-07, 1.246922161832061e-14, 1.1558022592771086e-06, 7.362749689218829e-08, 6.617381994271528e-07, 1.047257732673267e-08, 0.0005748921084070905, 9.105893357999528e-08, 5.985863284569524e-07, 0.00010820921447832168, 2.015420521791429e-06, 3.698734170677618e-20, 6.22344626945636e-08, 2.322248216045421e-15, 0.00016041589501632206, 3.340819961610649e-07, 1.6…	['absPCC_Remap_0.3-BC', 'MI_Remap-MCL', 'RF_Remap_0.1-MCL', 'RF_Remap-MCL', 'MI_Remap-BC', 'absPCC_Remap_0.5-BC', 'Consensus_Remap-BC', 'absPCC_Remap_0.3-MCL', 'RF_Remap-BC', 'RF_Remap_0.05-MCL', 'RF_Remap_25000-BC', 'absPCC_Remap-BC', 'absPCC_Remap_0.4-MCL', 'absPCC_Remap_0.4-BC', 'Consensus_Remap-MCL', 'absPCC_Remap_0.5-MCL', 'RF_Remap_25000-MCL', 'RF_Remap_0.05-BC', 'RF_Remap_0.1-BC']	144.84560839083986	19.0
PF3D7_1128300-GO:0020035	[3.004432387550744e-07, 5.1008302799999985e-28, 1.048635552400835e-06, 1.476144735915119e-16, 0.0002023556351431392, 2.999403755440415e-14, 0.0019955100300686475, 2.793688587341772e-17, 0.000626121061598914, 0.045884674804587085, 3.2895234466261596e-17, 2.0223013190681625e-08, 1.062596934e-24]	['MI_Remap-BC', 'RF_Remap_0.05-MCL', 'RF_Remap_25000-BC', 'absPCC_Remap-BC', 'MI_Remap-MCL', 'Consensus_Remap-BC', 'Consensus_Remap-MCL', 'RF_Remap_25000-MCL', 'RF_Remap-BC', 'RF_Remap_0.05-BC', 'RF_Remap_0.1-BC', 'RF_Remap_0.1-MCL', 'RF_Remap-MCL']	144.78778764821283	13.0
PF3D7_0402300-GO:0030260	[1.3655509120671564e-07, 1.7743819282831234e-07, 1.246922161832061e-14, 1.1558022592771086e-06, 1.7673275679671462e-07, 6.617381994271528e-07, 1.047257732673267e-08, 0.0005748921084070905, 9.105893357999528e-08, 5.985863284569524e-07, 0.00010820921447832168, 2.015420521791429e-06, 3.698734170677618e-20, 6.22344626945636e-08, 2.322248216045421e-15, 2.5312494843297172e-05, 3.340819961610649e-07, 1.…	['absPCC_Remap_0.3-BC', 'MI_Remap-MCL', 'RF_Remap_0.1-MCL', 'RF_Remap-MCL', 'MI_Remap-BC', 'absPCC_Remap_0.5-BC', 'Consensus_Remap-BC', 'absPCC_Remap_0.3-MCL', 'RF_Remap-BC', 'RF_Remap_0.05-MCL', 'RF_Remap_25000-BC', 'absPCC_Remap-BC', 'absPCC_Remap_0.4-MCL', 'absPCC_Remap_0.4-BC', 'Consensus_Remap-MCL', 'absPCC_Remap_0.5-MCL', 'RF_Remap_25000-MCL', 'RF_Remap_0.05-BC', 'RF_Remap_0.1-BC']	144.62385700419668	19.0
PF3D7_1026600-GO:0030260	[1.3655509120671564e-07, 1.7743819282831234e-07, 1.246922161832061e-14, 1.1558022592771086e-06, 1.7673275679671462e-07, 6.617381994271528e-07, 8.390875880641184e-08, 0.0005748921084070905, 9.105893357999528e-08, 3.649560372117264e-08, 0.00010820921447832168, 3.2633967767441857e-10, 3.698734170677618e-20, 0.0004266361887449392, 2.322248216045421e-15, 2.5312494843297172e-05, 3.340819961610649e-07, …	['absPCC_Remap_0.3-BC', 'MI_Remap-MCL', 'RF_Remap_0.1-MCL', 'RF_Remap-MCL', 'MI_Remap-BC', 'absPCC_Remap_0.5-BC', 'Consensus_Remap-BC', 'absPCC_Remap_0.3-MCL', 'RF_Remap-BC', 'RF_Remap_0.05-MCL', 'RF_Remap_25000-BC', 'absPCC_Remap-BC', 'absPCC_Remap_0.4-MCL', 'absPCC_Remap_0.4-BC', 'Consensus_Remap-MCL', 'absPCC_Remap_0.5-MCL', 'RF_Remap_25000-MCL', 'RF_Remap_0.05-BC', 'RF_Remap_0.1-BC']	144.5266751041178	19.0
PF3D7_0902600-GO:0020013	[7.788457559730337e-19, 5.915976856851063e-28, 4.839566027877839e-12, 0.0001522205207161481, 5.088967884e-12, 6.228358801575217e-08, 4.9605799775764685e-09, 1.7543245992932863e-05, 2.9986980428779303e-12, 1.2899930825017567e-05, 1.627791017529959e-08, 3.1353668741660206e-06, 1.0688398959695815e-15, 2.0223013190681625e-08]	['MI_Remap-BC', 'absPCC_Remap_0.3-BC', 'absPCC_Remap_0.4-BC', 'absPCC_Remap_0.5-BC', 'RF_Remap_0.05-MCL', 'RF_Remap_25000-BC', 'absPCC_Remap-BC', 'MI_Remap-MCL', 'Consensus_Remap-BC', 'RF_Remap_25000-MCL', 'RF_Remap_0.05-BC', 'RF_Remap_0.1-BC', 'RF_Remap_0.1-MCL', 'RF_Remap-MCL']	144.39843105852782	14.0
PF3D7_0702200-GO:0009405	[0.012388348840022887, 5.561508383999999e-29, 0.016451880543970992, 0.0002593452322257625, 1.9370021654694942e-06, 2.4508354304471333e-06, 8.294742589496608e-08, 1.261801656230032e-07, 7.16046915146313e-11, 1.819682781018119e-07, 1.2212158691652468e-09, 1.0046244067244015e-10, 0.0028126858563508857, 2.322248216045421e-15, 5.341354086075949e-09, 9.516817538181815e-23]	['MI_Remap-BC', 'absPCC_Remap_0.3-BC', 'absPCC_Remap_0.4-BC', 'absPCC_Remap_0.5-BC', 'RF_Remap_0.05-MCL', 'RF_Remap_25000-BC', 'absPCC_Remap-BC', 'MI_Remap-MCL', 'Consensus_Remap-BC', 'Consensus_Remap-MCL', 'RF_Remap_25000-MCL', 'RF_Remap-BC', 'RF_Remap_0.05-BC', 'RF_Remap_0.1-BC', 'RF_Remap_0.1-MCL', 'RF_Remap-MCL']	144.11055559267342	16.0
PF3D7_0212600-GO:0030260	[1.3655509120671564e-07, 1.7743819282831234e-07, 1.246922161832061e-14, 1.1558022592771086e-06, 1.7673275679671462e-07, 6.617381994271528e-07, 1.047257732673267e-08, 0.0005748921084070905, 9.105893357999528e-08, 5.985863284569524e-07, 0.00010820921447832168, 2.015420521791429e-06, 3.698734170677618e-20, 6.22344626945636e-08, 2.322248216045421e-15, 0.00016041589501632206, 3.340819961610649e-07, 1.…	['absPCC_Remap_0.3-BC', 'MI_Remap-MCL', 'RF_Remap_0.1-MCL', 'RF_Remap-MCL', 'MI_Remap-BC', 'absPCC_Remap_0.5-BC', 'Consensus_Remap-BC', 'absPCC_Remap_0.3-MCL', 'RF_Remap-BC', 'RF_Remap_0.05-MCL', 'RF_Remap_25000-BC', 'absPCC_Remap-BC', 'absPCC_Remap_0.4-MCL', 'absPCC_Remap_0.4-BC', 'Consensus_Remap-MCL', 'absPCC_Remap_0.5-MCL', 'RF_Remap_25000-MCL', 'RF_Remap_0.05-BC', 'RF_Remap_0.1-BC']	143.82194455756988	19.0
PF3D7_0507500-GO:0030260	[0.0019104793129849976, 1.3655509120671564e-07, 1.7743819282831234e-07, 1.246922161832061e-14, 1.1558022592771086e-06, 1.7673275679671462e-07, 6.617381994271528e-07, 8.390875880641184e-08, 0.0005748921084070905, 0.000626121061598914, 5.985863284569524e-07, 0.00010820921447832168, 2.015420521791429e-06, 3.698734170677618e-20, 6.22344626945636e-08, 2.322248216045421e-15, 2.5312494843297172e-05, 3.3…	['absPCC_Remap_0.3-BC', 'MI_Remap-MCL', 'RF_Remap_0.1-MCL', 'RF_Remap-MCL', 'MI_Remap-BC', 'absPCC_Remap_0.5-BC', 'Consensus_Remap-BC', 'absPCC_Remap_0.3-MCL', 'RF_Remap-BC', 'RF_Remap_0.05-MCL', 'RF_Remap_25000-BC', 'absPCC_Remap-BC', 'absPCC_Remap_0.4-MCL', 'absPCC_Remap_0.4-BC', 'AdaL_Remap-BC', 'Consensus_Remap-MCL', 'absPCC_Remap_0.5-MCL', 'RF_Remap_25000-MCL', 'RF_Remap_0.05-BC', 'RF_Remap_…	142.60162519046733	20.0
PF3D7_0902400-GO:0020033	[6.300403957420162e-05, 2.8843022431093115e-26, 0.025320664377878933, 8.728542377560974e-17, 0.0001691063261190578, 6.0008962813186795e-05, 1.6881809044941332e-14, 7.914341969153166e-05, 9.27723881407661e-08, 0.004767090010123582, 2.1092515959407754e-05, 1.5604407483870968e-05, 7.216845796382953e-07, 3.9066609636272035e-06, 1.8732302578438663e-15, 1.906592621130221e-24]	['absPCC_Remap_0.3-BC', 'absPCC_Remap_0.4-BC', 'RF_Remap_0.05-MCL', 'RF_Remap_25000-BC', 'AdaL_Remap-BC', 'absPCC_Remap-BC', 'MI_Remap-MCL', 'Consensus_Remap-MCL', 'absPCC_Remap_0.5-MCL', 'RF_Remap_25000-MCL', 'RF_Remap_0.1-MCL', 'absPCC_Remap_0.3-MCL', 'RF_Remap_0.05-BC', 'RF_Remap_0.1-BC', 'absPCC_Remap_0.4-MCL', 'RF_Remap-MCL']	142.0979142665207	16.0
PF3D7_0206200-GO:0030260	[6.602039246537859e-09, 1.7743819282831234e-07, 1.246922161832061e-14, 1.1558022592771086e-06, 7.362749689218829e-08, 1.5490929362603573e-05, 1.047257732673267e-08, 9.105893357999528e-08, 5.985863284569524e-07, 0.00010820921447832168, 2.015420521791429e-06, 3.698734170677618e-20, 6.22344626945636e-08, 2.322248216045421e-15, 2.5312494843297172e-05, 3.340819961610649e-07, 1.618340276957001e-06, 1.1…	['MI_Remap-BC', 'absPCC_Remap_0.3-BC', 'absPCC_Remap_0.4-BC', 'absPCC_Remap_0.5-BC', 'RF_Remap_0.05-MCL', 'RF_Remap_25000-BC', 'absPCC_Remap-BC', 'MI_Remap-MCL', 'Consensus_Remap-BC', 'Consensus_Remap-MCL', 'RF_Remap_25000-MCL', 'RF_Remap_0.1-MCL', 'absPCC_Remap_0.3-MCL', 'RF_Remap-BC', 'RF_Remap_0.05-BC', 'RF_Remap_0.1-BC', 'absPCC_Remap_0.4-MCL', 'RF_Remap-MCL']	141.70995889390346	18.0
PF3D7_0424100-GO:0030260	[1.3655509120671564e-07, 1.7743819282831234e-07, 1.246922161832061e-14, 1.1558022592771086e-06, 1.7673275679671462e-07, 6.617381994271528e-07, 8.390875880641184e-08, 0.0005748921084070905, 9.105893357999528e-08, 5.985863284569524e-07, 0.00010820921447832168, 2.015420521791429e-06, 3.698734170677618e-20, 6.22344626945636e-08, 2.322248216045421e-15, 2.5312494843297172e-05, 3.340819961610649e-07, 0.…	['absPCC_Remap_0.3-BC', 'MI_Remap-MCL', 'RF_Remap_0.1-MCL', 'RF_Remap-MCL', 'MI_Remap-BC', 'absPCC_Remap_0.5-BC', 'Consensus_Remap-BC', 'absPCC_Remap_0.3-MCL', 'RF_Remap-BC', 'RF_Remap_0.05-MCL', 'RF_Remap_25000-BC', 'absPCC_Remap-BC', 'absPCC_Remap_0.4-MCL', 'absPCC_Remap_0.4-BC', 'Consensus_Remap-MCL', 'absPCC_Remap_0.5-MCL', 'RF_Remap_25000-MCL', 'RF_Remap_0.05-BC', 'RF_Remap_0.1-BC']	141.16958677879657	19.0
PF3D7_1480100-GO:0016337	[2.299860375325804e-14, 9.516817538181815e-23, 4.910190783680657e-06, 5.153229344248412e-10, 5.755905256383764e-09, 0.00022346419360512457, 1.0455902474494876e-06, 1.0585520497827221e-06, 5.9053539650061605e-08, 5.48348882744283e-07, 4.191812983316901e-07, 8.882000030902945e-08, 3.806082736179775e-13, 3.9301908842063644e-07, 4.998893605093304e-21]	['MI_Remap-BC', 'absPCC_Remap_0.3-BC', 'absPCC_Remap_0.4-BC', 'absPCC_Remap_0.5-BC', 'RF_Remap_0.05-MCL', 'RF_Remap_25000-BC', 'absPCC_Remap-BC', 'MI_Remap-MCL', 'Consensus_Remap-BC', 'Consensus_Remap-MCL', 'RF_Remap_25000-MCL', 'RF_Remap_0.05-BC', 'RF_Remap_0.1-BC', 'RF_Remap_0.1-MCL', 'RF_Remap-MCL']	140.1482522977095	15.0
PF3D7_1360200-GO:0006412	[2.8970944650571787e-11, 1.1808553504124075e-17, 0.0026881382179667697, 2.9293711042375283e-08, 1.3095232735495827e-20, 7.333414109785201e-06, 0.028828016662965264, 3.8380438791910115e-21, 3.9705992974883716e-22, 0.00012401395612780951, 8.499937460775799e-12, 6.62896274505099e-05, 5.2592720727272736e-08, 1.9736181782608697e-08]	['MI_Remap-BC', 'absPCC_Remap_0.3-BC', 'absPCC_Remap_0.4-BC', 'absPCC_Remap_0.5-BC', 'RF_Remap_0.05-MCL', 'RF_Remap_25000-BC', 'absPCC_Remap-MCL', 'absPCC_Remap-BC', 'MI_Remap-MCL', 'Consensus_Remap-BC', 'Consensus_Remap-MCL', 'RF_Remap_0.05-BC', 'RF_Remap_0.1-BC', 'RF_Remap_0.1-MCL']	140.08389381504716	14.0
PF3D7_1109400-GO:0006412	[2.8970944650571787e-11, 4.710361546919431e-19, 0.0027892670804492963, 4.257167376623377e-14, 1.2198203520786398e-08, 0.020273281359919498, 3.8380438791910115e-21, 3.9705992974883716e-22, 0.00012401395612780951, 7.621354941151536e-13, 6.62896274505099e-05, 3.875961376192157e-06, 3.46889673798875e-11, 5.2592720727272736e-08]	['MI_Remap-BC', 'absPCC_Remap_0.3-BC', 'RF_Remap_0.05-MCL', 'absPCC_Remap_0.5-BC', 'RF_Remap_25000-BC', 'absPCC_Remap-MCL', 'absPCC_Remap-BC', 'MI_Remap-MCL', 'Consensus_Remap-BC', 'RF_Remap-BC', 'RF_Remap_0.05-BC', 'RF_Remap_0.1-BC', 'RF_Remap_0.1-MCL', 'RF_Remap-MCL']	139.56774157494658	14.0
PF3D7_1131600-GO:0016337	[2.299860375325804e-14, 9.516817538181815e-23, 3.4651978356846477e-12, 0.010457854939149904, 3.585629581016949e-15, 0.002336347469729897, 3.861190863716815e-12, 0.009634502959695208, 4.077785269011447e-14, 8.882000030902945e-08, 3.806082736179775e-13, 3.9301908842063644e-07, 4.998893605093304e-21]	['MI_Remap-BC', 'RF_Remap_0.05-MCL', 'RF_Remap_25000-BC', 'MI_Remap-MCL', 'Consensus_Remap-BC', 'Consensus_Remap-MCL', 'RF_Remap_25000-MCL', 'RF_Remap_0.1-MCL', 'absPCC_Remap_0.3-MCL', 'RF_Remap_0.05-BC', 'RF_Remap_0.1-BC', 'absPCC_Remap_0.4-MCL', 'RF_Remap-MCL']	139.17428181381263	13.0
PF3D7_0302900-GO:0006412	[3.806082736179775e-13, 4.710361546919431e-19, 4.257167376623377e-14, 4.852083531134997e-08, 3.8380438791910115e-21, 3.2032624872354074e-14, 0.00012401395612780951, 2.780010070264064e-12, 6.62896274505099e-05, 3.875961376192157e-06, 3.46889673798875e-11, 2.7642702185970635e-18]	['MI_Remap-BC', 'RF_Remap_0.05-MCL', 'absPCC_Remap_0.5-BC', 'RF_Remap_25000-BC', 'absPCC_Remap-BC', 'MI_Remap-MCL', 'Consensus_Remap-MCL', 'RF_Remap-BC', 'RF_Remap_0.05-BC', 'RF_Remap_0.1-BC', 'RF_Remap_0.1-MCL', 'RF_Remap-MCL']	138.41260225779413	12.0
PF3D7_0214600-GO:0030260	[0.0019104793129849976, 1.3655509120671564e-07, 1.7743819282831234e-07, 6.48157636158192e-09, 1.1558022592771086e-06, 1.7673275679671462e-07, 6.617381994271528e-07, 8.390875880641184e-08, 0.0005748921084070905, 6.7197533513127156e-06, 5.985863284569524e-07, 0.00010820921447832168, 1.1212260651443804e-05, 3.698734170677618e-20, 6.22344626945636e-08, 2.322248216045421e-15, 0.00016041589501632206, 3…	['absPCC_Remap_0.3-BC', 'MI_Remap-MCL', 'RF_Remap_0.1-MCL', 'RF_Remap-MCL', 'MI_Remap-BC', 'absPCC_Remap_0.5-BC', 'Consensus_Remap-BC', 'absPCC_Remap_0.3-MCL', 'RF_Remap-BC', 'RF_Remap_0.05-MCL', 'RF_Remap_25000-BC', 'absPCC_Remap-BC', 'absPCC_Remap_0.4-MCL', 'absPCC_Remap_0.4-BC', 'AdaL_Remap-BC', 'Consensus_Remap-MCL', 'absPCC_Remap_0.5-MCL', 'RF_Remap_25000-MCL', 'RF_Remap_0.05-BC', 'RF_Remap_…	137.30784891721763	20.0
PF3D7_0831700-GO:0020013	[3.0581097096774197e-16, 5.1008302799999985e-28, 1.8646748220965641e-06, 1.6888569783320348e-13, 5.088967884e-12, 5.956625494747863e-05, 4.9605799775764685e-09, 0.0008809280528855315, 2.9986980428779303e-12, 0.0019955100300686475, 2.793688587341772e-17, 0.000626121061598914, 1.0688398959695815e-15]	['MI_Remap-BC', 'absPCC_Remap_0.3-BC', 'absPCC_Remap_0.4-BC', 'absPCC_Remap_0.5-BC', 'RF_Remap_0.05-MCL', 'RF_Remap_25000-BC', 'absPCC_Remap-BC', 'MI_Remap-MCL', 'RF_Remap_25000-MCL', 'RF_Remap_0.05-BC', 'RF_Remap_0.1-BC', 'RF_Remap_0.1-MCL', 'RF_Remap-MCL']	137.13787156924795	13.0
PF3D7_1308200-GO:0006412	[2.8970944650571787e-11, 4.710361546919431e-19, 1.9388695404827072e-10, 3.4246828937799036e-09, 1.3095232735495827e-20, 7.843699489776047e-05, 0.020273281359919498, 3.8380438791910115e-21, 3.9705992974883716e-22, 0.00012401395612780951, 6.62896274505099e-05, 8.716992806527183e-08, 5.2592720727272736e-08]	['MI_Remap-BC', 'absPCC_Remap_0.3-BC', 'absPCC_Remap_0.4-BC', 'absPCC_Remap_0.5-BC', 'RF_Remap_0.05-MCL', 'RF_Remap_25000-BC', 'absPCC_Remap-MCL', 'absPCC_Remap-BC', 'MI_Remap-MCL', 'Consensus_Remap-BC', 'RF_Remap_0.05-BC', 'RF_Remap_0.1-MCL', 'RF_Remap-MCL']	136.96508146944805	13.0
PF3D7_1229800-GO:0030260	[9.977358543651203e-09, 1.0478574603516999e-11, 1.246922161832061e-14, 7.362749689218829e-08, 1.047257732673267e-08, 9.105893357999528e-08, 4.2568968816597506e-10, 1.1212260651443804e-05, 3.698734170677618e-20, 3.043329089103913e-11, 2.322248216045421e-15, 2.5312494843297172e-05, 3.340819961610649e-07, 1.618340276957001e-06, 1.1119674833783709e-06]	['MI_Remap-BC', 'absPCC_Remap_0.3-BC', 'absPCC_Remap_0.4-BC', 'absPCC_Remap_0.5-BC', 'RF_Remap_0.05-MCL', 'RF_Remap_25000-BC', 'absPCC_Remap-BC', 'MI_Remap-MCL', 'Consensus_Remap-BC', 'Consensus_Remap-MCL', 'RF_Remap-BC', 'RF_Remap_0.05-BC', 'RF_Remap_0.1-BC', 'RF_Remap_0.1-MCL', 'RF_Remap-MCL']	136.75997975115843	15.0
PF3D7_0902600-GO:0020033	[4.6889252521100915e-17, 5.556799767272726e-26, 6.229931346951503e-12, 0.0001691063261190578, 7.0911731607164925e-12, 7.338563350451075e-08, 9.27723881407661e-08, 2.108596891719745e-05, 1.0046244067244015e-10, 1.5604407483870968e-05, 2.1338381757523645e-08, 3.9066609636272035e-06, 1.8732302578438663e-15, 2.6547558990291254e-08]	['MI_Remap-BC', 'absPCC_Remap_0.3-BC', 'absPCC_Remap_0.4-BC', 'absPCC_Remap_0.5-BC', 'RF_Remap_0.05-MCL', 'RF_Remap_25000-BC', 'absPCC_Remap-BC', 'MI_Remap-MCL', 'Consensus_Remap-BC', 'RF_Remap_25000-MCL', 'RF_Remap_0.05-BC', 'RF_Remap_0.1-BC', 'RF_Remap_0.1-MCL', 'RF_Remap-MCL']	136.7408834208812	14.0
PF3D7_1037500-GO:0030260	[1.3655509120671564e-07, 1.0478574603516999e-11, 1.246922161832061e-14, 7.362749689218829e-08, 6.027564277401777e-08, 9.105893357999528e-08, 4.2568968816597506e-10, 3.2633967767441857e-10, 3.698734170677618e-20, 6.22344626945636e-08, 2.322248216045421e-15, 2.5312494843297172e-05, 3.340819961610649e-07, 1.618340276957001e-06, 1.1119674833783709e-06]	['MI_Remap-BC', 'absPCC_Remap_0.3-BC', 'absPCC_Remap_0.4-BC', 'absPCC_Remap_0.5-BC', 'RF_Remap_0.05-MCL', 'RF_Remap_25000-BC', 'absPCC_Remap-BC', 'MI_Remap-MCL', 'Consensus_Remap-BC', 'Consensus_Remap-MCL', 'RF_Remap-BC', 'RF_Remap_0.05-BC', 'RF_Remap_0.1-BC', 'RF_Remap_0.1-MCL', 'RF_Remap-MCL']	136.0889404368634	15.0
PF3D7_1224200-GO:0030260	[1.3655509120671564e-07, 1.7743819282831234e-07, 6.48157636158192e-09, 1.1558022592771086e-06, 1.7673275679671462e-07, 6.617381994271528e-07, 8.390875880641184e-08, 0.0005748921084070905, 9.105893357999528e-08, 5.985863284569524e-07, 0.00010820921447832168, 2.015420521791429e-06, 3.698734170677618e-20, 6.22344626945636e-08, 2.322248216045421e-15, 2.5312494843297172e-05, 3.340819961610649e-07, 0.0…	['absPCC_Remap_0.3-BC', 'MI_Remap-MCL', 'RF_Remap_0.1-MCL', 'RF_Remap-MCL', 'MI_Remap-BC', 'absPCC_Remap_0.5-BC', 'Consensus_Remap-BC', 'absPCC_Remap_0.3-MCL', 'RF_Remap-BC', 'RF_Remap_0.05-MCL', 'RF_Remap_25000-BC', 'absPCC_Remap-BC', 'absPCC_Remap_0.4-MCL', 'absPCC_Remap_0.4-BC', 'Consensus_Remap-MCL', 'absPCC_Remap_0.5-MCL', 'RF_Remap_25000-MCL', 'RF_Remap_0.05-BC', 'RF_Remap_0.1-BC']	135.4537454806553	19.0
PF3D7_1235200-GO:0030260	[6.835363677634208e-05, 0.016219444748692288, 1.0339476869565216e-07, 1.0478574603516999e-11, 1.4642317743157897e-08, 7.362749689218829e-08, 6.8274192965562725e-06, 9.105893357999528e-08, 4.2568968816597506e-10, 0.016219444748692288, 3.1617234376901032e-09, 3.698734170677618e-20, 3.043329089103913e-11, 2.322248216045421e-15, 2.8477818973821992e-05, 1.270105423612573e-07, 4.3290501988304095e-05, 8…	['MI_Remap-BC', 'absPCC_Remap_0.3-BC', 'absPCC_Remap_0.4-BC', 'absPCC_Remap_0.5-BC', 'RF_Remap_0.05-MCL', 'RF_Remap_25000-BC', 'AdaL_Remap-BC', 'absPCC_Remap-BC', 'MI_Remap-MCL', 'Consensus_Remap-BC', 'Consensus_Remap-MCL', 'RF_Remap_25000-MCL', 'RF_Remap-BC', 'AdaL_Remap-MCL', 'RF_Remap_0.05-BC', 'RF_Remap_0.1-BC', 'RF_Remap_0.1-MCL', 'RF_Remap-MCL']	135.22513273272907	18.0
PF3D7_1337800-GO:0030260	[0.0019104793129849976, 0.00010935505033268102, 1.7743819282831234e-07, 6.48157636158192e-09, 1.1558022592771086e-06, 1.7673275679671462e-07, 6.617381994271528e-07, 1.047257732673267e-08, 6.7197533513127156e-06, 5.985863284569524e-07, 0.00010820921447832168, 3.2633967767441857e-10, 3.698734170677618e-20, 6.22344626945636e-08, 2.322248216045421e-15, 2.5312494843297172e-05, 3.340819961610649e-07, 0…	['absPCC_Remap_0.3-BC', 'MI_Remap-MCL', 'RF_Remap_0.1-MCL', 'RF_Remap-MCL', 'MI_Remap-BC', 'absPCC_Remap_0.5-BC', 'Consensus_Remap-BC', 'absPCC_Remap_0.3-MCL', 'RF_Remap-BC', 'RF_Remap_0.05-MCL', 'RF_Remap_25000-BC', 'absPCC_Remap-BC', 'absPCC_Remap_0.4-MCL', 'absPCC_Remap_0.4-BC', 'AdaL_Remap-BC', 'Consensus_Remap-MCL', 'RF_Remap_25000-MCL', 'RF_Remap_0.05-BC', 'RF_Remap_0.1-BC']	134.85507728480871	19.0
PF3D7_1472600-GO:0030260	[9.977358543651203e-09, 1.0478574603516999e-11, 1.246922161832061e-14, 7.362749689218829e-08, 1.047257732673267e-08, 9.105893357999528e-08, 4.2568968816597506e-10, 3.1617234376901032e-09, 3.698734170677618e-20, 3.043329089103913e-11, 2.322248216045421e-15, 2.5312494843297172e-05, 1.270105423612573e-07, 1.618340276957001e-06]	['MI_Remap-BC', 'absPCC_Remap_0.3-BC', 'absPCC_Remap_0.4-BC', 'absPCC_Remap_0.5-BC', 'RF_Remap_0.05-MCL', 'RF_Remap_25000-BC', 'absPCC_Remap-BC', 'MI_Remap-MCL', 'Consensus_Remap-BC', 'RF_Remap-BC', 'RF_Remap_0.05-BC', 'RF_Remap_0.1-BC', 'RF_Remap_0.1-MCL', 'RF_Remap-MCL']	134.77585444674685	14.0
PF3D7_1128300-GO:0020033	[3.592409601061923e-07, 2.8843022431093115e-26, 7.914341969153166e-05, 2.1937905665410263e-16, 0.00037420232676994, 4.0835960287554543e-14, 0.003518857872594361, 1.2436400452682926e-15, 0.001484859470427654, 1.8732302578438663e-15, 2.6547558990291254e-08, 1.906592621130221e-24]	['MI_Remap-BC', 'RF_Remap_0.05-MCL', 'RF_Remap_25000-BC', 'absPCC_Remap-BC', 'MI_Remap-MCL', 'Consensus_Remap-BC', 'Consensus_Remap-MCL', 'RF_Remap_25000-MCL', 'RF_Remap_0.05-BC', 'RF_Remap_0.1-BC', 'RF_Remap_0.1-MCL', 'RF_Remap-MCL']	134.7711587074557	12.0
PF3D7_0632700-GO:0016337	[0.02321719016661428, 1.196833531274923e-09, 2.299860375325804e-14, 9.516817538181815e-23, 3.4651978356846477e-12, 0.0002459089025999516, 4.099789546756529e-10, 0.0009475298415635519, 0.005700647547290779, 0.002336347469729897, 1.1226969240086516e-08, 0.009634502959695208, 4.168522683870967e-11, 0.001780261631329973, 3.806082736179775e-13, 4.998893605093304e-21]	['MI_Remap-BC', 'RF_Remap_0.05-MCL', 'absPCC_Remap_0.5-BC', 'RF_Remap_25000-BC', 'absPCC_Remap-MCL', 'AdaL_Remap-BC', 'MI_Remap-MCL', 'Consensus_Remap-MCL', 'absPCC_Remap_0.5-MCL', 'RF_Remap_25000-MCL', 'absPCC_Remap_0.3-MCL', 'AdaL_Remap-MCL', 'RF_Remap_0.05-BC', 'RF_Remap_0.1-BC', 'RF_Remap_0.1-MCL', 'RF_Remap-MCL']	134.38773504279385	16.0
PF3D7_1423300-GO:0030260	[6.602039246537859e-09, 1.7743819282831234e-07, 1.246922161832061e-14, 7.362749689218829e-08, 1.047257732673267e-08, 9.105893357999528e-08, 4.2568968816597506e-10, 1.199342654592497e-06, 3.698734170677618e-20, 3.043329089103913e-11, 2.322248216045421e-15, 2.5312494843297172e-05, 1.270105423612573e-07, 1.618340276957001e-06, 1.1119674833783709e-06]	['MI_Remap-BC', 'absPCC_Remap_0.3-BC', 'absPCC_Remap_0.4-BC', 'absPCC_Remap_0.5-BC', 'RF_Remap_0.05-MCL', 'RF_Remap_25000-BC', 'absPCC_Remap-BC', 'MI_Remap-MCL', 'Consensus_Remap-BC', 'Consensus_Remap-MCL', 'RF_Remap-BC', 'RF_Remap_0.05-BC', 'RF_Remap_0.1-BC', 'RF_Remap_0.1-MCL', 'RF_Remap-MCL']	134.10133553975618	15.0
PF3D7_0702200-GO:0020035	[5.1008302799999985e-28, 0.0234514412565445, 0.04408794799592712, 0.0002277267152203913, 1.048635552400835e-06, 4.9605799775764685e-09, 1.7543245992932863e-05, 2.9986980428779303e-12, 1.1429244930265485e-05, 1.627791017529959e-08, 3.1353668741660206e-06, 0.0013260765558965367, 3.2895234466261596e-17, 2.0223013190681625e-08, 1.062596934e-24]	['absPCC_Remap_0.3-BC', 'absPCC_Remap_0.4-BC', 'absPCC_Remap_0.5-BC', 'RF_Remap_0.05-MCL', 'RF_Remap_25000-BC', 'absPCC_Remap-BC', 'MI_Remap-MCL', 'Consensus_Remap-BC', 'Consensus_Remap-MCL', 'RF_Remap_25000-MCL', 'RF_Remap-BC', 'RF_Remap_0.05-BC', 'RF_Remap_0.1-BC', 'RF_Remap_0.1-MCL', 'RF_Remap-MCL']	133.74543543753893	15.0
PF3D7_1113400-GO:0006412	[0.00017317149913221382, 1.1808553504124075e-17, 1.7282662068292684e-18, 4.6650920245398775e-19, 0.044375624973705584, 0.028828016662965264, 3.8380438791910115e-21, 0.00012401395612780951, 2.780010070264064e-12, 6.62896274505099e-05, 3.46889673798875e-11, 1.9162084698791263e-06, 2.7642702185970635e-18]	['RF_Remap_0.05-MCL', 'RF_Remap_25000-BC', 'absPCC_Remap-MCL', 'absPCC_Remap-BC', 'MI_Remap-MCL', 'Consensus_Remap-BC', 'Consensus_Remap-MCL', 'RF_Remap_0.1-MCL', 'absPCC_Remap_0.3-MCL', 'AdaL_Remap-MCL', 'RF_Remap_0.1-BC', 'absPCC_Remap_0.4-MCL', 'RF_Remap-MCL']	133.46860971412542	13.0
PF3D7_1029200-GO:0016337	[2.299860375325804e-14, 9.516817538181815e-23, 4.910190783680657e-06, 5.153229344248412e-10, 5.755905256383764e-09, 0.00022346419360512457, 3.585629581016949e-15, 1.0585520497827221e-06, 3.861190863716815e-12, 5.48348882744283e-07, 4.077785269011447e-14, 8.882000030902945e-08, 3.806082736179775e-13]	['MI_Remap-BC', 'absPCC_Remap_0.3-BC', 'absPCC_Remap_0.4-BC', 'absPCC_Remap_0.5-BC', 'RF_Remap_0.05-MCL', 'RF_Remap_25000-BC', 'absPCC_Remap-BC', 'MI_Remap-MCL', 'RF_Remap_25000-MCL', 'RF_Remap_0.05-BC', 'RF_Remap_0.1-BC', 'RF_Remap_0.1-MCL', 'RF_Remap-MCL']	133.10283814699795	13.0
PF3D7_0702200-GO:0020013	[0.04408794799592712, 5.1008302799999985e-28, 0.0234514412565445, 0.04408794799592712, 0.0002277267152203913, 5.956625494747863e-05, 4.9605799775764685e-09, 1.7543245992932863e-05, 2.9986980428779303e-12, 1.1429244930265485e-05, 1.627791017529959e-08, 3.1353668741660206e-06, 0.006865120807265389, 1.0688398959695815e-15, 2.0223013190681625e-08, 1.6214803919999995e-26]	['absPCC_Remap_0.3-BC', 'absPCC_Remap_0.4-BC', 'absPCC_Remap_0.5-BC', 'RF_Remap_0.05-MCL', 'RF_Remap_25000-BC', 'AdaL_Remap-BC', 'absPCC_Remap-BC', 'MI_Remap-MCL', 'Consensus_Remap-BC', 'Consensus_Remap-MCL', 'RF_Remap_25000-MCL', 'RF_Remap-BC', 'RF_Remap_0.05-BC', 'RF_Remap_0.1-BC', 'RF_Remap_0.1-MCL', 'RF_Remap-MCL']	132.93733743397738	16.0
PF3D7_1461900-GO:0006412	[2.8970944650571787e-11, 1.1808553504124075e-17, 0.0026881382179667697, 2.943485375206612e-10, 4.866535900362056e-13, 7.333414109785201e-06, 0.020273281359919498, 3.8380438791910115e-21, 4.1988497479696093e-07, 0.00012401395612780951, 4.9343034411384215e-20, 6.62896274505099e-05, 3.875961376192157e-06, 8.716992806527183e-08, 5.2592720727272736e-08]	['MI_Remap-BC', 'absPCC_Remap_0.3-BC', 'absPCC_Remap_0.4-BC', 'absPCC_Remap_0.5-BC', 'RF_Remap_0.05-MCL', 'RF_Remap_25000-BC', 'absPCC_Remap-MCL', 'absPCC_Remap-BC', 'MI_Remap-MCL', 'Consensus_Remap-BC', 'RF_Remap-BC', 'RF_Remap_0.05-BC', 'RF_Remap_0.1-BC', 'RF_Remap_0.1-MCL', 'RF_Remap-MCL']	132.6430229451204	15.0
PF3D7_0717500-GO:0030260	[1.3655509120671564e-07, 1.0478574603516999e-11, 1.246922161832061e-14, 7.362749689218829e-08, 8.390875880641184e-08, 9.105893357999528e-08, 4.2568968816597506e-10, 1.199342654592497e-06, 3.698734170677618e-20, 6.22344626945636e-08, 2.322248216045421e-15, 2.8477818973821992e-05, 3.340819961610649e-07, 1.618340276957001e-06, 1.1119674833783709e-06]	['MI_Remap-BC', 'absPCC_Remap_0.3-BC', 'absPCC_Remap_0.4-BC', 'absPCC_Remap_0.5-BC', 'RF_Remap_0.05-MCL', 'RF_Remap_25000-BC', 'absPCC_Remap-BC', 'MI_Remap-MCL', 'Consensus_Remap-BC', 'Consensus_Remap-MCL', 'RF_Remap-BC', 'RF_Remap_0.05-BC', 'RF_Remap_0.1-BC', 'RF_Remap_0.1-MCL', 'RF_Remap-MCL']	132.32882981794455	15.0
PF3D7_0902100-GO:0030260	[1.3655509120671564e-07, 1.6394610552529184e-11, 1.246922161832061e-14, 7.362749689218829e-08, 6.027564277401777e-08, 9.105893357999528e-08, 4.2568968816597506e-10, 2.015420521791429e-06, 3.698734170677618e-20, 6.22344626945636e-08, 2.322248216045421e-15, 2.5312494843297172e-05, 3.340819961610649e-07, 1.618340276957001e-06, 1.1119674833783709e-06]	['MI_Remap-BC', 'absPCC_Remap_0.3-BC', 'absPCC_Remap_0.4-BC', 'absPCC_Remap_0.5-BC', 'RF_Remap_0.05-MCL', 'RF_Remap_25000-BC', 'absPCC_Remap-BC', 'MI_Remap-MCL', 'Consensus_Remap-BC', 'Consensus_Remap-MCL', 'RF_Remap-BC', 'RF_Remap_0.05-BC', 'RF_Remap_0.1-BC', 'RF_Remap_0.1-MCL', 'RF_Remap-MCL']	132.10384574582662	15.0
PF3D7_1214900-GO:0006412	[0.0019055433274988483, 0.03465577395353511, 0.0027892670804492963, 0.017921640427676043, 0.00895357860318623, 4.257167376623377e-14, 0.0019055433274988483, 1.55285201274352e-06, 1.0331409109661273e-05, 3.696206206334056e-24, 2.780010070264064e-12, 1.7210063306024094e-21, 3.875961376192157e-06, 3.46889673798875e-11, 5.68268461976908e-16, 1.9736181782608697e-08]	['MI_Remap-BC', 'absPCC_Remap_0.3-BC', 'absPCC_Remap_0.4-BC', 'absPCC_Remap_0.5-BC', 'RF_Remap_0.05-MCL', 'RF_Remap_25000-BC', 'absPCC_Remap-BC', 'Consensus_Remap-BC', 'Consensus_Remap-MCL', 'RF_Remap_0.1-MCL', 'absPCC_Remap_0.3-MCL', 'RF_Remap-BC', 'RF_Remap_0.05-BC', 'RF_Remap_0.1-BC', 'absPCC_Remap_0.4-MCL', 'RF_Remap-MCL']	131.98893934402656	16.0
PF3D7_0802600-GO:0030260	[9.977358543651203e-09, 1.0478574603516999e-11, 1.246922161832061e-14, 7.362749689218829e-08, 1.047257732673267e-08, 9.105893357999528e-08, 4.2568968816597506e-10, 2.015420521791429e-06, 3.698734170677618e-20, 3.043329089103913e-11, 2.322248216045421e-15, 2.5312494843297172e-05, 1.270105423612573e-07, 1.618340276957001e-06]	['MI_Remap-BC', 'absPCC_Remap_0.3-BC', 'absPCC_Remap_0.4-BC', 'absPCC_Remap_0.5-BC', 'RF_Remap_0.05-MCL', 'RF_Remap_25000-BC', 'absPCC_Remap-BC', 'MI_Remap-MCL', 'Consensus_Remap-BC', 'RF_Remap-BC', 'RF_Remap_0.05-BC', 'RF_Remap_0.1-BC', 'RF_Remap_0.1-MCL', 'RF_Remap-MCL']	131.97141264899014	14.0
PF3D7_1480100-GO:0098609	[1.5689436000000002e-13, 1.2153825552475247e-21, 9.391757530453642e-06, 1.4955946381885774e-09, 1.627791017529959e-08, 0.0006701622807149578, 3.415619534893247e-06, 2.2564037108658746e-06, 1.8427383396518367e-07, 1.2370799717978852e-06, 1.0885099178069515e-06, 2.2786872176348266e-07, 2.5155250281167106e-12, 9.382880257151422e-07, 3.698734170677618e-20]	['MI_Remap-BC', 'absPCC_Remap_0.3-BC', 'absPCC_Remap_0.4-BC', 'absPCC_Remap_0.5-BC', 'RF_Remap_0.05-MCL', 'RF_Remap_25000-BC', 'absPCC_Remap-BC', 'MI_Remap-MCL', 'Consensus_Remap-BC', 'Consensus_Remap-MCL', 'RF_Remap_25000-MCL', 'RF_Remap_0.05-BC', 'RF_Remap_0.1-BC', 'RF_Remap_0.1-MCL', 'RF_Remap-MCL']	131.95405748588655	15.0
PF3D7_0934800-GO:0030260	[9.977358543651203e-09, 1.0478574603516999e-11, 1.4642317743157897e-08, 7.362749689218829e-08, 6.027564277401777e-08, 9.105893357999528e-08, 4.2568968816597506e-10, 3.2633967767441857e-10, 3.698734170677618e-20, 3.043329089103913e-11, 2.322248216045421e-15, 0.00016041589501632206, 1.270105423612573e-07, 3.732959794903098e-06, 8.278222616210687e-05]	['MI_Remap-BC', 'absPCC_Remap_0.3-BC', 'absPCC_Remap_0.4-BC', 'absPCC_Remap_0.5-BC', 'RF_Remap_0.05-MCL', 'RF_Remap_25000-BC', 'absPCC_Remap-BC', 'MI_Remap-MCL', 'Consensus_Remap-BC', 'Consensus_Remap-MCL', 'RF_Remap-BC', 'RF_Remap_0.05-BC', 'RF_Remap_0.1-BC', 'RF_Remap_0.1-MCL', 'RF_Remap-MCL']	131.84941667005393	15.0
PF3D7_0302200-GO:0030260	[0.0019104793129849976, 9.977358543651203e-09, 1.0478574603516999e-11, 1.4642317743157897e-08, 7.362749689218829e-08, 6.8274192965562725e-06, 9.105893357999528e-08, 4.2568968816597506e-10, 3.1617234376901032e-09, 3.698734170677618e-20, 3.043329089103913e-11, 2.322248216045421e-15, 2.8477818973821992e-05, 1.270105423612573e-07, 1.128013304532578e-05, 8.278222616210687e-05]	['MI_Remap-BC', 'absPCC_Remap_0.3-BC', 'absPCC_Remap_0.4-BC', 'absPCC_Remap_0.5-BC', 'RF_Remap_0.05-MCL', 'RF_Remap_25000-BC', 'AdaL_Remap-BC', 'absPCC_Remap-BC', 'MI_Remap-MCL', 'Consensus_Remap-BC', 'Consensus_Remap-MCL', 'RF_Remap-BC', 'RF_Remap_0.05-BC', 'RF_Remap_0.1-BC', 'RF_Remap_0.1-MCL', 'RF_Remap-MCL']	131.79838537145795	16.0
PF3D7_1356800-GO:0030260	[1.3655509120671564e-07, 1.6394610552529184e-11, 1.246922161832061e-14, 7.362749689218829e-08, 6.178410120635728e-07, 9.105893357999528e-08, 4.2568968816597506e-10, 3.1617234376901032e-09, 3.698734170677618e-20, 3.043329089103913e-11, 2.322248216045421e-15, 2.8477818973821992e-05, 1.270105423612573e-07, 1.618340276957001e-06]	['MI_Remap-BC', 'absPCC_Remap_0.3-BC', 'absPCC_Remap_0.4-BC', 'absPCC_Remap_0.5-BC', 'RF_Remap_0.05-MCL', 'RF_Remap_25000-BC', 'absPCC_Remap-BC', 'MI_Remap-MCL', 'Consensus_Remap-BC', 'RF_Remap-BC', 'RF_Remap_0.05-BC', 'RF_Remap_0.1-BC', 'RF_Remap_0.1-MCL', 'RF_Remap-MCL']	131.62316830401483	14.0
PF3D7_1131600-GO:0098609	[1.5689436000000002e-13, 1.2153825552475247e-21, 9.845060527083947e-12, 0.013283501008296106, 1.554551241197605e-14, 0.009418727868380829, 1.244757240944882e-11, 0.02878990538981165, 1.5652179871425752e-13, 2.2786872176348266e-07, 2.5155250281167106e-12, 9.382880257151422e-07, 3.698734170677618e-20]	['MI_Remap-BC', 'RF_Remap_0.05-MCL', 'RF_Remap_25000-BC', 'MI_Remap-MCL', 'Consensus_Remap-BC', 'Consensus_Remap-MCL', 'RF_Remap_25000-MCL', 'RF_Remap_0.1-MCL', 'absPCC_Remap_0.3-MCL', 'RF_Remap_0.05-BC', 'RF_Remap_0.1-BC', 'absPCC_Remap_0.4-MCL', 'RF_Remap-MCL']	131.38994905353866	13.0
PF3D7_0214900-GO:0030260	[0.0019104793129849976, 0.0037388015760143603, 1.0478574603516999e-11, 1.246922161832061e-14, 7.362749689218829e-08, 6.178410120635728e-07, 9.105893357999528e-08, 4.2568968816597506e-10, 3.2633967767441857e-10, 3.698734170677618e-20, 3.043329089103913e-11, 2.322248216045421e-15, 2.5312494843297172e-05, 1.270105423612573e-07, 1.618340276957001e-06]	['MI_Remap-BC', 'absPCC_Remap_0.3-BC', 'absPCC_Remap_0.4-BC', 'absPCC_Remap_0.5-BC', 'RF_Remap_0.05-MCL', 'RF_Remap_25000-BC', 'AdaL_Remap-BC', 'absPCC_Remap-BC', 'MI_Remap-MCL', 'Consensus_Remap-BC', 'RF_Remap-BC', 'RF_Remap_0.05-BC', 'RF_Remap_0.1-BC', 'RF_Remap_0.1-MCL', 'RF_Remap-MCL']	131.1364261103439	15.0
PF3D7_0832900-GO:0020035	[5.089755891891892e-05, 0.00034279074049228537, 2.7714084605665908e-17, 5.1008302799999985e-28, 1.476144735915119e-16, 0.0002023556351431392, 2.999403755440415e-14, 0.0019955100300686475, 2.793688587341772e-17, 0.000626121061598914, 1.062596934e-24]	['MI_Remap-BC', 'RF_Remap_0.05-MCL', 'RF_Remap_25000-BC', 'AdaL_Remap-BC', 'MI_Remap-MCL', 'Consensus_Remap-MCL', 'RF_Remap_25000-MCL', 'AdaL_Remap-MCL', 'RF_Remap_0.05-BC', 'RF_Remap_0.1-BC', 'RF_Remap_0.1-MCL']	131.0863945959982	11.0
PF3D7_0831700-GO:0009405	[4.1242682939589877e-13, 5.561508383999999e-29, 2.2436673468631573e-07, 1.8375276905660366e-12, 5.320483847704724e-11, 2.4508354304471333e-06, 8.294742589496608e-08, 0.0017076726211764704, 7.16046915146313e-11, 0.0026706392078872645, 4.1875789745590365e-14, 0.0038931901405087, 0.0028126858563508857, 2.322248216045421e-15]	['MI_Remap-BC', 'absPCC_Remap_0.3-BC', 'absPCC_Remap_0.4-BC', 'absPCC_Remap_0.5-BC', 'RF_Remap_0.05-MCL', 'RF_Remap_25000-BC', 'absPCC_Remap-BC', 'MI_Remap-MCL', 'RF_Remap_25000-MCL', 'RF_Remap-BC', 'RF_Remap_0.05-BC', 'RF_Remap_0.1-BC', 'RF_Remap_0.1-MCL', 'RF_Remap-MCL']	130.44894013521596	14.0
PF3D7_0629900-GO:0006412	[1.1808553504124075e-17, 1.7282662068292684e-18, 2.3550201948220959e-07, 4.685127287178539e-08, 4.852083531134997e-08, 0.028828016662965264, 3.8380438791910115e-21, 3.2032624872354074e-14, 0.00012401395612780951, 6.62896274505099e-05, 3.46889673798875e-11, 0.0015644823703703705, 2.7642702185970635e-18]	['absPCC_Remap_0.4-BC', 'RF_Remap_0.05-MCL', 'absPCC_Remap_0.5-BC', 'RF_Remap_25000-BC', 'absPCC_Remap-MCL', 'absPCC_Remap-BC', 'MI_Remap-MCL', 'Consensus_Remap-BC', 'Consensus_Remap-MCL', 'absPCC_Remap_0.3-MCL', 'RF_Remap_0.05-BC', 'RF_Remap_0.1-MCL', 'RF_Remap-MCL']	130.32097245266755	13.0
PF3D7_1316200-GO:0030260	[1.3655509120671564e-07, 1.7743819282831234e-07, 1.246922161832061e-14, 1.1558022592771086e-06, 1.7673275679671462e-07, 8.390875880641184e-08, 6.7197533513127156e-06, 3.649560372117264e-08, 3.2633967767441857e-10, 3.698734170677618e-20, 2.74217247559137e-06, 2.322248216045421e-15, 2.5312494843297172e-05, 3.340819961610649e-07, 0.0005748921084070905, 1.1119674833783709e-06]	['MI_Remap-BC', 'absPCC_Remap_0.3-BC', 'absPCC_Remap_0.4-BC', 'absPCC_Remap_0.5-BC', 'RF_Remap_0.05-MCL', 'RF_Remap_25000-BC', 'absPCC_Remap-BC', 'MI_Remap-MCL', 'Consensus_Remap-BC', 'Consensus_Remap-MCL', 'absPCC_Remap_0.3-MCL', 'RF_Remap-BC', 'RF_Remap_0.05-BC', 'RF_Remap_0.1-BC', 'RF_Remap_0.1-MCL', 'RF_Remap-MCL']	129.27761101736115	16.0
PF3D7_0831700-GO:0020033	[0.015256667016462718, 4.3206483100775204e-16, 2.8843022431093115e-26, 2.2208939726126512e-06, 2.3547275294117656e-13, 7.0911731607164925e-12, 7.914341969153166e-05, 9.27723881407661e-08, 0.004767090010123582, 1.0046244067244015e-10, 0.009626188274204308, 5.283442930120481e-15, 0.0035224729074013056, 1.8732302578438663e-15]	['MI_Remap-BC', 'absPCC_Remap_0.3-BC', 'absPCC_Remap_0.4-BC', 'absPCC_Remap_0.5-BC', 'RF_Remap_0.05-MCL', 'RF_Remap_25000-BC', 'AdaL_Remap-BC', 'absPCC_Remap-BC', 'MI_Remap-MCL', 'RF_Remap_25000-MCL', 'RF_Remap_0.05-BC', 'RF_Remap_0.1-BC', 'RF_Remap_0.1-MCL', 'RF_Remap-MCL']	129.07986324704578	14.0
PF3D7_1145200-GO:0030260	[9.977358543651203e-09, 1.0478574603516999e-11, 1.4642317743157897e-08, 7.362749689218829e-08, 6.027564277401777e-08, 9.105893357999528e-08, 4.2568968816597506e-10, 6.8274192965562725e-06, 3.698734170677618e-20, 3.043329089103913e-11, 2.322248216045421e-15, 2.8477818973821992e-05, 1.270105423612573e-07, 1.618340276957001e-06, 8.278222616210687e-05]	['MI_Remap-BC', 'absPCC_Remap_0.3-BC', 'absPCC_Remap_0.4-BC', 'absPCC_Remap_0.5-BC', 'RF_Remap_0.05-MCL', 'RF_Remap_25000-BC', 'absPCC_Remap-BC', 'MI_Remap-MCL', 'Consensus_Remap-BC', 'Consensus_Remap-MCL', 'RF_Remap-BC', 'RF_Remap_0.05-BC', 'RF_Remap_0.1-BC', 'RF_Remap_0.1-MCL', 'RF_Remap-MCL']	128.64255411831087	15.0
PF3D7_1332200-GO:0030260	[0.0019104793129849976, 9.977358543651203e-09, 1.7743819282831234e-07, 1.246922161832061e-14, 7.362749689218829e-08, 6.8274192965562725e-06, 9.105893357999528e-08, 5.985863284569524e-07, 0.00010820921447832168, 6.8274192965562725e-06, 3.698734170677618e-20, 3.043329089103913e-11, 2.322248216045421e-15, 3.340819961610649e-07, 3.732959794903098e-06, 1.1119674833783709e-06]	['MI_Remap-BC', 'absPCC_Remap_0.3-BC', 'absPCC_Remap_0.4-BC', 'absPCC_Remap_0.5-BC', 'RF_Remap_0.05-MCL', 'RF_Remap_25000-BC', 'AdaL_Remap-BC', 'absPCC_Remap-BC', 'MI_Remap-MCL', 'Consensus_Remap-BC', 'Consensus_Remap-MCL', 'RF_Remap_25000-MCL', 'RF_Remap_0.05-BC', 'RF_Remap_0.1-BC', 'RF_Remap_0.1-MCL', 'RF_Remap-MCL']	128.50937970104098	16.0
PF3D7_0802800-GO:0030260	[0.0037388015760143603, 1.0478574603516999e-11, 1.246922161832061e-14, 7.362749689218829e-08, 6.178410120635728e-07, 9.105893357999528e-08, 4.2568968816597506e-10, 1.199342654592497e-06, 3.698734170677618e-20, 3.043329089103913e-11, 2.322248216045421e-15, 2.8477818973821992e-05, 1.270105423612573e-07, 1.128013304532578e-05, 8.278222616210687e-05]	['MI_Remap-BC', 'absPCC_Remap_0.3-BC', 'absPCC_Remap_0.4-BC', 'absPCC_Remap_0.5-BC', 'RF_Remap_0.05-MCL', 'RF_Remap_25000-BC', 'absPCC_Remap-BC', 'MI_Remap-MCL', 'Consensus_Remap-BC', 'Consensus_Remap-MCL', 'RF_Remap-BC', 'RF_Remap_0.05-BC', 'RF_Remap_0.1-BC', 'RF_Remap_0.1-MCL', 'RF_Remap-MCL']	128.0399417971754	15.0
PF3D7_0423300-GO:0030260	[0.0019104793129849976, 0.0037388015760143603, 1.0478574603516999e-11, 1.246922161832061e-14, 7.362749689218829e-08, 6.178410120635728e-07, 9.105893357999528e-08, 4.2568968816597506e-10, 1.199342654592497e-06, 3.698734170677618e-20, 3.043329089103913e-11, 2.322248216045421e-15, 2.5312494843297172e-05, 1.270105423612573e-07, 1.618340276957001e-06]	['MI_Remap-BC', 'absPCC_Remap_0.3-BC', 'absPCC_Remap_0.4-BC', 'absPCC_Remap_0.5-BC', 'RF_Remap_0.05-MCL', 'RF_Remap_25000-BC', 'AdaL_Remap-BC', 'absPCC_Remap-BC', 'MI_Remap-MCL', 'Consensus_Remap-BC', 'RF_Remap-BC', 'RF_Remap_0.05-BC', 'RF_Remap_0.1-BC', 'RF_Remap_0.1-MCL', 'RF_Remap-MCL']	127.57115271096231	15.0
PF3D7_0506900-GO:0030260	[1.0339476869565216e-07, 1.0478574603516999e-11, 1.4642317743157897e-08, 7.362749689218829e-08, 6.8274192965562725e-06, 9.105893357999528e-08, 4.2568968816597506e-10, 3.1617234376901032e-09, 3.698734170677618e-20, 3.043329089103913e-11, 2.322248216045421e-15, 2.8477818973821992e-05, 1.270105423612573e-07, 4.3290501988304095e-05, 8.278222616210687e-05]	['MI_Remap-BC', 'absPCC_Remap_0.3-BC', 'absPCC_Remap_0.4-BC', 'absPCC_Remap_0.5-BC', 'RF_Remap_0.05-MCL', 'RF_Remap_25000-BC', 'absPCC_Remap-BC', 'MI_Remap-MCL', 'Consensus_Remap-BC', 'Consensus_Remap-MCL', 'RF_Remap-BC', 'RF_Remap_0.05-BC', 'RF_Remap_0.1-BC', 'RF_Remap_0.1-MCL', 'RF_Remap-MCL']	127.47996632428072	15.0
PF3D7_0202400-GO:0009405	[4.056450359124088e-14, 0.0002593452322257625, 2.4508354304471333e-06, 2.5074318459492737e-15, 1.261801656230032e-07, 7.16046915146313e-11, 1.819682781018119e-07, 1.2212158691652468e-09, 1.0046244067244015e-10, 0.0035865106554599725, 2.322248216045421e-15, 5.341354086075949e-09, 9.516817538181815e-23]	['MI_Remap-BC', 'absPCC_Remap_0.4-BC', 'RF_Remap_0.05-MCL', 'RF_Remap_25000-BC', 'absPCC_Remap-BC', 'Consensus_Remap-BC', 'Consensus_Remap-MCL', 'RF_Remap_25000-MCL', 'RF_Remap-BC', 'RF_Remap_0.05-BC', 'RF_Remap_0.1-BC', 'RF_Remap_0.1-MCL', 'RF_Remap-MCL']	127.25798398263277	13.0
PF3D7_0200200-GO:0016337	[0.02321719016661428, 2.299860375325804e-14, 9.516817538181815e-23, 0.003347942524607896, 5.153229344248412e-10, 5.755905256383764e-09, 0.00022346419360512457, 1.0455902474494876e-06, 0.002336347469729897, 6.3471779939597305e-09, 0.009634502959695208, 3.503447589831546e-06, 0.001780261631329973, 3.806082736179775e-13, 3.9301908842063644e-07, 4.998893605093304e-21]	['MI_Remap-BC', 'absPCC_Remap_0.3-BC', 'absPCC_Remap_0.4-BC', 'absPCC_Remap_0.5-BC', 'RF_Remap_0.05-MCL', 'RF_Remap_25000-BC', 'AdaL_Remap-BC', 'absPCC_Remap-BC', 'MI_Remap-MCL', 'Consensus_Remap-BC', 'Consensus_Remap-MCL', 'RF_Remap_25000-MCL', 'RF_Remap_0.05-BC', 'RF_Remap_0.1-BC', 'RF_Remap_0.1-MCL', 'RF_Remap-MCL']	127.10476391379835	16.0
PF3D7_1342700-GO:0006412	[4.866535900362056e-13, 1.633879852999778e-07, 0.020273281359919498, 3.8380438791910115e-21, 1.4404263680729766e-19, 0.00012401395612780951, 4.9343034411384215e-20, 1.7210063306024094e-21, 3.875961376192157e-06, 3.46889673798875e-11, 1.0339476869565216e-07]	['RF_Remap_0.05-MCL', 'absPCC_Remap_0.5-BC', 'RF_Remap_25000-BC', 'absPCC_Remap-MCL', 'absPCC_Remap-BC', 'Consensus_Remap-BC', 'RF_Remap-BC', 'RF_Remap_0.05-BC', 'RF_Remap_0.1-BC', 'RF_Remap_0.1-MCL', 'RF_Remap-MCL']	126.88448664277469	11.0
PF3D7_1029600-GO:0009405	[4.056450359124088e-14, 2.2436673468631573e-07, 0.0002593452322257625, 2.4508354304471333e-06, 8.294742589496608e-08, 1.261801656230032e-07, 7.16046915146313e-11, 1.819682781018119e-07, 1.2212158691652468e-09, 1.0046244067244015e-10, 0.0028126858563508857, 2.322248216045421e-15, 5.341354086075949e-09, 9.516817538181815e-23]	['MI_Remap-BC', 'absPCC_Remap_0.3-BC', 'absPCC_Remap_0.4-BC', 'RF_Remap_0.05-MCL', 'RF_Remap_25000-BC', 'absPCC_Remap-BC', 'Consensus_Remap-BC', 'Consensus_Remap-MCL', 'RF_Remap_25000-MCL', 'RF_Remap-BC', 'RF_Remap_0.05-BC', 'RF_Remap_0.1-BC', 'RF_Remap_0.1-MCL', 'RF_Remap-MCL']	126.4930026355088	14.0
PF3D7_1238900-GO:0030260	[1.3655509120671564e-07, 1.7743819282831234e-07, 6.48157636158192e-09, 1.1558022592771086e-06, 1.7673275679671462e-07, 6.617381994271528e-07, 1.047257732673267e-08, 9.105893357999528e-08, 5.985863284569524e-07, 2.015420521791429e-06, 3.698734170677618e-20, 6.22344626945636e-08, 2.322248216045421e-15, 2.5312494843297172e-05, 3.340819961610649e-07, 1.1119674833783709e-06]	['MI_Remap-BC', 'absPCC_Remap_0.3-BC', 'absPCC_Remap_0.4-BC', 'absPCC_Remap_0.5-BC', 'RF_Remap_0.05-MCL', 'RF_Remap_25000-BC', 'absPCC_Remap-BC', 'MI_Remap-MCL', 'Consensus_Remap-MCL', 'RF_Remap_0.1-MCL', 'absPCC_Remap_0.3-MCL', 'RF_Remap-BC', 'RF_Remap_0.05-BC', 'RF_Remap_0.1-BC', 'absPCC_Remap_0.4-MCL', 'RF_Remap-MCL']	125.91093614043145	16.0
PF3D7_1029200-GO:0098609	[1.5689436000000002e-13, 1.2153825552475247e-21, 9.391757530453642e-06, 1.4955946381885774e-09, 1.627791017529959e-08, 0.0006701622807149578, 1.554551241197605e-14, 2.2564037108658746e-06, 1.244757240944882e-11, 1.2370799717978852e-06, 1.5652179871425752e-13, 2.2786872176348266e-07, 2.5155250281167106e-12]	['MI_Remap-BC', 'absPCC_Remap_0.3-BC', 'absPCC_Remap_0.4-BC', 'absPCC_Remap_0.5-BC', 'RF_Remap_0.05-MCL', 'RF_Remap_25000-BC', 'absPCC_Remap-BC', 'MI_Remap-MCL', 'RF_Remap_25000-MCL', 'RF_Remap_0.05-BC', 'RF_Remap_0.1-BC', 'RF_Remap_0.1-MCL', 'RF_Remap-MCL']	125.8489477970867	13.0
PF3D7_0707300-GO:0030260	[9.977358543651203e-09, 1.0478574603516999e-11, 1.4642317743157897e-08, 7.362749689218829e-08, 6.8274192965562725e-06, 9.105893357999528e-08, 4.2568968816597506e-10, 1.199342654592497e-06, 3.698734170677618e-20, 3.043329089103913e-11, 2.322248216045421e-15, 0.00016041589501632206, 1.270105423612573e-07, 1.128013304532578e-05, 8.278222616210687e-05]	['MI_Remap-BC', 'absPCC_Remap_0.3-BC', 'absPCC_Remap_0.4-BC', 'absPCC_Remap_0.5-BC', 'RF_Remap_0.05-MCL', 'RF_Remap_25000-BC', 'absPCC_Remap-BC', 'MI_Remap-MCL', 'Consensus_Remap-BC', 'Consensus_Remap-MCL', 'RF_Remap-BC', 'RF_Remap_0.05-BC', 'RF_Remap_0.1-BC', 'RF_Remap_0.1-MCL', 'RF_Remap-MCL']	125.749767636192	15.0
PF3D7_0202400-GO:0020035	[2.7714084605665908e-17, 0.04408794799592712, 0.017160979623518962, 1.048635552400835e-06, 1.476144735915119e-16, 1.7543245992932863e-05, 2.9986980428779303e-12, 1.2899930825017567e-05, 1.627791017529959e-08, 3.1353668741660206e-06, 0.04846063142634836, 3.2895234466261596e-17, 2.0223013190681625e-08, 1.062596934e-24]	['MI_Remap-BC', 'absPCC_Remap_0.4-BC', 'RF_Remap_0.05-MCL', 'absPCC_Remap_0.5-BC', 'RF_Remap_25000-BC', 'absPCC_Remap-BC', 'Consensus_Remap-BC', 'Consensus_Remap-MCL', 'RF_Remap_25000-MCL', 'RF_Remap-BC', 'RF_Remap_0.05-BC', 'RF_Remap_0.1-BC', 'RF_Remap_0.1-MCL', 'RF_Remap-MCL']	125.41443041788631	14.0
PF3D7_0503300-GO:0006412	[4.710361546919431e-19, 1.633879852999778e-07, 1.7282662068292684e-18, 0.0008070763821717018, 4.6650920245398775e-19, 6.841485913043479e-07, 3.2945163465789474e-20, 7.333414109785201e-06, 0.020273281359919498, 0.00012401395612780951, 6.62896274505099e-05, 0.002157485770100013, 2.7642702185970635e-18]	['absPCC_Remap_0.3-BC', 'absPCC_Remap_0.4-BC', 'absPCC_Remap_0.5-BC', 'RF_Remap_0.05-MCL', 'absPCC_Remap-MCL', 'absPCC_Remap-BC', 'MI_Remap-MCL', 'Consensus_Remap-BC', 'Consensus_Remap-MCL', 'absPCC_Remap_0.5-MCL', 'RF_Remap_0.1-MCL', 'absPCC_Remap_0.3-MCL', 'absPCC_Remap_0.4-MCL']	125.08472321113071	13.0
PF3D7_1030100-GO:0020035	[2.7714084605665908e-17, 5.413466244371507e-08, 2.254534112787927e-15, 9.987639709090912e-14, 1.048635552400835e-06, 4.9605799775764685e-09, 0.0002023556351431392, 2.9986980428779303e-12, 1.2899930825017567e-05, 2.943485375206612e-10, 3.1353668741660206e-06, 3.2895234466261596e-17, 2.0223013190681625e-08]	['MI_Remap-BC', 'absPCC_Remap_0.3-BC', 'absPCC_Remap_0.4-BC', 'absPCC_Remap_0.5-BC', 'RF_Remap_0.05-MCL', 'RF_Remap_25000-BC', 'absPCC_Remap-BC', 'Consensus_Remap-BC', 'RF_Remap_25000-MCL', 'RF_Remap_0.05-BC', 'RF_Remap_0.1-BC', 'RF_Remap_0.1-MCL', 'RF_Remap-MCL']	125.07338279649989	13.0
PF3D7_0632700-GO:0098609	[2.7557864706976746e-09, 1.5689436000000002e-13, 1.2153825552475247e-21, 9.845060527083947e-12, 0.0003863203413899594, 1.0404535237834133e-09, 0.001346752763653052, 0.00841022250867052, 0.009418727868380829, 2.7502245594533027e-08, 0.02878990538981165, 1.1881485790794982e-10, 0.007362251176368375, 2.5155250281167106e-12, 3.698734170677618e-20]	['MI_Remap-BC', 'RF_Remap_0.05-MCL', 'absPCC_Remap_0.5-BC', 'RF_Remap_25000-BC', 'absPCC_Remap-MCL', 'MI_Remap-MCL', 'Consensus_Remap-MCL', 'absPCC_Remap_0.5-MCL', 'RF_Remap_25000-MCL', 'absPCC_Remap_0.3-MCL', 'AdaL_Remap-MCL', 'RF_Remap_0.05-BC', 'RF_Remap_0.1-BC', 'RF_Remap_0.1-MCL', 'RF_Remap-MCL']	124.84478630416572	15.0
PF3D7_1147200-GO:0020013	[7.788457559730337e-19, 0.04408794799592712, 1.7442254889370934e-18, 0.0008809280528855315, 3.0581097096774197e-16, 1.2899930825017567e-05, 1.4642317743157897e-08, 3.1353668741660206e-06, 0.004958042630176797, 1.0688398959695815e-15, 2.0223013190681625e-08, 1.6214803919999995e-26]	['MI_Remap-BC', 'absPCC_Remap_0.4-BC', 'RF_Remap_0.05-MCL', 'RF_Remap_25000-BC', 'Consensus_Remap-BC', 'Consensus_Remap-MCL', 'RF_Remap_25000-MCL', 'RF_Remap-BC', 'RF_Remap_0.05-BC', 'RF_Remap_0.1-BC', 'RF_Remap_0.1-MCL', 'RF_Remap-MCL']	124.77976647290971	12.0
PF3D7_0702200-GO:0020033	[2.8843022431093115e-26, 0.025320664377878933, 0.04698276461368033, 0.0002656631533961911, 7.914341969153166e-05, 9.27723881407661e-08, 2.108596891719745e-05, 1.0046244067244015e-10, 1.2824359490230593e-05, 2.1338381757523645e-08, 3.9066609636272035e-06, 0.0016785439437604194, 1.8732302578438663e-15, 2.6547558990291254e-08, 1.906592621130221e-24]	['absPCC_Remap_0.3-BC', 'absPCC_Remap_0.4-BC', 'absPCC_Remap_0.5-BC', 'RF_Remap_0.05-MCL', 'RF_Remap_25000-BC', 'absPCC_Remap-BC', 'MI_Remap-MCL', 'Consensus_Remap-BC', 'Consensus_Remap-MCL', 'RF_Remap_25000-MCL', 'RF_Remap-BC', 'RF_Remap_0.05-BC', 'RF_Remap_0.1-BC', 'RF_Remap_0.1-MCL', 'RF_Remap-MCL']	124.61757413958951	15.0
PF3D7_1200800-GO:0016337	[2.299860375325804e-14, 9.516817538181815e-23, 3.416520298489161e-09, 5.153229344248412e-10, 5.755905256383764e-09, 0.00022346419360512457, 1.0455902474494876e-06, 1.0585520497827221e-06, 5.9053539650061605e-08, 5.48348882744283e-07, 4.191812983316901e-07, 8.882000030902945e-08, 0.04135424391982182, 3.806082736179775e-13, 3.9301908842063644e-07]	['MI_Remap-BC', 'absPCC_Remap_0.3-BC', 'absPCC_Remap_0.4-BC', 'absPCC_Remap_0.5-BC', 'RF_Remap_0.05-MCL', 'RF_Remap_25000-BC', 'absPCC_Remap-BC', 'MI_Remap-MCL', 'Consensus_Remap-BC', 'RF_Remap_25000-MCL', 'RF_Remap-BC', 'RF_Remap_0.05-BC', 'RF_Remap_0.1-BC', 'RF_Remap_0.1-MCL', 'RF_Remap-MCL']	124.38812046762413	15.0
PF3D7_0202400-GO:0020013	[7.788457559730337e-19, 0.04408794799592712, 5.956625494747863e-05, 1.7442254889370934e-18, 1.7543245992932863e-05, 2.9986980428779303e-12, 1.2899930825017567e-05, 1.627791017529959e-08, 3.1353668741660206e-06, 1.0688398959695815e-15, 2.0223013190681625e-08, 1.6214803919999995e-26]	['MI_Remap-BC', 'absPCC_Remap_0.4-BC', 'RF_Remap_0.05-MCL', 'RF_Remap_25000-BC', 'absPCC_Remap-BC', 'Consensus_Remap-BC', 'Consensus_Remap-MCL', 'RF_Remap_25000-MCL', 'RF_Remap_0.05-BC', 'RF_Remap_0.1-BC', 'RF_Remap_0.1-MCL', 'RF_Remap-MCL']	124.363438425359	12.0
PF3D7_0306800-GO:0006412	[2.8970944650571787e-11, 4.710361546919431e-19, 0.0026881382179667697, 9.377009869723119e-11, 4.866535900362056e-13, 8.490759268016194e-12, 0.020273281359919498, 3.8380438791910115e-21, 1.3169970586956524e-09, 3.792686211256747e-05, 6.62896274505099e-05, 3.875961376192157e-06, 8.716992806527183e-08, 5.2592720727272736e-08]	['MI_Remap-BC', 'absPCC_Remap_0.3-BC', 'absPCC_Remap_0.4-BC', 'absPCC_Remap_0.5-BC', 'RF_Remap_25000-BC', 'absPCC_Remap-MCL', 'absPCC_Remap-BC', 'MI_Remap-MCL', 'Consensus_Remap-BC', 'RF_Remap-BC', 'RF_Remap_0.05-BC', 'RF_Remap_0.1-BC', 'RF_Remap_0.1-MCL', 'RF_Remap-MCL']	124.18661762683223	14.0
PF3D7_0916000-GO:0030260	[9.977358543651203e-09, 1.0478574603516999e-11, 1.246922161832061e-14, 7.362749689218829e-08, 6.178410120635728e-07, 9.105893357999528e-08, 4.2568968816597506e-10, 0.00012704148015917465, 3.698734170677618e-20, 7.249718705964023e-07, 2.322248216045421e-15, 2.5312494843297172e-05, 1.270105423612573e-07, 1.618340276957001e-06]	['MI_Remap-BC', 'absPCC_Remap_0.3-BC', 'absPCC_Remap_0.4-BC', 'absPCC_Remap_0.5-BC', 'RF_Remap_0.05-MCL', 'RF_Remap_25000-BC', 'absPCC_Remap-BC', 'MI_Remap-MCL', 'Consensus_Remap-BC', 'RF_Remap-BC', 'RF_Remap_0.05-BC', 'RF_Remap_0.1-BC', 'RF_Remap_0.1-MCL', 'RF_Remap-MCL']	124.02403738401777	14.0
PF3D7_0832900-GO:0020033	[6.300403957420162e-05, 0.00037420232676994, 4.6889252521100915e-17, 2.8843022431093115e-26, 2.1937905665410263e-16, 0.004767090010123582, 4.0835960287554543e-14, 0.009626188274204308, 1.2436400452682926e-15, 0.0035224729074013056, 1.906592621130221e-24]	['MI_Remap-BC', 'RF_Remap_0.05-MCL', 'RF_Remap_25000-BC', 'AdaL_Remap-BC', 'MI_Remap-MCL', 'Consensus_Remap-MCL', 'RF_Remap_25000-MCL', 'AdaL_Remap-MCL', 'RF_Remap_0.05-BC', 'RF_Remap_0.1-BC', 'RF_Remap_0.1-MCL']	123.96066513505698	11.0
PF3D7_1147200-GO:0020035	[2.7714084605665908e-17, 0.04408794799592712, 0.017160979623518962, 1.476144735915119e-16, 0.0002023556351431392, 2.999403755440415e-14, 1.2899930825017567e-05, 2.943485375206612e-10, 3.1353668741660206e-06, 0.0009094172483229184, 3.2895234466261596e-17, 2.0223013190681625e-08, 1.062596934e-24]	['MI_Remap-BC', 'absPCC_Remap_0.4-BC', 'RF_Remap_0.05-MCL', 'absPCC_Remap_0.5-BC', 'RF_Remap_25000-BC', 'Consensus_Remap-BC', 'Consensus_Remap-MCL', 'RF_Remap_25000-MCL', 'RF_Remap-BC', 'RF_Remap_0.05-BC', 'RF_Remap_0.1-BC', 'RF_Remap_0.1-MCL', 'RF_Remap-MCL']	123.84231009795806	13.0
PF3D7_1029600-GO:0020035	[2.7714084605665908e-17, 5.413466244371507e-08, 0.017160979623518962, 1.048635552400835e-06, 4.9605799775764685e-09, 1.7543245992932863e-05, 2.9986980428779303e-12, 1.2899930825017567e-05, 1.627791017529959e-08, 3.1353668741660206e-06, 0.045884674804587085, 3.2895234466261596e-17, 2.0223013190681625e-08, 1.062596934e-24]	['MI_Remap-BC', 'absPCC_Remap_0.3-BC', 'RF_Remap_0.05-MCL', 'absPCC_Remap_0.5-BC', 'RF_Remap_25000-BC', 'absPCC_Remap-BC', 'Consensus_Remap-BC', 'Consensus_Remap-MCL', 'RF_Remap_25000-MCL', 'RF_Remap-BC', 'RF_Remap_0.05-BC', 'RF_Remap_0.1-BC', 'RF_Remap_0.1-MCL', 'RF_Remap-MCL']	123.82259276713008	14.0
PF3D7_1007300-GO:0030260	[1.3655509120671564e-07, 1.7743819282831234e-07, 1.246922161832061e-14, 7.362749689218829e-08, 6.027564277401777e-08, 9.105893357999528e-08, 4.2568968816597506e-10, 1.1212260651443804e-05, 3.698734170677618e-20, 0.0004266361887449392, 2.322248216045421e-15, 2.5312494843297172e-05, 3.340819961610649e-07, 2.0404409641805425e-06, 1.1119674833783709e-06]	['MI_Remap-BC', 'absPCC_Remap_0.3-BC', 'absPCC_Remap_0.4-BC', 'absPCC_Remap_0.5-BC', 'RF_Remap_0.05-MCL', 'RF_Remap_25000-BC', 'absPCC_Remap-BC', 'MI_Remap-MCL', 'Consensus_Remap-BC', 'Consensus_Remap-MCL', 'RF_Remap-BC', 'RF_Remap_0.05-BC', 'RF_Remap_0.1-BC', 'RF_Remap_0.1-MCL', 'RF_Remap-MCL']	123.38749129835386	15.0
PF3D7_0902600-GO:0016337	[2.299860375325804e-14, 9.516817538181815e-23, 3.416520298489161e-09, 3.020750193132058e-05, 5.755905256383764e-09, 4.885287190234417e-09, 1.0455902474494876e-06, 1.0585520497827221e-06, 5.9053539650061605e-08, 5.48348882744283e-07, 4.191812983316901e-07, 8.882000030902945e-08, 3.806082736179775e-13, 3.9301908842063644e-07]	['MI_Remap-BC', 'absPCC_Remap_0.3-BC', 'absPCC_Remap_0.4-BC', 'absPCC_Remap_0.5-BC', 'RF_Remap_0.05-MCL', 'RF_Remap_25000-BC', 'absPCC_Remap-BC', 'MI_Remap-MCL', 'Consensus_Remap-BC', 'RF_Remap_25000-MCL', 'RF_Remap_0.05-BC', 'RF_Remap_0.1-BC', 'RF_Remap_0.1-MCL', 'RF_Remap-MCL']	122.89692305692266	14.0
PF3D7_1227900-GO:0006412	[0.00297864701915815, 0.00017317149913221382, 4.710361546919431e-19, 1.7282662068292684e-18, 4.6650920245398775e-19, 1.3095232735495827e-20, 7.843699489776047e-05, 0.020273281359919498, 0.00012401395612780951, 6.62896274505099e-05, 3.46889673798875e-11, 2.7642702185970635e-18]	['RF_Remap_0.05-MCL', 'absPCC_Remap_0.5-BC', 'absPCC_Remap-MCL', 'AdaL_Remap-BC', 'absPCC_Remap-BC', 'MI_Remap-MCL', 'Consensus_Remap-MCL', 'RF_Remap_0.1-MCL', 'absPCC_Remap_0.3-MCL', 'AdaL_Remap-MCL', 'absPCC_Remap_0.4-MCL', 'RF_Remap-MCL']	122.49273322373314	12.0
PF3D7_1412000-GO:0030260	[9.977358543651203e-09, 1.0478574603516999e-11, 1.4642317743157897e-08, 7.362749689218829e-08, 6.8274192965562725e-06, 9.105893357999528e-08, 4.2568968816597506e-10, 1.199342654592497e-06, 3.698734170677618e-20, 3.043329089103913e-11, 2.322248216045421e-15, 2.8477818973821992e-05, 1.270105423612573e-07, 4.3290501988304095e-05]	['MI_Remap-BC', 'absPCC_Remap_0.3-BC', 'absPCC_Remap_0.4-BC', 'absPCC_Remap_0.5-BC', 'RF_Remap_0.05-MCL', 'RF_Remap_25000-BC', 'absPCC_Remap-BC', 'MI_Remap-MCL', 'Consensus_Remap-BC', 'RF_Remap-BC', 'RF_Remap_0.05-BC', 'RF_Remap_0.1-BC', 'RF_Remap_0.1-MCL', 'RF_Remap-MCL']	121.83436701127884	14.0
PF3D7_1124700-GO:0006412	[1.1808553504124075e-17, 1.7282662068292684e-18, 1.9886926239053255e-06, 4.6650920245398775e-19, 4.866535900362056e-13, 7.843699489776047e-05, 0.020273281359919498, 0.00012401395612780951, 4.5584044800000004e-06, 6.62896274505099e-05, 3.875961376192157e-06, 3.46889673798875e-11, 5.2592720727272736e-08, 1.9736181782608697e-08]	['absPCC_Remap_0.4-BC', 'RF_Remap_0.05-MCL', 'absPCC_Remap_0.5-BC', 'absPCC_Remap-MCL', 'absPCC_Remap-BC', 'MI_Remap-MCL', 'Consensus_Remap-BC', 'Consensus_Remap-MCL', 'RF_Remap_0.1-MCL', 'absPCC_Remap_0.3-MCL', 'RF_Remap-BC', 'RF_Remap_0.1-BC', 'absPCC_Remap_0.4-MCL', 'RF_Remap-MCL']	121.11561126973557	14.0
PF3D7_0832900-GO:0009405	[0.0002242830119739696, 0.03634866257775291, 4.056450359124088e-14, 5.561508383999999e-29, 2.5074318459492737e-15, 0.0017076726211764704, 1.1686666200834491e-14, 0.0026706392078872645, 1.3150242379899494e-16, 0.0038931901405087, 9.516817538181815e-23]	['MI_Remap-BC', 'RF_Remap_0.05-MCL', 'RF_Remap_25000-BC', 'AdaL_Remap-BC', 'MI_Remap-MCL', 'Consensus_Remap-MCL', 'RF_Remap_25000-MCL', 'AdaL_Remap-MCL', 'RF_Remap_0.05-BC', 'RF_Remap_0.1-BC', 'RF_Remap_0.1-MCL']	120.92170569379955	11.0
PF3D7_0902400-GO:0016337	[0.00036005947323083237, 9.516817538181815e-23, 3.4651978356846477e-12, 3.020750193132058e-05, 0.035207305791524965, 4.099789546756529e-10, 0.00022346419360512457, 1.0455902474494876e-06, 0.002336347469729897, 7.412475914422353e-07, 5.48348882744283e-07, 7.194395338582677e-05, 8.882000030902945e-08, 3.806082736179775e-13, 4.998893605093304e-21]	['absPCC_Remap_0.4-BC', 'RF_Remap_0.05-MCL', 'RF_Remap_25000-BC', 'AdaL_Remap-BC', 'absPCC_Remap-BC', 'MI_Remap-MCL', 'Consensus_Remap-MCL', 'absPCC_Remap_0.5-MCL', 'RF_Remap_25000-MCL', 'RF_Remap_0.1-MCL', 'absPCC_Remap_0.3-MCL', 'RF_Remap_0.05-BC', 'RF_Remap_0.1-BC', 'absPCC_Remap_0.4-MCL', 'RF_Remap-MCL']	120.8549124657458	15.0
PF3D7_0321400-GO:0030260	[1.0478574603516999e-11, 1.246922161832061e-14, 7.362749689218829e-08, 6.178410120635728e-07, 9.105893357999528e-08, 4.2568968816597506e-10, 2.015420521791429e-06, 3.698734170677618e-20, 0.0004266361887449392, 2.322248216045421e-15, 2.5312494843297172e-05, 3.340819961610649e-07, 1.618340276957001e-06, 1.1119674833783709e-06]	['absPCC_Remap_0.3-BC', 'absPCC_Remap_0.4-BC', 'absPCC_Remap_0.5-BC', 'RF_Remap_0.05-MCL', 'RF_Remap_25000-BC', 'absPCC_Remap-BC', 'MI_Remap-MCL', 'Consensus_Remap-BC', 'Consensus_Remap-MCL', 'RF_Remap-BC', 'RF_Remap_0.05-BC', 'RF_Remap_0.1-BC', 'RF_Remap_0.1-MCL', 'RF_Remap-MCL']	120.58679090784494	14.0
PF3D7_0935900-GO:0020035	[5.915976856851063e-28, 0.0019067769799486253, 4.9605799775764685e-09, 1.7543245992932863e-05, 2.9986980428779303e-12, 1.2899930825017567e-05, 1.2445785845398227e-06, 3.1353668741660206e-06, 0.045884674804587085, 3.2895234466261596e-17, 2.0223013190681625e-08, 1.062596934e-24]	['RF_Remap_0.05-MCL', 'absPCC_Remap_0.5-BC', 'RF_Remap_25000-BC', 'MI_Remap-MCL', 'Consensus_Remap-BC', 'Consensus_Remap-MCL', 'RF_Remap_25000-MCL', 'RF_Remap-BC', 'RF_Remap_0.05-BC', 'RF_Remap_0.1-BC', 'RF_Remap_0.1-MCL', 'RF_Remap-MCL']	120.31818534931415	12.0
PF3D7_1009700-GO:0030260	[9.977358543651203e-09, 1.0478574603516999e-11, 1.246922161832061e-14, 7.362749689218829e-08, 6.8274192965562725e-06, 9.105893357999528e-08, 1.50561637022939e-08, 6.8274192965562725e-06, 3.698734170677618e-20, 0.0004266361887449392, 2.322248216045421e-15, 2.8477818973821992e-05, 1.270105423612573e-07, 2.0404409641805425e-06]	['MI_Remap-BC', 'absPCC_Remap_0.3-BC', 'absPCC_Remap_0.4-BC', 'absPCC_Remap_0.5-BC', 'RF_Remap_0.05-MCL', 'RF_Remap_25000-BC', 'absPCC_Remap-BC', 'MI_Remap-MCL', 'Consensus_Remap-BC', 'RF_Remap-BC', 'RF_Remap_0.05-BC', 'RF_Remap_0.1-BC', 'RF_Remap_0.1-MCL', 'RF_Remap-MCL']	119.78016281476243	14.0
PF3D7_0407700-GO:0030260	[1.0478574603516999e-11, 1.4642317743157897e-08, 7.362749689218829e-08, 6.027564277401777e-08, 9.105893357999528e-08, 4.2568968816597506e-10, 0.00012704148015917465, 3.698734170677618e-20, 3.043329089103913e-11, 2.322248216045421e-15, 2.8477818973821992e-05, 1.270105423612573e-07, 1.618340276957001e-06, 8.278222616210687e-05]	['absPCC_Remap_0.3-BC', 'absPCC_Remap_0.4-BC', 'absPCC_Remap_0.5-BC', 'RF_Remap_0.05-MCL', 'RF_Remap_25000-BC', 'absPCC_Remap-BC', 'MI_Remap-MCL', 'Consensus_Remap-BC', 'Consensus_Remap-MCL', 'RF_Remap-BC', 'RF_Remap_0.05-BC', 'RF_Remap_0.1-BC', 'RF_Remap_0.1-MCL', 'RF_Remap-MCL']	119.37188072769304	14.0
PF3D7_0935900-GO:0020013	[5.915976856851063e-28, 0.0019067769799486253, 4.9605799775764685e-09, 1.7543245992932863e-05, 2.9986980428779303e-12, 1.2899930825017567e-05, 1.2445785845398227e-06, 3.1353668741660206e-06, 1.0688398959695815e-15, 2.0223013190681625e-08, 1.6214803919999995e-26]	['RF_Remap_0.05-MCL', 'absPCC_Remap_0.5-BC', 'RF_Remap_25000-BC', 'MI_Remap-MCL', 'Consensus_Remap-BC', 'Consensus_Remap-MCL', 'RF_Remap_25000-MCL', 'RF_Remap_0.05-BC', 'RF_Remap_0.1-BC', 'RF_Remap_0.1-MCL', 'RF_Remap-MCL']	119.28453019477713	11.0
PF3D7_1029600-GO:0020013	[7.788457559730337e-19, 1.8646748220965641e-06, 5.956625494747863e-05, 4.9605799775764685e-09, 1.7543245992932863e-05, 2.9986980428779303e-12, 1.2899930825017567e-05, 1.627791017529959e-08, 3.1353668741660206e-06, 1.0688398959695815e-15, 2.0223013190681625e-08, 1.6214803919999995e-26]	['MI_Remap-BC', 'absPCC_Remap_0.3-BC', 'RF_Remap_0.05-MCL', 'RF_Remap_25000-BC', 'absPCC_Remap-BC', 'Consensus_Remap-BC', 'Consensus_Remap-MCL', 'RF_Remap_25000-MCL', 'RF_Remap_0.05-BC', 'RF_Remap_0.1-BC', 'RF_Remap_0.1-MCL', 'RF_Remap-MCL']	119.28322537702671	12.0
PF3D7_1128300-GO:0016337	[1.829300083563264e-08, 9.516817538181815e-23, 0.00022346419360512457, 3.585629581016949e-15, 0.002336347469729897, 3.861190863716815e-12, 0.009634502959695208, 4.077785269011447e-14, 0.001780261631329973, 3.806082736179775e-13, 3.9301908842063644e-07, 4.998893605093304e-21]	['MI_Remap-BC', 'RF_Remap_0.05-MCL', 'RF_Remap_25000-BC', 'absPCC_Remap-BC', 'MI_Remap-MCL', 'Consensus_Remap-BC', 'Consensus_Remap-MCL', 'RF_Remap_25000-MCL', 'RF_Remap_0.05-BC', 'RF_Remap_0.1-BC', 'RF_Remap_0.1-MCL', 'RF_Remap-MCL']	119.18168797209152	12.0
PF3D7_0105300-GO:0030260	[0.0037388015760143603, 1.0478574603516999e-11, 1.4642317743157897e-08, 7.362749689218829e-08, 6.8274192965562725e-06, 8.687686532965052e-07, 4.2568968816597506e-10, 9.64352909063214e-06, 3.698734170677618e-20, 3.043329089103913e-11, 2.322248216045421e-15, 2.8477818973821992e-05, 1.270105423612573e-07, 4.3290501988304095e-05, 8.278222616210687e-05]	['MI_Remap-BC', 'absPCC_Remap_0.3-BC', 'absPCC_Remap_0.4-BC', 'absPCC_Remap_0.5-BC', 'RF_Remap_0.05-MCL', 'RF_Remap_25000-BC', 'absPCC_Remap-BC', 'MI_Remap-MCL', 'Consensus_Remap-BC', 'Consensus_Remap-MCL', 'RF_Remap-BC', 'RF_Remap_0.05-BC', 'RF_Remap_0.1-BC', 'RF_Remap_0.1-MCL', 'RF_Remap-MCL']	118.45783877434592	15.0
PF3D7_0424700-GO:0009405	[5.561508383999999e-29, 0.016451880543970992, 0.0002593452322257625, 2.8048022308886973e-10, 2.4508354304471333e-06, 8.294742589496608e-08, 1.261801656230032e-07, 1.2408015351650526e-13, 1.819682781018119e-07, 1.2212158691652468e-09, 1.0046244067244015e-10, 0.02543181753994421, 2.322248216045421e-15]	['absPCC_Remap_0.3-BC', 'absPCC_Remap_0.4-BC', 'absPCC_Remap_0.5-BC', 'RF_Remap_0.05-MCL', 'RF_Remap_25000-BC', 'absPCC_Remap-BC', 'MI_Remap-MCL', 'RF_Remap_25000-MCL', 'RF_Remap-BC', 'RF_Remap_0.05-BC', 'RF_Remap_0.1-BC', 'RF_Remap_0.1-MCL', 'RF_Remap-MCL']	117.55392297873186	13.0
PF3D7_0418200-GO:0006412	[2.889710721780432e-07, 1.1808553504124075e-17, 0.0053570739974457965, 9.377009869723119e-11, 4.866535900362056e-13, 8.490759268016194e-12, 0.020273281359919498, 3.8380438791910115e-21, 8.912824692786373e-13, 3.792686211256747e-05, 3.875961376192157e-06, 8.716992806527183e-08, 5.2592720727272736e-08]	['absPCC_Remap_0.3-BC', 'absPCC_Remap_0.4-BC', 'absPCC_Remap_0.5-BC', 'RF_Remap_25000-BC', 'absPCC_Remap-MCL', 'AdaL_Remap-BC', 'absPCC_Remap-BC', 'MI_Remap-MCL', 'Consensus_Remap-BC', 'RF_Remap-BC', 'RF_Remap_0.05-BC', 'RF_Remap_0.1-BC', 'RF_Remap-MCL']	117.48012242410948	13.0
PF3D7_0724900-GO:0030260	[1.3655509120671564e-07, 1.7743819282831234e-07, 0.0055942120499372795, 1.1558022592771086e-06, 0.01684576703805823, 6.617381994271528e-07, 8.390875880641184e-08, 0.0005748921084070905, 9.105893357999528e-08, 5.985863284569524e-07, 0.0008614773828553319, 3.698734170677618e-20, 6.22344626945636e-08, 2.322248216045421e-15, 0.00016041589501632206, 3.340819961610649e-07, 0.0005748921084070905, 1.1119…	['MI_Remap-BC', 'absPCC_Remap_0.3-BC', 'absPCC_Remap_0.4-BC', 'absPCC_Remap_0.5-BC', 'RF_Remap_0.05-MCL', 'RF_Remap_25000-BC', 'absPCC_Remap-BC', 'MI_Remap-MCL', 'Consensus_Remap-BC', 'Consensus_Remap-MCL', 'absPCC_Remap_0.5-MCL', 'RF_Remap_0.1-MCL', 'absPCC_Remap_0.3-MCL', 'RF_Remap-BC', 'RF_Remap_0.05-BC', 'RF_Remap_0.1-BC', 'absPCC_Remap_0.4-MCL', 'RF_Remap-MCL']	117.13998705381935	18.0
PF3D7_0310700-GO:0006412	[4.710361546919431e-19, 4.257167376623377e-14, 3.2945163465789474e-20, 4.852083531134997e-08, 0.020273281359919498, 1.2834132656526676e-09, 3.2032624872354074e-14, 0.00012401395612780951, 6.62896274505099e-05, 3.875961376192157e-06, 3.46889673798875e-11, 0.0015644823703703705, 1.9736181782608697e-08]	['RF_Remap_0.05-MCL', 'absPCC_Remap_0.5-BC', 'RF_Remap_25000-BC', 'absPCC_Remap-MCL', 'absPCC_Remap-BC', 'MI_Remap-MCL', 'Consensus_Remap-BC', 'Consensus_Remap-MCL', 'absPCC_Remap_0.5-MCL', 'RF_Remap-BC', 'RF_Remap_0.05-BC', 'RF_Remap_0.1-MCL', 'RF_Remap-MCL']	117.04010123337122	13.0
PF3D7_0200200-GO:0098609	[1.5689436000000002e-13, 1.2153825552475247e-21, 0.004556782523076924, 1.4955946381885774e-09, 1.627791017529959e-08, 0.0006701622807149578, 3.415619534893247e-06, 0.009418727868380829, 1.605155968165952e-08, 0.02878990538981165, 8.223342673624901e-06, 0.007362251176368375, 2.5155250281167106e-12, 9.382880257151422e-07, 3.698734170677618e-20]	['MI_Remap-BC', 'absPCC_Remap_0.3-BC', 'absPCC_Remap_0.4-BC', 'absPCC_Remap_0.5-BC', 'RF_Remap_0.05-MCL', 'RF_Remap_25000-BC', 'absPCC_Remap-BC', 'MI_Remap-MCL', 'Consensus_Remap-BC', 'Consensus_Remap-MCL', 'RF_Remap_25000-MCL', 'RF_Remap_0.05-BC', 'RF_Remap_0.1-BC', 'RF_Remap_0.1-MCL', 'RF_Remap-MCL']	116.95313267220163	15.0
PF3D7_0100300-GO:0020035	[5.089755891891892e-05, 0.0005253684322590229, 5.1008302799999985e-28, 5.413466244371507e-08, 9.987639709090912e-14, 1.048635552400835e-06, 2.9986980428779303e-12, 0.0019955100300686475, 2.793688587341772e-17, 3.1353668741660206e-06, 0.045884674804587085, 3.2895234466261596e-17, 0.024095835862359985]	['MI_Remap-BC', 'absPCC_Remap_0.3-BC', 'RF_Remap_0.05-MCL', 'absPCC_Remap_0.5-BC', 'AdaL_Remap-BC', 'absPCC_Remap-BC', 'MI_Remap-MCL', 'Consensus_Remap-MCL', 'RF_Remap-BC', 'RF_Remap_0.05-BC', 'RF_Remap_0.1-BC', 'RF_Remap_0.1-MCL', 'RF_Remap-MCL']	116.8314396696987	13.0
PF3D7_1030100-GO:0009405	[4.056450359124088e-14, 2.2436673468631573e-07, 1.8375276905660366e-12, 5.320483847704724e-11, 2.4508354304471333e-06, 8.294742589496608e-08, 0.0017076726211764704, 7.16046915146313e-11, 1.819682781018119e-07, 1.2212158691652468e-09, 1.0046244067244015e-10, 2.322248216045421e-15, 5.341354086075949e-09]	['MI_Remap-BC', 'absPCC_Remap_0.3-BC', 'absPCC_Remap_0.4-BC', 'absPCC_Remap_0.5-BC', 'RF_Remap_0.05-MCL', 'RF_Remap_25000-BC', 'absPCC_Remap-BC', 'Consensus_Remap-BC', 'RF_Remap_25000-MCL', 'RF_Remap_0.05-BC', 'RF_Remap_0.1-BC', 'RF_Remap_0.1-MCL', 'RF_Remap-MCL']	116.21289533222573	13.0
PF3D7_0202400-GO:0020033	[4.6889252521100915e-17, 0.04698276461368033, 7.914341969153166e-05, 2.1937905665410263e-16, 2.108596891719745e-05, 1.0046244067244015e-10, 1.5604407483870968e-05, 2.1338381757523645e-08, 3.9066609636272035e-06, 1.8732302578438663e-15, 2.6547558990291254e-08, 1.906592621130221e-24]	['MI_Remap-BC', 'absPCC_Remap_0.4-BC', 'RF_Remap_0.05-MCL', 'RF_Remap_25000-BC', 'absPCC_Remap-BC', 'Consensus_Remap-BC', 'Consensus_Remap-MCL', 'RF_Remap_25000-MCL', 'RF_Remap_0.05-BC', 'RF_Remap_0.1-BC', 'RF_Remap_0.1-MCL', 'RF_Remap-MCL']	116.00029270588229	12.0
PF3D7_0902600-GO:0098609	[1.5689436000000002e-13, 1.2153825552475247e-21, 7.661514515712799e-09, 4.689914728506301e-05, 1.627791017529959e-08, 9.815148e-09, 3.415619534893247e-06, 2.2564037108658746e-06, 1.8427383396518367e-07, 1.2370799717978852e-06, 1.0885099178069515e-06, 2.2786872176348266e-07, 2.5155250281167106e-12, 9.382880257151422e-07]	['MI_Remap-BC', 'absPCC_Remap_0.3-BC', 'absPCC_Remap_0.4-BC', 'absPCC_Remap_0.5-BC', 'RF_Remap_0.05-MCL', 'RF_Remap_25000-BC', 'absPCC_Remap-BC', 'MI_Remap-MCL', 'Consensus_Remap-BC', 'RF_Remap_25000-MCL', 'RF_Remap_0.05-BC', 'RF_Remap_0.1-BC', 'RF_Remap_0.1-MCL', 'RF_Remap-MCL']	115.94847492929027	14.0
PF3D7_1147200-GO:0020033	[4.6889252521100915e-17, 0.04698276461368033, 2.1937905665410263e-16, 0.004767090010123582, 4.0835960287554543e-14, 1.5604407483870968e-05, 1.829300083563264e-08, 3.9066609636272035e-06, 0.0011542659051539375, 1.8732302578438663e-15, 2.6547558990291254e-08, 1.906592621130221e-24]	['MI_Remap-BC', 'absPCC_Remap_0.4-BC', 'RF_Remap_0.05-MCL', 'RF_Remap_25000-BC', 'Consensus_Remap-BC', 'Consensus_Remap-MCL', 'RF_Remap_25000-MCL', 'RF_Remap-BC', 'RF_Remap_0.05-BC', 'RF_Remap_0.1-BC', 'RF_Remap_0.1-MCL', 'RF_Remap-MCL']	115.93997933830177	12.0
PF3D7_1030100-GO:0020013	[7.788457559730337e-19, 1.8646748220965641e-06, 1.6888569783320348e-13, 5.088967884e-12, 5.956625494747863e-05, 4.9605799775764685e-09, 0.0008809280528855315, 2.9986980428779303e-12, 1.2899930825017567e-05, 1.4642317743157897e-08, 3.1353668741660206e-06, 1.0688398959695815e-15, 2.0223013190681625e-08]	['MI_Remap-BC', 'absPCC_Remap_0.3-BC', 'absPCC_Remap_0.4-BC', 'absPCC_Remap_0.5-BC', 'RF_Remap_0.05-MCL', 'RF_Remap_25000-BC', 'absPCC_Remap-BC', 'Consensus_Remap-BC', 'RF_Remap_25000-MCL', 'RF_Remap_0.05-BC', 'RF_Remap_0.1-BC', 'RF_Remap_0.1-MCL', 'RF_Remap-MCL']	115.90407282914244	13.0
PF3D7_1200800-GO:0098609	[1.5689436000000002e-13, 1.2153825552475247e-21, 7.661514515712799e-09, 1.4955946381885774e-09, 1.627791017529959e-08, 0.0006701622807149578, 3.415619534893247e-06, 2.2564037108658746e-06, 1.8427383396518367e-07, 1.2370799717978852e-06, 1.0885099178069515e-06, 2.2786872176348266e-07, 2.5155250281167106e-12, 9.382880257151422e-07]	['MI_Remap-BC', 'absPCC_Remap_0.3-BC', 'absPCC_Remap_0.4-BC', 'absPCC_Remap_0.5-BC', 'RF_Remap_0.05-MCL', 'RF_Remap_25000-BC', 'absPCC_Remap-BC', 'MI_Remap-MCL', 'Consensus_Remap-BC', 'RF_Remap_25000-MCL', 'RF_Remap_0.05-BC', 'RF_Remap_0.1-BC', 'RF_Remap_0.1-MCL', 'RF_Remap-MCL']	115.61054284843179	14.0
PF3D7_1209600-GO:0030260	[1.3655509120671564e-07, 1.7743819282831234e-07, 0.002345250367567958, 1.1558022592771086e-06, 1.7673275679671462e-07, 6.617381994271528e-07, 0.0005245364389380531, 0.0007471416124231097, 9.105893357999528e-08, 4.2568968816597506e-10, 2.015420521791429e-06, 3.698734170677618e-20, 2.322248216045421e-15, 2.8477818973821992e-05, 3.340819961610649e-07, 1.618340276957001e-06]	['MI_Remap-BC', 'absPCC_Remap_0.3-BC', 'absPCC_Remap_0.4-BC', 'absPCC_Remap_0.5-BC', 'RF_Remap_0.05-MCL', 'RF_Remap_25000-BC', 'absPCC_Remap-BC', 'MI_Remap-MCL', 'Consensus_Remap-BC', 'absPCC_Remap_0.5-MCL', 'RF_Remap_0.1-MCL', 'absPCC_Remap_0.3-MCL', 'RF_Remap-BC', 'RF_Remap_0.05-BC', 'absPCC_Remap_0.4-MCL', 'RF_Remap-MCL']	114.50721763621908	16.0
PF3D7_1420200-GO:0030260	[1.0478574603516999e-11, 1.246922161832061e-14, 7.362749689218829e-08, 8.390875880641184e-08, 9.105893357999528e-08, 4.2568968816597506e-10, 9.64352909063214e-06, 3.698734170677618e-20, 0.012070950218761064, 2.322248216045421e-15, 2.8477818973821992e-05, 1.270105423612573e-07, 1.618340276957001e-06]	['absPCC_Remap_0.3-BC', 'absPCC_Remap_0.4-BC', 'absPCC_Remap_0.5-BC', 'RF_Remap_0.05-MCL', 'RF_Remap_25000-BC', 'absPCC_Remap-BC', 'MI_Remap-MCL', 'Consensus_Remap-BC', 'RF_Remap-BC', 'RF_Remap_0.05-BC', 'RF_Remap_0.1-BC', 'RF_Remap_0.1-MCL', 'RF_Remap-MCL']	113.73723987381607	13.0
PF3D7_0902400-GO:0098609	[0.0007362590549118388, 1.2153825552475247e-21, 9.845060527083947e-12, 4.689914728506301e-05, 0.043758947213833416, 1.0404535237834133e-09, 0.0006701622807149578, 3.415619534893247e-06, 0.009418727868380829, 1.69269170784443e-06, 1.2370799717978852e-06, 0.00012353097675427518, 2.2786872176348266e-07, 2.5155250281167106e-12, 3.698734170677618e-20]	['absPCC_Remap_0.4-BC', 'RF_Remap_0.05-MCL', 'RF_Remap_25000-BC', 'AdaL_Remap-BC', 'absPCC_Remap-BC', 'MI_Remap-MCL', 'Consensus_Remap-MCL', 'absPCC_Remap_0.5-MCL', 'RF_Remap_25000-MCL', 'RF_Remap_0.1-MCL', 'absPCC_Remap_0.3-MCL', 'RF_Remap_0.05-BC', 'RF_Remap_0.1-BC', 'absPCC_Remap_0.4-MCL', 'RF_Remap-MCL']	113.65282375064814	15.0
PF3D7_1147200-GO:0009405	[4.056450359124088e-14, 2.5074318459492737e-15, 0.0017076726211764704, 7.16046915146313e-11, 1.819682781018119e-07, 1.2212158691652468e-09, 1.0046244067244015e-10, 0.02543181753994421, 2.322248216045421e-15, 5.341354086075949e-09, 9.516817538181815e-23]	['MI_Remap-BC', 'RF_Remap_0.05-MCL', 'RF_Remap_25000-BC', 'Consensus_Remap-BC', 'Consensus_Remap-MCL', 'RF_Remap_25000-MCL', 'RF_Remap-BC', 'RF_Remap_0.05-BC', 'RF_Remap_0.1-BC', 'RF_Remap_0.1-MCL', 'RF_Remap-MCL']	113.07905760507522	11.0
PF3D7_0713400-GO:0006412	[1.1808553504124075e-17, 1.1736054167935437e-06, 1.7282662068292684e-18, 2.3550201948220959e-07, 3.555270739072846e-18, 4.685127287178539e-08, 4.852083531134997e-08, 0.020273281359919498, 0.00012401395612780951, 6.62896274505099e-05, 3.46889673798875e-11, 1.9162084698791263e-06, 1.9736181782608697e-08]	['absPCC_Remap_0.3-BC', 'absPCC_Remap_0.4-BC', 'absPCC_Remap_0.5-BC', 'RF_Remap_0.05-MCL', 'absPCC_Remap-MCL', 'absPCC_Remap-BC', 'MI_Remap-MCL', 'Consensus_Remap-BC', 'Consensus_Remap-MCL', 'RF_Remap_0.1-MCL', 'absPCC_Remap_0.3-MCL', 'absPCC_Remap_0.4-MCL', 'RF_Remap-MCL']	113.00141612527665	13.0
PF3D7_0722400-GO:0006412	[3.806082736179775e-13, 1.1808553504124075e-17, 9.377009869723119e-11, 4.866535900362056e-13, 7.333414109785201e-06, 0.020273281359919498, 5.969359554131535e-09, 1.3169970586956524e-09, 0.00012401395612780951, 4.304633142857143e-16, 6.62896274505099e-05, 8.716992806527183e-08, 2.2786872176348266e-07]	['MI_Remap-BC', 'absPCC_Remap_0.4-BC', 'RF_Remap_0.05-MCL', 'absPCC_Remap_0.5-BC', 'RF_Remap_25000-BC', 'absPCC_Remap-MCL', 'absPCC_Remap-BC', 'MI_Remap-MCL', 'Consensus_Remap-BC', 'RF_Remap_0.05-BC', 'RF_Remap_0.1-BC', 'RF_Remap_0.1-MCL', 'RF_Remap-MCL']	112.77339427856435	13.0
PF3D7_0616000-GO:0020035	[2.7714084605665908e-17, 0.0234514412565445, 0.017160979623518962, 1.048635552400835e-06, 4.9605799775764685e-09, 1.7543245992932863e-05, 2.999403755440415e-14, 1.2899930825017567e-05, 1.627791017529959e-08, 3.1353668741660206e-06, 0.045884674804587085, 3.2895234466261596e-17, 1.062596934e-24]	['MI_Remap-BC', 'absPCC_Remap_0.3-BC', 'RF_Remap_0.05-MCL', 'absPCC_Remap_0.5-BC', 'RF_Remap_25000-BC', 'absPCC_Remap-BC', 'Consensus_Remap-MCL', 'RF_Remap_25000-MCL', 'RF_Remap-BC', 'RF_Remap_0.05-BC', 'RF_Remap_0.1-BC', 'RF_Remap_0.1-MCL', 'RF_Remap-MCL']	112.49164233232513	13.0
PF3D7_1007200-GO:0030260	[1.0478574603516999e-11, 1.4642317743157897e-08, 7.362749689218829e-08, 6.8274192965562725e-06, 9.105893357999528e-08, 4.2568968816597506e-10, 9.64352909063214e-06, 3.698734170677618e-20, 3.043329089103913e-11, 2.322248216045421e-15, 1.270105423612573e-07, 4.3290501988304095e-05, 8.278222616210687e-05]	['absPCC_Remap_0.3-BC', 'absPCC_Remap_0.4-BC', 'absPCC_Remap_0.5-BC', 'RF_Remap_0.05-MCL', 'RF_Remap_25000-BC', 'absPCC_Remap-BC', 'MI_Remap-MCL', 'Consensus_Remap-BC', 'Consensus_Remap-MCL', 'RF_Remap_0.05-BC', 'RF_Remap_0.1-BC', 'RF_Remap_0.1-MCL', 'RF_Remap-MCL']	112.46465949900343	13.0
PF3D7_0616000-GO:0020013	[7.788457559730337e-19, 0.0234514412565445, 5.956625494747863e-05, 6.929639560088279e-10, 1.7543245992932863e-05, 3.0581097096774197e-16, 1.2899930825017567e-05, 1.627791017529959e-08, 3.1353668741660206e-06, 1.0688398959695815e-15, 1.6214803919999995e-26]	['MI_Remap-BC', 'absPCC_Remap_0.3-BC', 'RF_Remap_0.05-MCL', 'RF_Remap_25000-BC', 'absPCC_Remap-BC', 'Consensus_Remap-MCL', 'RF_Remap_25000-MCL', 'RF_Remap_0.05-BC', 'RF_Remap_0.1-BC', 'RF_Remap_0.1-MCL', 'RF_Remap-MCL']	112.33580629543027	11.0
PF3D7_1204900-GO:0030260	[1.3655509120671564e-07, 1.7743819282831234e-07, 0.0016816721484304482, 1.1558022592771086e-06, 1.7673275679671462e-07, 6.617381994271528e-07, 0.03966925391937127, 0.0005748921084070905, 0.0005009471720722066, 5.985863284569524e-07, 0.00010820921447832168, 0.009459574767726159, 3.698734170677618e-20, 2.322248216045421e-15, 2.5312494843297172e-05, 3.340819961610649e-07, 1.618340276957001e-06, 1.11…	['MI_Remap-BC', 'absPCC_Remap_0.3-BC', 'absPCC_Remap_0.4-BC', 'absPCC_Remap_0.5-BC', 'RF_Remap_0.05-MCL', 'RF_Remap_25000-BC', 'absPCC_Remap-BC', 'MI_Remap-MCL', 'Consensus_Remap-BC', 'Consensus_Remap-MCL', 'absPCC_Remap_0.5-MCL', 'RF_Remap_25000-MCL', 'RF_Remap_0.1-MCL', 'absPCC_Remap_0.3-MCL', 'RF_Remap-BC', 'RF_Remap_0.05-BC', 'absPCC_Remap_0.4-MCL', 'RF_Remap-MCL']	112.2976101968683	18.0
PF3D7_0100300-GO:0020013	[4.068936757894737e-06, 0.0005253684322590229, 5.1008302799999985e-28, 1.8646748220965641e-06, 5.088967884e-12, 5.956625494747863e-05, 7.251358083484575e-14, 0.0019955100300686475, 8.178136240151226e-18, 3.1353668741660206e-06, 1.0688398959695815e-15, 0.024095835862359985]	['MI_Remap-BC', 'absPCC_Remap_0.3-BC', 'RF_Remap_0.05-MCL', 'absPCC_Remap_0.5-BC', 'AdaL_Remap-BC', 'absPCC_Remap-BC', 'MI_Remap-MCL', 'Consensus_Remap-MCL', 'RF_Remap_0.05-BC', 'RF_Remap_0.1-BC', 'RF_Remap_0.1-MCL', 'RF_Remap-MCL']	112.22991047409269	12.0
PF3D7_1121700-GO:0006412	[2.8970944650571787e-11, 4.710361546919431e-19, 1.9886926239053255e-06, 4.866535900362056e-13, 7.843699489776047e-05, 0.020273281359919498, 9.515339462686566e-08, 8.912824692786373e-13, 0.00012401395612780951, 1.3300437189873418e-09, 6.62896274505099e-05, 3.875961376192157e-06, 3.46889673798875e-11, 5.2592720727272736e-08]	['MI_Remap-BC', 'absPCC_Remap_0.4-BC', 'RF_Remap_0.05-MCL', 'absPCC_Remap_0.5-BC', 'RF_Remap_25000-BC', 'absPCC_Remap-MCL', 'absPCC_Remap-BC', 'MI_Remap-MCL', 'Consensus_Remap-BC', 'RF_Remap-BC', 'RF_Remap_0.05-BC', 'RF_Remap_0.1-BC', 'RF_Remap_0.1-MCL', 'RF_Remap-MCL']	111.86103235321457	14.0
PF3D7_1128300-GO:0098609	[4.04981986248841e-08, 1.2153825552475247e-21, 0.0006701622807149578, 1.554551241197605e-14, 0.009418727868380829, 1.244757240944882e-11, 0.02878990538981165, 1.5652179871425752e-13, 0.007362251176368375, 2.5155250281167106e-12, 9.382880257151422e-07, 3.698734170677618e-20]	['MI_Remap-BC', 'RF_Remap_0.05-MCL', 'RF_Remap_25000-BC', 'absPCC_Remap-BC', 'MI_Remap-MCL', 'Consensus_Remap-BC', 'Consensus_Remap-MCL', 'RF_Remap_25000-MCL', 'RF_Remap_0.05-BC', 'RF_Remap_0.1-BC', 'RF_Remap_0.1-MCL', 'RF_Remap-MCL']	111.7591457286154	12.0
PF3D7_1029600-GO:0020033	[4.6889252521100915e-17, 2.2208939726126512e-06, 7.914341969153166e-05, 9.27723881407661e-08, 2.108596891719745e-05, 1.0046244067244015e-10, 1.5604407483870968e-05, 2.1338381757523645e-08, 3.9066609636272035e-06, 1.8732302578438663e-15, 2.6547558990291254e-08, 1.906592621130221e-24]	['MI_Remap-BC', 'absPCC_Remap_0.3-BC', 'RF_Remap_0.05-MCL', 'RF_Remap_25000-BC', 'absPCC_Remap-BC', 'Consensus_Remap-BC', 'Consensus_Remap-MCL', 'RF_Remap_25000-MCL', 'RF_Remap_0.05-BC', 'RF_Remap_0.1-BC', 'RF_Remap_0.1-MCL', 'RF_Remap-MCL']	111.69947987720931	12.0
PF3D7_0935900-GO:0020033	[5.556799767272726e-26, 0.002172677368350768, 9.27723881407661e-08, 2.108596891719745e-05, 1.0046244067244015e-10, 1.5604407483870968e-05, 1.5794597785690588e-06, 3.9066609636272035e-06, 1.8732302578438663e-15, 2.6547558990291254e-08, 1.906592621130221e-24]	['RF_Remap_0.05-MCL', 'absPCC_Remap_0.5-BC', 'RF_Remap_25000-BC', 'MI_Remap-MCL', 'Consensus_Remap-BC', 'Consensus_Remap-MCL', 'RF_Remap_25000-MCL', 'RF_Remap_0.05-BC', 'RF_Remap_0.1-BC', 'RF_Remap_0.1-MCL', 'RF_Remap-MCL']	111.66432874527302	11.0
PF3D7_0616000-GO:0009405	[4.056450359124088e-14, 0.0002593452322257625, 2.4508354304471333e-06, 8.294742589496608e-08, 1.261801656230032e-07, 7.16046915146313e-11, 1.819682781018119e-07, 1.2212158691652468e-09, 1.0046244067244015e-10, 0.0028126858563508857, 2.322248216045421e-15, 9.516817538181815e-23]	['MI_Remap-BC', 'absPCC_Remap_0.4-BC', 'RF_Remap_0.05-MCL', 'RF_Remap_25000-BC', 'absPCC_Remap-BC', 'Consensus_Remap-MCL', 'RF_Remap_25000-MCL', 'RF_Remap-BC', 'RF_Remap_0.05-BC', 'RF_Remap_0.1-BC', 'RF_Remap_0.1-MCL', 'RF_Remap-MCL']	111.57161247193966	12.0
PF3D7_1231300-GO:0030260	[1.6394610552529184e-11, 1.1558022592771086e-06, 6.617381994271528e-07, 2.710812735663316e-06, 9.105893357999528e-08, 4.2568968816597506e-10, 1.1212260651443804e-05, 3.698734170677618e-20, 6.22344626945636e-08, 2.322248216045421e-15, 2.8477818973821992e-05, 3.340819961610649e-07, 0.0005748921084070905, 1.1119674833783709e-06]	['RF_Remap_0.05-MCL', 'absPCC_Remap_0.5-BC', 'RF_Remap_25000-BC', 'absPCC_Remap-BC', 'MI_Remap-MCL', 'Consensus_Remap-BC', 'Consensus_Remap-MCL', 'RF_Remap_0.1-MCL', 'absPCC_Remap_0.3-MCL', 'RF_Remap-BC', 'RF_Remap_0.05-BC', 'RF_Remap_0.1-BC', 'absPCC_Remap_0.4-MCL', 'RF_Remap-MCL']	111.31848982497014	14.0
PF3D7_1019900-GO:0030260	[1.6394610552529184e-11, 1.246922161832061e-14, 7.362749689218829e-08, 6.027564277401777e-08, 9.105893357999528e-08, 4.2568968816597506e-10, 0.00027186788011527376, 3.698734170677618e-20, 0.044753026431834576, 2.322248216045421e-15, 2.5312494843297172e-05, 3.340819961610649e-07, 1.618340276957001e-06]	['absPCC_Remap_0.3-BC', 'absPCC_Remap_0.4-BC', 'absPCC_Remap_0.5-BC', 'RF_Remap_0.05-MCL', 'RF_Remap_25000-BC', 'absPCC_Remap-BC', 'MI_Remap-MCL', 'Consensus_Remap-BC', 'RF_Remap-BC', 'RF_Remap_0.05-BC', 'RF_Remap_0.1-BC', 'RF_Remap_0.1-MCL', 'RF_Remap-MCL']	111.29846204017971	13.0
PF3D7_1407100-GO:0006412	[2.889710721780432e-07, 4.710361546919431e-19, 4.9343034411384215e-20, 1.3095232735495827e-20, 7.843699489776047e-05, 0.020273281359919498, 1.5387312e-14, 0.00012401395612780951, 7.621354941151536e-13, 6.62896274505099e-05, 5.2592720727272736e-08]	['absPCC_Remap_0.4-BC', 'RF_Remap_0.05-MCL', 'absPCC_Remap_0.5-BC', 'absPCC_Remap-MCL', 'AdaL_Remap-BC', 'absPCC_Remap-BC', 'MI_Remap-MCL', 'Consensus_Remap-BC', 'RF_Remap_0.05-BC', 'RF_Remap_0.1-BC', 'RF_Remap_0.1-MCL']	111.14927059225045	11.0
PF3D7_0424700-GO:0020035	[5.915976856851063e-28, 0.04408794799592712, 6.215601963675442e-13, 1.048635552400835e-06, 4.9605799775764685e-09, 1.7543245992932863e-05, 2.9986980428779303e-12, 1.2899930825017567e-05, 2.943485375206612e-10, 3.1353668741660206e-06, 0.0009094172483229184, 3.2895234466261596e-17]	['absPCC_Remap_0.4-BC', 'RF_Remap_0.05-MCL', 'absPCC_Remap_0.5-BC', 'RF_Remap_25000-BC', 'absPCC_Remap-BC', 'MI_Remap-MCL', 'RF_Remap_25000-MCL', 'RF_Remap-BC', 'RF_Remap_0.05-BC', 'RF_Remap_0.1-BC', 'RF_Remap_0.1-MCL', 'RF_Remap-MCL']	110.8013369270194	12.0
PF3D7_1104900-GO:0030260	[1.3655509120671564e-07, 1.7743819282831234e-07, 1.246922161832061e-14, 7.362749689218829e-08, 6.178410120635728e-07, 9.105893357999528e-08, 4.2568968816597506e-10, 0.0008614773828553319, 3.698734170677618e-20, 2.322248216045421e-15, 0.00016041589501632206, 3.340819961610649e-07, 2.0404409641805425e-06]	['MI_Remap-BC', 'absPCC_Remap_0.3-BC', 'absPCC_Remap_0.4-BC', 'absPCC_Remap_0.5-BC', 'RF_Remap_0.05-MCL', 'RF_Remap_25000-BC', 'absPCC_Remap-BC', 'MI_Remap-MCL', 'Consensus_Remap-BC', 'RF_Remap-BC', 'RF_Remap_0.05-BC', 'RF_Remap_0.1-MCL', 'RF_Remap-MCL']	110.36544305272028	13.0
PF3D7_0702200-GO:0016337	[9.516817538181815e-23, 0.014859717579411081, 2.31418201604626e-05, 0.00022346419360512457, 1.0455902474494876e-06, 1.0585520497827221e-06, 5.9053539650061605e-08, 5.48348882744283e-07, 4.191812983316901e-07, 8.882000030902945e-08, 3.806082736179775e-13, 3.9301908842063644e-07, 4.998893605093304e-21]	['absPCC_Remap_0.4-BC', 'RF_Remap_0.05-MCL', 'absPCC_Remap_0.5-BC', 'RF_Remap_25000-BC', 'absPCC_Remap-BC', 'MI_Remap-MCL', 'Consensus_Remap-BC', 'Consensus_Remap-MCL', 'RF_Remap_25000-MCL', 'RF_Remap_0.05-BC', 'RF_Remap_0.1-BC', 'RF_Remap_0.1-MCL', 'RF_Remap-MCL']	110.13683717349136	13.0
PF3D7_1030100-GO:0020033	[4.6889252521100915e-17, 2.2208939726126512e-06, 2.3547275294117656e-13, 7.0911731607164925e-12, 7.914341969153166e-05, 9.27723881407661e-08, 0.004767090010123582, 1.0046244067244015e-10, 1.5604407483870968e-05, 1.829300083563264e-08, 3.9066609636272035e-06, 1.8732302578438663e-15, 2.6547558990291254e-08]	['MI_Remap-BC', 'absPCC_Remap_0.3-BC', 'absPCC_Remap_0.4-BC', 'absPCC_Remap_0.5-BC', 'RF_Remap_0.05-MCL', 'RF_Remap_25000-BC', 'absPCC_Remap-BC', 'Consensus_Remap-BC', 'RF_Remap_25000-MCL', 'RF_Remap_0.05-BC', 'RF_Remap_0.1-BC', 'RF_Remap_0.1-MCL', 'RF_Remap-MCL']	109.469695769532	13.0
PF3D7_1306600-GO:0006412	[1.1808553504124075e-17, 7.333414109785201e-06, 4.257167376623377e-14, 7.936505285998611e-06, 0.03630172846376048, 0.0017666596951138017, 0.00012401395612780951, 2.780010070264064e-12, 1.7210063306024094e-21, 3.46889673798875e-11, 2.7642702185970635e-18]	['absPCC_Remap_0.4-BC', 'RF_Remap_0.05-MCL', 'absPCC_Remap_0.5-BC', 'RF_Remap_25000-BC', 'absPCC_Remap-BC', 'MI_Remap-MCL', 'Consensus_Remap-MCL', 'RF_Remap_0.05-BC', 'RF_Remap_0.1-BC', 'RF_Remap_0.1-MCL', 'RF_Remap-MCL']	108.97159558243635	11.0
PF3D7_1342800-GO:0020035	[2.7714084605665908e-17, 0.017160979623518962, 1.048635552400835e-06, 4.9605799775764685e-09, 1.7543245992932863e-05, 2.9986980428779303e-12, 1.2899930825017567e-05, 1.627791017529959e-08, 3.1353668741660206e-06, 0.045884674804587085, 3.2895234466261596e-17, 1.062596934e-24]	['MI_Remap-BC', 'RF_Remap_0.05-MCL', 'absPCC_Remap_0.5-BC', 'RF_Remap_25000-BC', 'absPCC_Remap-BC', 'Consensus_Remap-MCL', 'RF_Remap_25000-MCL', 'RF_Remap-BC', 'RF_Remap_0.05-BC', 'RF_Remap_0.1-BC', 'RF_Remap_0.1-MCL', 'RF_Remap-MCL']	108.86191406534556	12.0
PF3D7_1342800-GO:0009405	[4.056450359124088e-14, 0.0002593452322257625, 2.4508354304471333e-06, 8.294742589496608e-08, 1.261801656230032e-07, 7.16046915146313e-11, 1.819682781018119e-07, 1.653075546207579e-06, 1.0046244067244015e-10, 0.0028126858563508857, 2.322248216045421e-15, 9.516817538181815e-23]	['MI_Remap-BC', 'absPCC_Remap_0.4-BC', 'RF_Remap_0.05-MCL', 'RF_Remap_25000-BC', 'absPCC_Remap-BC', 'Consensus_Remap-MCL', 'RF_Remap_25000-MCL', 'RF_Remap-BC', 'RF_Remap_0.05-BC', 'RF_Remap_0.1-BC', 'RF_Remap_0.1-MCL', 'RF_Remap-MCL']	108.44011220961457	12.0
PF3D7_0832900-GO:0016337	[0.00036005947323083237, 0.010457854939149904, 2.299860375325804e-14, 9.516817538181815e-23, 3.585629581016949e-15, 0.002336347469729897, 3.861190863716815e-12, 0.009634502959695208, 4.077785269011447e-14, 0.001780261631329973, 4.998893605093304e-21]	['MI_Remap-BC', 'RF_Remap_0.05-MCL', 'RF_Remap_25000-BC', 'AdaL_Remap-BC', 'MI_Remap-MCL', 'Consensus_Remap-MCL', 'RF_Remap_25000-MCL', 'AdaL_Remap-MCL', 'RF_Remap_0.05-BC', 'RF_Remap_0.1-BC', 'RF_Remap_0.1-MCL']	108.0305544136434	11.0
PF3D7_0802100-GO:0030260	[9.977358543651203e-09, 1.4642317743157897e-08, 7.362749689218829e-08, 1.3862041917756037e-05, 9.105893357999528e-08, 3.1617234376901032e-09, 3.698734170677618e-20, 3.043329089103913e-11, 2.322248216045421e-15, 2.8477818973821992e-05, 1.270105423612573e-07, 4.3290501988304095e-05, 8.278222616210687e-05]	['MI_Remap-BC', 'absPCC_Remap_0.3-BC', 'absPCC_Remap_0.4-BC', 'absPCC_Remap_0.5-BC', 'RF_Remap_0.05-MCL', 'absPCC_Remap-BC', 'Consensus_Remap-BC', 'Consensus_Remap-MCL', 'RF_Remap-BC', 'RF_Remap_0.05-BC', 'RF_Remap_0.1-BC', 'RF_Remap_0.1-MCL', 'RF_Remap-MCL']	107.83727401834958	13.0
PF3D7_0207800-GO:0030260	[0.04454459220698812, 1.0478574603516999e-11, 1.4642317743157897e-08, 7.362749689218829e-08, 6.8274192965562725e-06, 9.105893357999528e-08, 1.50561637022939e-08, 3.698734170677618e-20, 3.043329089103913e-11, 2.322248216045421e-15, 0.00016041589501632206, 1.270105423612573e-07, 4.3290501988304095e-05]	['absPCC_Remap_0.3-BC', 'absPCC_Remap_0.4-BC', 'absPCC_Remap_0.5-BC', 'RF_Remap_0.05-MCL', 'RF_Remap_25000-BC', 'absPCC_Remap-BC', 'MI_Remap-MCL', 'Consensus_Remap-BC', 'RF_Remap-BC', 'AdaL_Remap-MCL', 'RF_Remap_0.1-BC', 'RF_Remap_0.1-MCL', 'RF_Remap-MCL']	106.96416901086671	13.0
PF3D7_0934600-GO:0030260	[1.3655509120671564e-07, 1.7743819282831234e-07, 1.1558022592771086e-06, 6.617381994271528e-07, 2.710812735663316e-06, 0.0005748921084070905, 9.105893357999528e-08, 5.985863284569524e-07, 0.009459574767726159, 3.698734170677618e-20, 2.322248216045421e-15, 2.5312494843297172e-05, 3.340819961610649e-07, 1.618340276957001e-06, 1.1119674833783709e-06]	['MI_Remap-BC', 'RF_Remap_0.05-MCL', 'absPCC_Remap_0.5-BC', 'RF_Remap_25000-BC', 'absPCC_Remap-BC', 'MI_Remap-MCL', 'Consensus_Remap-BC', 'Consensus_Remap-MCL', 'absPCC_Remap_0.5-MCL', 'RF_Remap_0.1-MCL', 'absPCC_Remap_0.3-MCL', 'RF_Remap-BC', 'RF_Remap_0.05-BC', 'absPCC_Remap_0.4-MCL', 'RF_Remap-MCL']	106.71075670936469	15.0
PF3D7_1216200-GO:0006412	[2.8970944650571787e-11, 1.1808553504124075e-17, 1.1736054167935437e-06, 2.9293711042375283e-08, 3.555270739072846e-18, 4.685127287178539e-08, 7.936505285998611e-06, 0.028828016662965264, 0.00012401395612780951, 6.62896274505099e-05, 3.875961376192157e-06, 0.0008070763821717018, 2.7642702185970635e-18]	['MI_Remap-BC', 'absPCC_Remap_0.3-BC', 'absPCC_Remap_0.4-BC', 'absPCC_Remap_0.5-BC', 'RF_Remap_0.05-MCL', 'absPCC_Remap-MCL', 'absPCC_Remap-BC', 'MI_Remap-MCL', 'Consensus_Remap-BC', 'Consensus_Remap-MCL', 'RF_Remap_0.1-MCL', 'RF_Remap-BC', 'absPCC_Remap_0.4-MCL']	106.49671528175072	13.0
PF3D7_1342800-GO:0020013	[7.788457559730337e-19, 5.956625494747863e-05, 4.9605799775764685e-09, 1.7543245992932863e-05, 2.9986980428779303e-12, 1.2899930825017567e-05, 1.627791017529959e-08, 3.1353668741660206e-06, 1.0688398959695815e-15, 1.6214803919999995e-26]	['MI_Remap-BC', 'RF_Remap_0.05-MCL', 'RF_Remap_25000-BC', 'absPCC_Remap-BC', 'Consensus_Remap-MCL', 'RF_Remap_25000-MCL', 'RF_Remap_0.05-BC', 'RF_Remap_0.1-BC', 'RF_Remap_0.1-MCL', 'RF_Remap-MCL']	105.85967434892945	10.0
PF3D7_0202400-GO:0016337	[2.299860375325804e-14, 0.014859717579411081, 0.00022346419360512457, 3.585629581016949e-15, 1.0585520497827221e-06, 5.9053539650061605e-08, 5.48348882744283e-07, 4.191812983316901e-07, 8.882000030902945e-08, 3.806082736179775e-13, 3.9301908842063644e-07, 4.998893605093304e-21]	['MI_Remap-BC', 'absPCC_Remap_0.4-BC', 'RF_Remap_0.05-MCL', 'RF_Remap_25000-BC', 'absPCC_Remap-BC', 'Consensus_Remap-BC', 'Consensus_Remap-MCL', 'RF_Remap_25000-MCL', 'RF_Remap_0.05-BC', 'RF_Remap_0.1-BC', 'RF_Remap_0.1-MCL', 'RF_Remap-MCL']	105.5828210615542	12.0
PF3D7_1134800-GO:0006412	[4.710361546919431e-19, 4.852083531134997e-08, 0.020273281359919498, 3.8380438791910115e-21, 3.2032624872354074e-14, 0.00012401395612780951, 2.780010070264064e-12, 6.62896274505099e-05, 3.875961376192157e-06, 3.46889673798875e-11, 1.9736181782608697e-08]	['RF_Remap_0.05-MCL', 'RF_Remap_25000-BC', 'absPCC_Remap-MCL', 'absPCC_Remap-BC', 'MI_Remap-MCL', 'Consensus_Remap-MCL', 'RF_Remap-BC', 'RF_Remap_0.05-BC', 'RF_Remap_0.1-BC', 'RF_Remap_0.1-MCL', 'RF_Remap-MCL']	104.4615945183922	11.0
PF3D7_0507300-GO:0030260	[1.3655509120671564e-07, 1.7743819282831234e-07, 0.002345250367567958, 1.1558022592771086e-06, 6.617381994271528e-07, 0.0005245364389380531, 0.0005748921084070905, 9.105893357999528e-08, 4.2568968816597506e-10, 0.009459574767726159, 3.698734170677618e-20, 2.322248216045421e-15, 2.5312494843297172e-05, 3.340819961610649e-07, 1.1119674833783709e-06]	['MI_Remap-BC', 'absPCC_Remap_0.3-BC', 'RF_Remap_0.05-MCL', 'absPCC_Remap_0.5-BC', 'RF_Remap_25000-BC', 'absPCC_Remap-BC', 'MI_Remap-MCL', 'Consensus_Remap-MCL', 'absPCC_Remap_0.5-MCL', 'RF_Remap_0.1-MCL', 'absPCC_Remap_0.3-MCL', 'RF_Remap-BC', 'RF_Remap_0.05-BC', 'absPCC_Remap_0.4-MCL', 'RF_Remap-MCL']	104.41099485681221	15.0
PF3D7_0935900-GO:0016337	[9.516817538181815e-23, 0.00019771730851551024, 1.0455902474494876e-06, 1.0585520497827221e-06, 5.9053539650061605e-08, 5.48348882744283e-07, 4.191812983316901e-07, 8.882000030902945e-08, 3.806082736179775e-13, 3.9301908842063644e-07, 4.998893605093304e-21]	['RF_Remap_0.05-MCL', 'absPCC_Remap_0.5-BC', 'RF_Remap_25000-BC', 'MI_Remap-MCL', 'Consensus_Remap-BC', 'Consensus_Remap-MCL', 'RF_Remap_25000-MCL', 'RF_Remap_0.05-BC', 'RF_Remap_0.1-BC', 'RF_Remap_0.1-MCL', 'RF_Remap-MCL']	103.72640849791965	11.0
PF3D7_0100300-GO:0020033	[6.300403957420162e-05, 0.0005978185309986081, 2.8843022431093115e-26, 2.2208939726126512e-06, 7.0911731607164925e-12, 7.914341969153166e-05, 6.9713767384615375e-12, 0.009265444781343215, 1.2436400452682926e-15, 3.9066609636272035e-06, 1.8732302578438663e-15, 0.025513389676122527]	['MI_Remap-BC', 'absPCC_Remap_0.3-BC', 'RF_Remap_0.05-MCL', 'absPCC_Remap_0.5-BC', 'AdaL_Remap-BC', 'absPCC_Remap-BC', 'MI_Remap-MCL', 'Consensus_Remap-MCL', 'RF_Remap_0.05-BC', 'RF_Remap_0.1-BC', 'RF_Remap_0.1-MCL', 'RF_Remap-MCL']	103.69231616339891	12.0
PF3D7_0702200-GO:0098609	[1.2153825552475247e-21, 0.01974732229943548, 4.32228506215183e-05, 0.0006701622807149578, 3.415619534893247e-06, 2.2564037108658746e-06, 1.8427383396518367e-07, 1.2370799717978852e-06, 1.0885099178069515e-06, 2.2786872176348266e-07, 2.5155250281167106e-12, 9.382880257151422e-07, 3.698734170677618e-20]	['absPCC_Remap_0.4-BC', 'RF_Remap_0.05-MCL', 'absPCC_Remap_0.5-BC', 'RF_Remap_25000-BC', 'absPCC_Remap-BC', 'MI_Remap-MCL', 'Consensus_Remap-BC', 'Consensus_Remap-MCL', 'RF_Remap_25000-MCL', 'RF_Remap_0.05-BC', 'RF_Remap_0.1-BC', 'RF_Remap_0.1-MCL', 'RF_Remap-MCL']	103.57760261634735	13.0
PF3D7_0212300-GO:0006412	[2.889710721780432e-07, 4.8455393461594944e-06, 1.1808553504124075e-17, 0.0053570739974457965, 9.377009869723119e-11, 8.490759268016194e-12, 0.020273281359919498, 3.8380438791910115e-21, 1.3169970586956524e-09, 0.00012401395612780951, 3.792686211256747e-05, 6.62896274505099e-05, 1.2723919137391304e-08]	['MI_Remap-BC', 'absPCC_Remap_0.3-BC', 'absPCC_Remap_0.4-BC', 'RF_Remap_0.05-MCL', 'RF_Remap_25000-BC', 'absPCC_Remap-MCL', 'AdaL_Remap-BC', 'absPCC_Remap-BC', 'MI_Remap-MCL', 'Consensus_Remap-BC', 'RF_Remap_0.05-BC', 'RF_Remap_0.1-BC', 'RF_Remap_0.1-MCL']	103.5425655164612	13.0
PF3D7_0616000-GO:0020033	[4.6889252521100915e-17, 0.025320664377878933, 7.914341969153166e-05, 7.770224481659499e-08, 2.108596891719745e-05, 4.0835960287554543e-14, 1.5604407483870968e-05, 2.1338381757523645e-08, 3.9066609636272035e-06, 1.8732302578438663e-15, 1.906592621130221e-24]	['MI_Remap-BC', 'absPCC_Remap_0.3-BC', 'RF_Remap_0.05-MCL', 'RF_Remap_25000-BC', 'absPCC_Remap-BC', 'Consensus_Remap-MCL', 'RF_Remap_25000-MCL', 'RF_Remap_0.05-BC', 'RF_Remap_0.1-BC', 'RF_Remap_0.1-MCL', 'RF_Remap-MCL']	103.53450332305194	11.0
PF3D7_1021700-GO:0030260	[1.3655509120671564e-07, 1.7743819282831234e-07, 0.01684576703805823, 8.390875880641184e-08, 9.105893357999528e-08, 5.985863284569524e-07, 3.2633967767441857e-10, 3.698734170677618e-20, 6.22344626945636e-08, 2.322248216045421e-15, 2.5312494843297172e-05, 3.340819961610649e-07, 1.1119674833783709e-06]	['MI_Remap-BC', 'absPCC_Remap_0.4-BC', 'RF_Remap_0.05-MCL', 'absPCC_Remap_0.5-BC', 'RF_Remap_25000-BC', 'absPCC_Remap-BC', 'MI_Remap-MCL', 'Consensus_Remap-MCL', 'RF_Remap-BC', 'RF_Remap_0.05-BC', 'RF_Remap_0.1-BC', 'RF_Remap_0.1-MCL', 'RF_Remap-MCL']	103.51395486323106	13.0
PF3D7_0424700-GO:0020013	[5.915976856851063e-28, 0.04408794799592712, 2.6557703897406662e-11, 5.956625494747863e-05, 4.9605799775764685e-09, 1.7543245992932863e-05, 2.9986980428779303e-12, 1.2899930825017567e-05, 1.4642317743157897e-08, 3.1353668741660206e-06, 0.004958042630176797, 1.0688398959695815e-15]	['absPCC_Remap_0.4-BC', 'RF_Remap_0.05-MCL', 'absPCC_Remap_0.5-BC', 'RF_Remap_25000-BC', 'absPCC_Remap-BC', 'MI_Remap-MCL', 'RF_Remap_25000-MCL', 'RF_Remap-BC', 'RF_Remap_0.05-BC', 'RF_Remap_0.1-BC', 'RF_Remap_0.1-MCL', 'RF_Remap-MCL']	103.4711791954084	12.0
PF3D7_0831700-GO:0016337	[8.560962877419355e-12, 9.516817538181815e-23, 4.910190783680657e-06, 5.153229344248412e-10, 5.755905256383764e-09, 0.00022346419360512457, 1.0455902474494876e-06, 0.002336347469729897, 5.9053539650061605e-08, 0.009634502959695208, 4.168522683870967e-11, 0.001780261631329973, 3.806082736179775e-13]	['MI_Remap-BC', 'absPCC_Remap_0.3-BC', 'absPCC_Remap_0.4-BC', 'absPCC_Remap_0.5-BC', 'RF_Remap_0.05-MCL', 'RF_Remap_25000-BC', 'absPCC_Remap-BC', 'MI_Remap-MCL', 'RF_Remap_25000-MCL', 'RF_Remap_0.05-BC', 'RF_Remap_0.1-BC', 'RF_Remap_0.1-MCL', 'RF_Remap-MCL']	102.98256779274618	13.0
PF3D7_1417300-GO:0030260	[1.0478574603516999e-11, 1.4642317743157897e-08, 7.362749689218829e-08, 6.178410120635728e-07, 8.687686532965052e-07, 0.00012704148015917465, 3.698734170677618e-20, 7.249718705964023e-07, 2.322248216045421e-15, 0.00016041589501632206, 1.270105423612573e-07, 1.618340276957001e-06, 8.278222616210687e-05]	['absPCC_Remap_0.3-BC', 'absPCC_Remap_0.4-BC', 'absPCC_Remap_0.5-BC', 'RF_Remap_0.05-MCL', 'absPCC_Remap-BC', 'MI_Remap-MCL', 'Consensus_Remap-BC', 'Consensus_Remap-MCL', 'RF_Remap-BC', 'RF_Remap_0.05-BC', 'RF_Remap_0.1-BC', 'RF_Remap_0.1-MCL', 'RF_Remap-MCL']	102.88294447972281	13.0
PF3D7_0517700-GO:0006412	[0.0009425286356197931, 1.633879852999778e-07, 0.0053570739974457965, 9.377009869723119e-11, 4.866535900362056e-13, 8.490759268016194e-12, 0.020273281359919498, 2.914172028463285e-08, 0.0002131876823632385, 8.912824692786373e-13, 0.00012401395612780951, 3.792686211256747e-05, 6.62896274505099e-05, 5.2592720727272736e-08, 2.4034747393754763e-13]	['MI_Remap-BC', 'absPCC_Remap_0.3-BC', 'absPCC_Remap_0.4-BC', 'absPCC_Remap_0.5-BC', 'RF_Remap_0.05-MCL', 'RF_Remap_25000-BC', 'absPCC_Remap-MCL', 'absPCC_Remap-BC', 'MI_Remap-MCL', 'Consensus_Remap-BC', 'Consensus_Remap-MCL', 'RF_Remap_25000-MCL', 'RF_Remap_0.05-BC', 'RF_Remap_0.1-BC', 'RF_Remap_0.1-MCL']	102.8494818918008	15.0
PF3D7_1464900-GO:0006412	[2.8970944650571787e-11, 4.710361546919431e-19, 7.843699489776047e-05, 0.028828016662965264, 3.8380438791910115e-21, 2.839139751724138e-15, 0.00012401395612780951, 6.62896274505099e-05, 8.716992806527183e-08, 2.7642702185970635e-18]	['MI_Remap-BC', 'RF_Remap_0.05-MCL', 'RF_Remap_25000-BC', 'absPCC_Remap-MCL', 'absPCC_Remap-BC', 'MI_Remap-MCL', 'Consensus_Remap-MCL', 'RF_Remap_0.05-BC', 'RF_Remap_0.1-MCL', 'RF_Remap-MCL']	102.17648736100088	10.0
PF3D7_1341900-GO:0006412	[1.1808553504124075e-17, 7.936505285998611e-06, 3.8380438791910115e-21, 3.9705992974883716e-22, 0.00012401395612780951, 1.007446623314917e-12, 6.62896274505099e-05, 3.46889673798875e-11, 1.9736181782608697e-08]	['RF_Remap_0.05-MCL', 'RF_Remap_25000-BC', 'absPCC_Remap-BC', 'MI_Remap-MCL', 'Consensus_Remap-MCL', 'RF_Remap_0.05-BC', 'RF_Remap_0.1-BC', 'RF_Remap_0.1-MCL', 'RF_Remap-MCL']	102.09161529701038	9.0
PF3D7_1003800-GO:0030260	[1.0478574603516999e-11, 1.4642317743157897e-08, 7.362749689218829e-08, 6.8274192965562725e-06, 9.105893357999528e-08, 3.2633967767441857e-10, 3.698734170677618e-20, 2.322248216045421e-15, 2.5312494843297172e-05, 1.270105423612573e-07, 4.3290501988304095e-05, 8.278222616210687e-05]	['absPCC_Remap_0.3-BC', 'absPCC_Remap_0.4-BC', 'absPCC_Remap_0.5-BC', 'RF_Remap_0.05-MCL', 'absPCC_Remap-BC', 'MI_Remap-MCL', 'Consensus_Remap-BC', 'Consensus_Remap-MCL', 'RF_Remap-BC', 'RF_Remap_0.05-BC', 'RF_Remap_0.1-MCL', 'RF_Remap-MCL']	101.64433270876059	12.0
PF3D7_0832900-GO:0098609	[0.0007362590549118388, 0.013283501008296106, 1.5689436000000002e-13, 1.2153825552475247e-21, 1.554551241197605e-14, 0.009418727868380829, 1.244757240944882e-11, 0.02878990538981165, 1.5652179871425752e-13, 0.007362251176368375, 3.698734170677618e-20]	['MI_Remap-BC', 'RF_Remap_0.05-MCL', 'RF_Remap_25000-BC', 'AdaL_Remap-BC', 'MI_Remap-MCL', 'Consensus_Remap-MCL', 'RF_Remap_25000-MCL', 'AdaL_Remap-MCL', 'RF_Remap_0.05-BC', 'RF_Remap_0.1-BC', 'RF_Remap_0.1-MCL']	101.37977569772836	11.0
PF3D7_1328800-GO:0030260	[1.7743819282831234e-07, 1.848150508962136e-06, 1.1558022592771086e-06, 2.012732282768442e-07, 9.105893357999528e-08, 4.2568968816597506e-10, 1.1212260651443804e-05, 3.698734170677618e-20, 0.0004266361887449392, 2.322248216045421e-15, 2.5312494843297172e-05, 3.340819961610649e-07, 1.1119674833783709e-06]	['absPCC_Remap_0.3-BC', 'absPCC_Remap_0.4-BC', 'RF_Remap_0.05-MCL', 'RF_Remap_25000-BC', 'absPCC_Remap-BC', 'MI_Remap-MCL', 'Consensus_Remap-MCL', 'absPCC_Remap_0.3-MCL', 'RF_Remap-BC', 'RF_Remap_0.05-BC', 'RF_Remap_0.1-BC', 'RF_Remap_0.1-MCL', 'RF_Remap-MCL']	100.94213757143065	13.0
PF3D7_0930500-GO:0030260	[1.0478574603516999e-11, 1.4642317743157897e-08, 7.362749689218829e-08, 6.178410120635728e-07, 9.105893357999528e-08, 4.2568968816597506e-10, 3.698734170677618e-20, 0.044753026431834576, 2.322248216045421e-15, 2.5312494843297172e-05, 3.340819961610649e-07, 1.618340276957001e-06]	['absPCC_Remap_0.3-BC', 'absPCC_Remap_0.4-BC', 'absPCC_Remap_0.5-BC', 'RF_Remap_0.05-MCL', 'RF_Remap_25000-BC', 'absPCC_Remap-BC', 'MI_Remap-MCL', 'Consensus_Remap-BC', 'RF_Remap-BC', 'RF_Remap_0.1-BC', 'RF_Remap_0.1-MCL', 'RF_Remap-MCL']	100.84671346985681	12.0
PF3D7_1147200-GO:0016337	[2.299860375325804e-14, 0.014859717579411081, 3.585629581016949e-15, 0.002336347469729897, 1.1226969240086516e-08, 5.48348882744283e-07, 4.191812983316901e-07, 8.882000030902945e-08, 0.04135424391982182, 3.806082736179775e-13, 3.9301908842063644e-07, 4.998893605093304e-21]	['MI_Remap-BC', 'absPCC_Remap_0.4-BC', 'RF_Remap_0.05-MCL', 'RF_Remap_25000-BC', 'Consensus_Remap-BC', 'Consensus_Remap-MCL', 'RF_Remap_25000-MCL', 'RF_Remap-BC', 'RF_Remap_0.05-BC', 'RF_Remap_0.1-BC', 'RF_Remap_0.1-MCL', 'RF_Remap-MCL']	100.69266710702786	12.0
PF3D7_1029600-GO:0016337	[2.299860375325804e-14, 4.910190783680657e-06, 0.00022346419360512457, 1.0455902474494876e-06, 1.0585520497827221e-06, 5.9053539650061605e-08, 5.48348882744283e-07, 4.191812983316901e-07, 8.882000030902945e-08, 3.806082736179775e-13, 3.9301908842063644e-07, 4.998893605093304e-21]	['MI_Remap-BC', 'absPCC_Remap_0.3-BC', 'RF_Remap_0.05-MCL', 'RF_Remap_25000-BC', 'absPCC_Remap-BC', 'Consensus_Remap-BC', 'Consensus_Remap-MCL', 'RF_Remap_25000-MCL', 'RF_Remap_0.05-BC', 'RF_Remap_0.1-BC', 'RF_Remap_0.1-MCL', 'RF_Remap-MCL']	100.59893714843857	12.0
PF3D7_1410600-GO:0006412	[0.004824025786733532, 8.644913529817644e-08, 1.633879852999778e-07, 0.0053570739974457965, 2.943485375206612e-10, 4.866535900362056e-13, 8.490759268016194e-12, 0.020273281359919498, 2.94679682970412e-05, 8.912824692786373e-13, 0.00012401395612780951, 0.00567642641561915, 7.974872700610999e-05, 1.2723919137391304e-08, 2.4034747393754763e-13]	['MI_Remap-BC', 'absPCC_Remap_0.3-BC', 'absPCC_Remap_0.4-BC', 'absPCC_Remap_0.5-BC', 'RF_Remap_0.05-MCL', 'RF_Remap_25000-BC', 'absPCC_Remap-MCL', 'absPCC_Remap-BC', 'MI_Remap-MCL', 'Consensus_Remap-BC', 'Consensus_Remap-MCL', 'AdaL_Remap-MCL', 'RF_Remap_0.05-BC', 'RF_Remap_0.1-BC', 'RF_Remap_0.1-MCL']	100.39163421877443	15.0
PF3D7_1321100-GO:0030260	[1.0478574603516999e-11, 1.4642317743157897e-08, 7.362749689218829e-08, 6.8274192965562725e-06, 9.105893357999528e-08, 4.2568968816597506e-10, 1.1212260651443804e-05, 3.698734170677618e-20, 0.0004266361887449392, 2.322248216045421e-15, 2.5312494843297172e-05, 1.618340276957001e-06]	['absPCC_Remap_0.3-BC', 'absPCC_Remap_0.4-BC', 'absPCC_Remap_0.5-BC', 'RF_Remap_0.05-MCL', 'RF_Remap_25000-BC', 'absPCC_Remap-BC', 'MI_Remap-MCL', 'Consensus_Remap-BC', 'RF_Remap-BC', 'RF_Remap_0.05-BC', 'RF_Remap_0.1-BC', 'RF_Remap_0.1-MCL']	100.29825823337008	12.0
PF3D7_0905500-GO:0030260	[0.0037388015760143603, 1.0478574603516999e-11, 1.4642317743157897e-08, 7.362749689218829e-08, 6.8274192965562725e-06, 0.002345250367567958, 4.2568968816597506e-10, 3.698734170677618e-20, 1.4907481730175076e-05, 2.322248216045421e-15, 2.5312494843297172e-05, 1.270105423612573e-07, 4.3290501988304095e-05]	['MI_Remap-BC', 'absPCC_Remap_0.3-BC', 'absPCC_Remap_0.4-BC', 'absPCC_Remap_0.5-BC', 'RF_Remap_0.05-MCL', 'RF_Remap_25000-BC', 'absPCC_Remap-BC', 'MI_Remap-MCL', 'Consensus_Remap-BC', 'RF_Remap-BC', 'RF_Remap_0.1-BC', 'RF_Remap_0.1-MCL', 'RF_Remap-MCL']	100.28984320444023	13.0
PF3D7_0913900-GO:0006412	[4.710361546919431e-19, 1.7282662068292684e-18, 4.6650920245398775e-19, 1.2198203520786398e-08, 0.020273281359919498, 0.00012401395612780951, 6.62896274505099e-05, 3.46889673798875e-11, 2.7642702185970635e-18]	['RF_Remap_0.05-MCL', 'absPCC_Remap-MCL', 'absPCC_Remap-BC', 'MI_Remap-MCL', 'Consensus_Remap-MCL', 'RF_Remap_0.1-MCL', 'absPCC_Remap_0.3-MCL', 'absPCC_Remap_0.4-MCL', 'RF_Remap-MCL']	100.13056697386256	9.0
PF3D7_0609800-GO:0030260	[2.3916492000000002e-08, 1.0478574603516999e-11, 1.4642317743157897e-08, 7.362749689218829e-08, 6.8274192965562725e-06, 9.105893357999528e-08, 3.698734170677618e-20, 2.322248216045421e-15, 2.5312494843297172e-05, 1.270105423612573e-07, 4.3290501988304095e-05, 8.278222616210687e-05]	['MI_Remap-BC', 'absPCC_Remap_0.3-BC', 'absPCC_Remap_0.4-BC', 'absPCC_Remap_0.5-BC', 'RF_Remap_0.05-MCL', 'absPCC_Remap-BC', 'MI_Remap-MCL', 'Consensus_Remap-BC', 'Consensus_Remap-MCL', 'RF_Remap-BC', 'RF_Remap_0.1-MCL', 'RF_Remap-MCL']	99.77930511004395	12.0
PF3D7_1342100-GO:0030260	[9.977358543651203e-09, 1.0478574603516999e-11, 0.00034985080842787685, 6.8274192965562725e-06, 9.105893357999528e-08, 4.2568968816597506e-10, 3.2633967767441857e-10, 3.698734170677618e-20, 0.0007471416124231097, 2.322248216045421e-15, 2.8477818973821992e-05, 4.3290501988304095e-05]	['MI_Remap-BC', 'absPCC_Remap_0.4-BC', 'RF_Remap_0.05-MCL', 'absPCC_Remap_0.5-BC', 'RF_Remap_25000-BC', 'absPCC_Remap-BC', 'MI_Remap-MCL', 'Consensus_Remap-BC', 'RF_Remap-BC', 'RF_Remap_0.05-BC', 'RF_Remap_0.1-BC', 'RF_Remap_0.1-MCL']	99.60219315423625	12.0
PF3D7_0202400-GO:0098609	[1.5689436000000002e-13, 0.01974732229943548, 0.0006701622807149578, 1.554551241197605e-14, 2.2564037108658746e-06, 1.8427383396518367e-07, 1.2370799717978852e-06, 1.0885099178069515e-06, 2.2786872176348266e-07, 2.5155250281167106e-12, 9.382880257151422e-07, 3.698734170677618e-20]	['MI_Remap-BC', 'absPCC_Remap_0.4-BC', 'RF_Remap_0.05-MCL', 'RF_Remap_25000-BC', 'absPCC_Remap-BC', 'Consensus_Remap-BC', 'Consensus_Remap-MCL', 'RF_Remap_25000-MCL', 'RF_Remap_0.05-BC', 'RF_Remap_0.1-BC', 'RF_Remap_0.1-MCL', 'RF_Remap-MCL']	99.44428613574176	12.0
PF3D7_1361400-GO:0030260	[0.0037388015760143603, 1.0478574603516999e-11, 1.4642317743157897e-08, 7.362749689218829e-08, 6.178410120635728e-07, 9.105893357999528e-08, 3.698734170677618e-20, 7.249718705964023e-07, 2.322248216045421e-15, 2.5312494843297172e-05, 1.270105423612573e-07, 1.618340276957001e-06]	['MI_Remap-BC', 'absPCC_Remap_0.3-BC', 'absPCC_Remap_0.4-BC', 'absPCC_Remap_0.5-BC', 'RF_Remap_0.05-MCL', 'absPCC_Remap-BC', 'MI_Remap-MCL', 'Consensus_Remap-BC', 'RF_Remap-BC', 'RF_Remap_0.1-BC', 'RF_Remap_0.1-MCL', 'RF_Remap-MCL']	99.11358873809056	12.0
PF3D7_1449100-GO:0030260	[1.4642317743157897e-08, 7.362749689218829e-08, 6.8274192965562725e-06, 9.105893357999528e-08, 2.1902384751147194e-07, 9.64352909063214e-06, 3.698734170677618e-20, 3.043329089103913e-11, 2.322248216045421e-15, 1.270105423612573e-07, 4.3290501988304095e-05, 8.278222616210687e-05]	['absPCC_Remap_0.3-BC', 'absPCC_Remap_0.4-BC', 'absPCC_Remap_0.5-BC', 'RF_Remap_0.05-MCL', 'RF_Remap_25000-BC', 'absPCC_Remap-BC', 'Consensus_Remap-BC', 'Consensus_Remap-MCL', 'RF_Remap_0.05-BC', 'RF_Remap_0.1-BC', 'RF_Remap_0.1-MCL', 'RF_Remap-MCL']	98.77356343500229	12.0
PF3D7_1310600-GO:0030260	[1.0478574603516999e-11, 1.4642317743157897e-08, 7.362749689218829e-08, 6.8274192965562725e-06, 9.105893357999528e-08, 3.698734170677618e-20, 3.043329089103913e-11, 2.322248216045421e-15, 2.5312494843297172e-05, 1.270105423612573e-07, 4.3290501988304095e-05]	['absPCC_Remap_0.3-BC', 'absPCC_Remap_0.4-BC', 'absPCC_Remap_0.5-BC', 'RF_Remap_0.05-MCL', 'absPCC_Remap-BC', 'MI_Remap-MCL', 'Consensus_Remap-BC', 'RF_Remap-BC', 'RF_Remap_0.1-BC', 'RF_Remap_0.1-MCL', 'RF_Remap-MCL']	98.59259077303663	11.0
PF3D7_0424700-GO:0020033	[5.556799767272726e-26, 0.04698276461368033, 3.5914246512111676e-11, 7.914341969153166e-05, 9.27723881407661e-08, 2.108596891719745e-05, 9.218570806067677e-11, 1.5604407483870968e-05, 1.829300083563264e-08, 3.9066609636272035e-06, 0.0011542659051539375, 1.8732302578438663e-15]	['absPCC_Remap_0.4-BC', 'RF_Remap_0.05-MCL', 'absPCC_Remap_0.5-BC', 'RF_Remap_25000-BC', 'absPCC_Remap-BC', 'MI_Remap-MCL', 'RF_Remap_25000-MCL', 'RF_Remap-BC', 'RF_Remap_0.05-BC', 'RF_Remap_0.1-BC', 'RF_Remap_0.1-MCL', 'RF_Remap-MCL']	98.49124422704122	12.0
PF3D7_1342800-GO:0020033	[4.6889252521100915e-17, 7.914341969153166e-05, 9.27723881407661e-08, 2.108596891719745e-05, 1.0046244067244015e-10, 1.5604407483870968e-05, 2.1338381757523645e-08, 3.9066609636272035e-06, 1.8732302578438663e-15, 1.906592621130221e-24]	['MI_Remap-BC', 'RF_Remap_0.05-MCL', 'RF_Remap_25000-BC', 'absPCC_Remap-BC', 'Consensus_Remap-MCL', 'RF_Remap_25000-MCL', 'RF_Remap_0.05-BC', 'RF_Remap_0.1-BC', 'RF_Remap_0.1-MCL', 'RF_Remap-MCL']	98.4700322971637	10.0
PF3D7_1306900-GO:0006412	[4.710361546919431e-19, 4.6650920245398775e-19, 3.2945163465789474e-20, 1.2198203520786398e-08, 0.020273281359919498, 0.00012401395612780951, 6.62896274505099e-05, 8.716992806527183e-08, 2.7642702185970635e-18]	['RF_Remap_0.05-MCL', 'absPCC_Remap-MCL', 'absPCC_Remap-BC', 'MI_Remap-MCL', 'Consensus_Remap-MCL', 'absPCC_Remap_0.5-MCL', 'RF_Remap_0.1-MCL', 'absPCC_Remap_0.4-MCL', 'RF_Remap-MCL']	98.4502106296588	9.0
PF3D7_1313500-GO:0030260	[1.0478574603516999e-11, 1.4642317743157897e-08, 7.362749689218829e-08, 6.8274192965562725e-06, 8.687686532965052e-07, 4.2568968816597506e-10, 0.00012704148015917465, 3.698734170677618e-20, 0.009459574767726159, 2.322248216045421e-15, 1.270105423612573e-07, 4.3290501988304095e-05]	['absPCC_Remap_0.3-BC', 'absPCC_Remap_0.4-BC', 'absPCC_Remap_0.5-BC', 'RF_Remap_0.05-MCL', 'RF_Remap_25000-BC', 'absPCC_Remap-BC', 'MI_Remap-MCL', 'Consensus_Remap-BC', 'RF_Remap_0.05-BC', 'RF_Remap_0.1-BC', 'RF_Remap_0.1-MCL', 'RF_Remap-MCL']	97.79078277040493	12.0
PF3D7_0935900-GO:0098609	[1.2153825552475247e-21, 0.0003722309371299807, 3.415619534893247e-06, 2.2564037108658746e-06, 1.8427383396518367e-07, 1.2370799717978852e-06, 1.0885099178069515e-06, 2.2786872176348266e-07, 2.5155250281167106e-12, 9.382880257151422e-07, 3.698734170677618e-20]	['RF_Remap_0.05-MCL', 'absPCC_Remap_0.5-BC', 'RF_Remap_25000-BC', 'MI_Remap-MCL', 'Consensus_Remap-BC', 'Consensus_Remap-MCL', 'RF_Remap_25000-MCL', 'RF_Remap_0.05-BC', 'RF_Remap_0.1-BC', 'RF_Remap_0.1-MCL', 'RF_Remap-MCL']	97.76419175147561	11.0
PF3D7_1402300-GO:0006412	[0.0005027006329853862, 0.036636445826978704, 0.00025587909847715734, 4.257167376623377e-14, 7.936505285998611e-06, 3.8380438791910115e-21, 1.0331409109661273e-05, 0.00012401395612780951, 4.9343034411384215e-20, 6.62896274505099e-05, 3.46889673798875e-11, 1.9736181782608697e-08]	['MI_Remap-BC', 'absPCC_Remap_0.4-BC', 'RF_Remap_0.05-MCL', 'absPCC_Remap_0.5-BC', 'RF_Remap_25000-BC', 'absPCC_Remap-BC', 'Consensus_Remap-MCL', 'AdaL_Remap-MCL', 'RF_Remap_0.05-BC', 'RF_Remap_0.1-BC', 'RF_Remap_0.1-MCL', 'RF_Remap-MCL']	97.75612638817776	12.0
PF3D7_1326700-GO:0006412	[1.1808553504124075e-17, 0.017921640427676043, 0.03630172846376048, 3.696206206334056e-24, 1.7210063306024094e-21, 3.875961376192157e-06, 3.46889673798875e-11, 2.7642702185970635e-18]	['absPCC_Remap_0.4-BC', 'RF_Remap_0.05-MCL', 'RF_Remap_25000-BC', 'MI_Remap-MCL', 'Consensus_Remap-MCL', 'RF_Remap-BC', 'RF_Remap_0.1-MCL', 'RF_Remap-MCL']	97.74080826753672	8.0
PF3D7_0300700-GO:0030260	[1.0478574603516999e-11, 1.4642317743157897e-08, 7.362749689218829e-08, 1.732547342099037e-05, 9.105893357999528e-08, 0.00012704148015917465, 3.698734170677618e-20, 2.322248216045421e-15, 2.5312494843297172e-05, 1.270105423612573e-07, 1.618340276957001e-06, 8.278222616210687e-05]	['absPCC_Remap_0.3-BC', 'absPCC_Remap_0.4-BC', 'absPCC_Remap_0.5-BC', 'RF_Remap_0.05-MCL', 'absPCC_Remap-BC', 'MI_Remap-MCL', 'Consensus_Remap-BC', 'Consensus_Remap-MCL', 'RF_Remap-BC', 'RF_Remap_0.05-BC', 'RF_Remap_0.1-MCL', 'RF_Remap-MCL']	97.07695128753058	12.0
PF3D7_1115900-GO:0030260	[1.0478574603516999e-11, 1.4642317743157897e-08, 7.362749689218829e-08, 6.8274192965562725e-06, 9.105893357999528e-08, 4.2568968816597506e-10, 0.00012704148015917465, 3.698734170677618e-20, 2.322248216045421e-15, 2.5312494843297172e-05, 1.270105423612573e-07]	['absPCC_Remap_0.3-BC', 'absPCC_Remap_0.4-BC', 'absPCC_Remap_0.5-BC', 'RF_Remap_0.05-MCL', 'RF_Remap_25000-BC', 'absPCC_Remap-BC', 'MI_Remap-MCL', 'RF_Remap-BC', 'RF_Remap_0.05-BC', 'RF_Remap_0.1-MCL', 'RF_Remap-MCL']	96.97929363691836	11.0
PF3D7_0713100-GO:0009405	[0.012938742352372846, 0.012388348840022887, 0.0348748404902213, 8.294742589496608e-08, 0.0017076726211764704, 7.16046915146313e-11, 1.819682781018119e-07, 1.2212158691652468e-09, 1.0046244067244015e-10, 2.322248216045421e-15, 5.341354086075949e-09, 9.516817538181815e-23]	['MI_Remap-BC', 'RF_Remap_0.05-MCL', 'absPCC_Remap_0.5-BC', 'RF_Remap_25000-BC', 'Consensus_Remap-BC', 'Consensus_Remap-MCL', 'RF_Remap_25000-MCL', 'AdaL_Remap-MCL', 'RF_Remap_0.05-BC', 'RF_Remap_0.1-BC', 'RF_Remap_0.1-MCL', 'RF_Remap-MCL']	95.82558967321847	12.0
PF3D7_0831700-GO:0098609	[2.5021052064e-11, 1.2153825552475247e-21, 9.391757530453642e-06, 1.4955946381885774e-09, 1.627791017529959e-08, 0.0006701622807149578, 3.415619534893247e-06, 0.009418727868380829, 1.8427383396518367e-07, 0.02878990538981165, 1.1881485790794982e-10, 0.007362251176368375, 2.5155250281167106e-12]	['MI_Remap-BC', 'absPCC_Remap_0.3-BC', 'absPCC_Remap_0.4-BC', 'absPCC_Remap_0.5-BC', 'RF_Remap_0.05-MCL', 'RF_Remap_25000-BC', 'absPCC_Remap-BC', 'MI_Remap-MCL', 'RF_Remap_25000-MCL', 'RF_Remap_0.05-BC', 'RF_Remap_0.1-BC', 'RF_Remap_0.1-MCL', 'RF_Remap-MCL']	95.75696636244841	13.0
PF3D7_0713100-GO:0020013	[0.008833887991094856, 4.9605799775764685e-09, 0.0008809280528855315, 3.0581097096774197e-16, 1.2899930825017567e-05, 1.627791017529959e-08, 3.1353668741660206e-06, 1.0688398959695815e-15, 2.0223013190681625e-08, 1.6214803919999995e-26]	['RF_Remap_0.05-MCL', 'RF_Remap_25000-BC', 'Consensus_Remap-BC', 'Consensus_Remap-MCL', 'RF_Remap_25000-MCL', 'AdaL_Remap-MCL', 'RF_Remap_0.05-BC', 'RF_Remap_0.1-BC', 'RF_Remap_0.1-MCL', 'RF_Remap-MCL']	95.56477753664744	10.0
PF3D7_0709000-GO:0006412	[0.00297864701915815, 0.00017317149913221382, 4.710361546919431e-19, 1.9886926239053255e-06, 1.3095232735495827e-20, 7.843699489776047e-05, 0.020273281359919498, 0.03630172846376048, 8.912824692786373e-13, 0.00012401395612780951, 6.62896274505099e-05, 3.46889673798875e-11, 5.2592720727272736e-08]	['absPCC_Remap_0.4-BC', 'RF_Remap_0.05-MCL', 'absPCC_Remap_0.5-BC', 'RF_Remap_25000-BC', 'absPCC_Remap-MCL', 'AdaL_Remap-BC', 'absPCC_Remap-BC', 'MI_Remap-MCL', 'Consensus_Remap-BC', 'AdaL_Remap-MCL', 'RF_Remap_0.05-BC', 'RF_Remap_0.1-MCL', 'RF_Remap-MCL']	95.31134860224444	13.0
PF3D7_0507200-GO:0030260	[1.4642317743157897e-08, 8.278222616210687e-05, 6.8274192965562725e-06, 9.105893357999528e-08, 2.1902384751147194e-07, 3.649560372117264e-08, 3.698734170677618e-20, 0.0008797028243730162, 2.322248216045421e-15, 2.8477818973821992e-05, 1.270105423612573e-07, 4.3290501988304095e-05, 8.278222616210687e-05]	['absPCC_Remap_0.3-BC', 'absPCC_Remap_0.4-BC', 'absPCC_Remap_0.5-BC', 'RF_Remap_0.05-MCL', 'RF_Remap_25000-BC', 'absPCC_Remap-BC', 'Consensus_Remap-BC', 'Consensus_Remap-MCL', 'RF_Remap-BC', 'RF_Remap_0.05-BC', 'RF_Remap_0.1-BC', 'RF_Remap_0.1-MCL', 'RF_Remap-MCL']	95.22916801834812	13.0
PF3D7_0100300-GO:0016337	[0.00036005947323083237, 7.194395338582677e-05, 9.516817538181815e-23, 4.910190783680657e-06, 5.755905256383764e-09, 0.00022346419360512457, 3.861190863716815e-12, 0.009634502959695208, 4.077785269011447e-14, 8.882000030902945e-08, 3.806082736179775e-13, 0.010457854939149904]	['MI_Remap-BC', 'absPCC_Remap_0.3-BC', 'RF_Remap_0.05-MCL', 'absPCC_Remap_0.5-BC', 'AdaL_Remap-BC', 'absPCC_Remap-BC', 'MI_Remap-MCL', 'Consensus_Remap-MCL', 'RF_Remap_0.05-BC', 'RF_Remap_0.1-BC', 'RF_Remap_0.1-MCL', 'RF_Remap-MCL']	95.07831322268291	12.0
PF3D7_0918300-GO:0006412	[2.8970944650571787e-11, 1.1808553504124075e-17, 0.0026881382179667697, 2.9293711042375283e-08, 4.866535900362056e-13, 7.333414109785201e-06, 0.020273281359919498, 2.914172028463285e-08, 0.00012401395612780951, 4.304633142857143e-16, 6.62896274505099e-05, 5.2592720727272736e-08]	['MI_Remap-BC', 'absPCC_Remap_0.3-BC', 'absPCC_Remap_0.4-BC', 'absPCC_Remap_0.5-BC', 'RF_Remap_0.05-MCL', 'RF_Remap_25000-BC', 'absPCC_Remap-MCL', 'absPCC_Remap-BC', 'MI_Remap-MCL', 'Consensus_Remap-BC', 'RF_Remap_0.1-BC', 'RF_Remap_0.1-MCL']	94.97587135509286	12.0
PF3D7_1030100-GO:0016337	[2.299860375325804e-14, 4.910190783680657e-06, 5.153229344248412e-10, 5.755905256383764e-09, 0.00022346419360512457, 1.0455902474494876e-06, 0.002336347469729897, 5.9053539650061605e-08, 5.48348882744283e-07, 4.191812983316901e-07, 8.882000030902945e-08, 3.806082736179775e-13, 3.9301908842063644e-07]	['MI_Remap-BC', 'absPCC_Remap_0.3-BC', 'absPCC_Remap_0.4-BC', 'absPCC_Remap_0.5-BC', 'RF_Remap_0.05-MCL', 'RF_Remap_25000-BC', 'absPCC_Remap-BC', 'Consensus_Remap-BC', 'RF_Remap_25000-MCL', 'RF_Remap_0.05-BC', 'RF_Remap_0.1-BC', 'RF_Remap_0.1-MCL', 'RF_Remap-MCL']	94.48179271845058	13.0
PF3D7_1029600-GO:0098609	[1.5689436000000002e-13, 9.391757530453642e-06, 0.0006701622807149578, 3.415619534893247e-06, 2.2564037108658746e-06, 1.8427383396518367e-07, 1.2370799717978852e-06, 1.0885099178069515e-06, 2.2786872176348266e-07, 2.5155250281167106e-12, 9.382880257151422e-07, 3.698734170677618e-20]	['MI_Remap-BC', 'absPCC_Remap_0.3-BC', 'RF_Remap_0.05-MCL', 'RF_Remap_25000-BC', 'absPCC_Remap-BC', 'Consensus_Remap-BC', 'Consensus_Remap-MCL', 'RF_Remap_25000-MCL', 'RF_Remap_0.05-BC', 'RF_Remap_0.1-BC', 'RF_Remap_0.1-MCL', 'RF_Remap-MCL']	94.4251830315215	12.0
PF3D7_0920800-GO:0030260	[1.4642317743157897e-08, 8.278222616210687e-05, 6.8274192965562725e-06, 0.002345250367567958, 4.2568968816597506e-10, 9.64352909063214e-06, 3.698734170677618e-20, 3.043329089103913e-11, 2.322248216045421e-15, 2.8477818973821992e-05, 1.270105423612573e-07, 8.278222616210687e-05]	['absPCC_Remap_0.3-BC', 'absPCC_Remap_0.4-BC', 'absPCC_Remap_0.5-BC', 'RF_Remap_0.05-MCL', 'RF_Remap_25000-BC', 'absPCC_Remap-BC', 'Consensus_Remap-MCL', 'RF_Remap-BC', 'RF_Remap_0.05-BC', 'RF_Remap_0.1-BC', 'RF_Remap_0.1-MCL', 'RF_Remap-MCL']	94.20508388761664	12.0
PF3D7_0713100-GO:0020035	[0.008833887991094856, 4.9605799775764685e-09, 0.0002023556351431392, 2.999403755440415e-14, 1.2899930825017567e-05, 1.627791017529959e-08, 3.1353668741660206e-06, 3.2895234466261596e-17, 2.0223013190681625e-08, 1.062596934e-24]	['RF_Remap_0.05-MCL', 'RF_Remap_25000-BC', 'Consensus_Remap-BC', 'Consensus_Remap-MCL', 'RF_Remap_25000-MCL', 'AdaL_Remap-MCL', 'RF_Remap_0.05-BC', 'RF_Remap_0.1-BC', 'RF_Remap_0.1-MCL', 'RF_Remap-MCL']	93.9073436172327	10.0
PF3D7_1147200-GO:0098609	[1.5689436000000002e-13, 0.01974732229943548, 1.554551241197605e-14, 0.009418727868380829, 2.7502245594533027e-08, 1.2370799717978852e-06, 1.0885099178069515e-06, 2.2786872176348266e-07, 2.5155250281167106e-12, 9.382880257151422e-07, 3.698734170677618e-20]	['MI_Remap-BC', 'absPCC_Remap_0.4-BC', 'RF_Remap_0.05-MCL', 'RF_Remap_25000-BC', 'Consensus_Remap-BC', 'Consensus_Remap-MCL', 'RF_Remap_25000-MCL', 'RF_Remap_0.05-BC', 'RF_Remap_0.1-BC', 'RF_Remap_0.1-MCL', 'RF_Remap-MCL']	93.4759861880842	11.0
PF3D7_1327800-GO:0006412	[0.0009425286356197931, 0.0053570739974457965, 9.377009869723119e-11, 4.866535900362056e-13, 0.020273281359919498, 3.8380438791910115e-21, 1.4404263680729766e-19, 0.00012401395612780951, 0.00567642641561915, 6.62896274505099e-05, 8.716992806527183e-08, 5.2592720727272736e-08]	['MI_Remap-BC', 'absPCC_Remap_0.3-BC', 'absPCC_Remap_0.4-BC', 'absPCC_Remap_0.5-BC', 'RF_Remap_0.05-MCL', 'RF_Remap_25000-BC', 'absPCC_Remap-MCL', 'Consensus_Remap-BC', 'RF_Remap_0.05-BC', 'RF_Remap_0.1-BC', 'RF_Remap_0.1-MCL', 'RF_Remap-MCL']	93.2576849715962	12.0
PF3D7_1303500-GO:0030260	[4.852083531134997e-08, 7.362749689218829e-08, 6.8274192965562725e-06, 9.105893357999528e-08, 4.2568968816597506e-10, 3.698734170677618e-20, 2.322248216045421e-15, 2.5312494843297172e-05, 3.340819961610649e-07, 1.618340276957001e-06, 1.1119674833783709e-06]	['absPCC_Remap_0.3-BC', 'absPCC_Remap_0.4-BC', 'absPCC_Remap_0.5-BC', 'RF_Remap_0.05-MCL', 'RF_Remap_25000-BC', 'absPCC_Remap-BC', 'Consensus_Remap-BC', 'Consensus_Remap-MCL', 'RF_Remap-BC', 'RF_Remap_0.1-MCL', 'RF_Remap-MCL']	92.90804771794755	11.0
PF3D7_1450400-GO:0006412	[2.889710721780432e-07, 1.1808553504124075e-17, 9.515339462686566e-08, 3.696206206334056e-24, 1.7210063306024094e-21, 3.46889673798875e-11, 1.9736181782608697e-08]	['RF_Remap_0.05-MCL', 'RF_Remap_25000-BC', 'AdaL_Remap-BC', 'MI_Remap-MCL', 'Consensus_Remap-MCL', 'RF_Remap_0.1-MCL', 'RF_Remap-MCL']	92.84953147410843	7.0
PF3D7_0527100-GO:0006412	[2.889710721780432e-07, 1.1808553504124075e-17, 1.7282662068292684e-18, 4.6650920245398775e-19, 7.936505285998611e-06, 0.028828016662965264, 0.00012401395612780951, 6.62896274505099e-05, 3.46889673798875e-11, 1.9736181782608697e-08]	['RF_Remap_0.05-MCL', 'absPCC_Remap-MCL', 'absPCC_Remap-BC', 'AdaL_Remap-BC', 'MI_Remap-MCL', 'Consensus_Remap-MCL', 'RF_Remap_0.1-MCL', 'absPCC_Remap_0.3-MCL', 'absPCC_Remap_0.4-MCL', 'RF_Remap-MCL']	92.45066335251543	10.0
PF3D7_1106000-GO:0006412	[0.0009425286356197931, 1.1808553504124075e-17, 4.866535900362056e-13, 1.2198203520786398e-08, 0.020273281359919498, 0.00012401395612780951, 4.9343034411384215e-20, 6.62896274505099e-05, 3.875961376192157e-06, 3.46889673798875e-11, 5.2592720727272736e-08]	['MI_Remap-BC', 'RF_Remap_0.05-MCL', 'absPCC_Remap_0.5-BC', 'absPCC_Remap-MCL', 'absPCC_Remap-BC', 'MI_Remap-MCL', 'Consensus_Remap-BC', 'RF_Remap-BC', 'RF_Remap_0.1-BC', 'RF_Remap_0.1-MCL', 'RF_Remap-MCL']	92.41543044562569	11.0
PF3D7_0102900-GO:0006412	[4.8455393461594944e-06, 1.1808553504124075e-17, 7.91616218121547e-10, 4.866535900362056e-13, 1.2198203520786398e-08, 0.020273281359919498, 0.00012401395612780951, 6.62896274505099e-05, 3.875961376192157e-06, 3.46889673798875e-11, 5.2592720727272736e-08, 1.9736181782608697e-08]	['MI_Remap-BC', 'absPCC_Remap_0.4-BC', 'RF_Remap_0.05-MCL', 'absPCC_Remap_0.5-BC', 'absPCC_Remap-MCL', 'absPCC_Remap-BC', 'MI_Remap-MCL', 'Consensus_Remap-BC', 'Consensus_Remap-MCL', 'RF_Remap-BC', 'RF_Remap_0.1-MCL', 'RF_Remap-MCL']	92.2038309085421	12.0
PF3D7_1372400-GO:0009405	[0.016451880543970992, 0.0002593452322257625, 8.294742589496608e-08, 1.261801656230032e-07, 7.16046915146313e-11, 1.819682781018119e-07, 1.2212158691652468e-09, 1.0046244067244015e-10, 2.322248216045421e-15, 9.516817538181815e-23]	['absPCC_Remap_0.3-BC', 'absPCC_Remap_0.4-BC', 'RF_Remap_0.05-MCL', 'RF_Remap_25000-BC', 'Consensus_Remap-MCL', 'RF_Remap_25000-MCL', 'RF_Remap_0.05-BC', 'RF_Remap_0.1-BC', 'RF_Remap_0.1-MCL', 'RF_Remap-MCL']	91.8019784695406	10.0
PF3D7_1415000-GO:0009405	[0.0002242830119739696, 4.056450359124088e-14, 0.016451880543970992, 1.9370021654694942e-06, 8.294742589496608e-08, 1.261801656230032e-07, 7.16046915146313e-11, 1.819682781018119e-07, 1.2212158691652468e-09, 1.0046244067244015e-10, 0.0028126858563508857, 2.322248216045421e-15]	['MI_Remap-BC', 'absPCC_Remap_0.3-BC', 'RF_Remap_0.05-MCL', 'absPCC_Remap_0.5-BC', 'RF_Remap_25000-BC', 'AdaL_Remap-BC', 'RF_Remap_25000-MCL', 'RF_Remap-BC', 'RF_Remap_0.05-BC', 'RF_Remap_0.1-BC', 'RF_Remap_0.1-MCL', 'RF_Remap-MCL']	91.49915459978644	12.0
PF3D7_1359800-GO:0030260	[1.0478574603516999e-11, 1.4642317743157897e-08, 7.362749689218829e-08, 5.937120778050663e-05, 9.105893357999528e-08, 0.00012704148015917465, 3.698734170677618e-20, 0.044753026431834576, 2.322248216045421e-15, 0.00016041589501632206, 1.270105423612573e-07, 8.278222616210687e-05]	['absPCC_Remap_0.3-BC', 'absPCC_Remap_0.4-BC', 'absPCC_Remap_0.5-BC', 'RF_Remap_0.05-MCL', 'absPCC_Remap-BC', 'MI_Remap-MCL', 'Consensus_Remap-MCL', 'RF_Remap-BC', 'RF_Remap_0.05-BC', 'RF_Remap_0.1-BC', 'RF_Remap_0.1-MCL', 'RF_Remap-MCL']	91.298395500711	12.0
PF3D7_1132800-GO:0030260	[1.0339476869565216e-07, 1.0478574603516999e-11, 1.4642317743157897e-08, 7.362749689218829e-08, 6.8274192965562725e-06, 9.105893357999528e-08, 2.1902384751147194e-07, 1.4907481730175076e-05, 2.322248216045421e-15, 2.5312494843297172e-05, 1.270105423612573e-07, 4.3290501988304095e-05, 8.278222616210687e-05]	['MI_Remap-BC', 'absPCC_Remap_0.3-BC', 'absPCC_Remap_0.4-BC', 'absPCC_Remap_0.5-BC', 'RF_Remap_25000-BC', 'absPCC_Remap-BC', 'MI_Remap-MCL', 'Consensus_Remap-BC', 'Consensus_Remap-MCL', 'RF_Remap-BC', 'RF_Remap_0.1-BC', 'RF_Remap_0.1-MCL', 'RF_Remap-MCL']	91.19766145300221	13.0
PF3D7_0921800-GO:0006412	[2.8970944650571787e-11, 4.710361546919431e-19, 1.633879852999778e-07, 9.377009869723119e-11, 1.3095232735495827e-20, 1.2198203520786398e-08, 0.020273281359919498, 0.00012401395612780951, 6.62896274505099e-05, 5.2592720727272736e-08]	['MI_Remap-BC', 'absPCC_Remap_0.3-BC', 'absPCC_Remap_0.4-BC', 'absPCC_Remap_0.5-BC', 'RF_Remap_0.05-MCL', 'absPCC_Remap-MCL', 'absPCC_Remap-BC', 'MI_Remap-MCL', 'Consensus_Remap-BC', 'RF_Remap_0.1-MCL']	90.53352368716386	10.0
PF3D7_1114800-GO:0030260	[1.4642317743157897e-08, 7.362749689218829e-08, 6.8274192965562725e-06, 9.105893357999528e-08, 4.2568968816597506e-10, 0.00012704148015917465, 3.698734170677618e-20, 2.322248216045421e-15, 2.5312494843297172e-05, 1.270105423612573e-07, 4.3290501988304095e-05]	['absPCC_Remap_0.3-BC', 'absPCC_Remap_0.4-BC', 'absPCC_Remap_0.5-BC', 'RF_Remap_0.05-MCL', 'RF_Remap_25000-BC', 'absPCC_Remap-BC', 'Consensus_Remap-BC', 'RF_Remap-BC', 'RF_Remap_0.05-BC', 'RF_Remap_0.1-MCL', 'RF_Remap-MCL']	90.36320322483473	11.0
PF3D7_0616000-GO:0016337	[2.299860375325804e-14, 0.00022346419360512457, 1.0455902474494876e-06, 1.0585520497827221e-06, 1.1226969240086516e-08, 5.48348882744283e-07, 4.191812983316901e-07, 8.882000030902945e-08, 3.806082736179775e-13, 4.998893605093304e-21]	['MI_Remap-BC', 'RF_Remap_0.05-MCL', 'RF_Remap_25000-BC', 'absPCC_Remap-BC', 'Consensus_Remap-MCL', 'RF_Remap_25000-MCL', 'RF_Remap_0.05-BC', 'RF_Remap_0.1-BC', 'RF_Remap_0.1-MCL', 'RF_Remap-MCL']	89.60543256068699	10.0
PF3D7_0716900-GO:0006412	[4.710361546919431e-19, 1.7282662068292684e-18, 4.6650920245398775e-19, 7.843699489776047e-05, 0.028828016662965264, 0.00012401395612780951, 6.62896274505099e-05, 3.46889673798875e-11, 0.0008070763821717018, 1.9736181782608697e-08]	['RF_Remap_0.05-MCL', 'absPCC_Remap-MCL', 'absPCC_Remap-BC', 'MI_Remap-MCL', 'Consensus_Remap-BC', 'Consensus_Remap-MCL', 'RF_Remap_0.1-MCL', 'absPCC_Remap_0.3-MCL', 'absPCC_Remap_0.4-MCL', 'RF_Remap-MCL']	89.40885390538388	10.0
PF3D7_0100300-GO:0098609	[0.0007362590549118388, 0.00012353097675427518, 1.2153825552475247e-21, 9.391757530453642e-06, 1.627791017529959e-08, 0.0006701622807149578, 1.244757240944882e-11, 0.02878990538981165, 1.5652179871425752e-13, 2.2786872176348266e-07, 2.5155250281167106e-12, 0.013283501008296106]	['MI_Remap-BC', 'absPCC_Remap_0.3-BC', 'RF_Remap_0.05-MCL', 'absPCC_Remap_0.5-BC', 'AdaL_Remap-BC', 'absPCC_Remap-BC', 'MI_Remap-MCL', 'Consensus_Remap-MCL', 'RF_Remap_0.05-BC', 'RF_Remap_0.1-BC', 'RF_Remap_0.1-MCL', 'RF_Remap-MCL']	89.31542933631981	12.0
PF3D7_0530900-GO:0030260	[1.0478574603516999e-11, 1.4642317743157897e-08, 7.362749689218829e-08, 6.027564277401777e-08, 9.105893357999528e-08, 0.00012704148015917465, 3.043329089103913e-11, 2.322248216045421e-15, 2.8477818973821992e-05, 1.270105423612573e-07, 4.3290501988304095e-05, 8.278222616210687e-05]	['absPCC_Remap_0.3-BC', 'absPCC_Remap_0.4-BC', 'absPCC_Remap_0.5-BC', 'absPCC_Remap-BC', 'MI_Remap-MCL', 'Consensus_Remap-BC', 'Consensus_Remap-MCL', 'RF_Remap-BC', 'RF_Remap_0.05-BC', 'RF_Remap_0.1-BC', 'RF_Remap_0.1-MCL', 'RF_Remap-MCL']	89.1417041983304	12.0
PF3D7_0424700-GO:0016337	[9.516817538181815e-23, 0.014859717579411081, 1.8599797596617168e-08, 0.00022346419360512457, 1.0455902474494876e-06, 1.0585520497827221e-06, 6.3471779939597305e-09, 5.48348882744283e-07, 4.191812983316901e-07, 8.882000030902945e-08, 0.04135424391982182, 3.806082736179775e-13]	['absPCC_Remap_0.4-BC', 'RF_Remap_0.05-MCL', 'absPCC_Remap_0.5-BC', 'RF_Remap_25000-BC', 'absPCC_Remap-BC', 'MI_Remap-MCL', 'RF_Remap_25000-MCL', 'RF_Remap-BC', 'RF_Remap_0.05-BC', 'RF_Remap_0.1-BC', 'RF_Remap_0.1-MCL', 'RF_Remap-MCL']	88.8771591787574	12.0
PF3D7_0713100-GO:0020033	[0.009265444781343215, 9.27723881407661e-08, 0.004767090010123582, 4.0835960287554543e-14, 1.5604407483870968e-05, 2.1338381757523645e-08, 3.9066609636272035e-06, 1.8732302578438663e-15, 2.6547558990291254e-08, 1.906592621130221e-24]	['RF_Remap_0.05-MCL', 'RF_Remap_25000-BC', 'Consensus_Remap-BC', 'Consensus_Remap-MCL', 'RF_Remap_25000-MCL', 'AdaL_Remap-MCL', 'RF_Remap_0.05-BC', 'RF_Remap_0.1-BC', 'RF_Remap_0.1-MCL', 'RF_Remap-MCL']	88.6853307136092	10.0
PF3D7_1438500-GO:0030260	[1.4642317743157897e-08, 7.362749689218829e-08, 6.8274192965562725e-06, 9.105893357999528e-08, 9.64352909063214e-06, 3.698734170677618e-20, 7.249718705964023e-07, 2.322248216045421e-15, 2.8477818973821992e-05, 1.270105423612573e-07, 4.3290501988304095e-05]	['absPCC_Remap_0.3-BC', 'absPCC_Remap_0.4-BC', 'absPCC_Remap_0.5-BC', 'RF_Remap_0.05-MCL', 'absPCC_Remap-BC', 'Consensus_Remap-BC', 'RF_Remap-BC', 'RF_Remap_0.05-BC', 'RF_Remap_0.1-BC', 'RF_Remap_0.1-MCL', 'RF_Remap-MCL']	88.2005129761396	11.0
PF3D7_1115300-GO:0030260	[2.1626964082045332e-05, 1.809477943548388e-07, 6.8274192965562725e-06, 0.002345250367567958, 3.1617234376901032e-09, 3.698734170677618e-20, 3.043329089103913e-11, 2.322248216045421e-15, 2.8477818973821992e-05, 1.270105423612573e-07, 4.3290501988304095e-05]	['absPCC_Remap_0.3-BC', 'absPCC_Remap_0.4-BC', 'absPCC_Remap_0.5-BC', 'RF_Remap_0.05-MCL', 'absPCC_Remap-BC', 'Consensus_Remap-BC', 'RF_Remap-BC', 'RF_Remap_0.05-BC', 'RF_Remap_0.1-BC', 'RF_Remap_0.1-MCL', 'RF_Remap-MCL']	88.09103168872501	11.0
PF3D7_1030100-GO:0098609	[1.5689436000000002e-13, 9.391757530453642e-06, 1.4955946381885774e-09, 1.627791017529959e-08, 0.0006701622807149578, 3.415619534893247e-06, 0.009418727868380829, 1.8427383396518367e-07, 1.2370799717978852e-06, 1.0885099178069515e-06, 2.2786872176348266e-07, 2.5155250281167106e-12, 9.382880257151422e-07]	['MI_Remap-BC', 'absPCC_Remap_0.3-BC', 'absPCC_Remap_0.4-BC', 'absPCC_Remap_0.5-BC', 'RF_Remap_0.05-MCL', 'RF_Remap_25000-BC', 'absPCC_Remap-BC', 'Consensus_Remap-BC', 'RF_Remap_25000-MCL', 'RF_Remap_0.05-BC', 'RF_Remap_0.1-BC', 'RF_Remap_0.1-MCL', 'RF_Remap-MCL']	87.9862481600366	13.0
PF3D7_1342800-GO:0016337	[2.299860375325804e-14, 0.00022346419360512457, 1.0455902474494876e-06, 1.0585520497827221e-06, 5.9053539650061605e-08, 5.48348882744283e-07, 3.503447589831546e-06, 8.882000030902945e-08, 3.806082736179775e-13, 4.998893605093304e-21]	['MI_Remap-BC', 'RF_Remap_0.05-MCL', 'RF_Remap_25000-BC', 'absPCC_Remap-BC', 'Consensus_Remap-MCL', 'RF_Remap_25000-MCL', 'RF_Remap_0.05-BC', 'RF_Remap_0.1-BC', 'RF_Remap_0.1-MCL', 'RF_Remap-MCL']	87.96235543270521	10.0
PF3D7_0920700-GO:0030260	[0.0055942120499372795, 7.362749689218829e-08, 6.8274192965562725e-06, 9.105893357999528e-08, 4.2568968816597506e-10, 1.1212260651443804e-05, 3.698734170677618e-20, 0.0007471416124231097, 2.322248216045421e-15, 2.8477818973821992e-05, 3.340819961610649e-07, 0.0002819060698659659]	['absPCC_Remap_0.3-BC', 'absPCC_Remap_0.4-BC', 'absPCC_Remap_0.5-BC', 'RF_Remap_0.05-MCL', 'RF_Remap_25000-BC', 'absPCC_Remap-BC', 'Consensus_Remap-BC', 'RF_Remap-BC', 'RF_Remap_0.05-BC', 'RF_Remap_0.1-BC', 'RF_Remap_0.1-MCL', 'RF_Remap-MCL']	87.67702668245795	12.0
PF3D7_1033400-GO:0006412	[0.0009425286356197931, 1.1808553504124075e-17, 0.0053570739974457965, 9.377009869723119e-11, 4.866535900362056e-13, 8.490759268016194e-12, 0.020273281359919498, 2.914172028463285e-08, 2.5323132478542844e-07, 0.00012401395612780951, 6.62896274505099e-05, 5.2592720727272736e-08]	['MI_Remap-BC', 'absPCC_Remap_0.3-BC', 'absPCC_Remap_0.4-BC', 'absPCC_Remap_0.5-BC', 'RF_Remap_0.05-MCL', 'RF_Remap_25000-BC', 'absPCC_Remap-MCL', 'absPCC_Remap-BC', 'MI_Remap-MCL', 'Consensus_Remap-BC', 'RF_Remap_0.05-BC', 'RF_Remap_0.1-MCL']	86.82555182814859	12.0
PF3D7_1034900-GO:0009405	[8.294742589496608e-08, 1.261801656230032e-07, 7.16046915146313e-11, 1.819682781018119e-07, 1.2212158691652468e-09, 1.0046244067244015e-10, 2.322248216045421e-15, 9.516817538181815e-23]	['RF_Remap_0.05-MCL', 'RF_Remap_25000-BC', 'Consensus_Remap-MCL', 'RF_Remap_25000-MCL', 'RF_Remap_0.05-BC', 'RF_Remap_0.1-BC', 'RF_Remap_0.1-MCL', 'RF_Remap-MCL']	86.43207228538631	8.0
PF3D7_1372400-GO:0020035	[0.04408794799592712, 0.017160979623518962, 4.9605799775764685e-09, 1.7543245992932863e-05, 2.9986980428779303e-12, 1.2899930825017567e-05, 1.627791017529959e-08, 3.1353668741660206e-06, 3.2895234466261596e-17, 1.062596934e-24]	['absPCC_Remap_0.4-BC', 'RF_Remap_0.05-MCL', 'absPCC_Remap_0.5-BC', 'RF_Remap_25000-BC', 'Consensus_Remap-MCL', 'RF_Remap_25000-MCL', 'RF_Remap_0.05-BC', 'RF_Remap_0.1-BC', 'RF_Remap_0.1-MCL', 'RF_Remap-MCL']	86.34258695387831	10.0
PF3D7_1112100-GO:0030260	[1.4642317743157897e-08, 7.362749689218829e-08, 6.8274192965562725e-06, 9.105893357999528e-08, 9.64352909063214e-06, 3.698734170677618e-20, 2.322248216045421e-15, 2.8477818973821992e-05, 1.270105423612573e-07, 4.3290501988304095e-05, 8.278222616210687e-05]	['absPCC_Remap_0.3-BC', 'absPCC_Remap_0.4-BC', 'absPCC_Remap_0.5-BC', 'RF_Remap_0.05-MCL', 'absPCC_Remap-BC', 'Consensus_Remap-BC', 'Consensus_Remap-MCL', 'RF_Remap-BC', 'RF_Remap_0.05-BC', 'RF_Remap_0.1-MCL', 'RF_Remap-MCL']	86.14289703093797	11.0
PF3D7_0319600-GO:0006412	[8.644913529817644e-08, 1.633879852999778e-07, 0.0004137212443177769, 4.866535900362056e-13, 8.490759268016194e-12, 2.914172028463285e-08, 0.0002131876823632385, 3.2032624872354074e-14, 0.00012401395612780951, 6.62896274505099e-05, 2.4034747393754763e-13]	['MI_Remap-BC', 'RF_Remap_0.05-MCL', 'absPCC_Remap_0.5-BC', 'RF_Remap_25000-BC', 'absPCC_Remap-BC', 'MI_Remap-MCL', 'Consensus_Remap-MCL', 'RF_Remap_25000-MCL', 'absPCC_Remap_0.3-MCL', 'RF_Remap_0.05-BC', 'RF_Remap_0.1-MCL']	86.02251942348177	11.0
PF3D7_1436000-GO:0030260	[1.4642317743157897e-08, 7.362749689218829e-08, 6.8274192965562725e-06, 9.105893357999528e-08, 3.698734170677618e-20, 1.4907481730175076e-05, 2.322248216045421e-15, 2.8477818973821992e-05, 1.270105423612573e-07, 4.3290501988304095e-05, 8.278222616210687e-05]	['absPCC_Remap_0.3-BC', 'absPCC_Remap_0.4-BC', 'absPCC_Remap_0.5-BC', 'RF_Remap_0.05-MCL', 'absPCC_Remap-BC', 'Consensus_Remap-BC', 'Consensus_Remap-MCL', 'RF_Remap-BC', 'RF_Remap_0.1-BC', 'RF_Remap_0.1-MCL', 'RF_Remap-MCL']	85.9537287400785	11.0
PF3D7_1415000-GO:0020035	[5.089755891891892e-05, 2.7714084605665908e-17, 0.0002277267152203913, 4.9605799775764685e-09, 1.7543245992932863e-05, 2.9986980428779303e-12, 1.2899930825017567e-05, 1.627791017529959e-08, 3.1353668741660206e-06, 0.045884674804587085, 3.2895234466261596e-17]	['MI_Remap-BC', 'RF_Remap_0.05-MCL', 'absPCC_Remap_0.5-BC', 'RF_Remap_25000-BC', 'AdaL_Remap-BC', 'RF_Remap_25000-MCL', 'RF_Remap-BC', 'RF_Remap_0.05-BC', 'RF_Remap_0.1-BC', 'RF_Remap_0.1-MCL', 'RF_Remap-MCL']	85.07933834156732	11.0
PF3D7_0302300-GO:0020035	[5.425294779299307e-05, 5.1008302799999985e-28, 2.254534112787927e-15, 9.987639709090912e-14, 1.048635552400835e-06, 0.0002023556351431392, 7.004858660377358e-11, 0.0019955100300686475, 0.000626121061598914]	['MI_Remap-BC', 'absPCC_Remap_0.4-BC', 'RF_Remap_0.05-MCL', 'absPCC_Remap_0.5-BC', 'absPCC_Remap-BC', 'MI_Remap-MCL', 'RF_Remap_25000-MCL', 'RF_Remap_0.05-BC', 'RF_Remap_0.1-MCL']	84.93656462256139	9.0
PF3D7_1372400-GO:0020013	[0.04408794799592712, 4.9605799775764685e-09, 1.7543245992932863e-05, 2.9986980428779303e-12, 1.2899930825017567e-05, 1.627791017529959e-08, 3.1353668741660206e-06, 1.0688398959695815e-15, 1.6214803919999995e-26]	['absPCC_Remap_0.4-BC', 'RF_Remap_0.05-MCL', 'RF_Remap_25000-BC', 'Consensus_Remap-MCL', 'RF_Remap_25000-MCL', 'RF_Remap_0.05-BC', 'RF_Remap_0.1-BC', 'RF_Remap_0.1-MCL', 'RF_Remap-MCL']	84.88180621687887	9.0
PF3D7_1415000-GO:0020013	[4.068936757894737e-06, 7.788457559730337e-19, 0.0002277267152203913, 4.9605799775764685e-09, 1.7543245992932863e-05, 2.9986980428779303e-12, 1.2899930825017567e-05, 1.627791017529959e-08, 3.1353668741660206e-06, 1.0688398959695815e-15]	['MI_Remap-BC', 'RF_Remap_0.05-MCL', 'absPCC_Remap_0.5-BC', 'RF_Remap_25000-BC', 'AdaL_Remap-BC', 'RF_Remap_25000-MCL', 'RF_Remap_0.05-BC', 'RF_Remap_0.1-BC', 'RF_Remap_0.1-MCL', 'RF_Remap-MCL']	84.8776914245243	10.0
PF3D7_1414800-GO:0006412	[2.8970944650571787e-11, 4.710361546919431e-19, 0.0026881382179667697, 2.9293711042375283e-08, 1.3095232735495827e-20, 7.843699489776047e-05, 0.028828016662965264, 1.2776092715926595e-05, 0.00012401395612780951, 6.62896274505099e-05, 5.2592720727272736e-08]	['MI_Remap-BC', 'absPCC_Remap_0.3-BC', 'absPCC_Remap_0.4-BC', 'absPCC_Remap_0.5-BC', 'RF_Remap_0.05-MCL', 'RF_Remap_25000-BC', 'absPCC_Remap-MCL', 'absPCC_Remap-BC', 'MI_Remap-MCL', 'Consensus_Remap-BC', 'RF_Remap_0.1-MCL']	84.7550683462776	11.0
PF3D7_1246300-GO:0030260	[0.0019104793129849976, 7.831609595549374e-06, 0.00993144446057016, 0.001371700772108716, 0.0001237327921329231, 4.2568968816597506e-10, 1.1212260651443804e-05, 3.698734170677618e-20, 0.0007471416124231097, 2.322248216045421e-15, 0.00016041589501632206, 3.340819961610649e-07, 1.1119674833783709e-06]	['absPCC_Remap_0.3-BC', 'absPCC_Remap_0.4-BC', 'absPCC_Remap_0.5-BC', 'RF_Remap_0.05-MCL', 'RF_Remap_25000-BC', 'AdaL_Remap-BC', 'MI_Remap-MCL', 'Consensus_Remap-MCL', 'RF_Remap-BC', 'RF_Remap_0.05-BC', 'RF_Remap_0.1-BC', 'RF_Remap_0.1-MCL', 'RF_Remap-MCL']	84.33690645982506	13.0
PF3D7_0932100-GO:0030260	[1.0339476869565216e-07, 1.0478574603516999e-11, 1.4642317743157897e-08, 7.362749689218829e-08, 6.8274192965562725e-06, 9.105893357999528e-08, 4.2568968816597506e-10, 9.64352909063214e-06, 1.4907481730175076e-05, 2.8477818973821992e-05, 1.270105423612573e-07, 4.3290501988304095e-05, 8.278222616210687e-05]	['MI_Remap-BC', 'absPCC_Remap_0.3-BC', 'absPCC_Remap_0.4-BC', 'absPCC_Remap_0.5-BC', 'RF_Remap_25000-BC', 'absPCC_Remap-BC', 'MI_Remap-MCL', 'Consensus_Remap-BC', 'Consensus_Remap-MCL', 'RF_Remap-BC', 'RF_Remap_0.05-BC', 'RF_Remap_0.1-BC', 'RF_Remap-MCL']	84.2395605968594	13.0
PF3D7_0616000-GO:0098609	[1.5689436000000002e-13, 0.0006701622807149578, 3.415619534893247e-06, 2.2564037108658746e-06, 2.7502245594533027e-08, 1.2370799717978852e-06, 1.0885099178069515e-06, 2.2786872176348266e-07, 2.5155250281167106e-12, 3.698734170677618e-20]	['MI_Remap-BC', 'RF_Remap_0.05-MCL', 'RF_Remap_25000-BC', 'absPCC_Remap-BC', 'Consensus_Remap-MCL', 'RF_Remap_25000-MCL', 'RF_Remap_0.05-BC', 'RF_Remap_0.1-BC', 'RF_Remap_0.1-MCL', 'RF_Remap-MCL']	84.19636159302352	10.0
PF3D7_1229500-GO:0006412	[2.8970944650571787e-11, 1.1808553504124075e-17, 0.0026881382179667697, 3.4246828937799036e-09, 4.866535900362056e-13, 7.843699489776047e-05, 0.020273281359919498, 8.912824692786373e-13, 0.00012401395612780951, 6.62896274505099e-05, 5.2592720727272736e-08]	['MI_Remap-BC', 'absPCC_Remap_0.3-BC', 'absPCC_Remap_0.4-BC', 'absPCC_Remap_0.5-BC', 'RF_Remap_0.05-MCL', 'absPCC_Remap-MCL', 'absPCC_Remap-BC', 'MI_Remap-MCL', 'Consensus_Remap-BC', 'RF_Remap_0.05-BC', 'RF_Remap_0.1-MCL']	84.02724661327484	11.0
PF3D7_1127600-GO:0030260	[1.3655509120671564e-07, 7.831609595549374e-06, 0.0002840867462686567, 0.01684576703805823, 8.390875880641184e-08, 5.985863284569524e-07, 3.698734170677618e-20, 0.0004266361887449392, 2.322248216045421e-15, 2.5312494843297172e-05, 3.732959794903098e-06, 1.1119674833783709e-06]	['MI_Remap-BC', 'absPCC_Remap_0.3-BC', 'absPCC_Remap_0.4-BC', 'absPCC_Remap_0.5-BC', 'RF_Remap_0.05-MCL', 'RF_Remap_25000-BC', 'MI_Remap-MCL', 'Consensus_Remap-BC', 'Consensus_Remap-MCL', 'RF_Remap-BC', 'RF_Remap_0.1-BC', 'RF_Remap_0.1-MCL']	84.00446541924836	12.0
PF3D7_0212900-GO:0030260	[0.000382525079377412, 7.362749689218829e-08, 6.8274192965562725e-06, 9.105893357999528e-08, 2.1902384751147194e-07, 9.64352909063214e-06, 3.698734170677618e-20, 3.0376198311777825e-07, 2.322248216045421e-15, 2.8477818973821992e-05, 4.3290501988304095e-05]	['absPCC_Remap_0.3-BC', 'absPCC_Remap_0.4-BC', 'absPCC_Remap_0.5-BC', 'RF_Remap_0.05-MCL', 'RF_Remap_25000-BC', 'absPCC_Remap-BC', 'Consensus_Remap-BC', 'RF_Remap-BC', 'RF_Remap_0.05-BC', 'RF_Remap_0.1-BC', 'RF_Remap_0.1-MCL']	83.92459899245577	11.0
PF3D7_1034900-GO:0020013	[4.9605799775764685e-09, 1.7543245992932863e-05, 2.9986980428779303e-12, 1.2899930825017567e-05, 1.627791017529959e-08, 3.1353668741660206e-06, 1.0688398959695815e-15, 1.6214803919999995e-26]	['RF_Remap_0.05-MCL', 'RF_Remap_25000-BC', 'Consensus_Remap-MCL', 'RF_Remap_25000-MCL', 'RF_Remap_0.05-BC', 'RF_Remap_0.1-BC', 'RF_Remap_0.1-MCL', 'RF_Remap-MCL']	83.52612610262321	8.0
PF3D7_1352100-GO:0030260	[1.7743819282831234e-07, 6.7197533513127156e-06, 3.649560372117264e-08, 3.2633967767441857e-10, 3.698734170677618e-20, 0.0004266361887449392, 2.322248216045421e-15, 2.8477818973821992e-05, 3.340819961610649e-07, 1.1119674833783709e-06]	['RF_Remap_0.05-MCL', 'RF_Remap_25000-BC', 'absPCC_Remap-BC', 'MI_Remap-MCL', 'Consensus_Remap-MCL', 'RF_Remap-BC', 'RF_Remap_0.05-BC', 'RF_Remap_0.1-BC', 'RF_Remap_0.1-MCL', 'RF_Remap-MCL']	83.25921779626748	10.0
PF3D7_1034900-GO:0020035	[4.9605799775764685e-09, 1.7543245992932863e-05, 2.9986980428779303e-12, 1.2899930825017567e-05, 1.627791017529959e-08, 3.1353668741660206e-06, 3.2895234466261596e-17, 1.062596934e-24]	['RF_Remap_0.05-MCL', 'RF_Remap_25000-BC', 'Consensus_Remap-MCL', 'RF_Remap_25000-MCL', 'RF_Remap_0.05-BC', 'RF_Remap_0.1-BC', 'RF_Remap_0.1-MCL', 'RF_Remap-MCL']	83.22144891526503	8.0
PF3D7_1432100-GO:0006412	[0.0051824669017814145, 4.257167376623377e-14, 7.936505285998611e-06, 3.8380438791910115e-21, 3.2032624872354074e-14, 0.00012401395612780951, 6.62896274505099e-05, 3.875961376192157e-06, 8.716992806527183e-08, 1.9736181782608697e-08]	['RF_Remap_0.05-MCL', 'absPCC_Remap_0.5-BC', 'RF_Remap_25000-BC', 'absPCC_Remap-BC', 'Consensus_Remap-MCL', 'RF_Remap-BC', 'AdaL_Remap-MCL', 'RF_Remap_0.05-BC', 'RF_Remap_0.1-MCL', 'RF_Remap-MCL']	82.92808555903088	10.0
PF3D7_0210700-GO:0030260	[0.0019104793129849976, 7.831609595549374e-06, 0.00993144446057016, 0.01684576703805823, 8.390875880641184e-08, 9.105893357999528e-08, 4.2568968816597506e-10, 3.698734170677618e-20, 6.22344626945636e-08, 2.322248216045421e-15, 3.340819961610649e-07]	['absPCC_Remap_0.3-BC', 'absPCC_Remap_0.4-BC', 'absPCC_Remap_0.5-BC', 'RF_Remap_0.05-MCL', 'RF_Remap_25000-BC', 'AdaL_Remap-BC', 'absPCC_Remap-BC', 'MI_Remap-MCL', 'RF_Remap_0.1-BC', 'RF_Remap_0.1-MCL', 'RF_Remap-MCL']	82.83743466137103	11.0
PF3D7_1342800-GO:0098609	[1.5689436000000002e-13, 0.0006701622807149578, 3.415619534893247e-06, 2.2564037108658746e-06, 1.8427383396518367e-07, 1.2370799717978852e-06, 8.223342673624901e-06, 2.2786872176348266e-07, 2.5155250281167106e-12, 3.698734170677618e-20]	['MI_Remap-BC', 'RF_Remap_0.05-MCL', 'RF_Remap_25000-BC', 'absPCC_Remap-BC', 'Consensus_Remap-MCL', 'RF_Remap_25000-MCL', 'RF_Remap_0.05-BC', 'RF_Remap_0.1-BC', 'RF_Remap_0.1-MCL', 'RF_Remap-MCL']	82.49205007958992	10.0
PF3D7_0500900-GO:0030260	[1.0478574603516999e-11, 4.852083531134997e-08, 7.362749689218829e-08, 9.105893357999528e-08, 4.2568968816597506e-10, 3.698734170677618e-20, 2.322248216045421e-15, 3.340819961610649e-07]	['absPCC_Remap_0.3-BC', 'absPCC_Remap_0.4-BC', 'RF_Remap_0.05-MCL', 'RF_Remap_25000-BC', 'absPCC_Remap-BC', 'MI_Remap-MCL', 'RF_Remap_0.1-MCL', 'RF_Remap-MCL']	82.38049896606032	8.0
PF3D7_1327600-GO:0030260	[7.831609595549374e-06, 6.7197533513127156e-06, 5.985863284569524e-07, 3.2633967767441857e-10, 3.698734170677618e-20, 0.0004266361887449392, 2.322248216045421e-15, 2.8477818973821992e-05, 3.340819961610649e-07, 0.012004308568461302, 1.1119674833783709e-06]	['RF_Remap_0.05-MCL', 'RF_Remap_25000-BC', 'absPCC_Remap-BC', 'MI_Remap-MCL', 'Consensus_Remap-BC', 'Consensus_Remap-MCL', 'RF_Remap-BC', 'RF_Remap_0.05-BC', 'RF_Remap_0.1-BC', 'RF_Remap_0.1-MCL', 'RF_Remap-MCL']	82.32019048053645	11.0
PF3D7_1316900-GO:0006412	[4.710361546919431e-19, 9.516817538181815e-23, 7.843699489776047e-05, 0.020273281359919498, 0.00012401395612780951, 6.62896274505099e-05, 3.46889673798875e-11, 2.7642702185970635e-18]	['RF_Remap_0.05-MCL', 'absPCC_Remap-MCL', 'absPCC_Remap-BC', 'MI_Remap-MCL', 'Consensus_Remap-MCL', 'absPCC_Remap_0.3-MCL', 'RF_Remap_0.1-MCL', 'RF_Remap-MCL']	82.25032101290395	8.0
PF3D7_0913300-GO:0006412	[4.710361546919431e-19, 1.7282662068292684e-18, 3.555270739072846e-18, 7.843699489776047e-05, 0.020273281359919498, 0.00012401395612780951, 6.62896274505099e-05, 8.716992806527183e-08, 1.9736181782608697e-08]	['RF_Remap_0.05-MCL', 'absPCC_Remap-MCL', 'absPCC_Remap-BC', 'MI_Remap-MCL', 'Consensus_Remap-MCL', 'RF_Remap_0.1-MCL', 'absPCC_Remap_0.3-MCL', 'absPCC_Remap_0.4-MCL', 'RF_Remap-MCL']	82.18647148166572	9.0
PF3D7_0424700-GO:0098609	[1.2153825552475247e-21, 0.01974732229943548, 5.0942098540846596e-08, 0.0006701622807149578, 3.415619534893247e-06, 2.2564037108658746e-06, 1.605155968165952e-08, 1.2370799717978852e-06, 1.0885099178069515e-06, 2.2786872176348266e-07, 2.5155250281167106e-12]	['absPCC_Remap_0.4-BC', 'RF_Remap_0.05-MCL', 'absPCC_Remap_0.5-BC', 'RF_Remap_25000-BC', 'absPCC_Remap-BC', 'MI_Remap-MCL', 'RF_Remap_25000-MCL', 'RF_Remap_0.05-BC', 'RF_Remap_0.1-BC', 'RF_Remap_0.1-MCL', 'RF_Remap-MCL']	82.1065749181222	11.0
PF3D7_0528000-GO:0006412	[0.036636445826978704, 0.017921640427676043, 0.03465577395353511, 0.0027892670804492963, 0.017921640427676043, 0.00895357860318623, 0.03221125605900948, 4.852083531134997e-08, 8.278222616210687e-05, 1.0331409109661273e-05, 0.00012401395612780951, 2.780010070264064e-12, 6.62896274505099e-05, 3.875961376192157e-06, 3.46889673798875e-11, 2.7642702185970635e-18]	['MI_Remap-BC', 'absPCC_Remap_0.3-BC', 'absPCC_Remap_0.4-BC', 'absPCC_Remap_0.5-BC', 'RF_Remap_0.05-MCL', 'RF_Remap_25000-BC', 'absPCC_Remap-BC', 'MI_Remap-MCL', 'Consensus_Remap-MCL', 'RF_Remap_0.1-MCL', 'absPCC_Remap_0.3-MCL', 'RF_Remap-BC', 'RF_Remap_0.05-BC', 'RF_Remap_0.1-BC', 'absPCC_Remap_0.4-MCL', 'RF_Remap-MCL']	81.93692238506806	16.0
PF3D7_1467900-GO:0030260	[1.4642317743157897e-08, 7.362749689218829e-08, 6.8274192965562725e-06, 9.105893357999528e-08, 3.698734170677618e-20, 1.4907481730175076e-05, 2.322248216045421e-15, 2.5312494843297172e-05, 1.270105423612573e-07, 8.278222616210687e-05]	['absPCC_Remap_0.3-BC', 'absPCC_Remap_0.4-BC', 'absPCC_Remap_0.5-BC', 'RF_Remap_0.05-MCL', 'absPCC_Remap-BC', 'Consensus_Remap-MCL', 'RF_Remap-BC', 'RF_Remap_0.1-BC', 'RF_Remap_0.1-MCL', 'RF_Remap-MCL']	81.64129313482853	10.0
PF3D7_1007900-GO:0006412	[4.866535900362056e-13, 7.333414109785201e-06, 0.020273281359919498, 3.8380438791910115e-21, 2.839139751724138e-15, 0.00012401395612780951, 7.621354941151536e-13, 6.62896274505099e-05, 5.2592720727272736e-08]	['RF_Remap_0.05-MCL', 'absPCC_Remap_0.5-BC', 'RF_Remap_25000-BC', 'absPCC_Remap-MCL', 'absPCC_Remap-BC', 'Consensus_Remap-BC', 'RF_Remap_0.05-BC', 'RF_Remap_0.1-BC', 'RF_Remap_0.1-MCL']	81.58537913830315	9.0
PF3D7_API04700-GO:0006412	[0.0005027006329853862, 0.007385221265733495, 6.5397220661796324e-06, 0.0027892670804492963, 0.008525909934354486, 0.0005814942525887628, 0.007385221265733495, 6.5397220661796324e-06, 0.036636445826978704, 5.359887502723485e-05, 3.8380438791910115e-21, 6.5397220661796324e-06, 1.0331409109661273e-05, 6.5397220661796324e-06, 2.7563700537313427e-05, 0.01808025154444841, 0.0034993328555290824, 0.0073…	['MI_Remap-MCL', 'RF_Remap_0.1-MCL', 'RF_Remap-MCL', 'MI_Remap-BC', 'absPCC_Remap_0.5-BC', 'Consensus_Remap-BC', 'absPCC_Remap_0.3-MCL', 'RF_Remap-BC', 'RF_Remap_0.05-MCL', 'RF_Remap_25000-BC', 'absPCC_Remap-BC', 'absPCC_Remap_0.4-MCL', 'absPCC_Remap_0.4-BC', 'absPCC_Remap-MCL', 'Consensus_Remap-MCL', 'absPCC_Remap_0.5-MCL', 'RF_Remap_25000-MCL', 'AdaL_Remap-MCL', 'RF_Remap_0.05-BC']	81.0831953058177	19.0
PF3D7_1457500-GO:0030260	[1.0478574603516999e-11, 1.4642317743157897e-08, 7.362749689218829e-08, 0.0001237327921329231, 3.698734170677618e-20, 0.044753026431834576, 2.322248216045421e-15, 2.8477818973821992e-05, 1.270105423612573e-07, 4.3290501988304095e-05]	['absPCC_Remap_0.3-BC', 'absPCC_Remap_0.4-BC', 'absPCC_Remap_0.5-BC', 'RF_Remap_0.05-MCL', 'MI_Remap-MCL', 'Consensus_Remap-BC', 'RF_Remap-BC', 'RF_Remap_0.1-BC', 'RF_Remap_0.1-MCL', 'RF_Remap-MCL']	81.07503982923939	10.0
PF3D7_0424300-GO:0030260	[1.7743819282831234e-07, 6.617381994271528e-07, 0.0008686646827611131, 6.7197533513127156e-06, 5.985863284569524e-07, 1.1212260651443804e-05, 3.698734170677618e-20, 2.322248216045421e-15, 0.005766093537172775, 3.340819961610649e-07, 1.1119674833783709e-06]	['RF_Remap_0.05-MCL', 'absPCC_Remap_0.5-BC', 'RF_Remap_25000-BC', 'absPCC_Remap-BC', 'MI_Remap-MCL', 'Consensus_Remap-MCL', 'RF_Remap_0.1-MCL', 'RF_Remap-BC', 'RF_Remap_0.05-BC', 'absPCC_Remap_0.4-MCL', 'RF_Remap-MCL']	81.07245261270518	11.0
PF3D7_0320500-GO:0030260	[0.0055942120499372795, 0.01684576703805823, 6.8274192965562725e-06, 9.105893357999528e-08, 5.985863284569524e-07, 3.2633967767441857e-10, 3.698734170677618e-20, 0.003510790202327663, 2.322248216045421e-15, 2.5312494843297172e-05, 0.012004308568461302, 1.1119674833783709e-06]	['absPCC_Remap_0.3-BC', 'absPCC_Remap_0.4-BC', 'absPCC_Remap_0.5-BC', 'RF_Remap_0.05-MCL', 'RF_Remap_25000-BC', 'absPCC_Remap-BC', 'Consensus_Remap-BC', 'Consensus_Remap-MCL', 'RF_Remap-BC', 'RF_Remap_0.05-BC', 'RF_Remap_0.1-BC', 'RF_Remap_0.1-MCL']	80.93326365111632	12.0
PF3D7_1372400-GO:0020033	[0.04698276461368033, 9.27723881407661e-08, 2.108596891719745e-05, 1.0046244067244015e-10, 1.5604407483870968e-05, 2.1338381757523645e-08, 3.9066609636272035e-06, 1.8732302578438663e-15, 1.906592621130221e-24]	['absPCC_Remap_0.4-BC', 'RF_Remap_0.05-MCL', 'RF_Remap_25000-BC', 'Consensus_Remap-MCL', 'RF_Remap_25000-MCL', 'RF_Remap_0.05-BC', 'RF_Remap_0.1-BC', 'RF_Remap_0.1-MCL', 'RF_Remap-MCL']	79.36758184993698	9.0
PF3D7_1022500-GO:0006412	[3.0628504677966094e-18, 4.9343034411384215e-20, 1.3095232735495827e-20, 7.843699489776047e-05, 0.020273281359919498, 7.056733734269439e-05, 3.875961376192157e-06, 5.2592720727272736e-08]	['absPCC_Remap_0.3-BC', 'absPCC_Remap_0.4-BC', 'absPCC_Remap_0.5-BC', 'absPCC_Remap-MCL', 'absPCC_Remap-BC', 'Consensus_Remap-BC', 'RF_Remap-BC', 'RF_Remap_0.05-BC']	79.34418132659894	8.0
PF3D7_1301600-GO:0030260	[1.7743819282831234e-07, 6.7197533513127156e-06, 5.985863284569524e-07, 0.00010820921447832168, 1.1212260651443804e-05, 3.698734170677618e-20, 0.0004266361887449392, 2.322248216045421e-15, 0.005766093537172775, 3.340819961610649e-07, 1.1119674833783709e-06]	['RF_Remap_0.05-MCL', 'RF_Remap_25000-BC', 'absPCC_Remap-BC', 'MI_Remap-MCL', 'Consensus_Remap-MCL', 'RF_Remap_25000-MCL', 'RF_Remap-BC', 'RF_Remap_0.05-BC', 'RF_Remap_0.1-BC', 'RF_Remap_0.1-MCL', 'RF_Remap-MCL']	79.16766904749508	11.0
PF3D7_1338300-GO:0006412	[4.8455393461594944e-06, 1.633879852999778e-07, 0.0053570739974457965, 9.377009869723119e-11, 8.490759268016194e-12, 0.020273281359919498, 8.278222616210687e-05, 8.227244882338246e-07, 0.00012401395612780951, 3.792686211256747e-05, 6.62896274505099e-05, 2.2786872176348266e-07, 2.4034747393754763e-13]	['MI_Remap-BC', 'absPCC_Remap_0.3-BC', 'absPCC_Remap_0.4-BC', 'RF_Remap_0.05-MCL', 'RF_Remap_25000-BC', 'absPCC_Remap-MCL', 'absPCC_Remap-BC', 'MI_Remap-MCL', 'Consensus_Remap-BC', 'Consensus_Remap-MCL', 'RF_Remap_0.05-BC', 'RF_Remap_0.1-BC', 'RF_Remap_0.1-MCL']	79.0989963073704	13.0
PF3D7_0302300-GO:0020013	[5.425294779299307e-05, 5.1008302799999985e-28, 1.6888569783320348e-13, 5.088967884e-12, 5.956625494747863e-05, 0.0008809280528855315, 7.004858660377358e-11, 0.0019955100300686475, 0.000626121061598914]	['MI_Remap-BC', 'absPCC_Remap_0.4-BC', 'RF_Remap_0.05-MCL', 'absPCC_Remap_0.5-BC', 'absPCC_Remap-BC', 'MI_Remap-MCL', 'RF_Remap_25000-MCL', 'RF_Remap_0.05-BC', 'RF_Remap_0.1-MCL']	78.96166086261219	9.0
PF3D7_1358900-GO:0006412	[0.0009425286356197931, 1.633879852999778e-07, 0.0053570739974457965, 9.377009869723119e-11, 4.866535900362056e-13, 8.490759268016194e-12, 0.028828016662965264, 8.912824692786373e-13, 0.00012401395612780951, 3.792686211256747e-05, 6.62896274505099e-05, 5.2592720727272736e-08]	['MI_Remap-BC', 'absPCC_Remap_0.3-BC', 'absPCC_Remap_0.4-BC', 'absPCC_Remap_0.5-BC', 'RF_Remap_0.05-MCL', 'absPCC_Remap-MCL', 'absPCC_Remap-BC', 'MI_Remap-MCL', 'Consensus_Remap-BC', 'RF_Remap_0.05-BC', 'RF_Remap_0.1-BC', 'RF_Remap_0.1-MCL']	78.87070803070966	12.0
PF3D7_0104200-GO:0030260	[1.7743819282831234e-07, 1.1558022592771086e-06, 9.105893357999528e-08, 5.985863284569524e-07, 3.698734170677618e-20, 0.01515485904290102, 2.322248216045421e-15, 2.5312494843297172e-05, 3.340819961610649e-07, 1.1119674833783709e-06]	['RF_Remap_0.05-MCL', 'RF_Remap_25000-BC', 'absPCC_Remap-BC', 'MI_Remap-MCL', 'Consensus_Remap-MCL', 'absPCC_Remap_0.3-MCL', 'RF_Remap-BC', 'RF_Remap_0.1-BC', 'RF_Remap_0.1-MCL', 'RF_Remap-MCL']	78.8638262316306	10.0
PF3D7_0631800-GO:0006412	[1.1808553504124075e-17, 0.03630172846376048, 0.0017666596951138017, 0.00012401395612780951, 2.780010070264064e-12, 1.7210063306024094e-21, 3.46889673798875e-11, 0.0008070763821717018, 1.9736181782608697e-08]	['RF_Remap_0.05-MCL', 'RF_Remap_25000-BC', 'MI_Remap-MCL', 'Consensus_Remap-BC', 'Consensus_Remap-MCL', 'RF_Remap_0.05-BC', 'RF_Remap_0.1-BC', 'RF_Remap_0.1-MCL', 'RF_Remap-MCL']	78.6050545471679	9.0
PF3D7_1415000-GO:0020033	[6.300403957420162e-05, 4.6889252521100915e-17, 0.0002656631533961911, 9.27723881407661e-08, 2.108596891719745e-05, 1.0046244067244015e-10, 1.5604407483870968e-05, 2.1338381757523645e-08, 3.9066609636272035e-06, 1.8732302578438663e-15]	['MI_Remap-BC', 'RF_Remap_0.05-MCL', 'absPCC_Remap_0.5-BC', 'RF_Remap_25000-BC', 'AdaL_Remap-BC', 'RF_Remap_25000-MCL', 'RF_Remap_0.05-BC', 'RF_Remap_0.1-BC', 'RF_Remap_0.1-MCL', 'RF_Remap-MCL']	78.42500529773271	10.0
PF3D7_0919400-GO:0009405	[4.056450359124088e-14, 0.016451880543970992, 0.0002593452322257625, 1.9370021654694942e-06, 2.4508354304471333e-06, 8.294742589496608e-08, 0.0017076726211764704, 7.16046915146313e-11, 1.819682781018119e-07, 1.2212158691652468e-09, 1.0046244067244015e-10, 0.0028126858563508857]	['MI_Remap-BC', 'absPCC_Remap_0.3-BC', 'absPCC_Remap_0.4-BC', 'absPCC_Remap_0.5-BC', 'RF_Remap_0.05-MCL', 'RF_Remap_25000-BC', 'absPCC_Remap-BC', 'RF_Remap_25000-MCL', 'RF_Remap-BC', 'RF_Remap_0.05-BC', 'RF_Remap_0.1-BC', 'RF_Remap_0.1-MCL']	78.28125367662722	12.0
PF3D7_1034900-GO:0020033	[9.27723881407661e-08, 2.108596891719745e-05, 1.0046244067244015e-10, 1.5604407483870968e-05, 2.1338381757523645e-08, 3.9066609636272035e-06, 1.8732302578438663e-15, 1.906592621130221e-24]	['RF_Remap_0.05-MCL', 'RF_Remap_25000-BC', 'Consensus_Remap-MCL', 'RF_Remap_25000-MCL', 'RF_Remap_0.05-BC', 'RF_Remap_0.1-BC', 'RF_Remap_0.1-MCL', 'RF_Remap-MCL']	78.03952041838411	8.0
PF3D7_0713100-GO:0016337	[0.0036072235476166978, 1.0455902474494876e-06, 0.002336347469729897, 1.1226969240086516e-08, 5.48348882744283e-07, 4.191812983316901e-07, 8.882000030902945e-08, 3.806082736179775e-13, 3.9301908842063644e-07, 4.998893605093304e-21]	['RF_Remap_0.05-MCL', 'RF_Remap_25000-BC', 'Consensus_Remap-BC', 'Consensus_Remap-MCL', 'RF_Remap_25000-MCL', 'AdaL_Remap-MCL', 'RF_Remap_0.05-BC', 'RF_Remap_0.1-BC', 'RF_Remap_0.1-MCL', 'RF_Remap-MCL']	77.82093005916994	10.0
PF3D7_1013200-GO:0030260	[1.7743819282831234e-07, 0.0055942120499372795, 1.1558022592771086e-06, 0.02559189660167132, 0.009080503052457866, 5.985863284569524e-07, 3.698734170677618e-20, 2.322248216045421e-15, 2.5312494843297172e-05, 3.340819961610649e-07, 0.012004308568461302, 1.1119674833783709e-06]	['absPCC_Remap_0.3-BC', 'absPCC_Remap_0.4-BC', 'RF_Remap_0.05-MCL', 'RF_Remap_25000-BC', 'absPCC_Remap-BC', 'MI_Remap-MCL', 'Consensus_Remap-BC', 'Consensus_Remap-MCL', 'absPCC_Remap_0.3-MCL', 'RF_Remap-BC', 'RF_Remap_0.1-MCL', 'RF_Remap-MCL']	77.81041223687801	12.0
PF3D7_0523800-GO:0006412	[4.710361546919431e-19, 9.516817538181815e-23, 0.03630172846376048, 4.1988497479696093e-07, 0.00012401395612780951, 6.62896274505099e-05, 3.46889673798875e-11, 0.0008070763821717018, 1.9736181782608697e-08]	['RF_Remap_0.05-MCL', 'RF_Remap_25000-BC', 'MI_Remap-MCL', 'Consensus_Remap-BC', 'Consensus_Remap-MCL', 'absPCC_Remap_0.3-MCL', 'RF_Remap_0.05-BC', 'RF_Remap_0.1-MCL', 'RF_Remap-MCL']	77.50811108873187	9.0
PF3D7_1441300-GO:0030260	[1.4642317743157897e-08, 7.362749689218829e-08, 9.105893357999528e-08, 4.2568968816597506e-10, 9.64352909063214e-06, 3.043329089103913e-11, 2.322248216045421e-15, 2.8477818973821992e-05, 1.270105423612573e-07, 4.3290501988304095e-05]	['absPCC_Remap_0.3-BC', 'absPCC_Remap_0.4-BC', 'RF_Remap_25000-BC', 'absPCC_Remap-BC', 'Consensus_Remap-BC', 'RF_Remap-BC', 'RF_Remap_0.05-BC', 'RF_Remap_0.1-BC', 'RF_Remap_0.1-MCL', 'RF_Remap-MCL']	77.35070177974659	10.0
PF3D7_0503400-GO:0030260	[0.0037388015760143603, 1.4642317743157897e-08, 7.362749689218829e-08, 6.178410120635728e-07, 9.105893357999528e-08, 3.698734170677618e-20, 2.322248216045421e-15, 1.270105423612573e-07, 2.0404409641805425e-06]	['MI_Remap-BC', 'absPCC_Remap_0.3-BC', 'absPCC_Remap_0.4-BC', 'absPCC_Remap_0.5-BC', 'RF_Remap_0.05-MCL', 'absPCC_Remap-BC', 'Consensus_Remap-BC', 'RF_Remap_0.1-MCL', 'RF_Remap-MCL']	77.29689286490435	9.0
PF3D7_1322500-GO:0006412	[1.633879852999778e-07, 2.9293711042375283e-08, 1.3095232735495827e-20, 7.843699489776047e-05, 0.020273281359919498, 3.8380438791910115e-21, 7.056733734269439e-05, 3.875961376192157e-06, 5.2592720727272736e-08]	['absPCC_Remap_0.3-BC', 'absPCC_Remap_0.4-BC', 'absPCC_Remap_0.5-BC', 'RF_Remap_25000-BC', 'absPCC_Remap-MCL', 'absPCC_Remap-BC', 'Consensus_Remap-BC', 'RF_Remap-BC', 'RF_Remap_0.05-BC']	77.25942852807414	9.0
PF3D7_1409300-GO:0030260	[0.0037388015760143603, 1.4642317743157897e-08, 7.362749689218829e-08, 0.01005124645503165, 0.002345250367567958, 9.64352909063214e-06, 3.698734170677618e-20, 1.4907481730175076e-05, 2.322248216045421e-15, 1.270105423612573e-07, 4.3290501988304095e-05]	['MI_Remap-BC', 'absPCC_Remap_0.3-BC', 'absPCC_Remap_0.4-BC', 'absPCC_Remap_0.5-BC', 'RF_Remap_0.05-MCL', 'absPCC_Remap-BC', 'Consensus_Remap-BC', 'RF_Remap_0.05-BC', 'RF_Remap_0.1-BC', 'RF_Remap_0.1-MCL', 'RF_Remap-MCL']	77.19037415471209	11.0
PF3D7_0203700-GO:0006412	[2.8970944650571787e-11, 1.1808553504124075e-17, 2.9293711042375283e-08, 1.3095232735495827e-20, 7.333414109785201e-06, 0.020273281359919498, 0.00012401395612780951, 6.62896274505099e-05, 5.2592720727272736e-08]	['MI_Remap-BC', 'absPCC_Remap_0.4-BC', 'RF_Remap_0.05-MCL', 'absPCC_Remap_0.5-BC', 'absPCC_Remap-MCL', 'absPCC_Remap-BC', 'MI_Remap-MCL', 'Consensus_Remap-BC', 'RF_Remap_0.1-MCL']	77.07388099111665	9.0
PF3D7_1314900-GO:0006412	[3.806082736179775e-13, 1.633879852999778e-07, 3.4246828937799036e-09, 4.866535900362056e-13, 7.843699489776047e-05, 0.020273281359919498, 0.00012401395612780951, 6.62896274505099e-05, 3.875961376192157e-06, 3.46889673798875e-11, 5.2592720727272736e-08]	['MI_Remap-BC', 'absPCC_Remap_0.4-BC', 'RF_Remap_0.05-MCL', 'absPCC_Remap_0.5-BC', 'absPCC_Remap-MCL', 'absPCC_Remap-BC', 'MI_Remap-MCL', 'Consensus_Remap-BC', 'RF_Remap-BC', 'RF_Remap_0.1-MCL', 'RF_Remap-MCL']	77.0186037762432	11.0
PF3D7_0817500-GO:0006412	[4.710361546919431e-19, 2.981763690566038e-19, 1.5387312e-14, 0.00012401395612780951, 6.62896274505099e-05, 3.46889673798875e-11, 1.9736181782608697e-08]	['RF_Remap_0.05-MCL', 'RF_Remap_25000-BC', 'MI_Remap-MCL', 'Consensus_Remap-MCL', 'RF_Remap_0.05-BC', 'RF_Remap_0.1-MCL', 'RF_Remap-MCL']	76.91493912636894	7.0
PF3D7_0911800-GO:0030260	[1.4642317743157897e-08, 7.362749689218829e-08, 6.8274192965562725e-06, 9.105893357999528e-08, 3.698734170677618e-20, 2.322248216045421e-15, 2.8477818973821992e-05, 1.270105423612573e-07, 8.278222616210687e-05]	['absPCC_Remap_0.3-BC', 'absPCC_Remap_0.4-BC', 'absPCC_Remap_0.5-BC', 'RF_Remap_0.05-MCL', 'absPCC_Remap-BC', 'Consensus_Remap-MCL', 'RF_Remap-BC', 'RF_Remap_0.1-MCL', 'RF_Remap-MCL']	76.7635256476855	9.0
PF3D7_0732200-GO:0051276	[5.484309677419353e-07, 2.309578358877739e-05, 7.0468421372238425e-09, 0.01719429046953765, 7.0468421372238425e-09, 2.5935148224396966e-07, 1.4551451009174313e-05, 5.484309677419353e-07, 2.5935148224396966e-07, 0.009626188274204308, 1.0826394135048232e-07, 1.0826394135048232e-07, 0.009626188274204308, 9.142622000827471e-06]	['RF_Remap_0.05-MCL', 'RF_Remap_25000-BC', 'absPCC_Remap-MCL', 'AdaL_Remap-BC', 'absPCC_Remap-BC', 'MI_Remap-MCL', 'Consensus_Remap-BC', 'Consensus_Remap-MCL', 'RF_Remap_25000-MCL', 'AdaL_Remap-MCL', 'RF_Remap_0.05-BC', 'RF_Remap_0.1-BC', 'RF_Remap_0.1-MCL', 'RF_Remap-MCL']	76.23921910984018	14.0
PF3D7_1457200-GO:0006412	[0.036636445826978704, 0.0010152857261698444, 0.03465577395353511, 0.0027892670804492963, 0.0005814942525887628, 0.036636445826978704, 8.278222616210687e-05, 6.5397220661796324e-06, 3.9705992974883716e-22, 0.00012401395612780951, 2.780010070264064e-12, 6.62896274505099e-05, 8.716992806527183e-08, 0.0015644823703703705, 0.0011872045233787744]	['MI_Remap-BC', 'absPCC_Remap_0.3-BC', 'RF_Remap_0.05-MCL', 'RF_Remap_25000-BC', 'absPCC_Remap-BC', 'MI_Remap-MCL', 'Consensus_Remap-BC', 'Consensus_Remap-MCL', 'RF_Remap_25000-MCL', 'RF_Remap_0.1-MCL', 'absPCC_Remap_0.3-MCL', 'RF_Remap_0.05-BC', 'RF_Remap_0.1-BC', 'absPCC_Remap_0.4-MCL', 'RF_Remap-MCL']	76.21519605161099	15.0
PF3D7_1107800-GO:0030260	[7.831609595549374e-06, 0.0027400435070343275, 9.105893357999528e-08, 4.2568968816597506e-10, 2.015420521791429e-06, 3.698734170677618e-20, 2.322248216045421e-15, 3.340819961610649e-07, 1.618340276957001e-06]	['RF_Remap_0.05-MCL', 'absPCC_Remap_0.5-BC', 'RF_Remap_25000-BC', 'absPCC_Remap-BC', 'MI_Remap-MCL', 'Consensus_Remap-BC', 'RF_Remap_0.05-BC', 'RF_Remap_0.1-MCL', 'RF_Remap-MCL']	76.1087254728973	9.0
PF3D7_1104800-GO:0006412	[1.1808553504124075e-17, 3.2032624872354074e-14, 0.00012401395612780951, 6.62896274505099e-05, 3.875961376192157e-06, 3.46889673798875e-11, 0.0015644823703703705, 2.7642702185970635e-18]	['RF_Remap_0.05-MCL', 'MI_Remap-MCL', 'Consensus_Remap-BC', 'Consensus_Remap-MCL', 'RF_Remap-BC', 'RF_Remap_0.05-BC', 'RF_Remap_0.1-MCL', 'RF_Remap-MCL']	74.7427726491337	8.0
PF3D7_1009000-GO:0006412	[2.889710721780432e-07, 1.1808553504124075e-17, 9.377009869723119e-11, 1.3095232735495827e-20, 7.843699489776047e-05, 0.020273281359919498, 0.00012401395612780951, 6.62896274505099e-05, 5.2592720727272736e-08]	['absPCC_Remap_0.4-BC', 'RF_Remap_0.05-MCL', 'absPCC_Remap_0.5-BC', 'absPCC_Remap-MCL', 'AdaL_Remap-BC', 'absPCC_Remap-BC', 'MI_Remap-MCL', 'Consensus_Remap-BC', 'RF_Remap_0.1-MCL']	74.54048456169437	9.0
PF3D7_0924000-GO:0030260	[7.831609595549374e-06, 6.7197533513127156e-06, 5.985863284569524e-07, 3.2633967767441857e-10, 3.698734170677618e-20, 0.0004266361887449392, 2.322248216045421e-15, 2.5312494843297172e-05, 3.340819961610649e-07]	['RF_Remap_0.05-MCL', 'RF_Remap_25000-BC', 'absPCC_Remap-BC', 'MI_Remap-MCL', 'RF_Remap-BC', 'RF_Remap_0.05-BC', 'RF_Remap_0.1-BC', 'RF_Remap_0.1-MCL', 'RF_Remap-MCL']	74.4967914914117	9.0
PF3D7_0302300-GO:0020033	[6.0008962813186795e-05, 2.8843022431093115e-26, 2.3547275294117656e-13, 7.0911731607164925e-12, 7.914341969153166e-05, 0.004767090010123582, 9.218570806067677e-11, 0.009626188274204308, 0.0035224729074013056]	['MI_Remap-BC', 'absPCC_Remap_0.4-BC', 'RF_Remap_0.05-MCL', 'absPCC_Remap_0.5-BC', 'absPCC_Remap-BC', 'MI_Remap-MCL', 'RF_Remap_25000-MCL', 'RF_Remap_0.05-BC', 'RF_Remap_0.1-MCL']	74.46745058722112	9.0
PF3D7_1242000-GO:0009405	[0.016451880543970992, 0.0002593452322257625, 0.02162104030671024, 8.294742589496608e-08, 1.261801656230032e-07, 7.16046915146313e-11, 1.819682781018119e-07, 1.2212158691652468e-09, 1.0046244067244015e-10, 0.0028126858563508857, 2.322248216045421e-15]	['absPCC_Remap_0.3-BC', 'absPCC_Remap_0.4-BC', 'RF_Remap_0.05-MCL', 'RF_Remap_25000-BC', 'absPCC_Remap-BC', 'RF_Remap_25000-MCL', 'RF_Remap-BC', 'RF_Remap_0.05-BC', 'RF_Remap_0.1-BC', 'RF_Remap_0.1-MCL', 'RF_Remap-MCL']	73.9964723966537	11.0
PF3D7_0729400-GO:0006412	[2.8970944650571787e-11, 1.1808553504124075e-17, 4.866535900362056e-13, 7.333414109785201e-06, 0.020273281359919498, 0.03630172846376048, 0.00012401395612780951, 6.62896274505099e-05, 3.46889673798875e-11, 5.2592720727272736e-08]	['MI_Remap-BC', 'RF_Remap_0.05-MCL', 'absPCC_Remap_0.5-BC', 'RF_Remap_25000-BC', 'absPCC_Remap-MCL', 'absPCC_Remap-BC', 'MI_Remap-MCL', 'Consensus_Remap-BC', 'RF_Remap_0.1-MCL', 'RF_Remap-MCL']	73.87042999833645	10.0
PF3D7_1308000-GO:0030260	[1.4642317743157897e-08, 7.362749689218829e-08, 6.8274192965562725e-06, 9.105893357999528e-08, 0.04846063142634836, 3.698734170677618e-20, 2.322248216045421e-15, 1.270105423612573e-07, 4.3290501988304095e-05]	['absPCC_Remap_0.3-BC', 'absPCC_Remap_0.4-BC', 'absPCC_Remap_0.5-BC', 'RF_Remap_0.05-MCL', 'absPCC_Remap-BC', 'Consensus_Remap-BC', 'RF_Remap_0.05-BC', 'RF_Remap_0.1-MCL', 'RF_Remap-MCL']	73.81418778346655	9.0
PF3D7_0322500-GO:0030260	[1.0478574603516999e-11, 1.4642317743157897e-08, 7.362749689218829e-08, 6.8274192965562725e-06, 9.105893357999528e-08, 3.0376198311777825e-07, 2.322248216045421e-15, 0.0005649573384037143, 1.270105423612573e-07, 4.3290501988304095e-05]	['absPCC_Remap_0.3-BC', 'absPCC_Remap_0.4-BC', 'absPCC_Remap_0.5-BC', 'absPCC_Remap-BC', 'MI_Remap-MCL', 'Consensus_Remap-BC', 'RF_Remap-BC', 'RF_Remap_0.1-BC', 'RF_Remap_0.1-MCL', 'RF_Remap-MCL']	73.81277868816521	10.0
PF3D7_0211600-GO:0030260	[1.4642317743157897e-08, 7.362749689218829e-08, 6.178410120635728e-07, 9.105893357999528e-08, 3.698734170677618e-20, 2.322248216045421e-15, 2.8477818973821992e-05, 1.270105423612573e-07]	['absPCC_Remap_0.3-BC', 'absPCC_Remap_0.4-BC', 'absPCC_Remap_0.5-BC', 'RF_Remap_0.05-MCL', 'absPCC_Remap-BC', 'RF_Remap-BC', 'RF_Remap_0.1-MCL', 'RF_Remap-MCL']	73.7248425908976	8.0
PF3D7_0603300-GO:0006412	[4.710361546919431e-19, 7.91616218121547e-10, 1.633879852999778e-07, 0.020273281359919498, 6.62896274505099e-05, 3.875961376192157e-06, 3.46889673798875e-11, 2.7642702185970635e-18]	['absPCC_Remap_0.4-BC', 'absPCC_Remap-MCL', 'absPCC_Remap-BC', 'MI_Remap-MCL', 'Consensus_Remap-MCL', 'RF_Remap-BC', 'RF_Remap_0.1-MCL', 'RF_Remap-MCL']	73.51669002278648	8.0
PF3D7_0910600-GO:0030260	[0.0019104793129849976, 1.7743819282831234e-07, 0.01684576703805823, 9.105893357999528e-08, 0.017545261160087037, 3.698734170677618e-20, 0.004189009975701798, 2.322248216045421e-15, 2.5312494843297172e-05, 3.340819961610649e-07, 1.1119674833783709e-06]	['absPCC_Remap_0.4-BC', 'RF_Remap_0.05-MCL', 'RF_Remap_25000-BC', 'AdaL_Remap-BC', 'absPCC_Remap-BC', 'MI_Remap-MCL', 'Consensus_Remap-MCL', 'RF_Remap-BC', 'RF_Remap_0.1-BC', 'RF_Remap_0.1-MCL', 'RF_Remap-MCL']	73.51048410388368	11.0
PF3D7_1372400-GO:0016337	[0.014859717579411081, 1.0455902474494876e-06, 1.0585520497827221e-06, 5.9053539650061605e-08, 5.48348882744283e-07, 4.191812983316901e-07, 8.882000030902945e-08, 3.806082736179775e-13, 4.998893605093304e-21]	['absPCC_Remap_0.4-BC', 'RF_Remap_0.05-MCL', 'RF_Remap_25000-BC', 'Consensus_Remap-MCL', 'RF_Remap_25000-MCL', 'RF_Remap_0.05-BC', 'RF_Remap_0.1-BC', 'RF_Remap_0.1-MCL', 'RF_Remap-MCL']	73.42334801924403	9.0
PF3D7_1304900-GO:0006412	[1.633879852999778e-07, 0.0053570739974457965, 9.377009869723119e-11, 8.490759268016194e-12, 0.020273281359919498, 2.914172028463285e-08, 0.0010152857261698444, 0.00012401395612780951, 0.00567642641561915, 6.62896274505099e-05, 1.2723919137391304e-08, 2.4034747393754763e-13]	['absPCC_Remap_0.3-BC', 'absPCC_Remap_0.4-BC', 'RF_Remap_0.05-MCL', 'RF_Remap_25000-BC', 'absPCC_Remap-MCL', 'absPCC_Remap-BC', 'MI_Remap-MCL', 'Consensus_Remap-BC', 'Consensus_Remap-MCL', 'RF_Remap_0.05-BC', 'RF_Remap_0.1-BC', 'RF_Remap_0.1-MCL']	73.22436220738518	12.0
PF3D7_1415000-GO:0016337	[0.00036005947323083237, 2.299860375325804e-14, 2.31418201604626e-05, 1.0455902474494876e-06, 1.0585520497827221e-06, 5.9053539650061605e-08, 5.48348882744283e-07, 4.191812983316901e-07, 8.882000030902945e-08, 3.806082736179775e-13]	['MI_Remap-BC', 'RF_Remap_0.05-MCL', 'absPCC_Remap_0.5-BC', 'RF_Remap_25000-BC', 'AdaL_Remap-BC', 'RF_Remap_25000-MCL', 'RF_Remap_0.05-BC', 'RF_Remap_0.1-BC', 'RF_Remap_0.1-MCL', 'RF_Remap-MCL']	73.01175924127813	10.0
PF3D7_0713100-GO:0098609	[0.004561457277058086, 3.415619534893247e-06, 0.009418727868380829, 2.7502245594533027e-08, 1.2370799717978852e-06, 1.0885099178069515e-06, 2.2786872176348266e-07, 2.5155250281167106e-12, 9.382880257151422e-07, 3.698734170677618e-20]	['RF_Remap_0.05-MCL', 'RF_Remap_25000-BC', 'Consensus_Remap-BC', 'Consensus_Remap-MCL', 'RF_Remap_25000-MCL', 'AdaL_Remap-MCL', 'RF_Remap_0.05-BC', 'RF_Remap_0.1-BC', 'RF_Remap_0.1-MCL', 'RF_Remap-MCL']	72.96613367598493	10.0
PF3D7_0520500-GO:0030260	[1.7743819282831234e-07, 5.985863284569524e-07, 0.00010820921447832168, 3.2633967767441857e-10, 3.698734170677618e-20, 2.322248216045421e-15, 3.340819961610649e-07, 1.1119674833783709e-06]	['RF_Remap_0.05-MCL', 'RF_Remap_25000-BC', 'MI_Remap-MCL', 'Consensus_Remap-MCL', 'RF_Remap_25000-MCL', 'RF_Remap_0.05-BC', 'RF_Remap_0.1-MCL', 'RF_Remap-MCL']	72.92198505928518	8.0
PF3D7_0308200-GO:0006412	[1.1808553504124075e-17, 0.00969065571156076, 9.377009869723119e-11, 1.3095232735495827e-20, 8.490759268016194e-12, 0.020273281359919498, 0.00012401395612780951, 5.2592720727272736e-08]	['absPCC_Remap_0.3-BC', 'absPCC_Remap_0.4-BC', 'absPCC_Remap_0.5-BC', 'RF_Remap_0.05-MCL', 'absPCC_Remap-MCL', 'absPCC_Remap-BC', 'MI_Remap-MCL', 'Consensus_Remap-BC']	72.80200576366624	8.0
PF3D7_0811000-GO:0030260	[1.4642317743157897e-08, 0.0007471416124231097, 0.01005124645503165, 9.105893357999528e-08, 3.649560372117264e-08, 3.043329089103913e-11, 2.322248216045421e-15, 2.8477818973821992e-05, 1.270105423612573e-07, 4.3290501988304095e-05, 8.278222616210687e-05]	['absPCC_Remap_0.3-BC', 'absPCC_Remap_0.4-BC', 'absPCC_Remap_0.5-BC', 'absPCC_Remap-BC', 'Consensus_Remap-BC', 'Consensus_Remap-MCL', 'RF_Remap-BC', 'RF_Remap_0.05-BC', 'RF_Remap_0.1-BC', 'RF_Remap_0.1-MCL', 'RF_Remap-MCL']	72.47527044000634	11.0
PF3D7_1218300-GO:0030260	[0.0002840867462686567, 0.017545261160087037, 6.7197533513127156e-06, 3.649560372117264e-08, 3.698734170677618e-20, 0.0004266361887449392, 2.322248216045421e-15, 2.5312494843297172e-05, 3.340819961610649e-07, 3.732959794903098e-06]	['absPCC_Remap_0.3-BC', 'RF_Remap_0.05-MCL', 'absPCC_Remap_0.5-BC', 'RF_Remap_25000-BC', 'absPCC_Remap-BC', 'Consensus_Remap-BC', 'RF_Remap-BC', 'RF_Remap_0.1-BC', 'RF_Remap_0.1-MCL', 'RF_Remap-MCL']	71.84953452044884	10.0
PF3D7_1402100-GO:0030260	[9.105893357999528e-08, 4.2568968816597506e-10, 1.1212260651443804e-05, 3.698734170677618e-20, 8.167715892000002e-07, 2.322248216045421e-15, 0.00016041589501632206, 3.340819961610649e-07]	['RF_Remap_0.05-MCL', 'RF_Remap_25000-BC', 'absPCC_Remap-BC', 'RF_Remap-BC', 'RF_Remap_0.05-BC', 'RF_Remap_0.1-BC', 'RF_Remap_0.1-MCL', 'RF_Remap-MCL']	71.78672827404492	8.0
PF3D7_1034900-GO:0016337	[1.0455902474494876e-06, 1.0585520497827221e-06, 5.9053539650061605e-08, 5.48348882744283e-07, 4.191812983316901e-07, 8.882000030902945e-08, 3.806082736179775e-13, 4.998893605093304e-21]	['RF_Remap_0.05-MCL', 'RF_Remap_25000-BC', 'Consensus_Remap-MCL', 'RF_Remap_25000-MCL', 'RF_Remap_0.05-BC', 'RF_Remap_0.1-BC', 'RF_Remap_0.1-MCL', 'RF_Remap-MCL']	71.59535857463973	8.0
PF3D7_1331000-GO:0030260	[7.831609595549374e-06, 0.000382525079377412, 0.0007948232472539625, 6.178410120635728e-07, 9.105893357999528e-08, 3.649560372117264e-08, 3.698734170677618e-20, 2.322248216045421e-15, 2.5312494843297172e-05]	['absPCC_Remap_0.3-BC', 'absPCC_Remap_0.4-BC', 'absPCC_Remap_0.5-BC', 'RF_Remap_0.05-MCL', 'RF_Remap_25000-BC', 'absPCC_Remap-BC', 'MI_Remap-MCL', 'RF_Remap-BC', 'RF_Remap_0.1-MCL']	70.97348194031989	9.0
PF3D7_1428300-GO:0006412	[4.8455393461594944e-06, 1.633879852999778e-07, 0.0002131876823632385, 8.490759268016194e-12, 0.020273281359919498, 2.054690764485981e-05, 8.227244882338246e-07, 0.00012401395612780951, 0.0011872045233787744, 6.62896274505099e-05, 1.2723919137391304e-08, 2.4034747393754763e-13]	['MI_Remap-BC', 'RF_Remap_0.05-MCL', 'absPCC_Remap_0.5-BC', 'RF_Remap_25000-BC', 'absPCC_Remap-MCL', 'absPCC_Remap-BC', 'MI_Remap-MCL', 'Consensus_Remap-BC', 'Consensus_Remap-MCL', 'RF_Remap_0.05-BC', 'RF_Remap_0.1-BC', 'RF_Remap_0.1-MCL']	70.83390203571919	12.0
PF3D7_0102500-GO:0035891	[0.006853523196079829, 0.0003849446787185705, 3.433059467700831e-05, 9.533282078143083e-05, 1.436249623800052e-05, 0.0008809280528855315, 1.1674476615833445e-05, 0.010457854939149904, 0.02815953964402935, 0.02343252613536836, 1.7456261749810462e-05, 1.7449160183381088e-05, 0.00012401395612780951, 6.550821467102063e-05, 2.054472306481037e-06, 0.00010997900105694084, 0.012388348840022887, 0.0008609…	['absPCC_Remap_0.3-BC', 'MI_Remap-MCL', 'RF_Remap_0.1-MCL', 'RF_Remap-MCL', 'MI_Remap-BC', 'absPCC_Remap_0.5-BC', 'Consensus_Remap-BC', 'absPCC_Remap_0.3-MCL', 'RF_Remap-BC', 'RF_Remap_0.05-MCL', 'RF_Remap_25000-BC', 'absPCC_Remap-BC', 'absPCC_Remap_0.4-MCL', 'absPCC_Remap_0.4-BC', 'absPCC_Remap-MCL', 'Consensus_Remap-MCL', 'absPCC_Remap_0.5-MCL', 'RF_Remap_25000-MCL', 'RF_Remap_0.05-BC', 'RF_Rem…	70.75522610952352	20.0
PF3D7_0402300-GO:0035891	[0.006853523196079829, 0.0003849446787185705, 3.433059467700831e-05, 9.533282078143083e-05, 1.436249623800052e-05, 0.0008809280528855315, 1.1674476615833445e-05, 0.010457854939149904, 0.03321343069380972, 0.02343252613536836, 1.7456261749810462e-05, 1.7449160183381088e-05, 0.00012401395612780951, 6.550821467102063e-05, 2.054472306481037e-06, 0.00010997900105694084, 0.012388348840022887, 0.0008609…	['absPCC_Remap_0.3-BC', 'MI_Remap-MCL', 'RF_Remap_0.1-MCL', 'RF_Remap-MCL', 'MI_Remap-BC', 'absPCC_Remap_0.5-BC', 'Consensus_Remap-BC', 'absPCC_Remap_0.3-MCL', 'RF_Remap-BC', 'RF_Remap_0.05-MCL', 'RF_Remap_25000-BC', 'absPCC_Remap-BC', 'absPCC_Remap_0.4-MCL', 'absPCC_Remap_0.4-BC', 'absPCC_Remap-MCL', 'Consensus_Remap-MCL', 'absPCC_Remap_0.5-MCL', 'RF_Remap_25000-MCL', 'RF_Remap_0.05-BC', 'RF_Rem…	70.68353792292703	20.0
PF3D7_1136900-GO:0035891	[0.006853523196079829, 0.0003849446787185705, 3.433059467700831e-05, 9.533282078143083e-05, 1.436249623800052e-05, 0.0008809280528855315, 1.1674476615833445e-05, 0.010457854939149904, 0.02815953964402935, 0.02343252613536836, 2.1782717652647204e-05, 1.7449160183381088e-05, 0.00012401395612780951, 6.550821467102063e-05, 2.054472306481037e-06, 0.00010997900105694084, 0.012388348840022887, 0.0008609…	['absPCC_Remap_0.3-BC', 'MI_Remap-MCL', 'RF_Remap_0.1-MCL', 'RF_Remap-MCL', 'MI_Remap-BC', 'absPCC_Remap_0.5-BC', 'Consensus_Remap-BC', 'absPCC_Remap_0.3-MCL', 'RF_Remap-BC', 'RF_Remap_0.05-MCL', 'RF_Remap_25000-BC', 'absPCC_Remap-BC', 'absPCC_Remap_0.4-MCL', 'absPCC_Remap_0.4-BC', 'absPCC_Remap-MCL', 'Consensus_Remap-MCL', 'absPCC_Remap_0.5-MCL', 'RF_Remap_25000-MCL', 'RF_Remap_0.05-BC', 'RF_Rem…	70.65906529269941	20.0
PF3D7_1143100-GO:0035891	[0.006853523196079829, 0.0003849446787185705, 3.433059467700831e-05, 9.533282078143083e-05, 1.436249623800052e-05, 0.0008809280528855315, 1.1674476615833445e-05, 0.010457854939149904, 0.02815953964402935, 0.02343252613536836, 2.1782717652647204e-05, 1.7449160183381088e-05, 0.00012401395612780951, 6.550821467102063e-05, 2.054472306481037e-06, 0.00010997900105694084, 0.02170969944731101, 0.00086094…	['absPCC_Remap_0.3-BC', 'MI_Remap-MCL', 'RF_Remap_0.1-MCL', 'RF_Remap-MCL', 'MI_Remap-BC', 'absPCC_Remap_0.5-BC', 'Consensus_Remap-BC', 'absPCC_Remap_0.3-MCL', 'RF_Remap-BC', 'RF_Remap_0.05-MCL', 'RF_Remap_25000-BC', 'absPCC_Remap-BC', 'absPCC_Remap_0.4-MCL', 'absPCC_Remap_0.4-BC', 'absPCC_Remap-MCL', 'Consensus_Remap-MCL', 'absPCC_Remap_0.5-MCL', 'RF_Remap_25000-MCL', 'RF_Remap_0.05-BC', 'RF_Rem…	70.41542490768124	20.0
PF3D7_0900900-GO:0006412	[1.1808553504124075e-17, 1.633879852999778e-07, 3.8380438791910115e-21, 0.00012401395612780951, 6.62896274505099e-05, 3.46889673798875e-11, 1.9736181782608697e-08]	['RF_Remap_0.05-MCL', 'RF_Remap_25000-BC', 'absPCC_Remap-BC', 'MI_Remap-MCL', 'Consensus_Remap-MCL', 'RF_Remap_0.1-MCL', 'RF_Remap-MCL']	70.38010259621282	7.0
PF3D7_0320300-GO:0006412	[5.335538535133017e-05, 1.633879852999778e-07, 3.290626499221588e-05, 3.4246828937799036e-09, 8.174617020794641e-12, 8.490759268016194e-12, 0.020273281359919498, 8.912824692786373e-13, 0.00012401395612780951, 0.00567642641561915, 6.62896274505099e-05]	['MI_Remap-BC', 'absPCC_Remap_0.3-BC', 'absPCC_Remap_0.4-BC', 'absPCC_Remap_0.5-BC', 'RF_Remap_0.05-MCL', 'absPCC_Remap-MCL', 'absPCC_Remap-BC', 'MI_Remap-MCL', 'RF_Remap_0.05-BC', 'RF_Remap_0.1-BC', 'RF_Remap_0.1-MCL']	70.24035815842666	11.0
PF3D7_0524700-GO:0020035	[2.7714084605665908e-17, 0.017160979623518962, 4.9605799775764685e-09, 2.9986980428779303e-12, 0.0019955100300686475, 2.943485375206612e-10, 0.000626121061598914, 3.2895234466261596e-17]	['MI_Remap-BC', 'RF_Remap_0.05-MCL', 'absPCC_Remap_0.5-BC', 'RF_Remap_25000-BC', 'RF_Remap_0.05-BC', 'RF_Remap_0.1-BC', 'RF_Remap_0.1-MCL', 'RF_Remap-MCL']	70.06758509715274	8.0
PF3D7_1466400-GO:0006412	[4.710361546919431e-19, 8.490759268016194e-12, 0.020273281359919498, 3.8380438791910115e-21, 0.00012401395612780951, 6.62896274505099e-05, 3.46889673798875e-11]	['RF_Remap_0.05-MCL', 'RF_Remap_25000-BC', 'absPCC_Remap-MCL', 'absPCC_Remap-BC', 'MI_Remap-MCL', 'RF_Remap_0.1-MCL', 'RF_Remap-MCL']	70.0518577336442	7.0
PF3D7_1441000-GO:0006412	[1.1808553504124075e-17, 0.020273281359919498, 0.03630172846376048, 8.912824692786373e-13, 0.00012401395612780951, 4.9343034411384215e-20, 6.62896274505099e-05, 3.46889673798875e-11]	['RF_Remap_0.05-MCL', 'RF_Remap_25000-BC', 'absPCC_Remap-MCL', 'MI_Remap-MCL', 'RF_Remap_0.05-BC', 'RF_Remap_0.1-BC', 'RF_Remap_0.1-MCL', 'RF_Remap-MCL']	69.9626032165	8.0
PF3D7_0612600-GO:0030260	[0.0007948232472539625, 6.8274192965562725e-06, 9.105893357999528e-08, 4.928585901139693e-07, 3.2633967767441857e-10, 3.698734170677618e-20, 2.322248216045421e-15, 2.5312494843297172e-05]	['absPCC_Remap_0.4-BC', 'RF_Remap_0.05-MCL', 'absPCC_Remap_0.5-BC', 'RF_Remap_25000-BC', 'absPCC_Remap-BC', 'RF_Remap-BC', 'RF_Remap_0.05-BC', 'RF_Remap_0.1-MCL']	69.76246138373489	8.0
PF3D7_0424100-GO:0035891	[0.006853523196079829, 0.0003849446787185705, 3.433059467700831e-05, 9.533282078143083e-05, 1.436249623800052e-05, 0.0008809280528855315, 9.533282078143083e-05, 0.010457854939149904, 0.02815953964402935, 0.02343252613536836, 2.1782717652647204e-05, 1.7449160183381088e-05, 0.00012401395612780951, 6.550821467102063e-05, 2.054472306481037e-06, 0.00010997900105694084, 0.012388348840022887, 0.00086094…	['absPCC_Remap_0.3-BC', 'MI_Remap-MCL', 'RF_Remap_0.1-MCL', 'RF_Remap-MCL', 'MI_Remap-BC', 'absPCC_Remap_0.5-BC', 'Consensus_Remap-BC', 'absPCC_Remap_0.3-MCL', 'RF_Remap-BC', 'RF_Remap_0.05-MCL', 'RF_Remap_25000-BC', 'absPCC_Remap-BC', 'absPCC_Remap_0.4-MCL', 'absPCC_Remap_0.4-BC', 'absPCC_Remap-MCL', 'Consensus_Remap-MCL', 'absPCC_Remap_0.5-MCL', 'RF_Remap_25000-MCL', 'RF_Remap_0.05-BC', 'RF_Rem…	69.74706026885164	20.0
PF3D7_1315800-GO:0006412	[1.1808553504124075e-17, 0.00895357860318623, 0.044375624973705584, 0.03630172846376048, 0.00012401395612780951, 2.780010070264064e-12, 6.62896274505099e-05, 3.46889673798875e-11, 2.7642702185970635e-18]	['RF_Remap_0.05-MCL', 'RF_Remap_25000-BC', 'absPCC_Remap-BC', 'MI_Remap-MCL', 'Consensus_Remap-MCL', 'RF_Remap_0.1-MCL', 'RF_Remap_0.1-BC', 'absPCC_Remap_0.4-MCL', 'RF_Remap-MCL']	69.42800048496667	9.0
PF3D7_0919400-GO:0020035	[2.7714084605665908e-17, 0.0002277267152203913, 1.048635552400835e-06, 4.9605799775764685e-09, 0.0002023556351431392, 2.9986980428779303e-12, 1.2899930825017567e-05, 1.627791017529959e-08, 3.1353668741660206e-06, 0.045884674804587085]	['MI_Remap-BC', 'RF_Remap_0.05-MCL', 'absPCC_Remap_0.5-BC', 'RF_Remap_25000-BC', 'absPCC_Remap-BC', 'RF_Remap_25000-MCL', 'RF_Remap-BC', 'RF_Remap_0.05-BC', 'RF_Remap_0.1-BC', 'RF_Remap_0.1-MCL']	69.22053835400223	10.0
PF3D7_0214600-GO:0035891	[0.022240328804138117, 0.006853523196079829, 0.0003849446787185705, 3.433059467700831e-05, 9.533282078143083e-05, 1.436249623800052e-05, 0.0008809280528855315, 9.533282078143083e-05, 0.010457854939149904, 0.02815953964402935, 0.02343252613536836, 2.1782717652647204e-05, 1.7449160183381088e-05, 0.012490536751467713, 6.550821467102063e-05, 2.054472306481037e-06, 0.00010997900105694084, 0.0217096994…	['absPCC_Remap_0.3-BC', 'MI_Remap-MCL', 'RF_Remap_0.1-MCL', 'RF_Remap-MCL', 'MI_Remap-BC', 'absPCC_Remap_0.5-BC', 'Consensus_Remap-BC', 'absPCC_Remap_0.3-MCL', 'RF_Remap-BC', 'RF_Remap_0.05-MCL', 'RF_Remap_25000-BC', 'absPCC_Remap-BC', 'absPCC_Remap_0.4-MCL', 'absPCC_Remap_0.4-BC', 'absPCC_Remap-MCL', 'Consensus_Remap-MCL', 'absPCC_Remap_0.5-MCL', 'RF_Remap_25000-MCL', 'AdaL_Remap-MCL', 'RF_Remap…	69.15316814064829	21.0
PF3D7_0911100-GO:0035891	[0.006853523196079829, 0.0003849446787185705, 3.433059467700831e-05, 9.533282078143083e-05, 1.436249623800052e-05, 0.0008809280528855315, 1.1674476615833445e-05, 0.010457854939149904, 0.02815953964402935, 1.7456261749810462e-05, 1.7449160183381088e-05, 0.00012401395612780951, 6.550821467102063e-05, 2.054472306481037e-06, 0.00010997900105694084, 0.012388348840022887, 0.0008609489854447441, 0.00040…	['absPCC_Remap_0.3-BC', 'MI_Remap-MCL', 'RF_Remap_0.1-MCL', 'RF_Remap-MCL', 'MI_Remap-BC', 'absPCC_Remap_0.5-BC', 'Consensus_Remap-BC', 'absPCC_Remap_0.3-MCL', 'RF_Remap-BC', 'RF_Remap_0.05-MCL', 'RF_Remap_25000-BC', 'absPCC_Remap-BC', 'absPCC_Remap_0.4-MCL', 'absPCC_Remap_0.4-BC', 'Consensus_Remap-MCL', 'absPCC_Remap_0.5-MCL', 'RF_Remap_25000-MCL', 'RF_Remap_0.05-BC', 'RF_Remap_0.1-BC']	69.1250452196106	19.0
PF3D7_1372400-GO:0098609	[0.01974732229943548, 3.415619534893247e-06, 2.2564037108658746e-06, 1.8427383396518367e-07, 1.2370799717978852e-06, 1.0885099178069515e-06, 2.2786872176348266e-07, 2.5155250281167106e-12, 3.698734170677618e-20]	['absPCC_Remap_0.4-BC', 'RF_Remap_0.05-MCL', 'RF_Remap_25000-BC', 'Consensus_Remap-MCL', 'RF_Remap_25000-MCL', 'RF_Remap_0.05-BC', 'RF_Remap_0.1-BC', 'RF_Remap_0.1-MCL', 'RF_Remap-MCL']	69.09654517520818	9.0
PF3D7_0323400-GO:0035891	[0.006853523196079829, 0.0003849446787185705, 3.433059467700831e-05, 9.533282078143083e-05, 1.436249623800052e-05, 0.0008809280528855315, 1.1674476615833445e-05, 0.010457854939149904, 0.02815953964402935, 2.1782717652647204e-05, 1.7449160183381088e-05, 0.00012401395612780951, 6.550821467102063e-05, 2.054472306481037e-06, 0.00010997900105694084, 0.012388348840022887, 0.0008609489854447441, 0.00040…	['absPCC_Remap_0.3-BC', 'MI_Remap-MCL', 'RF_Remap_0.1-MCL', 'RF_Remap-MCL', 'MI_Remap-BC', 'absPCC_Remap_0.5-BC', 'Consensus_Remap-BC', 'absPCC_Remap_0.3-MCL', 'RF_Remap-BC', 'RF_Remap_0.05-MCL', 'RF_Remap_25000-BC', 'absPCC_Remap-BC', 'absPCC_Remap_0.4-MCL', 'absPCC_Remap_0.4-BC', 'Consensus_Remap-MCL', 'absPCC_Remap_0.5-MCL', 'RF_Remap_25000-MCL', 'RF_Remap_0.05-BC', 'RF_Remap_0.1-BC']	69.02888440278649	19.0
PF3D7_0309600-GO:0006412	[0.00013407415433322562, 1.1808553504124075e-17, 8.329928354956371e-06, 0.004824025786733532, 0.0026359441974328057, 8.275651455210942e-05, 2.054690764485981e-05, 8.227244882338246e-07, 0.00012401395612780951, 0.0033072549552511416, 6.62896274505099e-05, 2.4034747393754763e-13]	['MI_Remap-BC', 'absPCC_Remap_0.3-BC', 'absPCC_Remap_0.4-BC', 'RF_Remap_0.05-MCL', 'RF_Remap_25000-BC', 'absPCC_Remap-BC', 'MI_Remap-MCL', 'Consensus_Remap-MCL', 'absPCC_Remap_0.3-MCL', 'RF_Remap_0.05-BC', 'RF_Remap_0.1-BC', 'RF_Remap_0.1-MCL']	68.81444467071007	12.0
PF3D7_0203100-GO:0035891	[0.006853523196079829, 0.0003849446787185705, 3.433059467700831e-05, 9.533282078143083e-05, 1.436249623800052e-05, 0.0008809280528855315, 1.1674476615833445e-05, 0.010457854939149904, 0.02815953964402935, 2.1782717652647204e-05, 1.7449160183381088e-05, 0.00012401395612780951, 6.550821467102063e-05, 2.054472306481037e-06, 0.00010997900105694084, 0.02170969944731101, 0.0008609489854447441, 0.000409…	['absPCC_Remap_0.3-BC', 'MI_Remap-MCL', 'RF_Remap_0.1-MCL', 'RF_Remap-MCL', 'MI_Remap-BC', 'absPCC_Remap_0.5-BC', 'Consensus_Remap-BC', 'absPCC_Remap_0.3-MCL', 'RF_Remap-BC', 'RF_Remap_0.05-MCL', 'RF_Remap_25000-BC', 'absPCC_Remap-BC', 'absPCC_Remap_0.4-MCL', 'absPCC_Remap_0.4-BC', 'Consensus_Remap-MCL', 'absPCC_Remap_0.5-MCL', 'RF_Remap_25000-MCL', 'RF_Remap_0.05-BC', 'RF_Remap_0.1-BC']	68.78524401776829	19.0
PF3D7_0212600-GO:0035891	[0.006853523196079829, 0.0003849446787185705, 3.433059467700831e-05, 9.533282078143083e-05, 1.436249623800052e-05, 0.0008809280528855315, 1.1674476615833445e-05, 0.010457854939149904, 0.02815953964402935, 2.1782717652647204e-05, 1.7449160183381088e-05, 0.00012401395612780951, 6.550821467102063e-05, 2.054472306481037e-06, 0.00010997900105694084, 0.02170969944731101, 0.0008609489854447441, 0.000409…	['absPCC_Remap_0.3-BC', 'MI_Remap-MCL', 'RF_Remap_0.1-MCL', 'RF_Remap-MCL', 'MI_Remap-BC', 'absPCC_Remap_0.5-BC', 'Consensus_Remap-BC', 'absPCC_Remap_0.3-MCL', 'RF_Remap-BC', 'RF_Remap_0.05-MCL', 'RF_Remap_25000-BC', 'absPCC_Remap-BC', 'absPCC_Remap_0.4-MCL', 'absPCC_Remap_0.4-BC', 'Consensus_Remap-MCL', 'absPCC_Remap_0.5-MCL', 'RF_Remap_25000-MCL', 'RF_Remap_0.05-BC', 'RF_Remap_0.1-BC']	68.78524401776829	19.0
PF3D7_0104100-GO:0030260	[1.4642317743157897e-08, 7.362749689218829e-08, 0.01005124645503165, 9.105893357999528e-08, 3.698734170677618e-20, 2.322248216045421e-15, 0.00016041589501632206, 1.270105423612573e-07]	['absPCC_Remap_0.3-BC', 'absPCC_Remap_0.4-BC', 'absPCC_Remap_0.5-BC', 'RF_Remap_0.05-MCL', 'absPCC_Remap-BC', 'RF_Remap-BC', 'RF_Remap_0.1-MCL', 'RF_Remap-MCL']	68.76275872846371	8.0
PF3D7_1322500-GO:0030260	[1.4642317743157897e-08, 7.362749689218829e-08, 0.01005124645503165, 9.105893357999528e-08, 3.698734170677618e-20, 2.322248216045421e-15, 1.270105423612573e-07, 0.0002819060698659659]	['absPCC_Remap_0.3-BC', 'absPCC_Remap_0.4-BC', 'absPCC_Remap_0.5-BC', 'RF_Remap_0.05-MCL', 'absPCC_Remap-BC', 'Consensus_Remap-BC', 'RF_Remap_0.1-MCL', 'RF_Remap-MCL']	68.51790170018185	8.0
PF3D7_1203700-GO:0006412	[4.8455393461594944e-06, 1.633879852999778e-07, 4.866535900362056e-13, 0.0005441525077480588, 0.020273281359919498, 8.227244882338246e-07, 0.00012401395612780951, 3.792686211256747e-05, 6.62896274505099e-05, 1.2723919137391304e-08, 2.4034747393754763e-13]	['MI_Remap-BC', 'RF_Remap_0.05-MCL', 'absPCC_Remap_0.5-BC', 'absPCC_Remap-MCL', 'absPCC_Remap-BC', 'MI_Remap-MCL', 'Consensus_Remap-BC', 'Consensus_Remap-MCL', 'RF_Remap_0.05-BC', 'RF_Remap_0.1-BC', 'RF_Remap_0.1-MCL']	68.47699520408324	11.0
PF3D7_0418600-GO:0035891	[0.006853523196079829, 0.0003849446787185705, 3.433059467700831e-05, 9.533282078143083e-05, 4.082278253397632e-05, 0.0008809280528855315, 1.1674476615833445e-05, 0.010457854939149904, 0.02815953964402935, 2.1782717652647204e-05, 1.7449160183381088e-05, 0.00012401395612780951, 6.550821467102063e-05, 2.054472306481037e-06, 0.00010997900105694084, 0.02170969944731101, 0.0008609489854447441, 0.000409…	['absPCC_Remap_0.3-BC', 'MI_Remap-MCL', 'RF_Remap_0.1-MCL', 'RF_Remap-MCL', 'MI_Remap-BC', 'absPCC_Remap_0.5-BC', 'Consensus_Remap-BC', 'absPCC_Remap_0.3-MCL', 'RF_Remap-BC', 'RF_Remap_0.05-MCL', 'RF_Remap_25000-BC', 'absPCC_Remap-BC', 'absPCC_Remap_0.4-MCL', 'absPCC_Remap_0.4-BC', 'Consensus_Remap-MCL', 'absPCC_Remap_0.5-MCL', 'RF_Remap_25000-MCL', 'RF_Remap_0.05-BC', 'RF_Remap_0.1-BC']	68.33157134224302	19.0
PF3D7_1415000-GO:0098609	[0.0007362590549118388, 1.5689436000000002e-13, 4.32228506215183e-05, 3.415619534893247e-06, 2.2564037108658746e-06, 1.8427383396518367e-07, 1.2370799717978852e-06, 1.0885099178069515e-06, 2.2786872176348266e-07, 2.5155250281167106e-12]	['MI_Remap-BC', 'RF_Remap_0.05-MCL', 'absPCC_Remap_0.5-BC', 'RF_Remap_25000-BC', 'AdaL_Remap-BC', 'RF_Remap_25000-MCL', 'RF_Remap_0.05-BC', 'RF_Remap_0.1-BC', 'RF_Remap_0.1-MCL', 'RF_Remap-MCL']	68.26175512223676	10.0
PF3D7_1120500-GO:0006412	[2.8970944650571787e-11, 1.1808553504124075e-17, 2.9293711042375283e-08, 4.866535900362056e-13, 7.843699489776047e-05, 0.020273281359919498, 0.00012401395612780951, 6.62896274505099e-05, 8.716992806527183e-08]	['MI_Remap-BC', 'absPCC_Remap_0.4-BC', 'RF_Remap_0.05-MCL', 'absPCC_Remap_0.5-BC', 'absPCC_Remap-MCL', 'absPCC_Remap-BC', 'MI_Remap-MCL', 'RF_Remap_0.1-MCL', 'RF_Remap-MCL']	68.25511849500661	9.0
PF3D7_1443000-GO:0030260	[7.362749689218829e-08, 9.105893357999528e-08, 4.928585901139693e-07, 3.698734170677618e-20, 0.005580218560669457, 2.322248216045421e-15, 2.8477818973821992e-05, 1.270105423612573e-07]	['absPCC_Remap_0.4-BC', 'RF_Remap_0.05-MCL', 'RF_Remap_25000-BC', 'absPCC_Remap-BC', 'RF_Remap-BC', 'RF_Remap_0.1-BC', 'RF_Remap_0.1-MCL', 'RF_Remap-MCL']	68.24195561143618	8.0
PF3D7_1224200-GO:0035891	[0.006853523196079829, 0.0003849446787185705, 3.433059467700831e-05, 9.533282078143083e-05, 1.436249623800052e-05, 0.0008809280528855315, 9.533282078143083e-05, 0.010457854939149904, 0.02815953964402935, 2.1782717652647204e-05, 1.7449160183381088e-05, 0.00012401395612780951, 6.550821467102063e-05, 2.054472306481037e-06, 0.00010997900105694084, 0.012388348840022887, 0.0008609489854447441, 0.000409…	['absPCC_Remap_0.3-BC', 'MI_Remap-MCL', 'RF_Remap_0.1-MCL', 'RF_Remap-MCL', 'MI_Remap-BC', 'absPCC_Remap_0.5-BC', 'Consensus_Remap-BC', 'absPCC_Remap_0.3-MCL', 'RF_Remap-BC', 'RF_Remap_0.05-MCL', 'RF_Remap_25000-BC', 'absPCC_Remap-BC', 'absPCC_Remap_0.4-MCL', 'absPCC_Remap_0.4-BC', 'Consensus_Remap-MCL', 'absPCC_Remap_0.5-MCL', 'RF_Remap_25000-MCL', 'RF_Remap_0.05-BC', 'RF_Remap_0.1-BC']	68.11687937893872	19.0
PF3D7_1036500-GO:0035891	[0.006853523196079829, 0.0003849446787185705, 3.433059467700831e-05, 9.533282078143083e-05, 1.436249623800052e-05, 0.0008809280528855315, 9.533282078143083e-05, 0.010457854939149904, 0.03048860276316358, 2.1782717652647204e-05, 1.7449160183381088e-05, 0.00012401395612780951, 6.550821467102063e-05, 2.054472306481037e-06, 0.00010997900105694084, 0.012388348840022887, 0.0008609489854447441, 0.000409…	['absPCC_Remap_0.3-BC', 'MI_Remap-MCL', 'RF_Remap_0.1-MCL', 'RF_Remap-MCL', 'MI_Remap-BC', 'absPCC_Remap_0.5-BC', 'Consensus_Remap-BC', 'absPCC_Remap_0.3-MCL', 'RF_Remap-BC', 'RF_Remap_0.05-MCL', 'RF_Remap_25000-BC', 'absPCC_Remap-BC', 'absPCC_Remap_0.4-MCL', 'absPCC_Remap_0.4-BC', 'Consensus_Remap-MCL', 'absPCC_Remap_0.5-MCL', 'RF_Remap_25000-MCL', 'RF_Remap_0.05-BC', 'RF_Remap_0.1-BC']	68.08236740766121	19.0
PF3D7_1340600-GO:0009405	[0.0002593452322257625, 0.02162104030671024, 8.294742589496608e-08, 0.0017076726211764704, 7.16046915146313e-11, 1.819682781018119e-07, 1.2212158691652468e-09, 1.0046244067244015e-10, 0.0028126858563508857, 2.322248216045421e-15]	['absPCC_Remap_0.4-BC', 'RF_Remap_0.05-MCL', 'RF_Remap_25000-BC', 'absPCC_Remap-BC', 'RF_Remap_25000-MCL', 'RF_Remap-BC', 'RF_Remap_0.05-BC', 'RF_Remap_0.1-BC', 'RF_Remap_0.1-MCL', 'RF_Remap-MCL']	68.0812744217326	10.0
PF3D7_0207500-GO:0020035	[2.7714084605665908e-17, 0.017160979623518962, 1.048635552400835e-06, 4.9605799775764685e-09, 0.0002023556351431392, 0.0019955100300686475, 1.627791017529959e-08, 0.000626121061598914, 0.045884674804587085, 3.2895234466261596e-17]	['MI_Remap-BC', 'RF_Remap_0.05-MCL', 'absPCC_Remap_0.5-BC', 'RF_Remap_25000-BC', 'absPCC_Remap-BC', 'RF_Remap_25000-MCL', 'RF_Remap-BC', 'RF_Remap_0.1-BC', 'RF_Remap_0.1-MCL', 'RF_Remap-MCL']	67.81337352924703	10.0
PF3D7_0908600-GO:0006412	[2.8970944650571787e-11, 1.1808553504124075e-17, 0.0026881382179667697, 9.377009869723119e-11, 2.675009097512506e-07, 7.843699489776047e-05, 0.020273281359919498, 0.00012401395612780951, 6.62896274505099e-05, 5.2592720727272736e-08]	['MI_Remap-BC', 'absPCC_Remap_0.3-BC', 'absPCC_Remap_0.4-BC', 'absPCC_Remap_0.5-BC', 'RF_Remap_0.05-MCL', 'absPCC_Remap-MCL', 'absPCC_Remap-BC', 'MI_Remap-MCL', 'Consensus_Remap-BC', 'RF_Remap_0.1-MCL']	67.79971263720566	10.0
PF3D7_1015300-GO:0030260	[4.852083531134997e-08, 9.073072560150848e-05, 6.8274192965562725e-06, 9.105893357999528e-08, 4.2568968816597506e-10, 3.1617234376901032e-09, 3.043329089103913e-11, 2.8477818973821992e-05, 1.270105423612573e-07, 4.3290501988304095e-05]	['absPCC_Remap_0.3-BC', 'absPCC_Remap_0.4-BC', 'absPCC_Remap_0.5-BC', 'RF_Remap_25000-BC', 'absPCC_Remap-BC', 'Consensus_Remap-BC', 'RF_Remap-BC', 'RF_Remap_0.05-BC', 'RF_Remap_0.1-BC', 'RF_Remap-MCL']	67.75563316873559	10.0
PF3D7_1146600-GO:0030260	[0.0037388015760143603, 1.0478574603516999e-11, 1.4642317743157897e-08, 7.362749689218829e-08, 6.178410120635728e-07, 9.105893357999528e-08, 7.249718705964023e-07, 2.5312494843297172e-05, 1.270105423612573e-07, 4.3290501988304095e-05, 8.278222616210687e-05]	['MI_Remap-BC', 'absPCC_Remap_0.3-BC', 'absPCC_Remap_0.4-BC', 'absPCC_Remap_0.5-BC', 'absPCC_Remap-BC', 'MI_Remap-MCL', 'Consensus_Remap-BC', 'Consensus_Remap-MCL', 'RF_Remap-BC', 'RF_Remap_0.1-BC', 'RF_Remap-MCL']	67.70229061544653	11.0
PF3D7_0420300-GO:0030260	[6.617381994271528e-07, 6.7197533513127156e-06, 5.985863284569524e-07, 1.1212260651443804e-05, 3.698734170677618e-20, 2.322248216045421e-15, 2.5312494843297172e-05, 3.340819961610649e-07]	['RF_Remap_0.05-MCL', 'RF_Remap_25000-BC', 'absPCC_Remap-BC', 'RF_Remap_0.1-MCL', 'RF_Remap-BC', 'RF_Remap_0.05-BC', 'absPCC_Remap_0.4-MCL', 'RF_Remap-MCL']	67.66399070185457	8.0
PF3D7_1034900-GO:0098609	[3.415619534893247e-06, 2.2564037108658746e-06, 1.8427383396518367e-07, 1.2370799717978852e-06, 1.0885099178069515e-06, 2.2786872176348266e-07, 2.5155250281167106e-12, 3.698734170677618e-20]	['RF_Remap_0.05-MCL', 'RF_Remap_25000-BC', 'Consensus_Remap-MCL', 'RF_Remap_25000-MCL', 'RF_Remap_0.05-BC', 'RF_Remap_0.1-BC', 'RF_Remap_0.1-MCL', 'RF_Remap-MCL']	67.39205338963039	8.0
PF3D7_1349300-GO:0030260	[1.4642317743157897e-08, 9.105893357999528e-08, 4.2568968816597506e-10, 0.04846063142634836, 3.698734170677618e-20, 0.0008797028243730162, 2.322248216045421e-15, 2.8477818973821992e-05]	['absPCC_Remap_0.3-BC', 'RF_Remap_0.05-MCL', 'RF_Remap_25000-BC', 'absPCC_Remap-BC', 'RF_Remap-BC', 'RF_Remap_0.05-BC', 'RF_Remap_0.1-BC', 'RF_Remap_0.1-MCL']	67.22778094583957	8.0
PF3D7_0919400-GO:0020013	[7.788457559730337e-19, 0.0002277267152203913, 5.956625494747863e-05, 4.9605799775764685e-09, 0.0008809280528855315, 2.9986980428779303e-12, 1.2899930825017567e-05, 1.627791017529959e-08, 3.1353668741660206e-06]	['MI_Remap-BC', 'RF_Remap_0.05-MCL', 'absPCC_Remap_0.5-BC', 'RF_Remap_25000-BC', 'absPCC_Remap-BC', 'RF_Remap_25000-MCL', 'RF_Remap_0.05-BC', 'RF_Remap_0.1-BC', 'RF_Remap_0.1-MCL']	67.04025423741089	9.0
PF3D7_1435300-GO:0030260	[1.4642317743157897e-08, 7.362749689218829e-08, 0.006107298687076523, 0.002345250367567958, 0.00012704148015917465, 3.698734170677618e-20, 2.322248216045421e-15, 2.8477818973821992e-05, 4.3290501988304095e-05]	['absPCC_Remap_0.3-BC', 'absPCC_Remap_0.4-BC', 'absPCC_Remap_0.5-BC', 'RF_Remap_0.05-MCL', 'absPCC_Remap-BC', 'Consensus_Remap-BC', 'RF_Remap-BC', 'RF_Remap_0.05-BC', 'RF_Remap_0.1-MCL']	66.68250511454538	9.0
PF3D7_0524700-GO:0020013	[7.788457559730337e-19, 4.9605799775764685e-09, 2.9986980428779303e-12, 0.0019955100300686475, 1.4642317743157897e-08, 0.000626121061598914, 1.0688398959695815e-15]	['MI_Remap-BC', 'RF_Remap_0.05-MCL', 'RF_Remap_25000-BC', 'RF_Remap_0.05-BC', 'RF_Remap_0.1-BC', 'RF_Remap_0.1-MCL', 'RF_Remap-MCL']	66.64484863907414	7.0
PF3D7_1016400-GO:0030260	[1.4642317743157897e-08, 7.362749689218829e-08, 6.8274192965562725e-06, 9.105893357999528e-08, 1.4907481730175076e-05, 2.322248216045421e-15, 2.8477818973821992e-05, 1.270105423612573e-07, 4.3290501988304095e-05, 8.278222616210687e-05]	['absPCC_Remap_0.3-BC', 'absPCC_Remap_0.4-BC', 'absPCC_Remap_0.5-BC', 'absPCC_Remap-BC', 'Consensus_Remap-BC', 'Consensus_Remap-MCL', 'RF_Remap-BC', 'RF_Remap_0.1-BC', 'RF_Remap_0.1-MCL', 'RF_Remap-MCL']	66.52178185961873	10.0
PF3D7_1439900-GO:0006412	[0.0009425286356197931, 0.013564344808596678, 8.490759268016194e-12, 0.028828016662965264, 2.914172028463285e-08, 8.912824692786373e-13, 3.792686211256747e-05, 6.62896274505099e-05, 1.2723919137391304e-08, 2.4034747393754763e-13]	['MI_Remap-BC', 'absPCC_Remap_0.4-BC', 'RF_Remap_25000-BC', 'absPCC_Remap-MCL', 'absPCC_Remap-BC', 'Consensus_Remap-BC', 'Consensus_Remap-MCL', 'RF_Remap_0.05-BC', 'RF_Remap_0.1-BC', 'RF_Remap_0.1-MCL']	66.20416182972855	10.0
PF3D7_0622800-GO:0030260	[6.48157636158192e-09, 7.362749689218829e-08, 6.8274192965562725e-06, 9.105893357999528e-08, 4.2568968816597506e-10, 0.00012704148015917465, 2.322248216045421e-15, 1.270105423612573e-07, 0.0002819060698659659]	['absPCC_Remap_0.3-BC', 'absPCC_Remap_0.4-BC', 'absPCC_Remap_0.5-BC', 'RF_Remap_25000-BC', 'absPCC_Remap-BC', 'Consensus_Remap-BC', 'RF_Remap_0.05-BC', 'RF_Remap_0.1-MCL', 'RF_Remap-MCL']	65.8748086762946	9.0
PF3D7_1035500-GO:0035891	[0.006853523196079829, 0.0003849446787185705, 3.433059467700831e-05, 9.533282078143083e-05, 1.436249623800052e-05, 0.0008809280528855315, 1.1674476615833445e-05, 0.010457854939149904, 0.02815953964402935, 2.1782717652647204e-05, 1.7449160183381088e-05, 0.00012401395612780951, 6.550821467102063e-05, 2.054472306481037e-06, 0.00010997900105694084, 0.012388348840022887, 0.0008609489854447441, 0.00081…	['MI_Remap-BC', 'absPCC_Remap_0.3-BC', 'absPCC_Remap_0.4-BC', 'absPCC_Remap_0.5-BC', 'RF_Remap_0.05-MCL', 'RF_Remap_25000-BC', 'absPCC_Remap-BC', 'MI_Remap-MCL', 'Consensus_Remap-MCL', 'absPCC_Remap_0.5-MCL', 'RF_Remap_25000-MCL', 'RF_Remap_0.1-MCL', 'absPCC_Remap_0.3-MCL', 'RF_Remap-BC', 'RF_Remap_0.05-BC', 'RF_Remap_0.1-BC', 'absPCC_Remap_0.4-MCL', 'RF_Remap-MCL']	65.64115752796855	18.0
PF3D7_API04300-GO:0006412	[0.0005027006329853862, 0.007385221265733495, 6.5397220661796324e-06, 0.0006285000402196393, 0.0027892670804492963, 0.008525909934354486, 0.0005814942525887628, 0.007385221265733495, 6.5397220661796324e-06, 0.036636445826978704, 5.359887502723485e-05, 8.278222616210687e-05, 1.0331409109661273e-05, 6.5397220661796324e-06, 2.7563700537313427e-05, 8.716992806527183e-08, 0.007385221265733495, 0.00118…	['MI_Remap-BC', 'absPCC_Remap_0.3-BC', 'absPCC_Remap_0.4-BC', 'absPCC_Remap_0.5-BC', 'RF_Remap_0.05-MCL', 'RF_Remap_25000-BC', 'absPCC_Remap-MCL', 'absPCC_Remap-BC', 'MI_Remap-MCL', 'Consensus_Remap-BC', 'Consensus_Remap-MCL', 'absPCC_Remap_0.5-MCL', 'RF_Remap_0.1-MCL', 'absPCC_Remap_0.3-MCL', 'AdaL_Remap-MCL', 'RF_Remap_0.05-BC', 'absPCC_Remap_0.4-MCL', 'RF_Remap-MCL']	65.6274451570946	18.0
PF3D7_0704100-GO:0030260	[1.0339476869565216e-07, 1.0478574603516999e-11, 1.4642317743157897e-08, 7.362749689218829e-08, 6.8274192965562725e-06, 9.105893357999528e-08, 9.64352909063214e-06, 1.270105423612573e-07, 4.3290501988304095e-05, 8.278222616210687e-05]	['MI_Remap-BC', 'absPCC_Remap_0.3-BC', 'absPCC_Remap_0.4-BC', 'absPCC_Remap_0.5-BC', 'absPCC_Remap-BC', 'MI_Remap-MCL', 'Consensus_Remap-BC', 'Consensus_Remap-MCL', 'RF_Remap_0.05-BC', 'RF_Remap-MCL']	65.49656473765477	10.0
PF3D7_1455300-GO:0035891	[0.006853523196079829, 0.0003849446787185705, 3.433059467700831e-05, 9.533282078143083e-05, 1.436249623800052e-05, 0.0008809280528855315, 1.1674476615833445e-05, 0.010457854939149904, 0.02815953964402935, 2.1782717652647204e-05, 1.7449160183381088e-05, 0.00012401395612780951, 6.550821467102063e-05, 2.054472306481037e-06, 0.00010997900105694084, 0.02170969944731101, 0.0008609489854447441, 0.000817…	['MI_Remap-BC', 'absPCC_Remap_0.3-BC', 'absPCC_Remap_0.4-BC', 'absPCC_Remap_0.5-BC', 'RF_Remap_0.05-MCL', 'RF_Remap_25000-BC', 'absPCC_Remap-BC', 'MI_Remap-MCL', 'Consensus_Remap-MCL', 'absPCC_Remap_0.5-MCL', 'RF_Remap_25000-MCL', 'RF_Remap_0.1-MCL', 'absPCC_Remap_0.3-MCL', 'RF_Remap-BC', 'RF_Remap_0.05-BC', 'RF_Remap_0.1-BC', 'absPCC_Remap_0.4-MCL', 'RF_Remap-MCL']	65.39751714295036	18.0
PF3D7_1243900-GO:0030260	[1.0478574603516999e-11, 1.4642317743157897e-08, 7.362749689218829e-08, 6.8274192965562725e-06, 8.687686532965052e-07, 2.1902384751147194e-07, 7.249718705964023e-07, 1.270105423612573e-07, 4.3290501988304095e-05, 8.278222616210687e-05]	['absPCC_Remap_0.3-BC', 'absPCC_Remap_0.4-BC', 'absPCC_Remap_0.5-BC', 'RF_Remap_25000-BC', 'absPCC_Remap-BC', 'MI_Remap-MCL', 'Consensus_Remap-BC', 'Consensus_Remap-MCL', 'RF_Remap_0.1-BC', 'RF_Remap-MCL']	65.31490515622056	10.0
PF3D7_0207500-GO:0009405	[4.056450359124088e-14, 0.016451880543970992, 0.0002593452322257625, 2.4508354304471333e-06, 8.294742589496608e-08, 0.0017076726211764704, 0.0026706392078872645, 1.2212158691652468e-09, 0.0038931901405087, 0.0028126858563508857, 2.322248216045421e-15]	['MI_Remap-BC', 'absPCC_Remap_0.3-BC', 'absPCC_Remap_0.4-BC', 'RF_Remap_0.05-MCL', 'RF_Remap_25000-BC', 'absPCC_Remap-BC', 'RF_Remap_25000-MCL', 'RF_Remap-BC', 'RF_Remap_0.1-BC', 'RF_Remap_0.1-MCL', 'RF_Remap-MCL']	65.30249519792106	11.0
PF3D7_0803300-GO:0006412	[1.9388695404827072e-10, 4.9343034411384215e-20, 8.312020283841287e-20, 7.843699489776047e-05, 0.028828016662965264, 6.62896274505099e-05, 5.2592720727272736e-08]	['absPCC_Remap_0.3-BC', 'absPCC_Remap_0.4-BC', 'absPCC_Remap_0.5-BC', 'absPCC_Remap-MCL', 'absPCC_Remap-BC', 'Consensus_Remap-BC', 'RF_Remap_0.1-MCL']	65.20281203672138	7.0
PF3D7_1119700-GO:0030260	[1.0478574603516999e-11, 0.03029475969780981, 9.105893357999528e-08, 3.698734170677618e-20, 2.322248216045421e-15, 2.8477818973821992e-05, 1.270105423612573e-07]	['RF_Remap_0.05-MCL', 'absPCC_Remap_0.5-BC', 'absPCC_Remap-BC', 'MI_Remap-MCL', 'RF_Remap-BC', 'RF_Remap_0.1-MCL', 'RF_Remap-MCL']	65.04669946542336	7.0
PF3D7_0628300-GO:0030260	[6.7197533513127156e-06, 5.985863284569524e-07, 3.698734170677618e-20, 0.004189009975701798, 2.322248216045421e-15, 2.5312494843297172e-05, 3.340819961610649e-07, 1.1119674833783709e-06]	['RF_Remap_0.05-MCL', 'RF_Remap_25000-BC', 'absPCC_Remap-BC', 'Consensus_Remap-MCL', 'RF_Remap-BC', 'RF_Remap_0.1-BC', 'RF_Remap_0.1-MCL', 'RF_Remap-MCL']	64.86616661030776	8.0
PF3D7_1251200-GO:0035891	[0.006853523196079829, 0.0003849446787185705, 3.433059467700831e-05, 9.533282078143083e-05, 1.436249623800052e-05, 0.0008809280528855315, 9.533282078143083e-05, 0.010457854939149904, 0.03048860276316358, 2.1782717652647204e-05, 1.7449160183381088e-05, 0.00012401395612780951, 6.550821467102063e-05, 2.054472306481037e-06, 0.00010997900105694084, 0.012388348840022887, 0.0008609489854447441, 0.000817…	['MI_Remap-BC', 'absPCC_Remap_0.3-BC', 'absPCC_Remap_0.4-BC', 'absPCC_Remap_0.5-BC', 'RF_Remap_0.05-MCL', 'RF_Remap_25000-BC', 'absPCC_Remap-BC', 'MI_Remap-MCL', 'Consensus_Remap-MCL', 'absPCC_Remap_0.5-MCL', 'RF_Remap_25000-MCL', 'RF_Remap_0.1-MCL', 'absPCC_Remap_0.3-MCL', 'RF_Remap-BC', 'RF_Remap_0.05-BC', 'RF_Remap_0.1-BC', 'absPCC_Remap_0.4-MCL', 'RF_Remap-MCL']	64.69464053284328	18.0
PF3D7_1003600-GO:0035891	[0.006853523196079829, 0.0003849446787185705, 3.433059467700831e-05, 9.533282078143083e-05, 1.436249623800052e-05, 0.0008809280528855315, 9.533282078143083e-05, 0.010457854939149904, 0.03048860276316358, 2.1782717652647204e-05, 1.7449160183381088e-05, 0.00012401395612780951, 6.550821467102063e-05, 2.054472306481037e-06, 0.00010997900105694084, 0.012388348840022887, 0.0008609489854447441, 0.000817…	['MI_Remap-BC', 'absPCC_Remap_0.3-BC', 'absPCC_Remap_0.4-BC', 'absPCC_Remap_0.5-BC', 'RF_Remap_0.05-MCL', 'RF_Remap_25000-BC', 'absPCC_Remap-BC', 'MI_Remap-MCL', 'Consensus_Remap-MCL', 'absPCC_Remap_0.5-MCL', 'RF_Remap_25000-MCL', 'RF_Remap_0.1-MCL', 'absPCC_Remap_0.3-MCL', 'RF_Remap-BC', 'RF_Remap_0.05-BC', 'RF_Remap_0.1-BC', 'absPCC_Remap_0.4-MCL', 'RF_Remap-MCL']	64.69464053284328	18.0
PF3D7_0109800-GO:0006412	[1.1808553504124075e-17, 4.866535900362056e-13, 1.2198203520786398e-08, 0.020273281359919498, 0.00012401395612780951, 6.62896274505099e-05, 3.46889673798875e-11, 5.2592720727272736e-08]	['RF_Remap_0.05-MCL', 'absPCC_Remap_0.5-BC', 'absPCC_Remap-MCL', 'absPCC_Remap-BC', 'MI_Remap-MCL', 'Consensus_Remap-BC', 'RF_Remap_0.1-MCL', 'RF_Remap-MCL']	64.67133029343502	8.0
PF3D7_0423800-GO:0035891	[0.006853523196079829, 0.0003849446787185705, 0.0005245364389380531, 9.533282078143083e-05, 4.082278253397632e-05, 0.0008809280528855315, 9.533282078143083e-05, 0.010457854939149904, 0.02815953964402935, 2.1782717652647204e-05, 1.7449160183381088e-05, 0.00012401395612780951, 6.550821467102063e-05, 2.054472306481037e-06, 0.00010997900105694084, 0.0008609489854447441, 0.0004095181222420201, 0.00081…	['MI_Remap-BC', 'absPCC_Remap_0.3-BC', 'absPCC_Remap_0.4-BC', 'absPCC_Remap_0.5-BC', 'RF_Remap_0.05-MCL', 'RF_Remap_25000-BC', 'absPCC_Remap-BC', 'MI_Remap-MCL', 'Consensus_Remap-BC', 'Consensus_Remap-MCL', 'absPCC_Remap_0.5-MCL', 'RF_Remap_25000-MCL', 'RF_Remap_0.1-MCL', 'absPCC_Remap_0.3-MCL', 'RF_Remap_0.05-BC', 'RF_Remap_0.1-BC', 'absPCC_Remap_0.4-MCL', 'RF_Remap-MCL']	64.57212579230563	18.0
PF3D7_0409800-GO:0030260	[7.831609595549374e-06, 4.2568968816597506e-10, 3.2633967767441857e-10, 3.698734170677618e-20, 2.322248216045421e-15, 3.340819961610649e-07]	['RF_Remap_0.05-MCL', 'RF_Remap_25000-BC', 'MI_Remap-MCL', 'RF_Remap_0.05-BC', 'RF_Remap_0.1-MCL', 'RF_Remap-MCL']	64.50557113050152	6.0
PF3D7_0516500-GO:0006412	[4.6650920245398775e-19, 3.2945163465789474e-20, 7.333414109785201e-06, 4.1988497479696093e-07, 0.00012401395612780951, 6.62896274505099e-05, 8.716992806527183e-08]	['RF_Remap_0.05-MCL', 'absPCC_Remap-BC', 'absPCC_Remap_0.5-MCL', 'RF_Remap_0.1-MCL', 'RF_Remap_0.05-BC', 'absPCC_Remap_0.4-MCL', 'RF_Remap-MCL']	64.46962874632672	7.0
PF3D7_1247500-GO:0030260	[1.0478574603516999e-11, 1.4642317743157897e-08, 7.362749689218829e-08, 1.3862041917756037e-05, 9.105893357999528e-08, 9.64352909063214e-06, 0.02610384977791393, 2.8477818973821992e-05, 1.270105423612573e-07, 4.3290501988304095e-05, 8.278222616210687e-05]	['absPCC_Remap_0.3-BC', 'absPCC_Remap_0.4-BC', 'absPCC_Remap_0.5-BC', 'absPCC_Remap-BC', 'MI_Remap-MCL', 'Consensus_Remap-BC', 'Consensus_Remap-MCL', 'RF_Remap-BC', 'RF_Remap_0.05-BC', 'RF_Remap_0.1-MCL', 'RF_Remap-MCL']	64.33228138461672	11.0
PF3D7_0110800-GO:0006412	[1.7282662068292684e-18, 3.555270739072846e-18, 4.866535900362056e-13, 7.843699489776047e-05, 0.020273281359919498, 0.00012401395612780951, 8.716992806527183e-08]	['RF_Remap_0.05-MCL', 'absPCC_Remap_0.5-BC', 'absPCC_Remap-MCL', 'absPCC_Remap-BC', 'absPCC_Remap_0.3-MCL', 'absPCC_Remap_0.4-MCL', 'RF_Remap-MCL']	64.28901450802974	7.0
PF3D7_0924400-GO:0030260	[1.0478574603516999e-11, 0.03965464400821834, 9.105893357999528e-08, 3.698734170677618e-20, 7.249718705964023e-07, 2.322248216045421e-15, 2.8477818973821992e-05]	['RF_Remap_0.05-MCL', 'absPCC_Remap_0.5-BC', 'absPCC_Remap-BC', 'MI_Remap-MCL', 'RF_Remap-BC', 'RF_Remap_0.1-BC', 'RF_Remap_0.1-MCL']	64.17329153652972	7.0
PF3D7_1357800-GO:0006412	[4.8455393461594944e-06, 1.633879852999778e-07, 0.0053570739974457965, 2.943485375206612e-10, 0.0017666596951138017, 8.490759268016194e-12, 0.020273281359919498, 8.227244882338246e-07, 0.00012401395612780951, 0.0005027006329853862, 6.62896274505099e-05, 5.2592720727272736e-08]	['MI_Remap-BC', 'absPCC_Remap_0.3-BC', 'absPCC_Remap_0.4-BC', 'absPCC_Remap_0.5-BC', 'RF_Remap_0.05-MCL', 'absPCC_Remap-MCL', 'absPCC_Remap-BC', 'MI_Remap-MCL', 'Consensus_Remap-BC', 'RF_Remap_0.05-BC', 'RF_Remap_0.1-BC', 'RF_Remap_0.1-MCL']	64.16821911876278	12.0
PF3D7_1319300-GO:0006412	[1.1808553504124075e-17, 9.377009869723119e-11, 7.843699489776047e-05, 0.020273281359919498, 2.839139751724138e-15, 0.00012401395612780951, 3.875961376192157e-06, 5.2592720727272736e-08]	['absPCC_Remap_0.4-BC', 'RF_Remap_0.05-MCL', 'absPCC_Remap-MCL', 'absPCC_Remap-BC', 'MI_Remap-MCL', 'Consensus_Remap-BC', 'RF_Remap-BC', 'RF_Remap_0.05-BC']	63.89833151952338	8.0
PF3D7_0302300-GO:0016337	[1.015961382361627e-05, 9.516817538181815e-23, 5.153229344248412e-10, 5.755905256383764e-09, 0.00022346419360512457, 0.002336347469729897, 6.3471779939597305e-09, 0.009634502959695208, 0.001780261631329973]	['MI_Remap-BC', 'absPCC_Remap_0.4-BC', 'RF_Remap_0.05-MCL', 'absPCC_Remap_0.5-BC', 'absPCC_Remap-BC', 'MI_Remap-MCL', 'RF_Remap_25000-MCL', 'RF_Remap_0.05-BC', 'RF_Remap_0.1-MCL']	63.787798747487344	9.0
PF3D7_1221200-GO:0006412	[1.1808553504124075e-17, 3.8380438791910115e-21, 0.00012401395612780951, 6.62896274505099e-05, 3.46889673798875e-11, 1.9736181782608697e-08]	['RF_Remap_0.05-MCL', 'RF_Remap_25000-BC', 'MI_Remap-MCL', 'Consensus_Remap-MCL', 'RF_Remap_0.1-MCL', 'RF_Remap-MCL']	63.593322713832904	6.0
PF3D7_1026600-GO:0035891	[0.006853523196079829, 0.0003849446787185705, 3.433059467700831e-05, 9.533282078143083e-05, 1.436249623800052e-05, 0.0008809280528855315, 9.533282078143083e-05, 0.010457854939149904, 0.03048860276316358, 2.1782717652647204e-05, 1.7449160183381088e-05, 0.0028272428696925326, 6.550821467102063e-05, 0.009444873301872431, 0.00010997900105694084, 0.012388348840022887, 0.0008609489854447441, 0.00040951…	['absPCC_Remap_0.3-BC', 'MI_Remap-MCL', 'RF_Remap_0.1-MCL', 'RF_Remap-MCL', 'MI_Remap-BC', 'absPCC_Remap_0.5-BC', 'Consensus_Remap-BC', 'absPCC_Remap_0.3-MCL', 'RF_Remap-BC', 'RF_Remap_0.05-MCL', 'RF_Remap_25000-BC', 'absPCC_Remap-BC', 'absPCC_Remap_0.4-MCL', 'absPCC_Remap_0.4-BC', 'Consensus_Remap-MCL', 'absPCC_Remap_0.5-MCL', 'RF_Remap_25000-MCL', 'RF_Remap_0.05-BC', 'RF_Remap_0.1-BC']	63.06197900726277	19.0
PF3D7_1414400-GO:0030260	[1.0478574603516999e-11, 1.4642317743157897e-08, 7.362749689218829e-08, 6.8274192965562725e-06, 9.105893357999528e-08, 9.64352909063214e-06, 2.8477818973821992e-05, 1.270105423612573e-07, 4.3290501988304095e-05, 8.278222616210687e-05]	['absPCC_Remap_0.3-BC', 'absPCC_Remap_0.4-BC', 'absPCC_Remap_0.5-BC', 'absPCC_Remap-BC', 'MI_Remap-MCL', 'Consensus_Remap-BC', 'Consensus_Remap-MCL', 'RF_Remap-BC', 'RF_Remap_0.05-BC', 'RF_Remap-MCL']	63.056556578649676	10.0
PF3D7_1412500-GO:0030260	[0.0037388015760143603, 1.4642317743157897e-08, 8.278222616210687e-05, 6.8274192965562725e-06, 9.105893357999528e-08, 3.043329089103913e-11, 2.322248216045421e-15, 1.270105423612573e-07, 4.3290501988304095e-05]	['MI_Remap-BC', 'absPCC_Remap_0.3-BC', 'absPCC_Remap_0.4-BC', 'absPCC_Remap_0.5-BC', 'absPCC_Remap-BC', 'Consensus_Remap-BC', 'RF_Remap_0.1-BC', 'RF_Remap_0.1-MCL', 'RF_Remap-MCL']	62.96065157220621	9.0
PF3D7_0731500-GO:0035891	[0.0003849446787185705, 3.433059467700831e-05, 9.533282078143083e-05, 1.436249623800052e-05, 0.0008809280528855315, 9.533282078143083e-05, 0.03048860276316358, 2.1782717652647204e-05, 1.7449160183381088e-05, 0.0028272428696925326, 6.550821467102063e-05, 2.054472306481037e-06, 0.00010997900105694084, 0.012388348840022887, 0.0008609489854447441, 0.0004095181222420201, 0.0008174792143190663]	['absPCC_Remap_0.3-BC', 'absPCC_Remap_0.4-BC', 'absPCC_Remap_0.5-BC', 'RF_Remap_0.05-MCL', 'RF_Remap_25000-BC', 'absPCC_Remap-BC', 'MI_Remap-MCL', 'Consensus_Remap-BC', 'Consensus_Remap-MCL', 'RF_Remap_25000-MCL', 'RF_Remap_0.1-MCL', 'absPCC_Remap_0.3-MCL', 'RF_Remap-BC', 'RF_Remap_0.05-BC', 'RF_Remap_0.1-BC', 'absPCC_Remap_0.4-MCL', 'RF_Remap-MCL']	62.5798313526556	17.0
PF3D7_0805200-GO:0030260	[6.617381994271528e-07, 5.985863284569524e-07, 1.1212260651443804e-05, 3.698734170677618e-20, 2.322248216045421e-15, 2.5312494843297172e-05, 3.340819961610649e-07]	['RF_Remap_0.05-MCL', 'RF_Remap_25000-BC', 'absPCC_Remap_0.4-MCL', 'RF_Remap-BC', 'RF_Remap_0.05-BC', 'RF_Remap_0.1-MCL', 'RF_Remap-MCL']	62.49134403441291	7.0
PF3D7_0207500-GO:0020013	[7.788457559730337e-19, 5.956625494747863e-05, 4.9605799775764685e-09, 0.0008809280528855315, 0.0019955100300686475, 1.627791017529959e-08, 0.000626121061598914, 1.0688398959695815e-15]	['MI_Remap-BC', 'RF_Remap_0.05-MCL', 'RF_Remap_25000-BC', 'absPCC_Remap-BC', 'RF_Remap_25000-MCL', 'RF_Remap_0.1-BC', 'RF_Remap_0.1-MCL', 'RF_Remap-MCL']	62.35585181845518	8.0
PF3D7_1242000-GO:0020035	[0.017160979623518962, 4.9605799775764685e-09, 1.7543245992932863e-05, 2.9986980428779303e-12, 1.2899930825017567e-05, 1.627791017529959e-08, 3.1353668741660206e-06, 0.045884674804587085, 3.2895234466261596e-17]	['RF_Remap_0.05-MCL', 'absPCC_Remap_0.5-BC', 'RF_Remap_25000-BC', 'RF_Remap_25000-MCL', 'RF_Remap-BC', 'RF_Remap_0.05-BC', 'RF_Remap_0.1-BC', 'RF_Remap_0.1-MCL', 'RF_Remap-MCL']	62.351607739987145	9.0
PF3D7_0404300-GO:0006412	[0.01814572518337408, 1.1808553504124075e-17, 7.333414109785201e-06, 8.912824692786373e-13, 0.00012401395612780951, 6.62896274505099e-05, 3.46889673798875e-11, 1.9736181782608697e-08]	['RF_Remap_0.05-MCL', 'AdaL_Remap-BC', 'absPCC_Remap-BC', 'MI_Remap-MCL', 'Consensus_Remap-MCL', 'RF_Remap_0.05-BC', 'RF_Remap_0.1-MCL', 'RF_Remap-MCL']	62.10333674596326	8.0
PF3D7_1403600-GO:0030260	[1.4642317743157897e-08, 7.362749689218829e-08, 6.8274192965562725e-06, 9.105893357999528e-08, 2.322248216045421e-15, 2.5312494843297172e-05, 1.270105423612573e-07, 4.3290501988304095e-05, 8.278222616210687e-05]	['absPCC_Remap_0.3-BC', 'absPCC_Remap_0.4-BC', 'absPCC_Remap_0.5-BC', 'absPCC_Remap-BC', 'Consensus_Remap-BC', 'Consensus_Remap-MCL', 'RF_Remap-BC', 'RF_Remap_0.1-MCL', 'RF_Remap-MCL']	61.74635791830105	9.0
PF3D7_1438400-GO:0030260	[9.105893357999528e-08, 3.2633967767441857e-10, 3.698734170677618e-20, 2.322248216045421e-15, 2.5312494843297172e-05, 3.340819961610649e-07]	['RF_Remap_0.05-MCL', 'absPCC_Remap-BC', 'RF_Remap-BC', 'RF_Remap_0.05-BC', 'RF_Remap_0.1-MCL', 'RF_Remap-MCL']	61.66585777843184	6.0
PF3D7_1317000-GO:0006412	[2.889710721780432e-07, 2.8970944650571787e-11, 4.710361546919431e-19, 0.00012401395612780951, 6.62896274505099e-05, 3.46889673798875e-11, 1.9736181782608697e-08]	['MI_Remap-BC', 'RF_Remap_0.05-MCL', 'AdaL_Remap-BC', 'MI_Remap-MCL', 'Consensus_Remap-MCL', 'RF_Remap_0.1-MCL', 'RF_Remap-MCL']	61.653758082433654	7.0
PF3D7_1209300-GO:0030260	[1.4642317743157897e-08, 0.00034985080842787685, 1.732547342099037e-05, 9.105893357999528e-08, 3.698734170677618e-20, 2.322248216045421e-15, 4.3290501988304095e-05]	['absPCC_Remap_0.3-BC', 'absPCC_Remap_0.4-BC', 'absPCC_Remap_0.5-BC', 'RF_Remap_0.05-MCL', 'absPCC_Remap-BC', 'Consensus_Remap-BC', 'RF_Remap_0.1-MCL']	61.522145241489895	7.0
PF3D7_1147500-GO:0006412	[4.710361546919431e-19, 1.2198203520786398e-08, 0.020273281359919498, 0.00012401395612780951, 6.62896274505099e-05, 3.46889673798875e-11, 5.2592720727272736e-08, 1.9736181782608697e-08]	['RF_Remap_0.05-MCL', 'absPCC_Remap-MCL', 'absPCC_Remap-BC', 'MI_Remap-MCL', 'Consensus_Remap-BC', 'Consensus_Remap-MCL', 'RF_Remap_0.1-MCL', 'RF_Remap-MCL']	61.4624295470561	8.0
PF3D7_1335300-GO:0035891	[0.006853523196079829, 0.0003849446787185705, 3.433059467700831e-05, 9.533282078143083e-05, 4.082278253397632e-05, 0.0008809280528855315, 1.1674476615833445e-05, 2.1782717652647204e-05, 1.7449160183381088e-05, 0.00012401395612780951, 6.550821467102063e-05, 2.054472306481037e-06, 0.00010997900105694084, 0.02170969944731101, 0.0008609489854447441, 0.0008174792143190663]	['MI_Remap-BC', 'absPCC_Remap_0.3-BC', 'absPCC_Remap_0.4-BC', 'absPCC_Remap_0.5-BC', 'RF_Remap_0.05-MCL', 'RF_Remap_25000-BC', 'MI_Remap-MCL', 'Consensus_Remap-MCL', 'RF_Remap_25000-MCL', 'RF_Remap_0.1-MCL', 'absPCC_Remap_0.3-MCL', 'RF_Remap-BC', 'RF_Remap_0.05-BC', 'RF_Remap_0.1-BC', 'absPCC_Remap_0.4-MCL', 'RF_Remap-MCL']	61.412912631487124	16.0
PF3D7_1340600-GO:0020035	[0.017160979623518962, 4.9605799775764685e-09, 0.0002023556351431392, 2.9986980428779303e-12, 1.2899930825017567e-05, 1.627791017529959e-08, 3.1353668741660206e-06, 0.045884674804587085, 3.2895234466261596e-17]	['RF_Remap_0.05-MCL', 'absPCC_Remap_0.5-BC', 'RF_Remap_25000-BC', 'RF_Remap_25000-MCL', 'RF_Remap-BC', 'RF_Remap_0.05-BC', 'RF_Remap_0.1-BC', 'RF_Remap_0.1-MCL', 'RF_Remap-MCL']	61.28960239011437	9.0
PF3D7_0919400-GO:0020033	[4.6889252521100915e-17, 0.0002656631533961911, 7.914341969153166e-05, 9.27723881407661e-08, 0.004767090010123582, 1.0046244067244015e-10, 1.5604407483870968e-05, 2.1338381757523645e-08, 3.9066609636272035e-06]	['MI_Remap-BC', 'RF_Remap_0.05-MCL', 'absPCC_Remap_0.5-BC', 'RF_Remap_25000-BC', 'absPCC_Remap-BC', 'RF_Remap_25000-MCL', 'RF_Remap_0.05-BC', 'RF_Remap_0.1-BC', 'RF_Remap_0.1-MCL']	61.24429025572601	9.0
PF3D7_0524700-GO:0009405	[4.056450359124088e-14, 0.0002593452322257625, 0.02162104030671024, 8.294742589496608e-08, 7.16046915146313e-11, 0.0026706392078872645, 1.9370021654694942e-06, 0.0038931901405087, 2.322248216045421e-15]	['MI_Remap-BC', 'absPCC_Remap_0.4-BC', 'RF_Remap_0.05-MCL', 'RF_Remap_25000-BC', 'absPCC_Remap-BC', 'RF_Remap_0.05-BC', 'RF_Remap_0.1-BC', 'RF_Remap_0.1-MCL', 'RF_Remap-MCL']	61.19939500871812	9.0
PF3D7_1118200-GO:0030260	[0.000980816621599705, 0.0007948232472539625, 6.8274192965562725e-06, 0.003038772880327869, 5.985863284569524e-07, 3.698734170677618e-20, 0.004189009975701798, 2.322248216045421e-15, 2.5312494843297172e-05]	['absPCC_Remap_0.3-BC', 'absPCC_Remap_0.4-BC', 'absPCC_Remap_0.5-BC', 'RF_Remap_0.05-MCL', 'RF_Remap_25000-BC', 'absPCC_Remap-BC', 'RF_Remap-BC', 'RF_Remap_0.1-BC', 'RF_Remap_0.1-MCL']	61.054651907164974	9.0
PF3D7_1449700-GO:0030260	[9.105893357999528e-08, 4.2568968816597506e-10, 0.04846063142634836, 3.698734170677618e-20, 2.322248216045421e-15, 0.005766093537172775, 1.270105423612573e-07]	['RF_Remap_0.05-MCL', 'RF_Remap_25000-BC', 'absPCC_Remap-BC', 'RF_Remap-BC', 'RF_Remap_0.05-BC', 'RF_Remap_0.1-MCL', 'RF_Remap-MCL']	60.92751203034714	7.0
PF3D7_0522400-GO:0006412	[0.0026881382179667697, 4.905575446153847e-08, 0.0017666596951138017, 7.843699489776047e-05, 0.020273281359919498, 8.912824692786373e-13, 0.00012401395612780951, 4.304633142857143e-16, 6.62896274505099e-05, 1.0339476869565216e-07]	['absPCC_Remap_0.3-BC', 'absPCC_Remap_0.4-BC', 'absPCC_Remap_0.5-BC', 'RF_Remap_0.05-MCL', 'absPCC_Remap-MCL', 'absPCC_Remap-BC', 'Consensus_Remap-BC', 'RF_Remap_0.05-BC', 'RF_Remap_0.1-BC', 'RF_Remap_0.1-MCL']	60.91789433406753	10.0
PF3D7_1337000-GO:0006412	[2.8970944650571787e-11, 1.1808553504124075e-17, 0.044375624973705584, 0.00012401395612780951, 6.62896274505099e-05, 3.875961376192157e-06, 3.46889673798875e-11, 1.9736181782608697e-08]	['MI_Remap-BC', 'RF_Remap_0.05-MCL', 'absPCC_Remap-BC', 'MI_Remap-MCL', 'Consensus_Remap-MCL', 'RF_Remap-BC', 'RF_Remap_0.1-MCL', 'RF_Remap-MCL']	60.479946069759514	8.0
PF3D7_0524700-GO:0020033	[4.6889252521100915e-17, 9.27723881407661e-08, 1.0046244067244015e-10, 0.009626188274204308, 1.829300083563264e-08, 0.0035224729074013056, 1.8732302578438663e-15]	['MI_Remap-BC', 'RF_Remap_0.05-MCL', 'RF_Remap_25000-BC', 'RF_Remap_0.05-BC', 'RF_Remap_0.1-BC', 'RF_Remap_0.1-MCL', 'RF_Remap-MCL']	60.29432609775733	7.0
PF3D7_0619500-GO:0006412	[1.1808553504124075e-17, 3.8380438791910115e-21, 0.00012401395612780951, 6.62896274505099e-05, 8.716992806527183e-08, 1.9736181782608697e-08]	['RF_Remap_0.05-MCL', 'RF_Remap_25000-BC', 'MI_Remap-MCL', 'Consensus_Remap-MCL', 'RF_Remap_0.1-MCL', 'RF_Remap-MCL']	60.1931473982071	6.0
PF3D7_1454400-GO:0006412	[5.335538535133017e-05, 8.490759268016194e-12, 0.020273281359919498, 0.00012401395612780951, 1.007446623314917e-12, 6.62896274505099e-05, 3.875961376192157e-06, 3.46889673798875e-11, 6.708925250457041e-08]	['MI_Remap-BC', 'RF_Remap_0.05-MCL', 'absPCC_Remap-MCL', 'absPCC_Remap-BC', 'Consensus_Remap-BC', 'RF_Remap-BC', 'RF_Remap_0.1-BC', 'RF_Remap_0.1-MCL', 'RF_Remap-MCL']	60.163589211998904	9.0
PF3D7_0318200-GO:0006412	[2.943485375206612e-10, 7.843699489776047e-05, 0.020273281359919498, 8.912824692786373e-13, 0.00012401395612780951, 1.007446623314917e-12, 6.62896274505099e-05, 3.875961376192157e-06, 5.2592720727272736e-08]	['absPCC_Remap_0.4-BC', 'RF_Remap_0.05-MCL', 'absPCC_Remap-MCL', 'absPCC_Remap-BC', 'Consensus_Remap-BC', 'RF_Remap-BC', 'RF_Remap_0.05-BC', 'RF_Remap_0.1-BC', 'RF_Remap_0.1-MCL']	60.1522344941751	9.0
PF3D7_0910500-GO:0006412	[0.04356791482732333, 0.017921640427676043, 3.8380438791910115e-21, 1.0331409109661273e-05, 0.00012401395612780951, 0.02521150893112848, 6.62896274505099e-05, 3.875961376192157e-06, 3.46889673798875e-11, 0.0008070763821717018, 0.0011872045233787744]	['MI_Remap-BC', 'RF_Remap_0.05-MCL', 'RF_Remap_25000-BC', 'MI_Remap-MCL', 'Consensus_Remap-BC', 'Consensus_Remap-MCL', 'RF_Remap-BC', 'RF_Remap_0.05-BC', 'RF_Remap_0.1-BC', 'RF_Remap_0.1-MCL', 'RF_Remap-MCL']	60.08265999703436	11.0
PF3D7_0305700-GO:0006412	[0.0034993328555290824, 0.03465577395353511, 0.044375624973705584, 2.7244167028259797e-12, 0.00012401395612780951, 2.780010070264064e-12, 6.62896274505099e-05, 3.875961376192157e-06, 3.46889673798875e-11, 1.9736181782608697e-08]	['absPCC_Remap_0.3-BC', 'RF_Remap_0.05-MCL', 'RF_Remap_25000-BC', 'absPCC_Remap-BC', 'Consensus_Remap-MCL', 'RF_Remap-BC', 'AdaL_Remap-MCL', 'RF_Remap_0.1-BC', 'RF_Remap_0.1-MCL', 'RF_Remap-MCL']	60.05102466794766	10.0
PF3D7_1212700-GO:0006412	[2.8970944650571787e-11, 0.0005441525077480588, 0.020273281359919498, 0.03630172846376048, 2.839139751724138e-15, 0.00012401395612780951, 7.621354941151536e-13, 6.62896274505099e-05, 3.875961376192157e-06, 0.002157485770100013]	['MI_Remap-BC', 'RF_Remap_0.05-MCL', 'RF_Remap_25000-BC', 'absPCC_Remap-MCL', 'absPCC_Remap-BC', 'Consensus_Remap-BC', 'RF_Remap-BC', 'RF_Remap_0.05-BC', 'RF_Remap_0.1-BC', 'RF_Remap_0.1-MCL']	59.76300287757469	10.0
PF3D7_1350100-GO:0030260	[1.4642317743157897e-08, 7.362749689218829e-08, 6.027564277401777e-08, 9.105893357999528e-08, 2.322248216045421e-15, 2.8477818973821992e-05, 1.270105423612573e-07, 4.3290501988304095e-05]	['absPCC_Remap_0.3-BC', 'absPCC_Remap_0.4-BC', 'absPCC_Remap_0.5-BC', 'absPCC_Remap-BC', 'Consensus_Remap-BC', 'RF_Remap-BC', 'RF_Remap_0.1-MCL', 'RF_Remap-MCL']	59.667237971482464	8.0
PF3D7_1206200-GO:0006412	[2.8970944650571787e-11, 0.0026881382179667697, 5.985856676973149e-06, 4.866535900362056e-13, 7.333414109785201e-06, 0.020273281359919498, 2.5323132478542844e-07, 0.00012401395612780951, 6.62896274505099e-05, 5.2592720727272736e-08]	['MI_Remap-BC', 'absPCC_Remap_0.3-BC', 'absPCC_Remap_0.4-BC', 'absPCC_Remap_0.5-BC', 'RF_Remap_0.05-MCL', 'absPCC_Remap-MCL', 'absPCC_Remap-BC', 'Consensus_Remap-BC', 'RF_Remap_0.05-BC', 'RF_Remap_0.1-MCL']	59.43265003949916	10.0
PF3D7_1457700-GO:0006412	[4.710361546919431e-19, 1.3095232735495827e-20, 7.843699489776047e-05, 0.020273281359919498, 0.00012401395612780951, 6.62896274505099e-05, 5.2592720727272736e-08]	['RF_Remap_0.05-MCL', 'absPCC_Remap_0.5-BC', 'absPCC_Remap-MCL', 'absPCC_Remap-BC', 'MI_Remap-MCL', 'Consensus_Remap-BC', 'RF_Remap_0.1-MCL']	59.372545762878744	7.0
PF3D7_1034600-GO:0030260	[7.362749689218829e-08, 0.002345250367567958, 3.698734170677618e-20, 1.4907481730175076e-05, 2.322248216045421e-15, 0.00016041589501632206, 1.270105423612573e-07]	['absPCC_Remap_0.4-BC', 'RF_Remap_0.05-MCL', 'absPCC_Remap-BC', 'RF_Remap-BC', 'RF_Remap_0.1-BC', 'RF_Remap_0.1-MCL', 'RF_Remap-MCL']	59.346317538742035	7.0
PF3D7_0511500-GO:0006412	[1.1808553504124075e-17, 1.3095232735495827e-20, 7.843699489776047e-05, 0.020273281359919498, 0.03630172846376048, 0.00012401395612780951, 6.62896274505099e-05, 8.716992806527183e-08]	['RF_Remap_0.05-MCL', 'absPCC_Remap_0.5-BC', 'RF_Remap_25000-BC', 'absPCC_Remap-MCL', 'absPCC_Remap-BC', 'MI_Remap-MCL', 'RF_Remap_0.1-MCL', 'RF_Remap-MCL']	59.19403495092145	8.0
PF3D7_0923300-GO:0020013	[2.31418201604626e-05, 7.788457559730337e-19, 5.1008302799999985e-28, 0.024095835862359985, 0.006469193947841082, 0.0017431072918645204, 0.0026743104040603412]	['MI_Remap-BC', 'AdaL_Remap-BC', 'MI_Remap-MCL', 'Consensus_Remap-BC', 'RF_Remap-BC', 'RF_Remap_0.1-BC', 'absPCC_Remap_0.4-MCL']	59.175182053206065	7.0
PF3D7_1225200-GO:0006412	[2.889710721780432e-07, 1.1808553504124075e-17, 1.2198203520786398e-08, 0.028828016662965264, 0.00012401395612780951, 6.62896274505099e-05, 3.46889673798875e-11, 1.9736181782608697e-08]	['RF_Remap_0.05-MCL', 'absPCC_Remap-MCL', 'AdaL_Remap-BC', 'absPCC_Remap-BC', 'MI_Remap-MCL', 'Consensus_Remap-MCL', 'RF_Remap_0.1-MCL', 'RF_Remap-MCL']	59.17046764061593	8.0
PF3D7_0708800-GO:0030260	[1.246922161832061e-14, 7.362749689218829e-08, 6.8274192965562725e-06, 9.105893357999528e-08, 2.322248216045421e-15, 1.270105423612573e-07, 4.3290501988304095e-05]	['absPCC_Remap_0.3-BC', 'absPCC_Remap_0.4-BC', 'absPCC_Remap_0.5-BC', 'absPCC_Remap-BC', 'Consensus_Remap-BC', 'RF_Remap_0.1-MCL', 'RF_Remap-MCL']	59.137400454694024	7.0
PF3D7_0302300-GO:0098609	[1.6097757508034613e-05, 1.2153825552475247e-21, 1.4955946381885774e-09, 1.627791017529959e-08, 0.0006701622807149578, 0.009418727868380829, 1.605155968165952e-08, 0.02878990538981165, 0.007362251176368375]	['MI_Remap-BC', 'absPCC_Remap_0.4-BC', 'RF_Remap_0.05-MCL', 'absPCC_Remap_0.5-BC', 'absPCC_Remap-BC', 'MI_Remap-MCL', 'RF_Remap_25000-MCL', 'RF_Remap_0.05-BC', 'RF_Remap_0.1-MCL']	58.9901687380657	9.0
PF3D7_1450600-GO:0006412	[1.1808553504124075e-17, 0.0026881382179667697, 2.9293711042375283e-08, 4.866535900362056e-13, 7.333414109785201e-06, 0.020273281359919498, 3.875961376192157e-06, 5.2592720727272736e-08]	['absPCC_Remap_0.3-BC', 'absPCC_Remap_0.4-BC', 'absPCC_Remap_0.5-BC', 'absPCC_Remap-MCL', 'absPCC_Remap-BC', 'MI_Remap-MCL', 'Consensus_Remap-BC', 'RF_Remap-BC']	58.86282204156903	8.0
PF3D7_1326400-GO:0006412	[0.0026881382179667697, 9.377009869723119e-11, 4.866535900362056e-13, 7.333414109785201e-06, 0.020273281359919498, 8.912824692786373e-13, 0.00012401395612780951, 6.62896274505099e-05, 1.0339476869565216e-07]	['absPCC_Remap_0.3-BC', 'absPCC_Remap_0.4-BC', 'absPCC_Remap_0.5-BC', 'RF_Remap_0.05-MCL', 'absPCC_Remap-MCL', 'absPCC_Remap-BC', 'Consensus_Remap-BC', 'RF_Remap_0.05-BC', 'RF_Remap_0.1-MCL']	58.859603771746976	9.0
PF3D7_0926100-GO:0006412	[1.1808553504124075e-17, 7.843699489776047e-05, 0.020273281359919498, 8.912824692786373e-13, 0.00012401395612780951, 6.62896274505099e-05, 3.875961376192157e-06, 3.46889673798875e-11]	['RF_Remap_0.05-MCL', 'absPCC_Remap-MCL', 'absPCC_Remap-BC', 'MI_Remap-MCL', 'RF_Remap-BC', 'RF_Remap_0.05-BC', 'RF_Remap_0.1-MCL', 'RF_Remap-MCL']	58.73285598673736	8.0
PF3D7_1238900-GO:0035891	[0.006853523196079829, 0.0003849446787185705, 3.433059467700831e-05, 9.533282078143083e-05, 1.436249623800052e-05, 0.002072253113713751, 1.1674476615833445e-05, 0.03048860276316358, 1.7456261749810462e-05, 0.00012401395612780951, 6.550821467102063e-05, 2.054472306481037e-06, 0.00010997900105694084, 0.012388348840022887, 0.0008609489854447441, 0.0008174792143190663]	['MI_Remap-BC', 'absPCC_Remap_0.3-BC', 'absPCC_Remap_0.4-BC', 'absPCC_Remap_0.5-BC', 'RF_Remap_0.05-MCL', 'RF_Remap_25000-BC', 'absPCC_Remap-BC', 'MI_Remap-MCL', 'Consensus_Remap-MCL', 'RF_Remap_0.1-MCL', 'absPCC_Remap_0.3-MCL', 'RF_Remap-BC', 'RF_Remap_0.05-BC', 'RF_Remap_0.1-BC', 'absPCC_Remap_0.4-MCL', 'RF_Remap-MCL']	58.59252115575775	16.0
PF3D7_1106700-GO:0006412	[1.1808553504124075e-17, 0.005579151828008432, 0.03630172846376048, 0.00012401395612780951, 2.780010070264064e-12, 6.62896274505099e-05, 3.46889673798875e-11, 1.9736181782608697e-08]	['RF_Remap_0.05-MCL', 'RF_Remap_25000-BC', 'absPCC_Remap-BC', 'MI_Remap-MCL', 'Consensus_Remap-MCL', 'RF_Remap_0.1-BC', 'RF_Remap_0.1-MCL', 'RF_Remap-MCL']	58.42689079614479	8.0
PF3D7_1141800-GO:0030260	[9.977358543651203e-09, 1.0478574603516999e-11, 1.4642317743157897e-08, 7.362749689218829e-08, 6.8274192965562725e-06, 0.002345250367567958, 9.64352909063214e-06, 0.0008797028243730162, 4.3290501988304095e-05, 8.278222616210687e-05]	['MI_Remap-BC', 'absPCC_Remap_0.3-BC', 'absPCC_Remap_0.4-BC', 'absPCC_Remap_0.5-BC', 'absPCC_Remap-BC', 'MI_Remap-MCL', 'Consensus_Remap-BC', 'Consensus_Remap-MCL', 'RF_Remap_0.05-BC', 'RF_Remap_0.1-BC']	58.26068485583743	10.0
PF3D7_1412600-GO:0030260	[1.0478574603516999e-11, 1.4642317743157897e-08, 8.278222616210687e-05, 6.8274192965562725e-06, 9.105893357999528e-08, 0.0007471416124231097, 2.8477818973821992e-05, 1.270105423612573e-07, 4.3290501988304095e-05, 8.278222616210687e-05]	['absPCC_Remap_0.3-BC', 'absPCC_Remap_0.4-BC', 'absPCC_Remap_0.5-BC', 'absPCC_Remap-BC', 'MI_Remap-MCL', 'Consensus_Remap-BC', 'Consensus_Remap-MCL', 'RF_Remap-BC', 'RF_Remap_0.1-BC', 'RF_Remap-MCL']	58.11649258310794	10.0
PF3D7_1132200-GO:0030260	[1.4642317743157897e-08, 7.362749689218829e-08, 6.8274192965562725e-06, 9.105893357999528e-08, 9.64352909063214e-06, 2.322248216045421e-15, 1.270105423612573e-07, 4.3290501988304095e-05]	['absPCC_Remap_0.3-BC', 'absPCC_Remap_0.4-BC', 'absPCC_Remap_0.5-BC', 'absPCC_Remap-BC', 'Consensus_Remap-BC', 'RF_Remap_0.05-BC', 'RF_Remap_0.1-MCL', 'RF_Remap-MCL']	58.08339397665153	8.0
PF3D7_1210100-GO:0030260	[7.362749689218829e-08, 6.8274192965562725e-06, 3.698734170677618e-20, 2.322248216045421e-15, 2.8477818973821992e-05, 1.270105423612573e-07]	['absPCC_Remap_0.4-BC', 'RF_Remap_0.05-MCL', 'absPCC_Remap_0.5-BC', 'RF_Remap-BC', 'RF_Remap_0.1-MCL', 'RF_Remap-MCL']	57.80639513565848	6.0
PF3D7_1242000-GO:0020013	[4.9605799775764685e-09, 1.7543245992932863e-05, 2.9986980428779303e-12, 1.2899930825017567e-05, 1.627791017529959e-08, 3.1353668741660206e-06, 1.0688398959695815e-15]	['RF_Remap_0.05-MCL', 'RF_Remap_25000-BC', 'RF_Remap_25000-MCL', 'RF_Remap_0.05-BC', 'RF_Remap_0.1-BC', 'RF_Remap_0.1-MCL', 'RF_Remap-MCL']	57.73603780389141	7.0
PF3D7_1138400-GO:0030260	[9.977358543651203e-09, 1.4642317743157897e-08, 7.362749689218829e-08, 9.36342769603544e-06, 9.105893357999528e-08, 9.64352909063214e-06, 0.0008797028243730162, 0.02610384977791393, 2.8477818973821992e-05, 4.3290501988304095e-05, 8.278222616210687e-05]	['MI_Remap-BC', 'absPCC_Remap_0.3-BC', 'absPCC_Remap_0.4-BC', 'absPCC_Remap_0.5-BC', 'absPCC_Remap-BC', 'Consensus_Remap-BC', 'Consensus_Remap-MCL', 'RF_Remap-BC', 'RF_Remap_0.05-BC', 'RF_Remap_0.1-BC', 'RF_Remap_0.1-MCL']	57.68346414597303	11.0
PF3D7_0527300-GO:0006412	[4.710361546919431e-19, 0.00012401395612780951, 6.62896274505099e-05, 3.875961376192157e-06, 3.46889673798875e-11, 5.68268461976908e-16]	['RF_Remap_0.05-MCL', 'MI_Remap-MCL', 'Consensus_Remap-BC', 'RF_Remap-BC', 'RF_Remap_0.1-MCL', 'RF_Remap-MCL']	57.52890525006896	6.0
PF3D7_0919400-GO:0016337	[2.299860375325804e-14, 2.31418201604626e-05, 0.00022346419360512457, 1.0455902474494876e-06, 0.002336347469729897, 5.9053539650061605e-08, 5.48348882744283e-07, 4.191812983316901e-07, 8.882000030902945e-08]	['MI_Remap-BC', 'RF_Remap_0.05-MCL', 'absPCC_Remap_0.5-BC', 'RF_Remap_25000-BC', 'absPCC_Remap-BC', 'RF_Remap_25000-MCL', 'RF_Remap_0.05-BC', 'RF_Remap_0.1-BC', 'RF_Remap_0.1-MCL']	57.45557854755271	9.0
PF3D7_0419300-GO:0020035	[2.7714084605665908e-17, 5.413466244371507e-08, 0.0020311790307866017, 0.0002023556351431392, 2.9986980428779303e-12, 0.0019955100300686475, 2.943485375206612e-10, 0.000626121061598914]	['MI_Remap-BC', 'absPCC_Remap_0.3-BC', 'RF_Remap_0.05-MCL', 'RF_Remap_25000-BC', 'RF_Remap_25000-MCL', 'RF_Remap_0.05-BC', 'RF_Remap_0.1-BC', 'RF_Remap_0.1-MCL']	57.16745367457035	8.0
PF3D7_1434100-GO:0030260	[4.852083531134997e-08, 7.362749689218829e-08, 6.8274192965562725e-06, 9.105893357999528e-08, 2.322248216045421e-15, 2.8477818973821992e-05, 1.270105423612573e-07, 4.3290501988304095e-05]	['absPCC_Remap_0.3-BC', 'absPCC_Remap_0.4-BC', 'absPCC_Remap_0.5-BC', 'absPCC_Remap-BC', 'Consensus_Remap-BC', 'RF_Remap-BC', 'RF_Remap_0.1-MCL', 'RF_Remap-MCL']	57.09280480465593	8.0
PF3D7_0829400-GO:0030260	[7.362749689218829e-08, 9.105893357999528e-08, 9.64352909063214e-06, 3.698734170677618e-20, 2.322248216045421e-15, 0.00016041589501632206]	['absPCC_Remap_0.4-BC', 'RF_Remap_0.05-MCL', 'absPCC_Remap-BC', 'RF_Remap-BC', 'RF_Remap_0.05-BC', 'RF_Remap_0.1-MCL']	57.05019225301752	6.0
PF3D7_1424100-GO:0030260	[7.362749689218829e-08, 9.105893357999528e-08, 4.2568968816597506e-10, 0.0008797028243730162, 2.322248216045421e-15, 2.8477818973821992e-05, 1.270105423612573e-07, 4.3290501988304095e-05]	['absPCC_Remap_0.4-BC', 'RF_Remap_25000-BC', 'absPCC_Remap-BC', 'Consensus_Remap-BC', 'RF_Remap-BC', 'RF_Remap_0.1-BC', 'RF_Remap_0.1-MCL', 'RF_Remap-MCL']	57.03956053244006	8.0
PF3D7_0419300-GO:0020013	[7.788457559730337e-19, 1.8646748220965641e-06, 0.00011615571854987505, 0.0008809280528855315, 2.9986980428779303e-12, 0.0019955100300686475, 2.1310696075901324e-09, 0.000626121061598914]	['MI_Remap-BC', 'absPCC_Remap_0.3-BC', 'RF_Remap_0.05-MCL', 'RF_Remap_25000-BC', 'RF_Remap_25000-MCL', 'RF_Remap_0.05-BC', 'RF_Remap_0.1-BC', 'RF_Remap_0.1-MCL']	56.92572180001915	8.0
PF3D7_0926400-GO:0009405	[0.016451880543970992, 0.0002593452322257625, 8.294742589496608e-08, 0.0017076726211764704, 7.16046915146313e-11, 1.819682781018119e-07, 1.0046244067244015e-10, 2.322248216045421e-15]	['absPCC_Remap_0.3-BC', 'absPCC_Remap_0.4-BC', 'RF_Remap_0.05-MCL', 'RF_Remap_25000-BC', 'RF_Remap_25000-MCL', 'RF_Remap_0.05-BC', 'RF_Remap_0.1-MCL', 'RF_Remap-MCL']	56.73584912913598	8.0
PF3D7_0207500-GO:0020033	[4.6889252521100915e-17, 7.914341969153166e-05, 9.27723881407661e-08, 0.004767090010123582, 0.009626188274204308, 2.1338381757523645e-08, 0.0035224729074013056, 1.8732302578438663e-15]	['MI_Remap-BC', 'RF_Remap_0.05-MCL', 'RF_Remap_25000-BC', 'absPCC_Remap-BC', 'RF_Remap_25000-MCL', 'RF_Remap_0.1-BC', 'RF_Remap_0.1-MCL', 'RF_Remap-MCL']	56.65278513232707	8.0
PF3D7_1123900-GO:0006412	[0.0009425286356197931, 1.633879852999778e-07, 0.0053570739974457965, 9.377009869723119e-11, 0.012523034262043285, 7.843699489776047e-05, 0.020273281359919498, 8.912824692786373e-13, 0.00012401395612780951, 6.62896274505099e-05, 2.2786872176348266e-07]	['MI_Remap-BC', 'absPCC_Remap_0.3-BC', 'absPCC_Remap_0.4-BC', 'absPCC_Remap_0.5-BC', 'RF_Remap_0.05-MCL', 'absPCC_Remap-MCL', 'absPCC_Remap-BC', 'MI_Remap-MCL', 'Consensus_Remap-BC', 'RF_Remap_0.05-BC', 'RF_Remap_0.1-MCL']	56.58972252639328	11.0
PF3D7_1438900-GO:0006412	[4.8455393461594944e-06, 1.1808553504124075e-17, 8.275651455210942e-05, 0.020273281359919498, 2.054690764485981e-05, 8.227244882338246e-07, 0.00012401395612780951, 0.0011872045233787744, 6.62896274505099e-05, 2.2786872176348266e-07]	['MI_Remap-BC', 'RF_Remap_0.05-MCL', 'RF_Remap_25000-BC', 'absPCC_Remap-MCL', 'absPCC_Remap-BC', 'MI_Remap-MCL', 'Consensus_Remap-BC', 'RF_Remap_0.05-BC', 'RF_Remap_0.1-BC', 'RF_Remap_0.1-MCL']	56.44260764279434	10.0
PF3D7_1037600-GO:0006412	[4.257167376623377e-14, 0.044375624973705584, 3.2032624872354074e-14, 0.00012401395612780951, 0.01396772713983908, 6.62896274505099e-05, 3.46889673798875e-11, 1.9736181782608697e-08]	['RF_Remap_0.05-MCL', 'absPCC_Remap_0.5-BC', 'absPCC_Remap-BC', 'Consensus_Remap-MCL', 'RF_Remap_0.05-BC', 'RF_Remap_0.1-BC', 'RF_Remap_0.1-MCL', 'RF_Remap-MCL']	56.322645872808415	8.0
PF3D7_1340600-GO:0020013	[4.9605799775764685e-09, 0.0008809280528855315, 2.9986980428779303e-12, 1.2899930825017567e-05, 1.627791017529959e-08, 3.1353668741660206e-06, 1.0688398959695815e-15]	['RF_Remap_0.05-MCL', 'RF_Remap_25000-BC', 'RF_Remap_25000-MCL', 'RF_Remap_0.05-BC', 'RF_Remap_0.1-BC', 'RF_Remap_0.1-MCL', 'RF_Remap-MCL']	56.03520731684398	7.0
PF3D7_0515000-GO:0006412	[1.1808553504124075e-17, 7.843699489776047e-05, 0.028828016662965264, 8.912824692786373e-13, 0.00012401395612780951, 6.62896274505099e-05, 3.46889673798875e-11, 0.0019055433274988483]	['RF_Remap_0.05-MCL', 'absPCC_Remap-MCL', 'absPCC_Remap-BC', 'MI_Remap-MCL', 'Consensus_Remap-BC', 'RF_Remap_0.05-BC', 'RF_Remap_0.1-MCL', 'RF_Remap-MCL']	55.88832588267062	8.0
PF3D7_0812400-GO:0030260	[0.00010935505033268102, 1.7743819282831234e-07, 3.698734170677618e-20, 2.322248216045421e-15, 2.5312494843297172e-05, 3.340819961610649e-07]	['MI_Remap-BC', 'RF_Remap_0.05-MCL', 'MI_Remap-MCL', 'RF_Remap-BC', 'RF_Remap_0.1-MCL', 'RF_Remap-MCL']	55.850964268080176	6.0
PF3D7_1428200-GO:0030260	[2.1902384751147194e-07, 0.023032238219684684, 3.698734170677618e-20, 0.004189009975701798, 2.322248216045421e-15, 2.5312494843297172e-05, 3.340819961610649e-07]	['RF_Remap_0.05-MCL', 'RF_Remap_25000-BC', 'RF_Remap-BC', 'RF_Remap_0.05-BC', 'RF_Remap_0.1-BC', 'RF_Remap_0.1-MCL', 'RF_Remap-MCL']	55.81391127639599	7.0
PF3D7_1030200-GO:0035891	[0.006853523196079829, 0.0003849446787185705, 0.0004866927224005583, 9.533282078143083e-05, 1.436249623800052e-05, 0.0008809280528855315, 0.0016821705583918314, 0.010457854939149904, 2.1782717652647204e-05, 0.00012401395612780951, 6.550821467102063e-05, 2.054472306481037e-06, 0.00010997900105694084, 0.02170969944731101, 0.0008609489854447441, 0.0008174792143190663]	['MI_Remap-BC', 'absPCC_Remap_0.3-BC', 'absPCC_Remap_0.4-BC', 'absPCC_Remap_0.5-BC', 'RF_Remap_0.05-MCL', 'RF_Remap_25000-BC', 'MI_Remap-MCL', 'Consensus_Remap-MCL', 'absPCC_Remap_0.5-MCL', 'RF_Remap_0.1-MCL', 'absPCC_Remap_0.3-MCL', 'RF_Remap-BC', 'RF_Remap_0.05-BC', 'RF_Remap_0.1-BC', 'absPCC_Remap_0.4-MCL', 'RF_Remap-MCL']	55.77871108921114	16.0
PF3D7_1325100-GO:0006412	[2.202355100069944e-05, 1.633879852999778e-07, 0.0017666596951138017, 8.490759268016194e-12, 0.020273281359919498, 2.054690764485981e-05, 8.227244882338246e-07, 0.00012401395612780951, 0.0005027006329853862, 6.62896274505099e-05, 2.2786872176348266e-07]	['MI_Remap-BC', 'RF_Remap_0.05-MCL', 'absPCC_Remap_0.5-BC', 'RF_Remap_25000-BC', 'absPCC_Remap-MCL', 'absPCC_Remap-BC', 'MI_Remap-MCL', 'Consensus_Remap-BC', 'RF_Remap_0.05-BC', 'RF_Remap_0.1-BC', 'RF_Remap_0.1-MCL']	55.75895787978694	11.0
PF3D7_1408100-GO:0030260	[1.4642317743157897e-08, 9.073072560150848e-05, 2.710812735663316e-06, 9.105893357999528e-08, 2.322248216045421e-15, 2.8477818973821992e-05, 1.270105423612573e-07, 4.3290501988304095e-05]	['absPCC_Remap_0.3-BC', 'absPCC_Remap_0.4-BC', 'absPCC_Remap_0.5-BC', 'absPCC_Remap-BC', 'Consensus_Remap-BC', 'RF_Remap-BC', 'RF_Remap_0.1-MCL', 'RF_Remap-MCL']	54.92356595648019	8.0
PF3D7_0217300-GO:0030260	[7.831609595549374e-06, 6.617381994271528e-07, 5.985863284569524e-07, 3.2633967767441857e-10, 2.322248216045421e-15, 0.0005649573384037143, 3.340819961610649e-07, 0.0005748921084070905]	['RF_Remap_25000-BC', 'MI_Remap-MCL', 'Consensus_Remap-BC', 'RF_Remap_0.1-MCL', 'RF_Remap-BC', 'RF_Remap_0.05-BC', 'absPCC_Remap_0.4-MCL', 'RF_Remap-MCL']	54.593302379925355	8.0
PF3D7_0207400-GO:0009405	[0.016451880543970992, 0.0002593452322257625, 0.02162104030671024, 8.294742589496608e-08, 0.0017076726211764704, 2.64647140229569e-07, 0.0026706392078872645, 1.2212158691652468e-09, 0.0038931901405087, 0.0035865106554599725, 2.322248216045421e-15]	['absPCC_Remap_0.3-BC', 'absPCC_Remap_0.4-BC', 'RF_Remap_0.05-MCL', 'RF_Remap_25000-BC', 'absPCC_Remap-BC', 'RF_Remap_25000-MCL', 'RF_Remap-BC', 'RF_Remap_0.05-BC', 'RF_Remap_0.1-BC', 'RF_Remap_0.1-MCL', 'RF_Remap-MCL']	54.43686082574782	11.0
PF3D7_0419300-GO:0009405	[4.056450359124088e-14, 2.2436673468631573e-07, 0.0002593452322257625, 0.02162104030671024, 0.004678041199484252, 0.0017076726211764704, 7.16046915146313e-11, 0.0026706392078872645, 1.2212158691652468e-09, 0.0038931901405087]	['MI_Remap-BC', 'absPCC_Remap_0.3-BC', 'absPCC_Remap_0.4-BC', 'RF_Remap_0.05-MCL', 'RF_Remap_25000-BC', 'absPCC_Remap-BC', 'RF_Remap_25000-MCL', 'RF_Remap_0.05-BC', 'RF_Remap_0.1-BC', 'RF_Remap_0.1-MCL']	54.43101710154786	10.0
PF3D7_0923300-GO:0020035	[2.31418201604626e-05, 2.7714084605665908e-17, 5.1008302799999985e-28, 0.024095835862359985, 0.0017431072918645204, 0.028121082558351017]	['MI_Remap-BC', 'AdaL_Remap-BC', 'MI_Remap-MCL', 'Consensus_Remap-BC', 'RF_Remap-BC', 'absPCC_Remap_0.4-MCL']	54.412962922546775	6.0
PF3D7_1242000-GO:0020033	[9.27723881407661e-08, 2.108596891719745e-05, 1.0046244067244015e-10, 1.5604407483870968e-05, 2.1338381757523645e-08, 3.9066609636272035e-06, 1.8732302578438663e-15]	['RF_Remap_0.05-MCL', 'RF_Remap_25000-BC', 'RF_Remap_25000-MCL', 'RF_Remap_0.05-BC', 'RF_Remap_0.1-BC', 'RF_Remap_0.1-MCL', 'RF_Remap-MCL']	54.319778326272676	7.0
PF3D7_0215900-GO:0009405	[0.016451880543970992, 0.0002593452322257625, 1.9370021654694942e-06, 0.02162104030671024, 2.5074318459492737e-15, 0.0017076726211764704, 7.16046915146313e-11, 0.0026706392078872645, 1.2212158691652468e-09, 0.0038931901405087]	['absPCC_Remap_0.3-BC', 'absPCC_Remap_0.4-BC', 'absPCC_Remap_0.5-BC', 'RF_Remap_0.05-MCL', 'RF_Remap_25000-BC', 'absPCC_Remap-BC', 'RF_Remap_25000-MCL', 'RF_Remap_0.05-BC', 'RF_Remap_0.1-BC', 'RF_Remap_0.1-MCL']	54.157610985950406	10.0
PF3D7_1410200-GO:0030260	[1.4642317743157897e-08, 7.362749689218829e-08, 0.013888629488406664, 9.105893357999528e-08, 2.322248216045421e-15, 2.8477818973821992e-05, 1.270105423612573e-07, 8.278222616210687e-05]	['absPCC_Remap_0.3-BC', 'absPCC_Remap_0.4-BC', 'absPCC_Remap_0.5-BC', 'absPCC_Remap-BC', 'Consensus_Remap-MCL', 'RF_Remap-BC', 'RF_Remap_0.1-MCL', 'RF_Remap-MCL']	54.023175950247364	8.0
PF3D7_0316000-GO:0035891	[0.0003849446787185705, 3.433059467700831e-05, 9.533282078143083e-05, 0.002072253113713751, 9.533282078143083e-05, 0.03048860276316358, 2.1782717652647204e-05, 0.00012401395612780951, 6.550821467102063e-05, 2.054472306481037e-06, 0.00010997900105694084, 0.012388348840022887, 0.0008609489854447441, 0.0004095181222420201, 0.0008174792143190663]	['absPCC_Remap_0.3-BC', 'RF_Remap_0.05-MCL', 'absPCC_Remap_0.5-BC', 'RF_Remap_25000-BC', 'absPCC_Remap-BC', 'MI_Remap-MCL', 'Consensus_Remap-BC', 'Consensus_Remap-MCL', 'RF_Remap_0.1-MCL', 'absPCC_Remap_0.3-MCL', 'RF_Remap-BC', 'RF_Remap_0.05-BC', 'RF_Remap_0.1-BC', 'absPCC_Remap_0.4-MCL', 'RF_Remap-MCL']	53.965226004848965	15.0
PF3D7_1130600-GO:0030260	[1.0478574603516999e-11, 1.4642317743157897e-08, 7.362749689218829e-08, 6.8274192965562725e-06, 9.105893357999528e-08, 2.8477818973821992e-05, 1.270105423612573e-07, 4.3290501988304095e-05]	['absPCC_Remap_0.3-BC', 'absPCC_Remap_0.4-BC', 'absPCC_Remap_0.5-BC', 'absPCC_Remap-BC', 'MI_Remap-MCL', 'Consensus_Remap-BC', 'RF_Remap-BC', 'RF_Remap-MCL']	53.95872967473693	8.0
PF3D7_1316600-GO:0030260	[0.0007948232472539625, 6.8274192965562725e-06, 3.698734170677618e-20, 2.322248216045421e-15, 2.5312494843297172e-05, 1.270105423612573e-07]	['absPCC_Remap_0.4-BC', 'RF_Remap_0.05-MCL', 'absPCC_Remap_0.5-BC', 'RF_Remap-BC', 'RF_Remap_0.1-MCL', 'RF_Remap-MCL']	53.82433638361331	6.0
PF3D7_0316100-GO:0030260	[1.7743819282831234e-07, 3.698734170677618e-20, 0.0221729890250042, 2.322248216045421e-15, 2.5312494843297172e-05, 3.340819961610649e-07]	['RF_Remap_0.05-MCL', 'MI_Remap-MCL', 'RF_Remap-BC', 'RF_Remap_0.1-BC', 'RF_Remap_0.1-MCL', 'RF_Remap-MCL']	53.54397887085806	6.0
PF3D7_1413800-GO:0006412	[2.8970944650571787e-11, 1.4425710930198386e-05, 0.00025587909847715734, 8.312020283841287e-20, 7.843699489776047e-05, 0.020273281359919498, 0.00012401395612780951, 1.9162084698791263e-06]	['MI_Remap-BC', 'absPCC_Remap_0.3-BC', 'absPCC_Remap_0.4-BC', 'absPCC_Remap_0.5-BC', 'RF_Remap_0.05-MCL', 'absPCC_Remap-MCL', 'absPCC_Remap-BC', 'Consensus_Remap-BC']	53.4738004003111	8.0
PF3D7_0712600-GO:0006412	[1.633879852999778e-07, 3.8380438791910115e-21, 0.00012401395612780951, 6.62896274505099e-05, 3.46889673798875e-11, 1.9736181782608697e-08]	['RF_Remap_0.05-MCL', 'RF_Remap_25000-BC', 'absPCC_Remap-BC', 'Consensus_Remap-MCL', 'RF_Remap_0.1-MCL', 'RF_Remap-MCL']	53.45229929792016	6.0
PF3D7_1460400-GO:0030260	[5.985863284569524e-07, 0.00993144446057016, 3.698734170677618e-20, 2.322248216045421e-15, 2.8477818973821992e-05, 3.340819961610649e-07]	['RF_Remap_0.05-MCL', 'RF_Remap_25000-BC', 'RF_Remap-BC', 'RF_Remap_0.05-BC', 'RF_Remap_0.1-MCL', 'RF_Remap-MCL']	53.31353923390664	6.0
PF3D7_1116700-GO:0030260	[0.000382525079377412, 7.362749689218829e-08, 1.3862041917756037e-05, 0.003038772880327869, 1.5490929362603573e-05, 2.322248216045421e-15, 2.8477818973821992e-05, 1.270105423612573e-07, 4.3290501988304095e-05]	['absPCC_Remap_0.3-BC', 'absPCC_Remap_0.4-BC', 'absPCC_Remap_0.5-BC', 'absPCC_Remap-BC', 'Consensus_Remap-BC', 'RF_Remap-BC', 'RF_Remap_0.1-BC', 'RF_Remap_0.1-MCL', 'RF_Remap-MCL']	53.17504937143508	9.0
PF3D7_0923300-GO:0020033	[5.437588453608247e-06, 4.6889252521100915e-17, 2.8843022431093115e-26, 0.025513389676122527, 0.012975221561483558, 0.003012654093648586]	['MI_Remap-BC', 'AdaL_Remap-BC', 'MI_Remap-MCL', 'Consensus_Remap-BC', 'RF_Remap-BC', 'absPCC_Remap_0.4-MCL']	53.13464737350176	6.0
PF3D7_0313400-GO:0006412	[2.889710721780432e-07, 0.00567642641561915, 1.1808553504124075e-17, 1.2198203520786398e-08, 0.020273281359919498, 0.00012401395612780951, 6.62896274505099e-05, 8.716992806527183e-08, 0.002157485770100013]	['MI_Remap-BC', 'RF_Remap_0.05-MCL', 'absPCC_Remap-MCL', 'AdaL_Remap-BC', 'absPCC_Remap-BC', 'MI_Remap-MCL', 'Consensus_Remap-BC', 'RF_Remap_0.1-MCL', 'RF_Remap-MCL']	53.13042322594745	9.0
PF3D7_0617000-GO:0020035	[2.7714084605665908e-17, 0.017160979623518962, 1.048635552400835e-06, 1.627791017529959e-08, 0.000626121061598914, 0.045884674804587085, 3.2895234466261596e-17]	['MI_Remap-BC', 'absPCC_Remap_0.5-BC', 'absPCC_Remap-BC', 'RF_Remap-BC', 'RF_Remap_0.1-BC', 'RF_Remap_0.1-MCL', 'RF_Remap-MCL']	53.11507520327553	7.0
PF3D7_0927900-GO:0030260	[1.0478574603516999e-11, 1.4642317743157897e-08, 7.362749689218829e-08, 6.8274192965562725e-06, 9.105893357999528e-08, 1.5490929362603573e-05, 0.0005649573384037143, 1.270105423612573e-07]	['absPCC_Remap_0.3-BC', 'absPCC_Remap_0.4-BC', 'absPCC_Remap_0.5-BC', 'absPCC_Remap-BC', 'MI_Remap-MCL', 'RF_Remap-BC', 'RF_Remap_0.1-BC', 'RF_Remap-MCL']	53.107535893773225	8.0
PF3D7_0919400-GO:0098609	[1.5689436000000002e-13, 4.32228506215183e-05, 0.0006701622807149578, 3.415619534893247e-06, 0.009418727868380829, 1.8427383396518367e-07, 1.2370799717978852e-06, 1.0885099178069515e-06, 2.2786872176348266e-07]	['MI_Remap-BC', 'RF_Remap_0.05-MCL', 'absPCC_Remap_0.5-BC', 'RF_Remap_25000-BC', 'absPCC_Remap-BC', 'RF_Remap_25000-MCL', 'RF_Remap_0.05-BC', 'RF_Remap_0.1-BC', 'RF_Remap_0.1-MCL']	53.08265898960562	9.0
PF3D7_1427200-GO:0009405	[0.016451880543970992, 0.0002593452322257625, 1.9370021654694942e-06, 0.02162104030671024, 8.294742589496608e-08, 0.0017076726211764704, 1.1686666200834491e-14, 0.0026706392078872645, 1.2212158691652468e-09, 0.0038931901405087, 0.0028126858563508857]	['absPCC_Remap_0.3-BC', 'absPCC_Remap_0.4-BC', 'absPCC_Remap_0.5-BC', 'RF_Remap_0.05-MCL', 'RF_Remap_25000-BC', 'absPCC_Remap-BC', 'RF_Remap_25000-MCL', 'RF_Remap-BC', 'RF_Remap_0.05-BC', 'RF_Remap_0.1-BC', 'RF_Remap_0.1-MCL']	52.97616681920814	11.0
PF3D7_1238300-GO:0006412	[8.644913529817644e-08, 1.633879852999778e-07, 0.00969065571156076, 2.9293711042375283e-08, 4.866535900362056e-13, 7.843699489776047e-05, 0.020273281359919498, 6.62896274505099e-05, 5.2592720727272736e-08]	['MI_Remap-BC', 'absPCC_Remap_0.3-BC', 'absPCC_Remap_0.4-BC', 'absPCC_Remap_0.5-BC', 'absPCC_Remap-MCL', 'absPCC_Remap-BC', 'MI_Remap-MCL', 'Consensus_Remap-BC', 'RF_Remap_0.1-MCL']	52.96585552885749	9.0
PF3D7_1421400-GO:0006412	[0.003644567396310789, 0.0009425286356197931, 1.633879852999778e-07, 0.0053570739974457965, 9.377009869723119e-11, 0.020273281359919498, 8.278222616210687e-05, 8.912824692786373e-13, 0.0006719881372734325, 5.2592720727272736e-08]	['MI_Remap-BC', 'absPCC_Remap_0.3-BC', 'absPCC_Remap_0.4-BC', 'RF_Remap_0.05-MCL', 'RF_Remap_25000-BC', 'absPCC_Remap-MCL', 'AdaL_Remap-BC', 'MI_Remap-MCL', 'Consensus_Remap-BC', 'RF_Remap_0.05-BC']	52.82668356642417	10.0
PF3D7_0211900-GO:0006412	[7.843699489776047e-05, 0.020273281359919498, 3.8380438791910115e-21, 2.839139751724138e-15, 1.007446623314917e-12]	['RF_Remap_25000-BC', 'absPCC_Remap-MCL', 'absPCC_Remap-BC', 'RF_Remap_0.05-BC', 'RF_Remap_0.1-BC']	52.75803625419714	5.0
PF3D7_1439000-GO:0030260	[9.977358543651203e-09, 1.4642317743157897e-08, 7.362749689218829e-08, 6.8274192965562725e-06, 8.687686532965052e-07, 4.2568968816597506e-10, 1.4907481730175076e-05, 4.3290501988304095e-05]	['MI_Remap-BC', 'absPCC_Remap_0.3-BC', 'absPCC_Remap_0.4-BC', 'absPCC_Remap_0.5-BC', 'RF_Remap_25000-BC', 'absPCC_Remap-BC', 'Consensus_Remap-BC', 'RF_Remap_0.1-BC']	52.75628380248129	8.0
PF3D7_0322000-GO:0006412	[4.8455393461594944e-06, 1.633879852999778e-07, 0.0002131876823632385, 8.490759268016194e-12, 2.054690764485981e-05, 8.227244882338246e-07, 0.0033072549552511416, 2.4034747393754763e-13]	['MI_Remap-BC', 'absPCC_Remap_0.5-BC', 'RF_Remap_25000-BC', 'absPCC_Remap-BC', 'MI_Remap-MCL', 'Consensus_Remap-MCL', 'RF_Remap_0.05-BC', 'RF_Remap_0.1-BC']	52.71542099096271	8.0
PF3D7_1204900-GO:0035891	[0.006853523196079829, 0.0003849446787185705, 9.533282078143083e-05, 1.436249623800052e-05, 0.0008809280528855315, 0.010457854939149904, 0.02815953964402935, 2.1782717652647204e-05, 1.7449160183381088e-05, 0.009444873301872431, 6.550821467102063e-05, 9.849214087195504e-05, 0.00010997900105694084, 0.012388348840022887, 0.0008609489854447441, 0.0008174792143190663]	['MI_Remap-BC', 'absPCC_Remap_0.4-BC', 'RF_Remap_0.05-MCL', 'RF_Remap_25000-BC', 'absPCC_Remap-BC', 'MI_Remap-MCL', 'Consensus_Remap-MCL', 'absPCC_Remap_0.5-MCL', 'RF_Remap_25000-MCL', 'RF_Remap_0.1-MCL', 'absPCC_Remap_0.3-MCL', 'RF_Remap-BC', 'RF_Remap_0.05-BC', 'RF_Remap_0.1-BC', 'absPCC_Remap_0.4-MCL', 'RF_Remap-MCL']	52.681649413416615	16.0
PF3D7_0932100-GO:0009405	[0.016451880543970992, 0.0002593452322257625, 2.4508354304471333e-06, 0.004678041199484252, 0.0017076726211764704, 1.2408015351650526e-13, 0.0026706392078872645, 1.3150242379899494e-16, 0.0038931901405087, 0.0028126858563508857]	['absPCC_Remap_0.3-BC', 'absPCC_Remap_0.4-BC', 'RF_Remap_0.05-MCL', 'RF_Remap_25000-BC', 'absPCC_Remap-BC', 'RF_Remap_25000-MCL', 'RF_Remap-BC', 'RF_Remap_0.05-BC', 'RF_Remap_0.1-BC', 'RF_Remap_0.1-MCL']	52.39944523167016	10.0
PF3D7_0829400-GO:0006412	[8.278222616210687e-05, 1.633879852999778e-07, 0.0008070763821717018, 1.3095232735495827e-20, 7.843699489776047e-05, 0.020273281359919498, 2.054690764485981e-05, 0.047628299765695416, 2.2786872176348266e-07]	['MI_Remap-BC', 'absPCC_Remap_0.3-BC', 'absPCC_Remap_0.4-BC', 'absPCC_Remap_0.5-BC', 'RF_Remap_25000-BC', 'absPCC_Remap-MCL', 'absPCC_Remap-BC', 'Consensus_Remap-BC', 'RF_Remap_0.05-BC']	52.29507366375718	9.0
PF3D7_1430200-GO:0006412	[1.633879852999778e-07, 2.9293711042375283e-08, 1.3095232735495827e-20, 7.843699489776047e-05, 0.020273281359919498, 1.2776092715926595e-05, 5.2592720727272736e-08]	['absPCC_Remap_0.3-BC', 'absPCC_Remap_0.4-BC', 'absPCC_Remap_0.5-BC', 'RF_Remap_25000-BC', 'absPCC_Remap-MCL', 'absPCC_Remap-BC', 'Consensus_Remap-BC']	52.174123580399474	7.0
PF3D7_0908000-GO:0030260	[1.0478574603516999e-11, 1.4642317743157897e-08, 7.362749689218829e-08, 6.8274192965562725e-06, 9.105893357999528e-08, 9.64352909063214e-06, 2.8477818973821992e-05, 4.3290501988304095e-05]	['absPCC_Remap_0.3-BC', 'absPCC_Remap_0.4-BC', 'absPCC_Remap_0.5-BC', 'absPCC_Remap-BC', 'MI_Remap-MCL', 'Consensus_Remap-BC', 'RF_Remap-BC', 'RF_Remap_0.05-BC']	52.078333450383475	8.0
PF3D7_0704500-GO:0006412	[1.633879852999778e-07, 7.843699489776047e-05, 0.020273281359919498, 3.8380438791910115e-21, 8.912824692786373e-13, 1.0339476869565216e-07]	['absPCC_Remap_0.3-BC', 'RF_Remap_25000-BC', 'absPCC_Remap-MCL', 'absPCC_Remap-BC', 'Consensus_Remap-BC', 'RF_Remap_0.05-BC']	52.03671102217119	6.0
PF3D7_1340600-GO:0020033	[9.27723881407661e-08, 0.004767090010123582, 1.0046244067244015e-10, 1.5604407483870968e-05, 2.1338381757523645e-08, 3.9066609636272035e-06, 1.8732302578438663e-15]	['RF_Remap_0.05-MCL', 'RF_Remap_25000-BC', 'RF_Remap_25000-MCL', 'RF_Remap_0.05-BC', 'RF_Remap_0.1-BC', 'RF_Remap_0.1-MCL', 'RF_Remap-MCL']	51.96551853609785	7.0
PF3D7_1218600-GO:0030260	[1.4642317743157897e-08, 7.362749689218829e-08, 3.0376198311777825e-07, 2.322248216045421e-15, 2.8477818973821992e-05, 1.270105423612573e-07, 4.3290501988304095e-05]	['absPCC_Remap_0.3-BC', 'absPCC_Remap_0.4-BC', 'Consensus_Remap-BC', 'RF_Remap-BC', 'RF_Remap_0.1-BC', 'RF_Remap_0.1-MCL', 'RF_Remap-MCL']	51.924168962232116	7.0
PF3D7_1212800-GO:0030260	[7.362749689218829e-08, 3.698734170677618e-20, 2.322248216045421e-15, 0.00016041589501632206, 1.270105423612573e-07]	['absPCC_Remap_0.4-BC', 'RF_Remap_0.05-MCL', 'RF_Remap-BC', 'RF_Remap_0.1-MCL', 'RF_Remap-MCL']	51.88991103721273	5.0
PF3D7_1116800-GO:0006412	[2.889710721780432e-07, 0.00025587909847715734, 1.3095232735495827e-20, 7.843699489776047e-05, 0.020273281359919498, 1.2834132656526676e-09, 0.00012401395612780951, 0.0008070763821717018]	['absPCC_Remap_0.4-BC', 'RF_Remap_0.05-MCL', 'absPCC_Remap_0.5-BC', 'RF_Remap_25000-BC', 'absPCC_Remap-MCL', 'AdaL_Remap-BC', 'absPCC_Remap-BC', 'Consensus_Remap-BC']	51.70380087870723	8.0
PF3D7_1416200-GO:0030260	[1.4642317743157897e-08, 7.362749689218829e-08, 6.8274192965562725e-06, 9.105893357999528e-08, 9.64352909063214e-06, 1.4907481730175076e-05, 0.02610384977791393, 2.8477818973821992e-05, 4.3290501988304095e-05, 8.278222616210687e-05]	['absPCC_Remap_0.3-BC', 'absPCC_Remap_0.4-BC', 'absPCC_Remap_0.5-BC', 'absPCC_Remap-BC', 'Consensus_Remap-BC', 'Consensus_Remap-MCL', 'RF_Remap-BC', 'RF_Remap_0.05-BC', 'RF_Remap_0.1-BC', 'RF_Remap_0.1-MCL']	51.59058971167554	10.0
PF3D7_1309200-GO:0030260	[0.009452834880170423, 0.002345250367567958, 0.03966925391937127, 3.698734170677618e-20, 2.322248216045421e-15, 2.8477818973821992e-05, 1.270105423612573e-07]	['absPCC_Remap_0.3-BC', 'RF_Remap_0.05-MCL', 'absPCC_Remap-BC', 'RF_Remap-BC', 'RF_Remap_0.05-BC', 'RF_Remap_0.1-MCL', 'RF_Remap-MCL']	51.56348642992639	7.0
PF3D7_0723800-GO:0030260	[1.4642317743157897e-08, 7.362749689218829e-08, 6.8274192965562725e-06, 9.105893357999528e-08, 9.64352909063214e-06, 7.249718705964023e-07, 2.8477818973821992e-05, 4.3290501988304095e-05, 8.278222616210687e-05]	['absPCC_Remap_0.3-BC', 'absPCC_Remap_0.4-BC', 'absPCC_Remap_0.5-BC', 'absPCC_Remap-BC', 'Consensus_Remap-BC', 'Consensus_Remap-MCL', 'RF_Remap-BC', 'RF_Remap_0.05-BC', 'RF_Remap_0.1-BC']	51.32037740298465	9.0
PF3D7_0905900-GO:0006412	[0.044375624973705584, 7.339407010733667e-14, 3.2032624872354074e-14, 0.00012401395612780951, 6.62896274505099e-05, 5.68268461976908e-16]	['RF_Remap_0.05-MCL', 'RF_Remap_25000-BC', 'absPCC_Remap-BC', 'Consensus_Remap-BC', 'RF_Remap_0.05-BC', 'RF_Remap_0.1-MCL']	51.31213232286735	6.0
PF3D7_1242000-GO:0016337	[1.0455902474494876e-06, 1.0585520497827221e-06, 5.9053539650061605e-08, 5.48348882744283e-07, 4.191812983316901e-07, 8.882000030902945e-08, 3.806082736179775e-13]	['RF_Remap_0.05-MCL', 'RF_Remap_25000-BC', 'RF_Remap_25000-MCL', 'RF_Remap_0.05-BC', 'RF_Remap_0.1-BC', 'RF_Remap_0.1-MCL', 'RF_Remap-MCL']	51.294232468101136	7.0
PF3D7_1451100-GO:0006412	[5.335538535133017e-05, 9.377009869723119e-11, 8.490759268016194e-12, 0.020273281359919498, 8.912824692786373e-13, 1.733922721270962e-07, 3.875961376192157e-06]	['MI_Remap-BC', 'absPCC_Remap_0.4-BC', 'absPCC_Remap-MCL', 'absPCC_Remap-BC', 'RF_Remap-BC', 'RF_Remap_0.05-BC', 'RF_Remap_0.1-BC']	51.287462247726936	7.0
PF3D7_1335400-GO:0035891	[0.006853523196079829, 0.0003849446787185705, 3.433059467700831e-05, 9.533282078143083e-05, 1.436249623800052e-05, 9.533282078143083e-05, 0.03048860276316358, 2.1782717652647204e-05, 0.0028272428696925326, 6.550821467102063e-05, 0.00010997900105694084, 0.012388348840022887, 0.0008609489854447441, 0.0004095181222420201, 0.0008174792143190663]	['MI_Remap-BC', 'absPCC_Remap_0.3-BC', 'absPCC_Remap_0.4-BC', 'absPCC_Remap_0.5-BC', 'RF_Remap_0.05-MCL', 'RF_Remap_25000-BC', 'absPCC_Remap-BC', 'MI_Remap-MCL', 'Consensus_Remap-BC', 'Consensus_Remap-MCL', 'absPCC_Remap_0.3-MCL', 'RF_Remap-BC', 'RF_Remap_0.05-BC', 'RF_Remap_0.1-MCL', 'RF_Remap-MCL']	51.24333272683307	15.0
PF3D7_1133400-GO:0035891	[0.011633540532286836, 0.006853523196079829, 0.0003849446787185705, 0.0005245364389380531, 4.082278253397632e-05, 9.533282078143083e-05, 0.02815953964402935, 2.1782717652647204e-05, 0.00012401395612780951, 6.550821467102063e-05, 2.054472306481037e-06, 0.00010997900105694084, 0.02170969944731101, 0.0008609489854447441, 0.0008174792143190663]	['MI_Remap-BC', 'absPCC_Remap_0.3-BC', 'absPCC_Remap_0.4-BC', 'absPCC_Remap_0.5-BC', 'RF_Remap_0.05-MCL', 'RF_Remap_25000-BC', 'AdaL_Remap-BC', 'absPCC_Remap-BC', 'MI_Remap-MCL', 'Consensus_Remap-MCL', 'RF_Remap-BC', 'RF_Remap_0.05-BC', 'RF_Remap_0.1-BC', 'RF_Remap_0.1-MCL', 'RF_Remap-MCL']	50.96743322569972	15.0
PF3D7_1347500-GO:0006412	[5.335538535133017e-05, 9.377009869723119e-11, 8.490759268016194e-12, 0.020273281359919498, 8.912824692786373e-13, 0.00012401395612780951, 1.2723919137391304e-08]	['MI_Remap-BC', 'absPCC_Remap_0.4-BC', 'RF_Remap_0.05-MCL', 'absPCC_Remap-MCL', 'absPCC_Remap-BC', 'Consensus_Remap-BC', 'RF_Remap_0.05-BC']	50.91677996358462	7.0
PF3D7_0816700-GO:0006412	[1.1808553504124075e-17, 0.044375624973705584, 4.1988497479696093e-07, 0.00012401395612780951, 6.62896274505099e-05, 3.46889673798875e-11, 1.9736181782608697e-08]	['RF_Remap_0.05-MCL', 'absPCC_Remap-BC', 'MI_Remap-MCL', 'Consensus_Remap-MCL', 'RF_Remap_0.05-BC', 'RF_Remap_0.1-MCL', 'RF_Remap-MCL']	50.907157832749526	7.0
PF3D7_1329000-GO:0030260	[0.0037388015760143603, 1.4642317743157897e-08, 7.362749689218829e-08, 6.8274192965562725e-06, 9.105893357999528e-08, 0.04846063142634836, 2.8477818973821992e-05, 1.270105423612573e-07, 4.3290501988304095e-05, 8.278222616210687e-05]	['MI_Remap-BC', 'absPCC_Remap_0.3-BC', 'absPCC_Remap_0.4-BC', 'absPCC_Remap_0.5-BC', 'absPCC_Remap-BC', 'Consensus_Remap-BC', 'Consensus_Remap-MCL', 'RF_Remap-BC', 'RF_Remap_0.05-BC', 'RF_Remap-MCL']	50.80297329767304	10.0
PF3D7_1361600-GO:0006412	[0.017921640427676043, 0.00895357860318623, 0.007385221265733495, 0.044375624973705584, 0.004107718802695943, 2.202355100069944e-05, 0.00012401395612780951, 1.2046408012322275e-16, 6.62896274505099e-05, 3.875961376192157e-06, 8.716992806527183e-08]	['absPCC_Remap_0.4-BC', 'RF_Remap_0.05-MCL', 'absPCC_Remap_0.5-BC', 'RF_Remap_25000-BC', 'absPCC_Remap-BC', 'RF_Remap_0.1-MCL', 'RF_Remap-BC', 'RF_Remap_0.05-BC', 'RF_Remap_0.1-BC', 'absPCC_Remap_0.4-MCL', 'RF_Remap-MCL']	50.79810970808092	11.0
PF3D7_1212700-GO:0030260	[0.0037388015760143603, 4.852083531134997e-08, 7.362749689218829e-08, 6.178410120635728e-07, 9.105893357999528e-08, 1.4907481730175076e-05, 2.8477818973821992e-05, 1.270105423612573e-07, 4.3290501988304095e-05]	['MI_Remap-BC', 'absPCC_Remap_0.3-BC', 'absPCC_Remap_0.4-BC', 'absPCC_Remap_0.5-BC', 'absPCC_Remap-BC', 'Consensus_Remap-BC', 'RF_Remap-BC', 'RF_Remap_0.1-BC', 'RF_Remap-MCL']	50.755956581760906	9.0
PF3D7_1316200-GO:0035891	[0.006853523196079829, 0.0003849446787185705, 3.433059467700831e-05, 9.533282078143083e-05, 1.436249623800052e-05, 9.533282078143083e-05, 0.03048860276316358, 2.1782717652647204e-05, 0.0028272428696925326, 0.0003221196408112324, 0.005502843934320325, 0.017921640427676043, 0.012388348840022887, 0.0008609489854447441, 0.0004095181222420201, 0.0008174792143190663]	['MI_Remap-BC', 'absPCC_Remap_0.3-BC', 'absPCC_Remap_0.4-BC', 'absPCC_Remap_0.5-BC', 'RF_Remap_0.05-MCL', 'RF_Remap_25000-BC', 'absPCC_Remap-BC', 'MI_Remap-MCL', 'Consensus_Remap-BC', 'Consensus_Remap-MCL', 'absPCC_Remap_0.3-MCL', 'RF_Remap-BC', 'RF_Remap_0.05-BC', 'RF_Remap_0.1-BC', 'RF_Remap_0.1-MCL', 'RF_Remap-MCL']	50.59895609931052	16.0
PF3D7_1452600-GO:0030260	[3.698734170677618e-20, 2.74217247559137e-06, 2.322248216045421e-15, 3.290626499221588e-05, 3.340819961610649e-07]	['RF_Remap_0.05-MCL', 'RF_Remap-BC', 'RF_Remap_0.1-BC', 'RF_Remap_0.1-MCL', 'RF_Remap-MCL']	50.586811812554124	5.0
PF3D7_1401800-GO:0030260	[0.0037388015760143603, 1.4642317743157897e-08, 7.362749689218829e-08, 6.8274192965562725e-06, 8.687686532965052e-07, 0.04846063142634836, 1.4907481730175076e-05, 2.8477818973821992e-05, 1.270105423612573e-07, 4.3290501988304095e-05]	['MI_Remap-BC', 'absPCC_Remap_0.3-BC', 'absPCC_Remap_0.4-BC', 'absPCC_Remap_0.5-BC', 'absPCC_Remap-BC', 'Consensus_Remap-BC', 'RF_Remap-BC', 'RF_Remap_0.05-BC', 'RF_Remap_0.1-BC', 'RF_Remap-MCL']	50.56792453050476	10.0
PF3D7_0421200-GO:0006412	[1.1808553504124075e-17, 7.843699489776047e-05, 0.020273281359919498, 0.00012401395612780951, 6.62896274505099e-05, 3.875961376192157e-06, 8.716992806527183e-08, 5.2592720727272736e-08]	['RF_Remap_0.05-MCL', 'absPCC_Remap-MCL', 'absPCC_Remap-BC', 'MI_Remap-MCL', 'Consensus_Remap-BC', 'RF_Remap-BC', 'RF_Remap_0.1-MCL', 'RF_Remap-MCL']	50.56177039721653	8.0
PF3D7_0821800-GO:0006412	[1.1808553504124075e-17, 7.936505285998611e-06, 3.8380438791910115e-21, 0.00012401395612780951, 6.62896274505099e-05]	['RF_Remap_0.05-MCL', 'RF_Remap_25000-BC', 'absPCC_Remap-BC', 'MI_Remap-MCL', 'RF_Remap_0.1-MCL']	50.529147912583596	5.0
PF3D7_1408100-GO:0006412	[3.806082736179775e-13, 0.013564344808596678, 8.490759268016194e-12, 0.020273281359919498, 2.054690764485981e-05, 8.227244882338246e-07, 0.00012401395612780951, 0.0005027006329853862, 3.875961376192157e-06]	['MI_Remap-BC', 'absPCC_Remap_0.4-BC', 'RF_Remap_0.05-MCL', 'RF_Remap_25000-BC', 'absPCC_Remap-MCL', 'absPCC_Remap-BC', 'RF_Remap-BC', 'RF_Remap_0.05-BC', 'RF_Remap_0.1-BC']	50.44009205085428	9.0
PF3D7_0926400-GO:0020035	[4.9605799775764685e-09, 0.0002023556351431392, 2.9986980428779303e-12, 1.2899930825017567e-05, 3.1353668741660206e-06, 3.2895234466261596e-17]	['RF_Remap_0.05-MCL', 'RF_Remap_25000-BC', 'RF_Remap_25000-MCL', 'RF_Remap_0.05-BC', 'RF_Remap_0.1-MCL', 'RF_Remap-MCL']	50.39741077149125	6.0
PF3D7_1446600-GO:0030260	[0.0037388015760143603, 1.4642317743157897e-08, 7.362749689218829e-08, 6.8274192965562725e-06, 0.002345250367567958, 4.2568968816597506e-10, 2.8477818973821992e-05, 1.270105423612573e-07, 4.3290501988304095e-05]	['MI_Remap-BC', 'absPCC_Remap_0.3-BC', 'absPCC_Remap_0.4-BC', 'absPCC_Remap_0.5-BC', 'RF_Remap_25000-BC', 'absPCC_Remap-BC', 'Consensus_Remap-BC', 'RF_Remap-BC', 'RF_Remap-MCL']	50.36633968451631	9.0
PF3D7_1218600-GO:0006412	[0.0009425286356197931, 1.633879852999778e-07, 0.0053570739974457965, 9.377009869723119e-11, 8.490759268016194e-12, 4.729178705619037e-10, 0.020273281359919498, 0.00012401395612780951, 0.00567642641561915]	['MI_Remap-BC', 'absPCC_Remap_0.3-BC', 'absPCC_Remap_0.4-BC', 'absPCC_Remap_0.5-BC', 'RF_Remap_0.05-MCL', 'absPCC_Remap-MCL', 'absPCC_Remap-BC', 'MI_Remap-MCL', 'RF_Remap_0.1-BC']	50.35329143488925	9.0
PF3D7_1114800-GO:0006412	[2.256460077057793e-07, 5.985856676973149e-06, 1.3095232735495827e-20, 7.843699489776047e-05, 0.020273281359919498, 3.875961376192157e-06, 5.2592720727272736e-08]	['absPCC_Remap_0.3-BC', 'absPCC_Remap_0.4-BC', 'absPCC_Remap_0.5-BC', 'absPCC_Remap-MCL', 'absPCC_Remap-BC', 'Consensus_Remap-BC', 'RF_Remap-BC']	50.241582737337026	7.0
PF3D7_1129400-GO:0030260	[9.977358543651203e-09, 1.4642317743157897e-08, 7.362749689218829e-08, 6.8274192965562725e-06, 9.105893357999528e-08, 3.0376198311777825e-07, 4.3290501988304095e-05, 8.278222616210687e-05]	['MI_Remap-BC', 'absPCC_Remap_0.3-BC', 'absPCC_Remap_0.4-BC', 'absPCC_Remap_0.5-BC', 'absPCC_Remap-BC', 'Consensus_Remap-BC', 'Consensus_Remap-MCL', 'RF_Remap_0.1-BC']	50.13789228023557	8.0
PF3D7_0215900-GO:0020035	[0.0002277267152203913, 1.476144735915119e-16, 0.0002023556351431392, 2.9986980428779303e-12, 0.0019955100300686475, 2.943485375206612e-10, 0.000626121061598914]	['RF_Remap_0.05-MCL', 'absPCC_Remap_0.5-BC', 'RF_Remap_25000-BC', 'RF_Remap_25000-MCL', 'RF_Remap_0.05-BC', 'RF_Remap_0.1-BC', 'RF_Remap_0.1-MCL']	50.12483492652089	7.0
PF3D7_0407500-GO:0006412	[4.710361546919431e-19, 0.00012401395612780951, 6.62896274505099e-05, 3.875961376192157e-06, 3.46889673798875e-11, 1.9736181782608697e-08]	['RF_Remap_0.05-MCL', 'MI_Remap-MCL', 'Consensus_Remap-MCL', 'RF_Remap-BC', 'RF_Remap_0.1-MCL', 'RF_Remap-MCL']	49.988195667484064	6.0
PF3D7_1434000-GO:0006412	[3.555270739072846e-18, 4.866535900362056e-13, 7.843699489776047e-05, 0.028828016662965264, 4.1988497479696093e-07, 0.00012401395612780951, 6.62896274505099e-05]	['RF_Remap_0.05-MCL', 'absPCC_Remap_0.5-BC', 'absPCC_Remap-MCL', 'absPCC_Remap-BC', 'RF_Remap_0.1-MCL', 'RF_Remap_0.05-BC', 'absPCC_Remap_0.4-MCL']	49.869525204738544	7.0
PF3D7_1437900-GO:0030260	[7.362749689218829e-08, 6.8274192965562725e-06, 9.105893357999528e-08, 2.322248216045421e-15, 2.8477818973821992e-05, 1.270105423612573e-07, 4.3290501988304095e-05]	['absPCC_Remap_0.4-BC', 'absPCC_Remap_0.5-BC', 'absPCC_Remap-BC', 'Consensus_Remap-BC', 'RF_Remap-BC', 'RF_Remap_0.1-MCL', 'RF_Remap-MCL']	49.778733073519604	7.0
PF3D7_1309700-GO:0006412	[4.710361546919431e-19, 7.843699489776047e-05, 0.020273281359919498, 0.00012401395612780951, 6.62896274505099e-05, 2.7642702185970635e-18]	['RF_Remap_0.05-MCL', 'absPCC_Remap-MCL', 'absPCC_Remap-BC', 'MI_Remap-MCL', 'Consensus_Remap-MCL', 'RF_Remap_0.1-MCL']	49.76900412772507	6.0
PF3D7_0215900-GO:0020013	[0.0002277267152203913, 1.7442254889370934e-18, 0.0008809280528855315, 2.9986980428779303e-12, 0.0019955100300686475, 1.4642317743157897e-08, 0.000626121061598914]	['RF_Remap_0.05-MCL', 'absPCC_Remap_0.5-BC', 'RF_Remap_25000-BC', 'RF_Remap_25000-MCL', 'RF_Remap_0.05-BC', 'RF_Remap_0.1-BC', 'RF_Remap_0.1-MCL']	49.7167881581794	7.0
PF3D7_0703900-GO:0030260	[1.4642317743157897e-08, 7.362749689218829e-08, 6.8274192965562725e-06, 8.687686532965052e-07, 3.043329089103913e-11, 2.8477818973821992e-05, 4.3290501988304095e-05, 8.278222616210687e-05]	['absPCC_Remap_0.3-BC', 'absPCC_Remap_0.4-BC', 'absPCC_Remap_0.5-BC', 'absPCC_Remap-BC', 'Consensus_Remap-BC', 'Consensus_Remap-MCL', 'RF_Remap-BC', 'RF_Remap_0.1-BC']	49.702004054146975	8.0
PF3D7_0704500-GO:0030260	[1.4642317743157897e-08, 7.362749689218829e-08, 1.732547342099037e-05, 9.105893357999528e-08, 4.2568968816597506e-10, 9.64352909063214e-06, 4.3290501988304095e-05, 8.278222616210687e-05]	['absPCC_Remap_0.3-BC', 'absPCC_Remap_0.4-BC', 'absPCC_Remap_0.5-BC', 'RF_Remap_25000-BC', 'absPCC_Remap-BC', 'Consensus_Remap-BC', 'Consensus_Remap-MCL', 'RF_Remap_0.05-BC']	49.60168361859167	8.0
PF3D7_1422800-GO:0006412	[1.1808553504124075e-17, 0.0053570739974457965, 0.0017666596951138017, 7.333414109785201e-06, 0.020273281359919498, 0.00012401395612780951, 6.62896274505099e-05, 2.4034747393754763e-13]	['absPCC_Remap_0.3-BC', 'RF_Remap_0.05-MCL', 'absPCC_Remap_0.5-BC', 'absPCC_Remap-MCL', 'absPCC_Remap-BC', 'MI_Remap-MCL', 'Consensus_Remap-MCL', 'RF_Remap_0.1-MCL']	49.48373679202528	8.0
PF3D7_0207500-GO:0016337	[2.299860375325804e-14, 0.00022346419360512457, 1.0455902474494876e-06, 0.002336347469729897, 0.009634502959695208, 4.191812983316901e-07, 0.001780261631329973, 3.806082736179775e-13]	['MI_Remap-BC', 'RF_Remap_0.05-MCL', 'RF_Remap_25000-BC', 'absPCC_Remap-BC', 'RF_Remap_25000-MCL', 'RF_Remap_0.1-BC', 'RF_Remap_0.1-MCL', 'RF_Remap-MCL']	49.46399835822265	8.0
PF3D7_1007900-GO:0030260	[0.0007948232472539625, 6.8274192965562725e-06, 8.687686532965052e-07, 4.2568968816597506e-10, 9.64352909063214e-06, 1.4907481730175076e-05, 2.5312494843297172e-05, 1.270105423612573e-07, 4.3290501988304095e-05]	['absPCC_Remap_0.4-BC', 'absPCC_Remap_0.5-BC', 'RF_Remap_25000-BC', 'absPCC_Remap-BC', 'Consensus_Remap-BC', 'RF_Remap-BC', 'RF_Remap_0.05-BC', 'RF_Remap_0.1-BC', 'RF_Remap-MCL']	49.39626796611458	9.0
PF3D7_0915400-GO:0006412	[0.0009425286356197931, 1.633879852999778e-07, 9.377009869723119e-11, 8.490759268016194e-12, 0.020273281359919498, 6.62896274505099e-05, 3.875961376192157e-06, 6.708925250457041e-08]	['MI_Remap-BC', 'absPCC_Remap_0.4-BC', 'absPCC_Remap-MCL', 'absPCC_Remap-BC', 'MI_Remap-MCL', 'Consensus_Remap-BC', 'RF_Remap-BC', 'RF_Remap_0.1-MCL']	49.368072407995555	8.0
PF3D7_1143400-GO:0006412	[2.202355100069944e-05, 1.633879852999778e-07, 0.008525909934354486, 0.0004137212443177769, 0.012523034262043285, 0.028828016662965264, 5.969359554131535e-09, 0.00012401395612780951, 6.62896274505099e-05, 2.4034747393754763e-13]	['MI_Remap-BC', 'absPCC_Remap_0.3-BC', 'RF_Remap_0.05-MCL', 'absPCC_Remap_0.5-BC', 'RF_Remap_25000-BC', 'absPCC_Remap-MCL', 'MI_Remap-MCL', 'Consensus_Remap-MCL', 'absPCC_Remap_0.3-MCL', 'RF_Remap_0.1-MCL']	49.267236201033725	10.0
PF3D7_0419300-GO:0020033	[4.6889252521100915e-17, 2.2208939726126512e-06, 0.00229347267677998, 0.004767090010123582, 1.0046244067244015e-10, 0.009626188274204308, 1.829300083563264e-08, 0.0035224729074013056]	['MI_Remap-BC', 'absPCC_Remap_0.3-BC', 'RF_Remap_0.05-MCL', 'RF_Remap_25000-BC', 'RF_Remap_25000-MCL', 'RF_Remap_0.05-BC', 'RF_Remap_0.1-BC', 'RF_Remap_0.1-MCL']	49.14906125014143	8.0
PF3D7_0522300-GO:0030260	[1.4642317743157897e-08, 7.362749689218829e-08, 6.8274192965562725e-06, 9.105893357999528e-08, 7.249718705964023e-07, 2.8477818973821992e-05, 1.270105423612573e-07, 4.3290501988304095e-05]	['absPCC_Remap_0.3-BC', 'absPCC_Remap_0.4-BC', 'absPCC_Remap_0.5-BC', 'absPCC_Remap-BC', 'Consensus_Remap-BC', 'RF_Remap-BC', 'RF_Remap_0.1-BC', 'RF_Remap-MCL']	49.11871072851517	8.0
PF3D7_1211400-GO:0006412	[4.8455393461594944e-06, 1.633879852999778e-07, 8.275651455210942e-05, 2.94679682970412e-05, 1.2963568985781994e-05, 0.00012401395612780951, 0.0033072549552511416, 6.62896274505099e-05, 2.4034747393754763e-13]	['MI_Remap-BC', 'RF_Remap_0.05-MCL', 'RF_Remap_25000-BC', 'absPCC_Remap-BC', 'MI_Remap-MCL', 'Consensus_Remap-MCL', 'RF_Remap_0.05-BC', 'RF_Remap_0.1-BC', 'RF_Remap_0.1-MCL']	48.78633741148978	9.0
PF3D7_0524700-GO:0016337	[2.299860375325804e-14, 1.0455902474494876e-06, 5.9053539650061605e-08, 0.009634502959695208, 2.31418201604626e-05, 0.001780261631329973, 3.806082736179775e-13]	['MI_Remap-BC', 'RF_Remap_0.05-MCL', 'RF_Remap_25000-BC', 'RF_Remap_0.05-BC', 'RF_Remap_0.1-BC', 'RF_Remap_0.1-MCL', 'RF_Remap-MCL']	48.668502185869855	7.0
PF3D7_1134000-GO:0030260	[0.000382525079377412, 0.01684576703805823, 0.01279190074070664, 9.105893357999528e-08, 3.649560372117264e-08, 0.004189009975701798, 2.322248216045421e-15, 2.5312494843297172e-05, 3.732959794903098e-06]	['absPCC_Remap_0.3-BC', 'absPCC_Remap_0.4-BC', 'absPCC_Remap_0.5-BC', 'RF_Remap_25000-BC', 'absPCC_Remap-BC', 'Consensus_Remap-BC', 'RF_Remap-BC', 'RF_Remap_0.1-BC', 'RF_Remap_0.1-MCL']	48.598942805555566	9.0
PF3D7_1451400-GO:0006412	[1.1808553504124075e-17, 0.00012401395612780951, 6.62896274505099e-05, 3.875961376192157e-06, 3.46889673798875e-11, 1.9736181782608697e-08]	['RF_Remap_0.05-MCL', 'MI_Remap-MCL', 'Consensus_Remap-MCL', 'RF_Remap-BC', 'RF_Remap_0.1-MCL', 'RF_Remap-MCL']	48.58905320874548	6.0
PF3D7_0208000-GO:0006412	[0.0053570739974457965, 9.377009869723119e-11, 7.843699489776047e-05, 0.020273281359919498, 2.914172028463285e-08, 0.00025587909847715734, 0.00012401395612780951, 3.792686211256747e-05, 6.62896274505099e-05, 2.2786872176348266e-07]	['absPCC_Remap_0.3-BC', 'absPCC_Remap_0.4-BC', 'RF_Remap_0.05-MCL', 'RF_Remap_25000-BC', 'absPCC_Remap-MCL', 'absPCC_Remap-BC', 'Consensus_Remap-BC', 'RF_Remap_0.05-BC', 'RF_Remap_0.1-BC', 'RF_Remap_0.1-MCL']	48.373465220915286	10.0
PF3D7_1011400-GO:0006412	[7.936505285998611e-06, 3.8380438791910115e-21, 0.00012401395612780951, 6.62896274505099e-05, 8.716992806527183e-08, 1.9736181782608697e-08]	['RF_Remap_0.05-MCL', 'RF_Remap_25000-BC', 'absPCC_Remap-BC', 'Consensus_Remap-MCL', 'RF_Remap_0.1-MCL', 'RF_Remap-MCL']	48.36571479007085	6.0
PF3D7_0724900-GO:0035891	[0.006853523196079829, 0.0003849446787185705, 9.533282078143083e-05, 0.0008809280528855315, 9.533282078143083e-05, 0.010457854939149904, 2.1782717652647204e-05, 6.550821467102063e-05, 2.054472306481037e-06, 0.00010997900105694084, 0.02170969944731101, 0.0008609489854447441, 0.0004095181222420201, 0.0008174792143190663]	['MI_Remap-BC', 'RF_Remap_0.05-MCL', 'absPCC_Remap_0.5-BC', 'RF_Remap_25000-BC', 'MI_Remap-MCL', 'Consensus_Remap-BC', 'Consensus_Remap-MCL', 'absPCC_Remap_0.5-MCL', 'RF_Remap_0.1-MCL', 'absPCC_Remap_0.3-MCL', 'RF_Remap-BC', 'RF_Remap_0.1-BC', 'absPCC_Remap_0.4-MCL', 'RF_Remap-MCL']	48.351020890347996	14.0
PF3D7_0617000-GO:0020013	[7.788457559730337e-19, 5.956625494747863e-05, 1.627791017529959e-08, 0.000626121061598914, 1.0688398959695815e-15]	['MI_Remap-BC', 'absPCC_Remap-BC', 'RF_Remap_0.1-BC', 'RF_Remap_0.1-MCL', 'RF_Remap-MCL']	48.296378629658356	5.0
PF3D7_1251500-GO:0006412	[4.710361546919431e-19, 9.499174914572864e-07, 0.020273281359919498, 0.03630172846376048, 0.00012401395612780951, 6.62896274505099e-05, 3.875961376192157e-06, 5.2592720727272736e-08]	['RF_Remap_0.05-MCL', 'RF_Remap_25000-BC', 'absPCC_Remap-MCL', 'absPCC_Remap-BC', 'MI_Remap-MCL', 'Consensus_Remap-BC', 'RF_Remap-BC', 'RF_Remap_0.1-MCL']	48.258187301397925	8.0
PF3D7_0926400-GO:0020013	[4.9605799775764685e-09, 0.0008809280528855315, 2.9986980428779303e-12, 1.2899930825017567e-05, 3.1353668741660206e-06, 1.0688398959695815e-15]	['RF_Remap_0.05-MCL', 'RF_Remap_25000-BC', 'RF_Remap_25000-MCL', 'RF_Remap_0.05-BC', 'RF_Remap_0.1-MCL', 'RF_Remap-MCL']	48.246805964473715	6.0
PF3D7_0923300-GO:0009405	[4.056450359124088e-14, 5.561508383999999e-29, 0.0006394709927123196, 0.000487232262295082]	['MI_Remap-BC', 'absPCC_Remap_0.4-MCL', 'MI_Remap-MCL', 'Consensus_Remap-BC']	48.153104351442366	4.0
PF3D7_1123400-GO:0030260	[0.002345250367567958, 7.362749689218829e-08, 9.105893357999528e-08, 9.64352909063214e-06, 3.043329089103913e-11, 2.8477818973821992e-05, 1.270105423612573e-07, 4.3290501988304095e-05]	['absPCC_Remap_0.3-BC', 'absPCC_Remap_0.4-BC', 'absPCC_Remap-BC', 'Consensus_Remap-BC', 'RF_Remap-BC', 'RF_Remap_0.05-BC', 'RF_Remap_0.1-BC', 'RF_Remap-MCL']	48.141124161954366	8.0
PF3D7_1031300-GO:0006412	[1.1808553504124075e-17, 1.3095232735495827e-20, 7.843699489776047e-05, 0.020273281359919498, 3.875961376192157e-06]	['absPCC_Remap_0.5-BC', 'absPCC_Remap-MCL', 'absPCC_Remap-BC', 'MI_Remap-MCL', 'RF_Remap-BC']	48.02086564207053	5.0
PF3D7_1467900-GO:0006412	[2.943485375206612e-10, 8.312020283841287e-20, 8.490759268016194e-12, 0.020273281359919498, 2.2786872176348266e-07]	['absPCC_Remap_0.4-BC', 'absPCC_Remap_0.5-BC', 'absPCC_Remap-MCL', 'absPCC_Remap-BC', 'Consensus_Remap-BC']	48.01787623158818	5.0
PF3D7_0915400-GO:0030260	[1.4642317743157897e-08, 7.362749689218829e-08, 1.3862041917756037e-05, 9.105893357999528e-08, 7.249718705964023e-07, 2.8477818973821992e-05, 1.270105423612573e-07, 0.0002819060698659659]	['absPCC_Remap_0.3-BC', 'absPCC_Remap_0.4-BC', 'absPCC_Remap_0.5-BC', 'absPCC_Remap-BC', 'Consensus_Remap-BC', 'RF_Remap-BC', 'RF_Remap_0.1-BC', 'RF_Remap-MCL']	47.997428290842215	8.0
PF3D7_0617000-GO:0009405	[4.056450359124088e-14, 0.0002593452322257625, 2.4508354304471333e-06, 1.653075546207579e-06, 0.0038931901405087, 0.0028126858563508857, 2.322248216045421e-15]	['MI_Remap-BC', 'absPCC_Remap_0.4-BC', 'absPCC_Remap-BC', 'RF_Remap-BC', 'RF_Remap_0.1-BC', 'RF_Remap_0.1-MCL', 'RF_Remap-MCL']	47.96503323231786	7.0
PF3D7_1242000-GO:0098609	[3.415619534893247e-06, 2.2564037108658746e-06, 1.8427383396518367e-07, 1.2370799717978852e-06, 1.0885099178069515e-06, 2.2786872176348266e-07, 2.5155250281167106e-12]	['RF_Remap_0.05-MCL', 'RF_Remap_25000-BC', 'RF_Remap_25000-MCL', 'RF_Remap_0.05-BC', 'RF_Remap_0.1-BC', 'RF_Remap_0.1-MCL', 'RF_Remap-MCL']	47.960106509170615	7.0
PF3D7_1340600-GO:0016337	[1.0455902474494876e-06, 0.002336347469729897, 5.9053539650061605e-08, 5.48348882744283e-07, 4.191812983316901e-07, 8.882000030902945e-08, 3.806082736179775e-13]	['RF_Remap_0.05-MCL', 'RF_Remap_25000-BC', 'RF_Remap_25000-MCL', 'RF_Remap_0.05-BC', 'RF_Remap_0.1-BC', 'RF_Remap_0.1-MCL', 'RF_Remap-MCL']	47.95040725252942	7.0
PF3D7_0302100-GO:0030260	[1.4642317743157897e-08, 7.362749689218829e-08, 6.8274192965562725e-06, 9.105893357999528e-08, 2.5312494843297172e-05, 1.270105423612573e-07, 1.128013304532578e-05, 8.278222616210687e-05]	['absPCC_Remap_0.3-BC', 'absPCC_Remap_0.4-BC', 'absPCC_Remap_0.5-BC', 'absPCC_Remap-BC', 'Consensus_Remap-BC', 'Consensus_Remap-MCL', 'RF_Remap-BC', 'RF_Remap-MCL']	47.6963449560306	8.0
PF3D7_0502000-GO:0006412	[1.1808553504124075e-17, 1.2198203520786398e-08, 0.00012401395612780951, 6.62896274505099e-05, 8.716992806527183e-08, 1.9736181782608697e-08]	['RF_Remap_0.05-MCL', 'absPCC_Remap-BC', 'MI_Remap-MCL', 'Consensus_Remap-MCL', 'RF_Remap_0.1-MCL', 'RF_Remap-MCL']	47.690961458728545	6.0
PF3D7_0612000-GO:0006412	[1.3095232735495827e-20, 7.843699489776047e-05, 0.020273281359919498, 1.5387312e-14, 0.00012401395612780951, 6.62896274505099e-05]	['RF_Remap_0.05-MCL', 'absPCC_Remap_0.5-BC', 'absPCC_Remap-MCL', 'absPCC_Remap-BC', 'RF_Remap_0.05-BC', 'RF_Remap_0.1-MCL']	47.57936288434632	6.0
PF3D7_0522400-GO:0030260	[1.4642317743157897e-08, 7.362749689218829e-08, 0.0027400435070343275, 9.105893357999528e-08, 4.2568968816597506e-10, 0.00012704148015917465, 0.00016041589501632206, 1.618340276957001e-06]	['absPCC_Remap_0.3-BC', 'absPCC_Remap_0.4-BC', 'absPCC_Remap_0.5-BC', 'RF_Remap_25000-BC', 'absPCC_Remap-BC', 'Consensus_Remap-BC', 'RF_Remap-BC', 'RF_Remap_0.05-BC']	47.42291420172902	8.0
PF3D7_1243500-GO:0030260	[0.0007471416124231097, 6.8274192965562725e-06, 0.002345250367567958, 3.043329089103913e-11, 2.322248216045421e-15, 1.270105423612573e-07, 4.3290501988304095e-05]	['absPCC_Remap_0.4-BC', 'absPCC_Remap_0.5-BC', 'absPCC_Remap-BC', 'Consensus_Remap-BC', 'RF_Remap_0.1-BC', 'RF_Remap_0.1-MCL', 'RF_Remap-MCL']	47.33266133923415	7.0
PF3D7_0111000-GO:0006412	[0.00567642641561915, 1.633879852999778e-07, 0.0008070763821717018, 7.843699489776047e-05, 0.020273281359919498, 2.981763690566038e-19, 6.62896274505099e-05, 2.2786872176348266e-07]	['MI_Remap-BC', 'absPCC_Remap_0.3-BC', 'absPCC_Remap_0.4-BC', 'RF_Remap_25000-BC', 'absPCC_Remap-MCL', 'absPCC_Remap-BC', 'Consensus_Remap-BC', 'RF_Remap_0.1-MCL']	47.270741720834216	8.0
PF3D7_1456800-GO:0006412	[0.0009425286356197931, 9.377009869723119e-11, 1.3095232735495827e-20, 0.0010634339628315171, 0.020273281359919498, 0.00012401395612780951, 1.9162084698791263e-06]	['MI_Remap-BC', 'absPCC_Remap_0.4-BC', 'RF_Remap_0.05-MCL', 'absPCC_Remap_0.5-BC', 'absPCC_Remap-MCL', 'absPCC_Remap-BC', 'Consensus_Remap-BC']	47.2269799604257	7.0
PF3D7_0212300-GO:0030260	[1.4642317743157897e-08, 7.362749689218829e-08, 9.105893357999528e-08, 4.2568968816597506e-10, 2.8477818973821992e-05, 1.270105423612573e-07, 4.3290501988304095e-05]	['absPCC_Remap_0.3-BC', 'absPCC_Remap_0.4-BC', 'RF_Remap_25000-BC', 'absPCC_Remap-BC', 'Consensus_Remap-BC', 'RF_Remap-BC', 'RF_Remap-MCL']	47.18419532972954	7.0
PF3D7_1132200-GO:0006412	[5.335538535133017e-05, 1.633879852999778e-07, 3.4246828937799036e-09, 8.490759268016194e-12, 0.020273281359919498, 0.00025587909847715734, 0.00012401395612780951, 5.2592720727272736e-08]	['MI_Remap-BC', 'absPCC_Remap_0.4-BC', 'RF_Remap_0.05-MCL', 'absPCC_Remap-MCL', 'absPCC_Remap-BC', 'MI_Remap-MCL', 'Consensus_Remap-BC', 'RF_Remap_0.05-BC']	47.0666796692142	8.0
PF3D7_0608700-GO:0030260	[1.4642317743157897e-08, 7.362749689218829e-08, 6.8274192965562725e-06, 9.105893357999528e-08, 2.8477818973821992e-05, 1.270105423612573e-07, 4.3290501988304095e-05, 8.278222616210687e-05]	['absPCC_Remap_0.3-BC', 'absPCC_Remap_0.4-BC', 'absPCC_Remap_0.5-BC', 'absPCC_Remap-BC', 'Consensus_Remap-BC', 'Consensus_Remap-MCL', 'RF_Remap-BC', 'RF_Remap-MCL']	47.061094783313564	8.0
PF3D7_1343200-GO:0030260	[0.017545261160087037, 3.698734170677618e-20, 2.322248216045421e-15, 2.5312494843297172e-05, 3.340819961610649e-07]	['RF_Remap_0.05-MCL', 'RF_Remap_25000-BC', 'RF_Remap_0.1-MCL', 'RF_Remap-BC', 'RF_Remap-MCL']	46.89469038147508	5.0
PF3D7_1305500-GO:0006412	[4.710361546919431e-19, 7.843699489776047e-05, 0.028828016662965264, 0.00012401395612780951, 6.62896274505099e-05, 8.716992806527183e-08, 1.9736181782608697e-08]	['RF_Remap_0.05-MCL', 'absPCC_Remap-MCL', 'absPCC_Remap-BC', 'MI_Remap-MCL', 'Consensus_Remap-MCL', 'RF_Remap_0.1-MCL', 'RF_Remap-MCL']	46.822064081624355	7.0
PF3D7_1119600-GO:0006412	[4.710361546919431e-19, 7.843699489776047e-05, 0.028828016662965264, 0.00012401395612780951, 6.62896274505099e-05, 8.716992806527183e-08, 1.9736181782608697e-08]	['RF_Remap_0.05-MCL', 'absPCC_Remap-MCL', 'absPCC_Remap-BC', 'MI_Remap-MCL', 'Consensus_Remap-MCL', 'RF_Remap_0.1-MCL', 'RF_Remap-MCL']	46.822064081624355	7.0
PF3D7_0207400-GO:0020035	[0.017160979623518962, 4.9605799775764685e-09, 0.0002023556351431392, 1.7281158925190837e-05, 0.0019955100300686475, 1.2445785845398227e-06, 0.000626121061598914, 3.2895234466261596e-17]	['RF_Remap_0.05-MCL', 'absPCC_Remap_0.5-BC', 'RF_Remap_25000-BC', 'RF_Remap_25000-MCL', 'RF_Remap_0.05-BC', 'RF_Remap_0.1-BC', 'RF_Remap_0.1-MCL', 'RF_Remap-MCL']	46.81736976316408	8.0
PF3D7_1329400-GO:0006412	[1.1808553504124075e-17, 3.2032624872354074e-14, 0.00012401395612780951, 3.875961376192157e-06, 8.716992806527183e-08]	['RF_Remap_0.05-MCL', 'MI_Remap-MCL', 'RF_Remap-BC', 'RF_Remap_0.05-BC', 'RF_Remap-MCL']	46.79999408019577	5.0
PF3D7_1451100-GO:0030260	[7.362749689218829e-08, 6.8274192965562725e-06, 4.2568968816597506e-10, 3.649560372117264e-08, 7.249718705964023e-07, 2.8477818973821992e-05, 1.270105423612573e-07]	['absPCC_Remap_0.4-BC', 'absPCC_Remap_0.5-BC', 'RF_Remap_25000-BC', 'RF_Remap-BC', 'RF_Remap_0.05-BC', 'RF_Remap_0.1-BC', 'RF_Remap-MCL']	46.68870205484403	7.0
PF3D7_0932100-GO:0020035	[0.017160979623518962, 1.048635552400835e-06, 0.0020311790307866017, 0.0002023556351431392, 7.004858660377358e-11, 0.0019955100300686475, 8.684197722821576e-16, 0.000626121061598914, 0.045884674804587085]	['RF_Remap_0.05-MCL', 'absPCC_Remap_0.5-BC', 'RF_Remap_25000-BC', 'absPCC_Remap-BC', 'RF_Remap_25000-MCL', 'RF_Remap-BC', 'RF_Remap_0.05-BC', 'RF_Remap_0.1-BC', 'RF_Remap_0.1-MCL']	46.588460873438976	9.0
PF3D7_1309600-GO:0006412	[8.644913529817644e-08, 1.1808553504124075e-17, 8.912824692786373e-13, 3.46889673798875e-11]	['MI_Remap-BC', 'RF_Remap_0.05-BC', 'MI_Remap-MCL', 'RF_Remap-MCL']	46.50083590826636	4.0
PF3D7_0934600-GO:0035891	[0.006853523196079829, 0.0003849446787185705, 9.533282078143083e-05, 0.0008809280528855315, 0.01651052827212988, 0.010457854939149904, 0.02815953964402935, 0.02343252613536836, 2.1782717652647204e-05, 0.009444873301872431, 6.550821467102063e-05, 9.849214087195504e-05, 0.00010997900105694084, 0.012388348840022887, 0.0008609489854447441, 0.0008174792143190663]	['MI_Remap-BC', 'RF_Remap_0.05-MCL', 'absPCC_Remap_0.5-BC', 'RF_Remap_25000-BC', 'absPCC_Remap-MCL', 'absPCC_Remap-BC', 'MI_Remap-MCL', 'Consensus_Remap-MCL', 'absPCC_Remap_0.5-MCL', 'RF_Remap_0.1-MCL', 'absPCC_Remap_0.3-MCL', 'RF_Remap-BC', 'RF_Remap_0.05-BC', 'RF_Remap_0.1-BC', 'absPCC_Remap_0.4-MCL', 'RF_Remap-MCL']	46.49307379155554	16.0
PF3D7_0630700-GO:0051276	[0.04283081040975044, 2.5935148224396966e-07, 1.4551451009174313e-05, 5.484309677419353e-07, 2.5935148224396966e-07, 0.021642330224882458, 1.0826394135048232e-07, 1.0826394135048232e-07, 9.142622000827471e-06]	['RF_Remap_0.05-MCL', 'RF_Remap_25000-BC', 'AdaL_Remap-BC', 'Consensus_Remap-MCL', 'RF_Remap_25000-MCL', 'RF_Remap_0.05-BC', 'RF_Remap_0.1-BC', 'RF_Remap_0.1-MCL', 'RF_Remap-MCL']	46.273095517350505	9.0
PF3D7_1333900-GO:0006412	[0.044375624973705584, 3.8380438791910115e-21, 0.00012401395612780951, 0.02521150893112848, 6.62896274505099e-05, 8.716992806527183e-08, 1.9736181782608697e-08]	['RF_Remap_0.05-MCL', 'RF_Remap_25000-BC', 'absPCC_Remap-BC', 'Consensus_Remap-MCL', 'RF_Remap_0.1-BC', 'RF_Remap_0.1-MCL', 'RF_Remap-MCL']	46.216600777964494	7.0
PF3D7_1241600-GO:0009405	[8.294742589496608e-08, 0.0017076726211764704, 0.0026706392078872645, 1.2212158691652468e-09, 1.0046244067244015e-10, 2.322248216045421e-15]	['RF_Remap_0.05-MCL', 'RF_Remap_25000-BC', 'RF_Remap_25000-MCL', 'RF_Remap_0.1-BC', 'RF_Remap_0.1-MCL', 'RF_Remap-MCL']	45.967472448822136	6.0
PF3D7_1450600-GO:0030260	[7.362749689218829e-08, 3.698734170677618e-20, 2.322248216045421e-15, 2.8477818973821992e-05]	['RF_Remap-BC', 'absPCC_Remap_0.4-BC', 'RF_Remap_0.05-MCL', 'RF_Remap_0.1-MCL']	45.74449148148362	4.0
PF3D7_1034000-GO:0006511	[0.00023695313117061734, 1.2034663856278966e-05, 0.0004637498805913304, 3.27628483766455e-06, 0.00486433611622511, 4.502209457738117e-05, 0.0003330387285599938, 0.0007135489985371438, 0.010127733143840884, 5.117857313565074e-05, 0.000626121061598914, 2.536968644123193e-06]	['MI_Remap-BC', 'absPCC_Remap_0.3-BC', 'absPCC_Remap_0.4-BC', 'absPCC_Remap_0.5-BC', 'absPCC_Remap-MCL', 'absPCC_Remap-BC', 'Consensus_Remap-BC', 'absPCC_Remap_0.3-MCL', 'RF_Remap-BC', 'RF_Remap_0.05-BC', 'RF_Remap_0.1-BC', 'absPCC_Remap_0.4-MCL']	45.73129647230972	12.0
PF3D7_1357700-GO:0030260	[0.0037388015760143603, 1.4642317743157897e-08, 7.362749689218829e-08, 6.8274192965562725e-06, 9.105893357999528e-08, 1.4907481730175076e-05, 1.270105423612573e-07, 4.3290501988304095e-05]	['MI_Remap-BC', 'absPCC_Remap_0.3-BC', 'absPCC_Remap_0.4-BC', 'absPCC_Remap_0.5-BC', 'absPCC_Remap-BC', 'Consensus_Remap-BC', 'RF_Remap_0.1-BC', 'RF_Remap-MCL']	45.68740190663167	8.0
PF3D7_1400200-GO:0030260	[9.105893357999528e-08, 3.698734170677618e-20, 2.322248216045421e-15, 2.8477818973821992e-05]	['RF_Remap-BC', 'absPCC_Remap-BC', 'RF_Remap_0.1-MCL', 'RF_Remap_0.05-MCL']	45.652208957696594	4.0
PF3D7_0104300-GO:0030260	[6.7197533513127156e-06, 3.698734170677618e-20, 0.0221729890250042, 2.322248216045421e-15, 2.5312494843297172e-05]	['RF_Remap_0.05-MCL', 'absPCC_Remap-BC', 'RF_Remap-BC', 'RF_Remap_0.1-BC', 'RF_Remap_0.1-MCL']	45.48952571585781	5.0
PF3D7_1447000-GO:0030260	[9.105893357999528e-08, 2.1902384751147194e-07, 2.74217247559137e-06, 2.322248216045421e-15, 2.5312494843297172e-05, 1.270105423612573e-07]	['RF_Remap_25000-BC', 'absPCC_Remap-BC', 'RF_Remap-BC', 'RF_Remap_0.1-BC', 'RF_Remap_0.1-MCL', 'RF_Remap-MCL']	45.38900790849062	6.0
PF3D7_0617000-GO:0020033	[4.6889252521100915e-17, 7.914341969153166e-05, 2.1338381757523645e-08, 0.0035224729074013056, 1.8732302578438663e-15]	['MI_Remap-BC', 'absPCC_Remap-BC', 'RF_Remap_0.1-BC', 'RF_Remap_0.1-MCL', 'RF_Remap-MCL']	45.28191157240408	5.0
PF3D7_1406000-GO:0006412	[8.644913529817644e-08, 0.0026881382179667697, 2.9293711042375283e-08, 4.866535900362056e-13, 0.00012401395612780951, 6.62896274505099e-05, 1.9736181782608697e-08]	['MI_Remap-BC', 'absPCC_Remap_0.3-BC', 'RF_Remap_0.05-MCL', 'absPCC_Remap_0.5-BC', 'absPCC_Remap_0.4-BC', 'Consensus_Remap-MCL', 'RF_Remap_0.1-MCL']	45.269614149268044	7.0
PF3D7_0104100-GO:0006412	[1.633879852999778e-07, 2.9293711042375283e-08, 7.843699489776047e-05, 0.020273281359919498, 2.7244167028259797e-12, 2.5323132478542844e-07, 1.0339476869565216e-07]	['absPCC_Remap_0.3-BC', 'absPCC_Remap_0.4-BC', 'RF_Remap_25000-BC', 'absPCC_Remap-MCL', 'absPCC_Remap-BC', 'Consensus_Remap-BC', 'RF_Remap_0.05-BC']	45.26527096768181	7.0
PF3D7_0410600-GO:0030260	[3.698734170677618e-20, 2.322248216045421e-15, 2.5312494843297172e-05, 3.340819961610649e-07]	['RF_Remap-BC', 'RF_Remap_0.05-MCL', 'RF_Remap_0.1-MCL', 'RF_Remap-MCL']	45.13885021852013	4.0
PF3D7_1362900-GO:0030260	[3.698734170677618e-20, 2.322248216045421e-15, 2.8477818973821992e-05, 3.340819961610649e-07]	['RF_Remap-BC', 'RF_Remap_0.05-MCL', 'RF_Remap_0.1-MCL', 'RF_Remap-MCL']	45.08767844560745	4.0
PF3D7_0923200-GO:0030260	[0.0037388015760143603, 1.4642317743157897e-08, 8.278222616210687e-05, 6.8274192965562725e-06, 8.687686532965052e-07, 3.043329089103913e-11, 2.8477818973821992e-05, 4.3290501988304095e-05]	['MI_Remap-BC', 'absPCC_Remap_0.3-BC', 'absPCC_Remap_0.4-BC', 'absPCC_Remap_0.5-BC', 'absPCC_Remap-BC', 'Consensus_Remap-BC', 'RF_Remap-BC', 'RF_Remap_0.1-BC']	44.99631167311616	8.0
PF3D7_0207500-GO:0098609	[1.5689436000000002e-13, 0.0006701622807149578, 3.415619534893247e-06, 0.009418727868380829, 0.02878990538981165, 1.0885099178069515e-06, 0.007362251176368375, 2.5155250281167106e-12]	['MI_Remap-BC', 'RF_Remap_0.05-MCL', 'RF_Remap_25000-BC', 'absPCC_Remap-BC', 'RF_Remap_25000-MCL', 'RF_Remap_0.1-BC', 'RF_Remap_0.1-MCL', 'RF_Remap-MCL']	44.70703904880713	8.0
PF3D7_0911300-GO:0006412	[1.633879852999778e-07, 0.028828016662965264, 1.3169970586956524e-09, 0.00012401395612780951, 3.792686211256747e-05, 6.62896274505099e-05, 8.716992806527183e-08, 1.2723919137391304e-08]	['RF_Remap_0.05-MCL', 'absPCC_Remap-MCL', 'MI_Remap-MCL', 'Consensus_Remap-BC', 'RF_Remap_0.05-BC', 'RF_Remap_0.1-BC', 'RF_Remap_0.1-MCL', 'RF_Remap-MCL']	44.66852967188483	8.0
PF3D7_0524700-GO:0098609	[1.5689436000000002e-13, 3.415619534893247e-06, 1.8427383396518367e-07, 0.02878990538981165, 4.32228506215183e-05, 0.007362251176368375, 2.5155250281167106e-12]	['MI_Remap-BC', 'RF_Remap_0.05-MCL', 'RF_Remap_25000-BC', 'RF_Remap_0.05-BC', 'RF_Remap_0.1-BC', 'RF_Remap_0.1-MCL', 'RF_Remap-MCL']	44.642866591089756	7.0
PF3D7_1437800-GO:0006412	[4.710361546919431e-19, 0.00012401395612780951, 6.62896274505099e-05, 3.46889673798875e-11, 1.9736181782608697e-08]	['RF_Remap_0.05-MCL', 'MI_Remap-MCL', 'Consensus_Remap-MCL', 'RF_Remap_0.1-MCL', 'RF_Remap-MCL']	44.57657510815635	5.0
PF3D7_1347500-GO:0030260	[4.852083531134997e-08, 7.362749689218829e-08, 6.8274192965562725e-06, 0.0036466821625337604, 9.64352909063214e-06, 7.249718705964023e-07, 1.270105423612573e-07, 4.3290501988304095e-05]	['absPCC_Remap_0.3-BC', 'absPCC_Remap_0.4-BC', 'absPCC_Remap_0.5-BC', 'absPCC_Remap-BC', 'Consensus_Remap-BC', 'RF_Remap_0.05-BC', 'RF_Remap_0.1-BC', 'RF_Remap-MCL']	44.466087663801794	8.0
PF3D7_0932100-GO:0020013	[5.956625494747863e-05, 0.00011615571854987505, 0.0008809280528855315, 7.004858660377358e-11, 0.0019955100300686475, 8.178136240151226e-18, 0.000626121061598914]	['RF_Remap_0.05-MCL', 'RF_Remap_25000-BC', 'absPCC_Remap-BC', 'RF_Remap_25000-MCL', 'RF_Remap_0.05-BC', 'RF_Remap_0.1-BC', 'RF_Remap_0.1-MCL']	44.36025272213925	7.0
PF3D7_1340600-GO:0098609	[3.415619534893247e-06, 0.009418727868380829, 1.8427383396518367e-07, 1.2370799717978852e-06, 1.0885099178069515e-06, 2.2786872176348266e-07, 2.5155250281167106e-12]	['RF_Remap_0.05-MCL', 'RF_Remap_25000-BC', 'RF_Remap_25000-MCL', 'RF_Remap_0.05-BC', 'RF_Remap_0.1-BC', 'RF_Remap_0.1-MCL', 'RF_Remap-MCL']	44.3395310652841	7.0
PF3D7_1241800-GO:0006412	[0.0009425286356197931, 0.0026881382179667697, 9.377009869723119e-11, 7.843699489776047e-05, 0.020273281359919498, 2.914172028463285e-08, 0.00012401395612780951, 6.62896274505099e-05, 5.2592720727272736e-08]	['MI_Remap-BC', 'absPCC_Remap_0.3-BC', 'absPCC_Remap_0.4-BC', 'RF_Remap_0.05-MCL', 'RF_Remap_25000-BC', 'absPCC_Remap-MCL', 'absPCC_Remap-BC', 'Consensus_Remap-BC', 'RF_Remap_0.1-MCL']	44.322387519672176	9.0
PF3D7_0926400-GO:0020033	[9.27723881407661e-08, 0.004767090010123582, 1.0046244067244015e-10, 1.5604407483870968e-05, 3.9066609636272035e-06, 1.8732302578438663e-15]	['RF_Remap_0.05-MCL', 'RF_Remap_25000-BC', 'RF_Remap_25000-MCL', 'RF_Remap_0.05-BC', 'RF_Remap_0.1-MCL', 'RF_Remap-MCL']	44.29468001677083	6.0
PF3D7_0932500-GO:0020013	[7.788457559730337e-19, 0.0008809280528855315, 0.0019955100300686475, 8.178136240151226e-18, 0.000626121061598914]	['MI_Remap-BC', 'RF_Remap_0.05-MCL', 'RF_Remap_25000-MCL', 'RF_Remap_0.1-BC', 'RF_Remap_0.1-MCL']	44.15424153292359	5.0
PF3D7_1410900-GO:0030260	[5.985863284569524e-07, 3.698734170677618e-20, 2.322248216045421e-15, 0.00014523822148760333]	['RF_Remap_0.05-MCL', 'RF_Remap-MCL', 'RF_Remap_0.1-MCL', 'RF_Remap_25000-BC']	44.126830526953675	4.0
PF3D7_1105600-GO:0006412	[0.0005814942525887628, 0.0034993328555290824, 1.4425710930198386e-05, 7.333414109785201e-06, 7.843699489776047e-05, 0.020273281359919498, 8.912824692786373e-13, 0.00012401395612780951, 2.2786872176348266e-07]	['absPCC_Remap_0.3-BC', 'absPCC_Remap_0.4-BC', 'RF_Remap_0.05-MCL', 'absPCC_Remap-MCL', 'AdaL_Remap-BC', 'absPCC_Remap-BC', 'Consensus_Remap-BC', 'AdaL_Remap-MCL', 'RF_Remap_0.05-BC']	44.06441024708025	9.0
PF3D7_0320900-GO:0006412	[1.1808553504124075e-17, 7.936505285998611e-06, 1.5387312e-14, 0.00012401395612780951, 6.62896274505099e-05]	['RF_Remap_0.05-MCL', 'absPCC_Remap-BC', 'MI_Remap-MCL', 'RF_Remap_0.05-BC', 'RF_Remap_0.1-MCL']	43.92609508834517	5.0
PF3D7_0215900-GO:0020033	[0.0002656631533961911, 2.1937905665410263e-16, 0.004767090010123582, 1.0046244067244015e-10, 0.009626188274204308, 1.829300083563264e-08, 0.0035224729074013056]	['RF_Remap_0.05-MCL', 'absPCC_Remap_0.5-BC', 'RF_Remap_25000-BC', 'RF_Remap_25000-MCL', 'RF_Remap_0.05-BC', 'RF_Remap_0.1-BC', 'RF_Remap_0.1-MCL']	43.761629467655496	7.0
PF3D7_1012300-GO:0030260	[0.012334513144824194, 0.0007471416124231097, 6.8274192965562725e-06, 0.002345250367567958, 9.64352909063214e-06, 2.322248216045421e-15, 1.270105423612573e-07, 4.3290501988304095e-05]	['absPCC_Remap_0.3-BC', 'absPCC_Remap_0.4-BC', 'absPCC_Remap_0.5-BC', 'absPCC_Remap-BC', 'Consensus_Remap-BC', 'RF_Remap_0.05-BC', 'RF_Remap_0.1-MCL', 'RF_Remap-MCL']	43.74065224933119	8.0
PF3D7_1125400-GO:0030260	[9.977358543651203e-09, 1.4642317743157897e-08, 7.362749689218829e-08, 1.732547342099037e-05, 9.105893357999528e-08, 2.5312494843297172e-05, 4.3290501988304095e-05]	['MI_Remap-BC', 'absPCC_Remap_0.3-BC', 'absPCC_Remap_0.4-BC', 'absPCC_Remap_0.5-BC', 'absPCC_Remap-BC', 'Consensus_Remap-BC', 'RF_Remap-BC']	43.73059931343736	7.0
PF3D7_1119500-GO:0006511	[0.00023695313117061734, 0.024924029160678457, 1.2034663856278966e-05, 0.0004637498805913304, 3.27628483766455e-06, 0.00486433611622511, 4.502209457738117e-05, 0.0003330387285599938, 0.0007135489985371438, 0.03562523956326905, 5.117857313565074e-05, 2.536968644123193e-06]	['MI_Remap-BC', 'absPCC_Remap_0.3-BC', 'absPCC_Remap_0.4-BC', 'absPCC_Remap_0.5-BC', 'absPCC_Remap-MCL', 'absPCC_Remap-BC', 'MI_Remap-MCL', 'Consensus_Remap-BC', 'absPCC_Remap_0.3-MCL', 'RF_Remap_0.05-BC', 'RF_Remap_0.1-BC', 'absPCC_Remap_0.4-MCL']	43.585090990655004	12.0
PF3D7_0413500-GO:0030260	[0.0037388015760143603, 1.4642317743157897e-08, 1.809477943548388e-07, 6.8274192965562725e-06, 0.002345250367567958, 9.64352909063214e-06, 1.4907481730175076e-05, 2.8477818973821992e-05, 4.3290501988304095e-05]	['MI_Remap-BC', 'absPCC_Remap_0.3-BC', 'absPCC_Remap_0.4-BC', 'absPCC_Remap_0.5-BC', 'absPCC_Remap-BC', 'Consensus_Remap-BC', 'RF_Remap-BC', 'RF_Remap_0.05-BC', 'RF_Remap_0.1-BC']	43.5511190467904	9.0
PF3D7_1116200-GO:0006412	[1.1808553504124075e-17, 7.843699489776047e-05, 0.020273281359919498, 0.00012401395612780951, 6.62896274505099e-05, 3.875961376192157e-06, 5.2592720727272736e-08]	['RF_Remap_0.05-MCL', 'absPCC_Remap-MCL', 'absPCC_Remap-BC', 'MI_Remap-MCL', 'Consensus_Remap-BC', 'RF_Remap-BC', 'RF_Remap_0.1-MCL']	43.50213708481206	7.0
PF3D7_0612700-GO:0006412	[1.1808553504124075e-17, 7.843699489776047e-05, 0.020273281359919498, 0.00012401395612780951, 6.62896274505099e-05, 3.875961376192157e-06, 5.2592720727272736e-08]	['RF_Remap_0.05-MCL', 'absPCC_Remap-MCL', 'absPCC_Remap-BC', 'MI_Remap-MCL', 'Consensus_Remap-BC', 'RF_Remap-BC', 'RF_Remap_0.1-MCL']	43.50213708481206	7.0
PF3D7_0405400-GO:0030260	[4.2568968816597506e-10, 3.698734170677618e-20, 2.322248216045421e-15]	['RF_Remap_0.05-MCL', 'RF_Remap_0.1-MCL', 'RF_Remap_25000-BC']	43.43694511250512	3.0
PF3D7_0717300-GO:0030260	[4.2568968816597506e-10, 3.698734170677618e-20, 2.322248216045421e-15]	['RF_Remap_0.05-MCL', 'RF_Remap_0.1-MCL', 'RF_Remap_25000-BC']	43.43694511250512	3.0
PF3D7_0509400-GO:0006412	[0.0053570739974457965, 2.943485375206612e-10, 0.020273281359919498, 2.839139751724138e-15, 0.00012401395612780951, 6.62896274505099e-05, 5.2592720727272736e-08]	['absPCC_Remap_0.3-BC', 'absPCC_Remap_0.4-BC', 'RF_Remap_0.05-MCL', 'absPCC_Remap-MCL', 'Consensus_Remap-BC', 'RF_Remap_0.05-BC', 'RF_Remap_0.1-MCL']	43.406257875551404	7.0
PF3D7_1426900-GO:0030260	[1.4642317743157897e-08, 7.362749689218829e-08, 6.8274192965562725e-06, 0.002345250367567958, 1.4907481730175076e-05, 2.8477818973821992e-05, 1.270105423612573e-07, 4.3290501988304095e-05]	['absPCC_Remap_0.3-BC', 'absPCC_Remap_0.4-BC', 'absPCC_Remap_0.5-BC', 'absPCC_Remap-BC', 'Consensus_Remap-BC', 'RF_Remap-BC', 'RF_Remap_0.1-BC', 'RF_Remap-MCL']	43.39476094586171	8.0
PF3D7_0206800-GO:0030260	[4.3849779886465484e-06, 1.0478574603516999e-11, 1.9265703512415352e-05, 9.073072560150848e-05, 1.732547342099037e-05, 9.105893357999528e-08, 3.340819961610649e-07]	['MI_Remap-BC', 'absPCC_Remap_0.3-BC', 'absPCC_Remap_0.4-BC', 'absPCC_Remap_0.5-BC', 'absPCC_Remap-BC', 'MI_Remap-MCL', 'RF_Remap-MCL']	43.3733303736499	7.0
PF3D7_1134700-GO:0006412	[4.710361546919431e-19, 1.9886926239053255e-06, 7.843699489776047e-05, 0.020273281359919498, 0.00012401395612780951, 6.62896274505099e-05, 3.875961376192157e-06]	['absPCC_Remap_0.4-BC', 'RF_Remap_0.05-MCL', 'absPCC_Remap-MCL', 'absPCC_Remap-BC', 'MI_Remap-MCL', 'RF_Remap-BC', 'RF_Remap_0.1-MCL']	43.32363751893812	7.0
PF3D7_1423200-GO:0030260	[1.4642317743157897e-08, 7.362749689218829e-08, 0.006107298687076523, 9.105893357999528e-08, 2.322248216045421e-15, 4.3290501988304095e-05]	['absPCC_Remap_0.3-BC', 'absPCC_Remap_0.4-BC', 'absPCC_Remap_0.5-BC', 'absPCC_Remap-BC', 'Consensus_Remap-BC', 'RF_Remap_0.1-MCL']	43.21987715701482	6.0
PF3D7_1107100-GO:0030260	[0.0037388015760143603, 1.4642317743157897e-08, 7.362749689218829e-08, 6.8274192965562725e-06, 0.002345250367567958, 9.64352909063214e-06, 2.8477818973821992e-05, 4.3290501988304095e-05, 8.278222616210687e-05]	['MI_Remap-BC', 'absPCC_Remap_0.3-BC', 'absPCC_Remap_0.4-BC', 'absPCC_Remap_0.5-BC', 'absPCC_Remap-BC', 'Consensus_Remap-BC', 'Consensus_Remap-MCL', 'RF_Remap-BC', 'RF_Remap_0.05-BC']	43.19709948901527	9.0
PF3D7_1028100-GO:0030260	[1.4642317743157897e-08, 7.362749689218829e-08, 6.8274192965562725e-06, 9.105893357999528e-08, 2.8477818973821992e-05, 1.270105423612573e-07, 4.3290501988304095e-05]	['absPCC_Remap_0.3-BC', 'absPCC_Remap_0.4-BC', 'absPCC_Remap_0.5-BC', 'absPCC_Remap-BC', 'Consensus_Remap-BC', 'RF_Remap-BC', 'RF_Remap-MCL']	42.97903188449063	7.0
PF3D7_0207400-GO:0020013	[4.9605799775764685e-09, 0.0008809280528855315, 1.7281158925190837e-05, 0.0019955100300686475, 1.2445785845398227e-06, 0.000626121061598914, 1.0688398959695815e-15]	['RF_Remap_0.05-MCL', 'RF_Remap_25000-BC', 'RF_Remap_25000-MCL', 'RF_Remap_0.05-BC', 'RF_Remap_0.1-BC', 'RF_Remap_0.1-MCL', 'RF_Remap-MCL']	42.90130703178891	7.0
PF3D7_0934100-GO:0020013	[0.008088707221046612, 1.0688398959695815e-15, 1.6214803919999995e-26]	['AdaL_Remap-BC', 'RF_Remap-MCL', 'Consensus_Remap-MCL']	42.85329652666647	3.0
PF3D7_0529500-GO:0006412	[0.0026881382179667697, 2.9293711042375283e-08, 7.843699489776047e-05, 3.8380438791910115e-21, 0.00012401395612780951, 6.62896274505099e-05]	['absPCC_Remap_0.3-BC', 'RF_Remap_0.05-MCL', 'absPCC_Remap_0.4-BC', 'RF_Remap_25000-BC', 'absPCC_Remap-BC', 'RF_Remap_0.1-MCL']	42.71022698895345	6.0
PF3D7_0932500-GO:0009405	[4.056450359124088e-14, 0.0348748404902213, 0.02162104030671024, 0.0017076726211764704, 0.0026706392078872645, 1.3150242379899494e-16, 0.0038931901405087, 0.0028126858563508857]	['MI_Remap-BC', 'RF_Remap_0.05-MCL', 'absPCC_Remap_0.5-BC', 'absPCC_Remap-BC', 'RF_Remap_25000-MCL', 'RF_Remap-BC', 'RF_Remap_0.1-BC', 'RF_Remap_0.1-MCL']	42.69708458005224	8.0
PF3D7_1333700-GO:0030260	[1.246922161832061e-14, 7.362749689218829e-08, 6.8274192965562725e-06, 9.105893357999528e-08, 9.64352909063214e-06, 4.3290501988304095e-05]	['absPCC_Remap_0.3-BC', 'absPCC_Remap_0.4-BC', 'absPCC_Remap_0.5-BC', 'absPCC_Remap-BC', 'Consensus_Remap-BC', 'RF_Remap_0.05-BC']	42.62291286826575	6.0
PF3D7_1241600-GO:0020035	[4.9605799775764685e-09, 0.0002023556351431392, 0.0019955100300686475, 1.2445785845398227e-06, 3.1353668741660206e-06, 3.2895234466261596e-17]	['RF_Remap_0.05-MCL', 'RF_Remap_25000-BC', 'RF_Remap_25000-MCL', 'RF_Remap_0.1-BC', 'RF_Remap_0.1-MCL', 'RF_Remap-MCL']	42.58985465029771	6.0
PF3D7_1332900-GO:0006412	[1.1808553504124075e-17, 0.020273281359919498, 0.00012401395612780951, 6.62896274505099e-05, 3.875961376192157e-06, 3.46889673798875e-11]	['RF_Remap_0.05-MCL', 'absPCC_Remap-MCL', 'MI_Remap-MCL', 'RF_Remap-BC', 'RF_Remap_0.1-MCL', 'RF_Remap-MCL']	42.577392297655294	6.0
PF3D7_1030700-GO:0006412	[1.1808553504124075e-17, 0.00012401395612780951, 6.62896274505099e-05, 2.7642702185970635e-18]	['RF_Remap_0.1-MCL', 'RF_Remap_0.05-MCL', 'MI_Remap-MCL', 'Consensus_Remap-MCL']	42.571306663192146	4.0
PF3D7_1224300-GO:0006412	[0.0009425286356197931, 9.377009869723119e-11, 0.0005441525077480588, 0.020273281359919498, 8.912824692786373e-13, 0.00012401395612780951, 3.792686211256747e-05, 6.62896274505099e-05]	['MI_Remap-BC', 'absPCC_Remap_0.4-BC', 'RF_Remap_0.05-MCL', 'absPCC_Remap-MCL', 'absPCC_Remap-BC', 'RF_Remap_0.05-BC', 'RF_Remap_0.1-BC', 'RF_Remap_0.1-MCL']	42.567117973059396	8.0
PF3D7_0932500-GO:0020035	[2.7714084605665908e-17, 0.0002023556351431392, 0.0019955100300686475, 8.684197722821576e-16, 0.000626121061598914, 0.045884674804587085]	['MI_Remap-BC', 'RF_Remap_0.05-MCL', 'RF_Remap_25000-MCL', 'RF_Remap-BC', 'RF_Remap_0.1-BC', 'RF_Remap_0.1-MCL']	42.554074569525106	6.0
PF3D7_0718100-GO:0006260	[0.00013859143828929638, 0.0002725067383459441, 0.003377633571673329, 0.00933258279905047, 0.010820958391296551, 8.324378544429464e-07, 0.030109505765057887, 0.0012756829458113214, 0.020473452404116, 0.002345250367567958, 0.01798715192181746, 0.009803286504756023, 0.0008762797640647022, 0.0015058920459770115, 0.020273281359919498, 0.004556782523076924]	['MI_Remap-BC', 'absPCC_Remap_0.3-BC', 'absPCC_Remap_0.4-BC', 'absPCC_Remap_0.5-BC', 'RF_Remap_0.05-MCL', 'RF_Remap_25000-BC', 'absPCC_Remap-BC', 'MI_Remap-MCL', 'Consensus_Remap-BC', 'Consensus_Remap-MCL', 'RF_Remap_25000-MCL', 'RF_Remap-BC', 'RF_Remap_0.05-BC', 'RF_Remap_0.1-BC', 'RF_Remap_0.1-MCL', 'RF_Remap-MCL']	42.3714746778593	16.0
PF3D7_1452500-GO:0020035	[2.254534112787927e-15, 9.987639709090912e-14, 7.65603043902439e-06, 0.0002023556351431392, 0.0019955100300686475, 0.000626121061598914]	['absPCC_Remap_0.4-BC', 'RF_Remap_0.05-MCL', 'absPCC_Remap_0.5-BC', 'absPCC_Remap-BC', 'RF_Remap_25000-MCL', 'RF_Remap_0.1-MCL']	42.36064913933487	6.0
PF3D7_0509100-GO:0006270	[5.543163589697243e-07, 0.02170969944731101, 1.741795154318219e-06, 0.002514233439063861, 2.31418201604626e-05, 0.010765329298352656, 0.03486341113025277, 0.001780261631329973, 0.0018087510744724145, 0.0004866927224005583, 0.000190367034842176, 0.040716781448943036, 0.009080503052457866, 0.008843861818220038]	['MI_Remap-BC', 'absPCC_Remap_0.3-BC', 'absPCC_Remap_0.4-BC', 'absPCC_Remap_0.5-BC', 'RF_Remap_25000-BC', 'absPCC_Remap-BC', 'MI_Remap-MCL', 'Consensus_Remap-BC', 'Consensus_Remap-MCL', 'absPCC_Remap_0.5-MCL', 'absPCC_Remap_0.3-MCL', 'RF_Remap_0.05-BC', 'RF_Remap_0.1-BC', 'RF_Remap-MCL']	42.350156576986635	14.0
PF3D7_1105900-GO:0020035	[5.089755891891892e-05, 3.004432387550744e-07, 0.0019955100300686475, 1.627791017529959e-08, 0.000626121061598914, 0.045884674804587085, 3.2895234466261596e-17]	['MI_Remap-BC', 'RF_Remap_0.05-MCL', 'AdaL_Remap-BC', 'RF_Remap-BC', 'RF_Remap_0.1-BC', 'RF_Remap_0.1-MCL', 'RF_Remap-MCL']	42.328429091286324	7.0
PF3D7_0419300-GO:0016337	[2.299860375325804e-14, 4.910190783680657e-06, 0.005700647547290779, 0.002336347469729897, 5.9053539650061605e-08, 0.009634502959695208, 4.191812983316901e-07, 0.001780261631329973]	['MI_Remap-BC', 'absPCC_Remap_0.3-BC', 'RF_Remap_0.05-MCL', 'RF_Remap_25000-BC', 'RF_Remap_25000-MCL', 'RF_Remap_0.05-BC', 'RF_Remap_0.1-BC', 'RF_Remap_0.1-MCL']	42.194777559524454	8.0
PF3D7_1027100-GO:0030260	[9.977358543651203e-09, 4.852083531134997e-08, 1.809477943548388e-07, 6.8274192965562725e-06, 8.687686532965052e-07, 2.8477818973821992e-05, 4.3290501988304095e-05]	['MI_Remap-BC', 'absPCC_Remap_0.3-BC', 'absPCC_Remap_0.4-BC', 'absPCC_Remap_0.5-BC', 'absPCC_Remap-BC', 'Consensus_Remap-BC', 'RF_Remap-BC']	42.193442793742335	7.0
PF3D7_0806400-GO:0006412	[0.0026881382179667697, 9.377009869723119e-11, 8.174617020794641e-12, 7.843699489776047e-05, 0.020273281359919498, 3.875961376192157e-06, 5.2592720727272736e-08]	['absPCC_Remap_0.3-BC', 'absPCC_Remap_0.4-BC', 'absPCC_Remap_0.5-BC', 'absPCC_Remap-MCL', 'absPCC_Remap-BC', 'Consensus_Remap-BC', 'RF_Remap-BC']	42.17526654308718	7.0
PF3D7_1334200-GO:0030260	[1.4642317743157897e-08, 7.362749689218829e-08, 6.8274192965562725e-06, 8.687686532965052e-07, 2.5312494843297172e-05, 1.270105423612573e-07, 4.3290501988304095e-05]	['absPCC_Remap_0.3-BC', 'absPCC_Remap_0.4-BC', 'absPCC_Remap_0.5-BC', 'absPCC_Remap-BC', 'Consensus_Remap-BC', 'RF_Remap-BC', 'RF_Remap-MCL']	42.050622074827594	7.0
PF3D7_0918800-GO:0030260	[1.4642317743157897e-08, 7.362749689218829e-08, 6.8274192965562725e-06, 8.687686532965052e-07, 2.8477818973821992e-05, 1.270105423612573e-07, 4.3290501988304095e-05]	['absPCC_Remap_0.3-BC', 'absPCC_Remap_0.4-BC', 'absPCC_Remap_0.5-BC', 'absPCC_Remap-BC', 'Consensus_Remap-BC', 'RF_Remap-BC', 'RF_Remap-MCL']	41.999450301914905	7.0
PF3D7_0403500-GO:0006511	[0.00023695313117061734, 1.2034663856278966e-05, 0.0004637498805913304, 3.27628483766455e-06, 0.00486433611622511, 4.502209457738117e-05, 0.0003330387285599938, 0.0007135489985371438, 0.03562523956326905, 5.117857313565074e-05, 2.536968644123193e-06]	['MI_Remap-BC', 'absPCC_Remap_0.3-BC', 'absPCC_Remap_0.4-BC', 'absPCC_Remap_0.5-BC', 'absPCC_Remap-MCL', 'absPCC_Remap-BC', 'Consensus_Remap-BC', 'absPCC_Remap_0.3-MCL', 'RF_Remap_0.05-BC', 'RF_Remap_0.1-BC', 'absPCC_Remap_0.4-MCL']	41.98170924135497	11.0
PF3D7_0318200-GO:0030260	[0.009452834880170423, 7.362749689218829e-08, 9.105893357999528e-08, 3.2633967767441857e-10, 1.4907481730175076e-05, 2.8477818973821992e-05, 1.270105423612573e-07]	['absPCC_Remap_0.3-BC', 'absPCC_Remap_0.4-BC', 'absPCC_Remap-BC', 'RF_Remap-BC', 'RF_Remap_0.05-BC', 'RF_Remap_0.1-BC', 'RF_Remap-MCL']	41.95265467072522	7.0
PF3D7_1024400-GO:0006412	[0.006571071773550309, 3.4246828937799036e-09, 7.843699489776047e-05, 0.028828016662965264, 2.914172028463285e-08, 1.5387312e-14, 6.62896274505099e-05]	['absPCC_Remap_0.3-BC', 'absPCC_Remap_0.4-BC', 'RF_Remap_25000-BC', 'absPCC_Remap-MCL', 'absPCC_Remap-BC', 'RF_Remap_0.05-BC', 'RF_Remap_0.1-MCL']	41.82028419032185	7.0
PF3D7_0507300-GO:0035891	[0.006853523196079829, 0.0003849446787185705, 9.533282078143083e-05, 0.0008809280528855315, 0.010457854939149904, 0.02815953964402935, 0.02343252613536836, 2.1782717652647204e-05, 0.009444873301872431, 0.0003221196408112324, 9.849214087195504e-05, 0.017921640427676043, 0.012388348840022887, 0.0008609489854447441, 0.0008174792143190663]	['MI_Remap-BC', 'RF_Remap_0.05-MCL', 'RF_Remap_25000-BC', 'absPCC_Remap-MCL', 'absPCC_Remap-BC', 'MI_Remap-MCL', 'Consensus_Remap-MCL', 'absPCC_Remap_0.5-MCL', 'RF_Remap_0.1-MCL', 'absPCC_Remap_0.3-MCL', 'RF_Remap-BC', 'RF_Remap_0.05-BC', 'RF_Remap_0.1-BC', 'absPCC_Remap_0.4-MCL', 'RF_Remap-MCL']	41.80704532923535	15.0
PF3D7_0934100-GO:0020035	[0.045884674804587085, 3.2895234466261596e-17, 1.062596934e-24]	['RF_Remap-BC', 'RF_Remap-MCL', 'Consensus_Remap-MCL']	41.79483079717548	3.0
PF3D7_1121300-GO:0006412	[0.0053570739974457965, 0.012523034262043285, 8.490759268016194e-12, 0.020273281359919498, 8.912824692786373e-13, 0.00012401395612780951, 0.00567642641561915, 2.2786872176348266e-07]	['absPCC_Remap_0.3-BC', 'RF_Remap_0.05-MCL', 'absPCC_Remap_0.5-BC', 'absPCC_Remap-MCL', 'absPCC_Remap-BC', 'Consensus_Remap-BC', 'RF_Remap_0.05-BC', 'RF_Remap_0.1-BC']	41.782246555348266	8.0
PF3D7_1421400-GO:0030260	[1.4642317743157897e-08, 7.362749689218829e-08, 9.105893357999528e-08, 0.00012704148015917465, 2.8477818973821992e-05, 1.270105423612573e-07, 4.3290501988304095e-05]	['absPCC_Remap_0.3-BC', 'absPCC_Remap_0.4-BC', 'absPCC_Remap-BC', 'Consensus_Remap-BC', 'RF_Remap-BC', 'RF_Remap_0.05-BC', 'RF_Remap-MCL']	41.70934291468531	7.0
PF3D7_1451700-GO:0006412	[4.905575446153847e-08, 1.3095232735495827e-20, 7.843699489776047e-05, 0.020273281359919498, 0.036636445826978704, 5.2592720727272736e-08]	['absPCC_Remap_0.4-BC', 'absPCC_Remap_0.5-BC', 'absPCC_Remap-MCL', 'absPCC_Remap-BC', 'Consensus_Remap-BC', 'RF_Remap_0.05-BC']	41.705912851434725	6.0
PF3D7_1339500-GO:0020035	[4.9605799775764685e-09, 0.0002023556351431392, 0.0019955100300686475, 1.2445785845398227e-06, 0.000626121061598914, 0.045884674804587085, 3.2895234466261596e-17]	['RF_Remap_0.05-MCL', 'RF_Remap_25000-BC', 'RF_Remap_25000-MCL', 'RF_Remap-BC', 'RF_Remap_0.1-BC', 'RF_Remap_0.1-MCL', 'RF_Remap-MCL']	41.62781704488262	7.0
PF3D7_1021700-GO:0035891	[0.006853523196079829, 0.0003849446787185705, 9.533282078143083e-05, 0.03048860276316358, 2.1782717652647204e-05, 0.00012401395612780951, 6.550821467102063e-05, 2.054472306481037e-06, 0.00010997900105694084, 0.012388348840022887, 0.0008609489854447441, 0.0008174792143190663]	['MI_Remap-BC', 'RF_Remap_0.05-MCL', 'absPCC_Remap_0.5-BC', 'RF_Remap_25000-BC', 'absPCC_Remap-BC', 'MI_Remap-MCL', 'Consensus_Remap-MCL', 'RF_Remap-BC', 'RF_Remap_0.05-BC', 'RF_Remap_0.1-BC', 'RF_Remap_0.1-MCL', 'RF_Remap-MCL']	41.57295181371993	12.0
PF3D7_0926400-GO:0016337	[1.0455902474494876e-06, 0.002336347469729897, 5.9053539650061605e-08, 5.48348882744283e-07, 8.882000030902945e-08, 3.806082736179775e-13]	['RF_Remap_0.05-MCL', 'RF_Remap_25000-BC', 'RF_Remap_25000-MCL', 'RF_Remap_0.05-BC', 'RF_Remap_0.1-MCL', 'RF_Remap-MCL']	41.57280915099809	6.0
PF3D7_1127800-GO:0006412	[1.1808553504124075e-17, 0.017921640427676043, 0.00012401395612780951, 6.62896274505099e-05, 8.716992806527183e-08, 1.9736181782608697e-08]	['RF_Remap_0.05-MCL', 'absPCC_Remap-BC', 'MI_Remap-MCL', 'Consensus_Remap-MCL', 'RF_Remap_0.1-MCL', 'RF_Remap-MCL']	41.52387957422025	6.0
PF3D7_0623500-GO:0006412	[7.936505285998611e-06, 3.2032624872354074e-14, 0.00012401395612780951, 6.62896274505099e-05, 8.716992806527183e-08, 1.9736181782608697e-08]	['RF_Remap_0.05-MCL', 'absPCC_Remap-BC', 'Consensus_Remap-MCL', 'RF_Remap_0.1-MCL', 'RF_Remap_0.05-BC', 'RF_Remap-MCL']	41.44423219782951	6.0
PF3D7_1030500-GO:0006412	[7.936505285998611e-06, 3.2032624872354074e-14, 0.00012401395612780951, 6.62896274505099e-05, 8.716992806527183e-08, 1.9736181782608697e-08]	['RF_Remap_0.05-MCL', 'absPCC_Remap-BC', 'Consensus_Remap-MCL', 'RF_Remap_0.1-MCL', 'RF_Remap_0.05-BC', 'RF_Remap-MCL']	41.44423219782951	6.0
PF3D7_0923300-GO:0016337	[0.02321719016661428, 2.299860375325804e-14, 9.516817538181815e-23, 0.010457854939149904, 0.007164446248961014]	['MI_Remap-BC', 'AdaL_Remap-BC', 'MI_Remap-MCL', 'Consensus_Remap-BC', 'absPCC_Remap_0.4-MCL']	41.41937188559507	5.0
PF3D7_0826100-GO:0006412	[1.1808553504124075e-17, 7.843699489776047e-05, 0.020273281359919498, 0.00012401395612780951, 6.62896274505099e-05, 3.46889673798875e-11]	['RF_Remap_0.05-MCL', 'absPCC_Remap-MCL', 'absPCC_Remap-BC', 'MI_Remap-MCL', 'RF_Remap_0.1-MCL', 'RF_Remap-MCL']	41.27125079183668	6.0
PF3D7_0904600-GO:0006412	[1.1808553504124075e-17, 0.03630172846376048, 0.00012401395612780951, 6.62896274505099e-05, 8.716992806527183e-08, 1.9736181782608697e-08]	['RF_Remap_0.05-MCL', 'RF_Remap_25000-BC', 'MI_Remap-MCL', 'Consensus_Remap-MCL', 'RF_Remap_0.1-MCL', 'RF_Remap-MCL']	41.217330029846686	6.0
PF3D7_1337200-GO:0006412	[4.710361546919431e-19, 0.00012401395612780951, 6.62896274505099e-05, 8.716992806527183e-08, 1.9736181782608697e-08]	['RF_Remap_0.05-MCL', 'MI_Remap-MCL', 'Consensus_Remap-MCL', 'RF_Remap_0.1-MCL', 'RF_Remap-MCL']	41.17639979253053	5.0
PF3D7_0923300-GO:0006412	[3.8380438791910115e-21, 4.0005761377215195e-10, 6.62896274505099e-05, 8.716992806527183e-08]	['RF_Remap-MCL', 'RF_Remap_0.1-BC', 'RF_Remap_0.1-MCL', 'RF_Remap_25000-BC']	41.05195525836011	4.0
PF3D7_1029900-GO:0006412	[1.3095232735495827e-20, 7.843699489776047e-05, 0.020273281359919498, 0.00012401395612780951, 6.62896274505099e-05, 5.2592720727272736e-08]	['RF_Remap_0.05-MCL', 'absPCC_Remap_0.5-BC', 'absPCC_Remap-MCL', 'absPCC_Remap-BC', 'Consensus_Remap-BC', 'RF_Remap_0.1-MCL']	41.04560000584753	6.0
PF3D7_0530100-GO:0030260	[3.698734170677618e-20, 0.004189009975701798, 2.322248216045421e-15, 2.5312494843297172e-05]	['RF_Remap-BC', 'RF_Remap_0.05-MCL', 'RF_Remap_0.1-BC', 'RF_Remap_0.1-MCL']	41.04059189586039	4.0
PF3D7_1215000-GO:0030260	[3.698734170677618e-20, 2.322248216045421e-15, 1.270105423612573e-07]	['RF_Remap_0.05-MCL', 'RF_Remap_0.1-MCL', 'RF_Remap-MCL']	40.96219847197786	3.0
PF3D7_0607700-GO:0030260	[1.4642317743157897e-08, 7.362749689218829e-08, 6.8274192965562725e-06, 0.002345250367567958, 2.1902384751147194e-07, 0.0008797028243730162, 4.3290501988304095e-05, 8.278222616210687e-05]	['absPCC_Remap_0.3-BC', 'absPCC_Remap_0.4-BC', 'absPCC_Remap_0.5-BC', 'RF_Remap_25000-BC', 'absPCC_Remap-BC', 'Consensus_Remap-BC', 'Consensus_Remap-MCL', 'RF_Remap_0.1-BC']	40.92374723590446	8.0
PF3D7_1338900-GO:0006260	[0.00013859143828929638, 0.0002725067383459441, 0.003377633571673329, 0.00933258279905047, 0.010820958391296551, 8.324378544429464e-07, 0.0012756829458113214, 0.020473452404116, 0.002345250367567958, 0.01798715192181746, 0.009803286504756023, 0.0008762797640647022, 0.0015058920459770115, 0.020273281359919498, 0.004556782523076924]	['MI_Remap-BC', 'absPCC_Remap_0.3-BC', 'absPCC_Remap_0.4-BC', 'absPCC_Remap_0.5-BC', 'RF_Remap_0.05-MCL', 'absPCC_Remap-BC', 'MI_Remap-MCL', 'Consensus_Remap-BC', 'Consensus_Remap-MCL', 'RF_Remap_25000-MCL', 'RF_Remap-BC', 'RF_Remap_0.05-BC', 'RF_Remap_0.1-BC', 'RF_Remap_0.1-MCL', 'RF_Remap-MCL']	40.85017830466832	15.0
PF3D7_1233000-GO:0006511	[0.00023695313117061734, 0.0015058920459770115, 0.0004637498805913304, 3.27628483766455e-06, 0.00486433611622511, 4.502209457738117e-05, 0.0003330387285599938, 0.0007135489985371438, 0.010127733143840884, 0.03740153075928308, 0.000626121061598914, 2.536968644123193e-06]	['MI_Remap-BC', 'absPCC_Remap_0.3-BC', 'absPCC_Remap_0.4-BC', 'absPCC_Remap_0.5-BC', 'absPCC_Remap-MCL', 'absPCC_Remap-BC', 'Consensus_Remap-BC', 'absPCC_Remap_0.3-MCL', 'RF_Remap-BC', 'RF_Remap_0.05-BC', 'RF_Remap_0.1-BC', 'absPCC_Remap_0.4-MCL']	40.770135393595574	12.0
PF3D7_0920800-GO:0006412	[1.633879852999778e-07, 3.290626499221588e-05, 9.377009869723119e-11, 8.490759268016194e-12, 0.020273281359919498, 2.2786872176348266e-07]	['absPCC_Remap_0.3-BC', 'absPCC_Remap_0.4-BC', 'absPCC_Remap-MCL', 'absPCC_Remap-BC', 'MI_Remap-MCL', 'Consensus_Remap-BC']	40.703881626822465	6.0
PF3D7_0808600-GO:0006412	[4.710361546919431e-19, 6.62896274505099e-05, 3.46889673798875e-11, 1.9736181782608697e-08]	['Consensus_Remap-MCL', 'RF_Remap_0.1-MCL', 'MI_Remap-MCL', 'RF_Remap-MCL']	40.670045670159205	4.0
PF3D7_0112000-GO:0006412	[0.044375624973705584, 0.03630172846376048, 0.00012401395612780951, 2.780010070264064e-12, 6.62896274505099e-05, 3.46889673798875e-11, 1.9736181782608697e-08]	['RF_Remap_0.05-MCL', 'RF_Remap_25000-BC', 'absPCC_Remap-BC', 'Consensus_Remap-MCL', 'RF_Remap_0.1-BC', 'RF_Remap_0.1-MCL', 'RF_Remap-MCL']	40.598511195491135	7.0
PF3D7_1105900-GO:0009405	[0.0002242830119739696, 1.0057039974370706e-09, 0.0026706392078872645, 1.653075546207579e-06, 0.0038931901405087, 0.0028126858563508857, 2.322248216045421e-15]	['MI_Remap-BC', 'RF_Remap_0.05-MCL', 'AdaL_Remap-BC', 'RF_Remap-BC', 'RF_Remap_0.1-BC', 'RF_Remap_0.1-MCL', 'RF_Remap-MCL']	40.59649003969874	7.0
PF3D7_1105900-GO:0020013	[4.068936757894737e-06, 3.004432387550744e-07, 0.0019955100300686475, 1.627791017529959e-08, 0.000626121061598914, 1.0688398959695815e-15]	['MI_Remap-BC', 'RF_Remap_0.05-MCL', 'AdaL_Remap-BC', 'RF_Remap_0.1-BC', 'RF_Remap_0.1-MCL', 'RF_Remap-MCL']	40.575533093515894	6.0
PF3D7_0802000-GO:0009405	[0.02162104030671024, 0.0017076726211764704, 0.0026706392078872645, 1.2212158691652468e-09, 1.0046244067244015e-10, 2.322248216045421e-15]	['RF_Remap_0.05-MCL', 'absPCC_Remap-BC', 'RF_Remap_25000-MCL', 'RF_Remap_0.1-BC', 'RF_Remap_0.1-MCL', 'RF_Remap-MCL']	40.55139877553669	6.0
PF3D7_0319300-GO:0006412	[0.00567642641561915, 4.710361546919431e-19, 7.843699489776047e-05, 0.00012401395612780951, 6.62896274505099e-05, 1.9736181782608697e-08]	['MI_Remap-BC', 'RF_Remap_0.05-MCL', 'absPCC_Remap-BC', 'MI_Remap-MCL', 'Consensus_Remap-MCL', 'RF_Remap_0.1-MCL']	40.46817052123407	6.0
PF3D7_1241600-GO:0020013	[4.9605799775764685e-09, 0.0008809280528855315, 0.0019955100300686475, 1.2445785845398227e-06, 3.1353668741660206e-06, 1.0688398959695815e-15]	['RF_Remap_0.05-MCL', 'RF_Remap_25000-BC', 'RF_Remap_25000-MCL', 'RF_Remap_0.1-BC', 'RF_Remap_0.1-MCL', 'RF_Remap-MCL']	40.43924984328017	6.0
PF3D7_1231300-GO:0035891	[0.0017646177642477875, 9.533282078143083e-05, 0.0008809280528855315, 0.01651052827212988, 2.1782717652647204e-05, 0.009444873301872431, 0.0003221196408112324, 2.054472306481037e-06, 0.017921640427676043, 0.02170969944731101, 0.0008609489854447441, 0.0004095181222420201, 0.0008174792143190663]	['RF_Remap_0.05-MCL', 'absPCC_Remap_0.5-BC', 'RF_Remap_25000-BC', 'MI_Remap-MCL', 'Consensus_Remap-BC', 'Consensus_Remap-MCL', 'RF_Remap_0.1-MCL', 'absPCC_Remap_0.3-MCL', 'RF_Remap-BC', 'RF_Remap_0.05-BC', 'RF_Remap_0.1-BC', 'absPCC_Remap_0.4-MCL', 'RF_Remap-MCL']	40.42762097067885	13.0
PF3D7_0805700-GO:0030260	[1.4642317743157897e-08, 7.362749689218829e-08, 1.732547342099037e-05, 0.002345250367567958, 9.64352909063214e-06, 2.8477818973821992e-05, 4.3290501988304095e-05, 8.278222616210687e-05]	['absPCC_Remap_0.3-BC', 'absPCC_Remap_0.4-BC', 'absPCC_Remap_0.5-BC', 'absPCC_Remap-BC', 'Consensus_Remap-BC', 'Consensus_Remap-MCL', 'RF_Remap-BC', 'RF_Remap_0.05-BC']	40.365403370765634	8.0
PF3D7_1454500-GO:0006412	[2.9293711042375283e-08, 1.633879852999778e-07, 7.843699489776047e-05, 1.5387312e-14, 0.00012401395612780951, 6.62896274505099e-05]	['absPCC_Remap_0.4-BC', 'RF_Remap_0.05-MCL', 'absPCC_Remap_0.5-BC', 'absPCC_Remap-BC', 'RF_Remap_0.05-BC', 'RF_Remap_0.1-MCL']	40.3234056424875	6.0
PF3D7_1410200-GO:0006412	[5.335538535133017e-05, 1.633879852999778e-07, 0.008525909934354486, 9.377009869723119e-11, 7.843699489776047e-05, 0.020273281359919498, 0.00012401395612780951, 5.2592720727272736e-08]	['MI_Remap-BC', 'absPCC_Remap_0.3-BC', 'absPCC_Remap_0.4-BC', 'RF_Remap_0.05-MCL', 'absPCC_Remap-MCL', 'absPCC_Remap-BC', 'MI_Remap-MCL', 'Consensus_Remap-BC']	40.140955313292864	8.0
PF3D7_0215900-GO:0016337	[2.31418201604626e-05, 3.585629581016949e-15, 0.002336347469729897, 5.9053539650061605e-08, 0.009634502959695208, 4.191812983316901e-07, 0.001780261631329973]	['RF_Remap_0.05-MCL', 'absPCC_Remap_0.5-BC', 'RF_Remap_25000-BC', 'RF_Remap_25000-MCL', 'RF_Remap_0.05-BC', 'RF_Remap_0.1-BC', 'RF_Remap_0.1-MCL']	40.08453865154351	7.0
PF3D7_1357800-GO:0030260	[1.4642317743157897e-08, 7.362749689218829e-08, 0.006107298687076523, 9.105893357999528e-08, 2.8477818973821992e-05, 1.270105423612573e-07, 4.3290501988304095e-05]	['absPCC_Remap_0.3-BC', 'absPCC_Remap_0.4-BC', 'absPCC_Remap_0.5-BC', 'absPCC_Remap-BC', 'Consensus_Remap-BC', 'RF_Remap-BC', 'RF_Remap-MCL']	40.02743929938702	7.0
PF3D7_1143300-GO:0030260	[0.0019104793129849976, 4.852083531134997e-08, 7.362749689218829e-08, 9.105893357999528e-08, 2.8477818973821992e-05, 1.270105423612573e-07, 4.3290501988304095e-05]	['absPCC_Remap_0.3-BC', 'absPCC_Remap_0.4-BC', 'AdaL_Remap-BC', 'absPCC_Remap-BC', 'Consensus_Remap-BC', 'RF_Remap-BC', 'RF_Remap-MCL']	40.011827678418676	7.0
PF3D7_1471000-GO:0030260	[1.4642317743157897e-08, 8.278222616210687e-05, 6.8274192965562725e-06, 9.105893357999528e-08, 2.8477818973821992e-05, 1.270105423612573e-07, 4.3290501988304095e-05]	['absPCC_Remap_0.3-BC', 'absPCC_Remap_0.4-BC', 'absPCC_Remap_0.5-BC', 'absPCC_Remap-BC', 'Consensus_Remap-BC', 'RF_Remap-BC', 'RF_Remap-MCL']	39.928134819368296	7.0
PF3D7_0934100-GO:0020033	[0.03693417504622983, 1.8732302578438663e-15, 1.906592621130221e-24]	['AdaL_Remap-BC', 'RF_Remap-MCL', 'Consensus_Remap-MCL']	39.87972252473158	3.0
PF3D7_0501300-GO:0020035	[2.7714084605665908e-17, 5.413466244371507e-08, 0.017160979623518962, 1.048635552400835e-06, 4.9605799775764685e-09]	['MI_Remap-BC', 'absPCC_Remap_0.3-BC', 'absPCC_Remap_0.5-BC', 'RF_Remap_25000-BC', 'absPCC_Remap-BC']	39.87312491910829	5.0
PF3D7_0616700-GO:0006412	[1.1808553504124075e-17, 0.00012401395612780951, 6.62896274505099e-05, 8.716992806527183e-08, 1.9736181782608697e-08]	['RF_Remap_0.05-MCL', 'MI_Remap-MCL', 'Consensus_Remap-MCL', 'RF_Remap_0.1-MCL', 'RF_Remap-MCL']	39.77725733379195	5.0
PF3D7_1225100-GO:0006412	[1.1808553504124075e-17, 0.00012401395612780951, 6.62896274505099e-05, 8.716992806527183e-08, 1.9736181782608697e-08]	['RF_Remap_0.05-MCL', 'MI_Remap-MCL', 'Consensus_Remap-MCL', 'RF_Remap_0.1-MCL', 'RF_Remap-MCL']	39.77725733379195	5.0
PF3D7_1029200-GO:0030260	[1.4642317743157897e-08, 1.809477943548388e-07, 6.8274192965562725e-06, 9.105893357999528e-08, 2.8477818973821992e-05, 4.3290501988304095e-05, 8.278222616210687e-05]	['absPCC_Remap_0.3-BC', 'absPCC_Remap_0.4-BC', 'absPCC_Remap_0.5-BC', 'absPCC_Remap-BC', 'Consensus_Remap-BC', 'Consensus_Remap-MCL', 'RF_Remap-BC']	39.774421296237996	7.0
PF3D7_0818900-GO:0030260	[0.000382525079377412, 0.0007948232472539625, 9.36342769603544e-06, 0.003038772880327869, 2.322248216045421e-15, 2.5312494843297172e-05, 3.340819961610649e-07]	['absPCC_Remap_0.3-BC', 'absPCC_Remap_0.4-BC', 'absPCC_Remap_0.5-BC', 'absPCC_Remap-BC', 'RF_Remap-BC', 'RF_Remap_0.1-MCL', 'RF_Remap-MCL']	39.76983976000289	7.0
PF3D7_1322200-GO:0006270	[5.543163589697243e-07, 0.02170969944731101, 1.741795154318219e-06, 0.002514233439063861, 2.31418201604626e-05, 0.005502843934320325, 0.03486341113025277, 0.004646576936719759, 0.000190367034842176, 0.040716781448943036, 0.040716781448943036, 5.937120778050663e-05, 0.008843861818220038]	['MI_Remap-BC', 'absPCC_Remap_0.3-BC', 'absPCC_Remap_0.4-BC', 'absPCC_Remap_0.5-BC', 'MI_Remap-MCL', 'Consensus_Remap-BC', 'Consensus_Remap-MCL', 'absPCC_Remap_0.5-MCL', 'absPCC_Remap_0.3-MCL', 'RF_Remap-BC', 'RF_Remap_0.05-BC', 'RF_Remap_0.1-BC', 'RF_Remap-MCL']	39.744341637712495	13.0
PF3D7_1456500-GO:0006270	[5.543163589697243e-07, 0.02170969944731101, 1.741795154318219e-06, 0.002514233439063861, 2.31418201604626e-05, 0.005502843934320325, 0.03486341113025277, 0.001780261631329973, 0.0004866927224005583, 0.006853523196079829, 0.040716781448943036, 0.040716781448943036, 0.009080503052457866, 0.008843861818220038]	['MI_Remap-BC', 'absPCC_Remap_0.3-BC', 'absPCC_Remap_0.4-BC', 'absPCC_Remap_0.5-BC', 'absPCC_Remap-BC', 'MI_Remap-MCL', 'Consensus_Remap-BC', 'Consensus_Remap-MCL', 'absPCC_Remap_0.5-MCL', 'absPCC_Remap_0.3-MCL', 'RF_Remap-BC', 'RF_Remap_0.05-BC', 'RF_Remap_0.1-BC', 'RF_Remap-MCL']	39.73287991950289	14.0
PF3D7_0715300-GO:0006270	[5.543163589697243e-07, 0.02170969944731101, 1.741795154318219e-06, 0.002514233439063861, 2.31418201604626e-05, 0.00842776196294613, 0.03486341113025277, 0.001780261631329973, 0.04698276461368033, 0.007290586591454147, 0.040716781448943036, 0.040716781448943036, 5.937120778050663e-05, 0.008843861818220038]	['MI_Remap-BC', 'absPCC_Remap_0.3-BC', 'absPCC_Remap_0.4-BC', 'absPCC_Remap_0.5-BC', 'RF_Remap_25000-BC', 'absPCC_Remap-BC', 'MI_Remap-MCL', 'Consensus_Remap-BC', 'Consensus_Remap-MCL', 'absPCC_Remap_0.5-MCL', 'absPCC_Remap_0.3-MCL', 'RF_Remap-BC', 'RF_Remap_0.05-BC', 'RF_Remap-MCL']	39.72075657797082	14.0
PF3D7_1339500-GO:0009405	[8.294742589496608e-08, 0.0017076726211764704, 0.0026706392078872645, 1.9960157019592704e-08, 0.0038931901405087, 0.0028126858563508857, 2.322248216045421e-15]	['RF_Remap_0.05-MCL', 'RF_Remap_25000-BC', 'RF_Remap_25000-MCL', 'RF_Remap-BC', 'RF_Remap_0.1-BC', 'RF_Remap_0.1-MCL', 'RF_Remap-MCL']	39.716677815223065	7.0
PF3D7_0317500-GO:0006412	[1.1808553504124075e-17, 6.62896274505099e-05, 3.46889673798875e-11, 1.9736181782608697e-08]	['Consensus_Remap-MCL', 'RF_Remap_0.1-MCL', 'MI_Remap-MCL', 'RF_Remap-MCL']	39.27090321142062	4.0
PF3D7_0410800-GO:0030260	[9.977358543651203e-09, 1.4642317743157897e-08, 7.362749689218829e-08, 1.732547342099037e-05, 0.002345250367567958, 2.8477818973821992e-05, 4.3290501988304095e-05]	['MI_Remap-BC', 'absPCC_Remap_0.3-BC', 'absPCC_Remap_0.4-BC', 'absPCC_Remap_0.5-BC', 'absPCC_Remap-BC', 'Consensus_Remap-BC', 'RF_Remap-BC']	39.26856088766541	7.0
PF3D7_0102200-GO:0030260	[6.7197533513127156e-06, 3.698734170677618e-20, 2.322248216045421e-15]	['absPCC_Remap-BC', 'RF_Remap_0.1-MCL', 'RF_Remap_0.05-MCL']	39.23868490997627	3.0
PF3D7_0934100-GO:0009405	[0.0028126858563508857, 2.322248216045421e-15, 9.516817538181815e-23]	['RF_Remap-BC', 'RF_Remap-MCL', 'Consensus_Remap-MCL']	39.206478389892176	3.0
PF3D7_1448400-GO:0006260	[0.00013859143828929638, 0.0002725067383459441, 0.003377633571673329, 0.00933258279905047, 0.012490536751467713, 8.324378544429464e-07, 0.0012756829458113214, 0.017680491850689897, 0.002345250367567958, 0.009803286504756023, 0.0008762797640647022, 0.0015058920459770115, 0.020273281359919498, 0.004556782523076924]	['MI_Remap-BC', 'absPCC_Remap_0.3-BC', 'absPCC_Remap_0.4-BC', 'absPCC_Remap_0.5-BC', 'RF_Remap_0.05-MCL', 'absPCC_Remap-BC', 'MI_Remap-MCL', 'Consensus_Remap-BC', 'Consensus_Remap-MCL', 'RF_Remap_25000-MCL', 'RF_Remap-BC', 'RF_Remap_0.05-BC', 'RF_Remap_0.1-MCL', 'RF_Remap-MCL']	39.106522073762996	14.0
PF3D7_0314300-GO:0006412	[0.04356791482732333, 0.044375624973705584, 0.03630172846376048, 8.912824692786373e-13, 0.00012401395612780951, 6.62896274505099e-05, 8.716992806527183e-08, 1.9736181782608697e-08]	['MI_Remap-BC', 'RF_Remap_0.05-MCL', 'RF_Remap_25000-BC', 'absPCC_Remap-BC', 'Consensus_Remap-MCL', 'RF_Remap_0.05-BC', 'RF_Remap_0.1-MCL', 'RF_Remap-MCL']	39.0532001095637	8.0
PF3D7_0207400-GO:0020033	[9.27723881407661e-08, 0.004767090010123582, 2.1092515959407754e-05, 0.009626188274204308, 1.5794597785690588e-06, 0.0035224729074013056, 1.8732302578438663e-15]	['RF_Remap_0.05-MCL', 'RF_Remap_25000-BC', 'RF_Remap_25000-MCL', 'RF_Remap_0.05-BC', 'RF_Remap_0.1-BC', 'RF_Remap_0.1-MCL', 'RF_Remap-MCL']	39.028797776898344	7.0
PF3D7_1427200-GO:0020035	[0.0002277267152203913, 4.9605799775764685e-09, 0.0002023556351431392, 5.1320486100468026e-12, 0.0019955100300686475, 1.4551451009174313e-05, 0.000626121061598914, 0.045884674804587085]	['RF_Remap_0.05-MCL', 'absPCC_Remap_0.5-BC', 'RF_Remap_25000-BC', 'RF_Remap_25000-MCL', 'RF_Remap-BC', 'RF_Remap_0.05-BC', 'RF_Remap_0.1-BC', 'RF_Remap_0.1-MCL']	39.009361310319456	8.0
PF3D7_0715300-GO:0006260	[0.00013859143828929638, 0.00023380388404669263, 0.00933258279905047, 0.006801177427212342, 8.324378544429464e-07, 0.03041208613937077, 0.0012756829458113214, 0.005370492372170997, 0.002345250367567958, 0.009803286504756023, 0.0008762797640647022, 0.0015058920459770115, 0.020273281359919498, 0.004556782523076924]	['MI_Remap-BC', 'absPCC_Remap_0.3-BC', 'absPCC_Remap_0.4-BC', 'absPCC_Remap_0.5-BC', 'RF_Remap_0.05-MCL', 'RF_Remap_25000-BC', 'absPCC_Remap-BC', 'Consensus_Remap-BC', 'Consensus_Remap-MCL', 'RF_Remap_25000-MCL', 'RF_Remap-BC', 'RF_Remap_0.05-BC', 'RF_Remap_0.1-MCL', 'RF_Remap-MCL']	39.00009115370014	14.0
PF3D7_1012600-GO:0006412	[4.8455393461594944e-06, 8.490759268016194e-12, 0.020273281359919498, 8.227244882338246e-07, 0.00012401395612780951, 6.62896274505099e-05, 2.2786872176348266e-07]	['MI_Remap-BC', 'RF_Remap_0.05-MCL', 'absPCC_Remap-MCL', 'absPCC_Remap-BC', 'Consensus_Remap-BC', 'RF_Remap_0.05-BC', 'RF_Remap_0.1-MCL']	38.890932019401546	7.0
PF3D7_1427200-GO:0020013	[0.0002277267152203913, 4.9605799775764685e-09, 0.0008809280528855315, 7.251358083484575e-14, 0.0019955100300686475, 1.4551451009174313e-05, 0.000626121061598914]	['RF_Remap_0.05-MCL', 'absPCC_Remap_0.5-BC', 'RF_Remap_25000-BC', 'RF_Remap_25000-MCL', 'RF_Remap_0.05-BC', 'RF_Remap_0.1-BC', 'RF_Remap_0.1-MCL']	38.882075240746076	7.0
PF3D7_1350200-GO:0006412	[0.00567642641561915, 1.1808553504124075e-17, 2.7244167028259797e-12, 0.00012401395612780951, 6.62896274505099e-05]	['MI_Remap-BC', 'RF_Remap_0.05-MCL', 'RF_Remap_25000-BC', 'MI_Remap-MCL', 'RF_Remap_0.1-MCL']	38.82353861142409	5.0
PF3D7_0808400-GO:0006412	[0.04356791482732333, 0.004107718802695943, 0.00012401395612780951, 2.780010070264064e-12, 6.62896274505099e-05, 3.875961376192157e-06, 8.716992806527183e-08, 0.0011872045233787744]	['MI_Remap-BC', 'RF_Remap_0.05-MCL', 'RF_Remap_25000-BC', 'Consensus_Remap-MCL', 'RF_Remap-BC', 'RF_Remap_0.1-BC', 'RF_Remap_0.1-MCL', 'RF_Remap-MCL']	38.78499833877179	8.0
PF3D7_1364800-GO:0030260	[1.4642317743157897e-08, 8.278222616210687e-05, 0.006107298687076523, 0.002345250367567958, 4.928585901139693e-07, 2.8477818973821992e-05, 1.270105423612573e-07, 8.278222616210687e-05]	['absPCC_Remap_0.3-BC', 'absPCC_Remap_0.4-BC', 'absPCC_Remap_0.5-BC', 'RF_Remap_25000-BC', 'absPCC_Remap-BC', 'Consensus_Remap-MCL', 'RF_Remap-BC', 'RF_Remap-MCL']	38.59140877171879	8.0
PF3D7_1227500-GO:0006412	[0.00969065571156076, 0.00025587909847715734, 1.3095232735495827e-20, 7.843699489776047e-05, 0.020273281359919498, 5.2592720727272736e-08]	['absPCC_Remap_0.3-BC', 'absPCC_Remap_0.4-BC', 'absPCC_Remap_0.5-BC', 'absPCC_Remap-MCL', 'absPCC_Remap-BC', 'Consensus_Remap-BC']	38.56612816991974	6.0
PF3D7_1304000-GO:0006270	[5.543163589697243e-07, 0.02170969944731101, 1.741795154318219e-06, 0.002514233439063861, 2.31418201604626e-05, 0.010765329298352656, 0.03486341113025277, 0.001780261631329973, 0.04698276461368033, 0.007290586591454147, 0.01974732229943548, 5.937120778050663e-05, 0.008843861818220038]	['MI_Remap-BC', 'absPCC_Remap_0.3-BC', 'absPCC_Remap_0.4-BC', 'absPCC_Remap_0.5-BC', 'RF_Remap_25000-BC', 'absPCC_Remap-BC', 'MI_Remap-MCL', 'Consensus_Remap-BC', 'Consensus_Remap-MCL', 'absPCC_Remap_0.5-MCL', 'absPCC_Remap_0.3-MCL', 'RF_Remap_0.05-BC', 'RF_Remap_0.1-MCL']	38.538480187139506	13.0
[truncated: 28,066 more rows]
