# Supplementary material for: Enhancing Gene Co-Expression Network Inference for the Malaria Parasite Plasmodium falciparum
Source: Genes (Basel). 2024 May 25;15(6):685. doi: 10.3390/genes15060685 (PMC11202799; doi:10.3390/genes15060685)
Supplement: Supplementary file 1 [file genes-15-00685-s001.zip › Additional Files/Additional File S3.txt]

GGI	Confidence score
('PF3D7_0520000', 'PF3D7_1341300')	339.5716733658353
('PF3D7_1308300', 'PF3D7_1426000')	337.5393201668354
('PF3D7_0217800', 'PF3D7_0312800')	332.0881431814822
('PF3D7_1331800', 'PF3D7_1402500')	328.9324259992612
('PF3D7_1004000', 'PF3D7_1142600')	327.52972008030923
('PF3D7_1402500', 'PF3D7_1426100')	326.9846675311399
('PF3D7_0903900', 'PF3D7_1242700')	325.94716137048096
('PF3D7_1242700', 'PF3D7_1317800')	325.94716137048096
('PF3D7_1341200', 'PF3D7_1421200')	324.8626975805202
('PF3D7_0520000', 'PF3D7_1426100')	324.59625067350925
('PF3D7_1027800', 'PF3D7_1308300')	324.59625067350925
('PF3D7_1308300', 'PF3D7_1341300')	324.59625067350925
('PF3D7_1338200', 'PF3D7_1426100')	324.0036086845596
('PF3D7_1308300', 'PF3D7_1338200')	324.0036086845596
('PF3D7_0316800', 'PF3D7_1341300')	324.0036086845596
('PF3D7_1142600', 'PF3D7_1331800')	323.95891967310206
('PF3D7_0903900', 'PF3D7_1426100')	323.9129362893023
('PF3D7_1003500', 'PF3D7_1426100')	323.32029430035266
('PF3D7_0316800', 'PF3D7_1003500')	323.32029430035266
('PF3D7_0307200', 'PF3D7_1308300')	322.971244348769
('PF3D7_1027800', 'PF3D7_1421200')	322.7557084446631
('PF3D7_0316800', 'PF3D7_1421200')	322.7557084446631
('PF3D7_0903900', 'PF3D7_1460700')	322.7557084446631
('PF3D7_0316800', 'PF3D7_1426000')	322.56389747450936
('PF3D7_0307200', 'PF3D7_1341300')	322.40536498891447
('PF3D7_0307200', 'PF3D7_0520000')	322.40536498891447
('PF3D7_1308300', 'PF3D7_1402500')	322.3786023598193
('PF3D7_1323400', 'PF3D7_1426100')	321.9529948384844
('PF3D7_1308300', 'PF3D7_1323400')	321.9529948384844
('PF3D7_1027800', 'PF3D7_1323400')	321.9529948384844
('PF3D7_1323400', 'PF3D7_1341300')	321.9529948384844
('PF3D7_0307200', 'PF3D7_1338200')	321.8127229999648
('PF3D7_0316800', 'PF3D7_1365900')	321.80184813390434
('PF3D7_1338200', 'PF3D7_1365900')	321.80184813390434
('PF3D7_0317600', 'PF3D7_0903900')	321.72205060470753
('PF3D7_0528200', 'PF3D7_1242700')	321.72205060470753
('PF3D7_0307200', 'PF3D7_1242700')	321.72205060470753
('PF3D7_1242700', 'PF3D7_1341300')	321.72205060470753
('PF3D7_0307200', 'PF3D7_0528200')	321.72205060470753
('PF3D7_1317800', 'PF3D7_1341300')	321.72205060470753
('PF3D7_0307200', 'PF3D7_1317800')	321.72205060470753
('PF3D7_0903900', 'PF3D7_1317800')	321.72205060470753
('PF3D7_1311800', 'PF3D7_1426100')	321.57050281547134
('PF3D7_1027800', 'PF3D7_1311800')	321.57050281547134
('PF3D7_0903900', 'PF3D7_1311800')	321.57050281547134
('PF3D7_0520000', 'PF3D7_0903900')	321.57050281547134
('PF3D7_0528200', 'PF3D7_0823100')	321.2696804542774
('PF3D7_0823100', 'PF3D7_1466700')	321.2696804542774
('PF3D7_0312800', 'PF3D7_0823100')	321.2696804542774
('PF3D7_1323400', 'PF3D7_1466700')	321.2696804542774
('PF3D7_0528200', 'PF3D7_1466700')	321.2696804542774
('PF3D7_0903900', 'PF3D7_1466700')	321.2696804542774
('PF3D7_1341300', 'PF3D7_1466700')	321.2696804542774
('PF3D7_0312800', 'PF3D7_0903900')	321.2696804542774
('PF3D7_0903900', 'PF3D7_1323400')	321.2696804542774
('PF3D7_0316800', 'PF3D7_1242700')	321.1294086157579
('PF3D7_0316800', 'PF3D7_1317800')	321.1294086157579
('PF3D7_1003500', 'PF3D7_1421200')	321.1185337496974
('PF3D7_1003500', 'PF3D7_1460700')	321.1185337496974
('PF3D7_1338200', 'PF3D7_1408000')	320.9778608265217
('PF3D7_0528200', 'PF3D7_1408000')	320.9778608265217
('PF3D7_1003500', 'PF3D7_1408000')	320.9778608265217
('PF3D7_0316800', 'PF3D7_1142600')	320.9778608265217
('PF3D7_0307200', 'PF3D7_1426000')	320.9388911497691
('PF3D7_1331800', 'PF3D7_1426000')	320.9388911497691
('PF3D7_0307200', 'PF3D7_1331800')	320.9388911497691
('PF3D7_0306900', 'PF3D7_0316800')	320.91538565603
('PF3D7_0903900', 'PF3D7_1431700')	320.7831375783331
('PF3D7_1242700', 'PF3D7_1460700')	320.56482276006835
('PF3D7_1242700', 'PF3D7_1421200')	320.56482276006835
('PF3D7_0307200', 'PF3D7_1421200')	320.56482276006835
('PF3D7_0312800', 'PF3D7_1421200')	320.11245260963824
('PF3D7_1460700', 'PF3D7_1466700')	320.11245260963824
('PF3D7_0312800', 'PF3D7_1460700')	320.11245260963824
('PF3D7_1126200', 'PF3D7_1426000')	319.7001115888803
('PF3D7_0307200', 'PF3D7_1426100')	319.5837746705975
('PF3D7_0210100', 'PF3D7_1308300')	319.5837746705975
('PF3D7_0210100', 'PF3D7_0520000')	319.5837746705975
('PF3D7_0210100', 'PF3D7_0307200')	319.5837746705975
('PF3D7_0520000', 'PF3D7_1317800')	319.37961713087657
('PF3D7_1402500', 'PF3D7_1408000')	319.35285450178145
('PF3D7_0317600', 'PF3D7_1466700')	319.07879476968264
('PF3D7_0312800', 'PF3D7_0317600')	319.07879476968264
('PF3D7_0217800', 'PF3D7_0317600')	319.07879476968264
('PF3D7_0217800', 'PF3D7_1242700')	319.07879476968264
('PF3D7_0312800', 'PF3D7_1242700')	319.07879476968264
('PF3D7_0312800', 'PF3D7_0922600')	319.07879476968264
('PF3D7_0217800', 'PF3D7_0528200')	319.07879476968264
('PF3D7_0217800', 'PF3D7_0903900')	319.07879476968264
('PF3D7_0316800', 'PF3D7_1402500')	318.99113268164785
('PF3D7_0823100', 'PF3D7_1311800')	318.92724698044645
('PF3D7_1027800', 'PF3D7_1242700')	318.90046028639057
('PF3D7_0210100', 'PF3D7_1242700')	318.90046028639057
('PF3D7_0210100', 'PF3D7_1317800')	318.90046028639057
('PF3D7_0317600', 'PF3D7_1338200')	318.7869751419269
('PF3D7_1408000', 'PF3D7_1460700')	318.77610027586644
('PF3D7_0307200', 'PF3D7_1408600')	318.4265468259583
('PF3D7_1004000', 'PF3D7_1426100')	318.3346049914968
('PF3D7_1338200', 'PF3D7_1466700')	318.3346049914968
('PF3D7_0312800', 'PF3D7_1004000')	318.3346049914968
('PF3D7_1004000', 'PF3D7_1338200')	318.3346049914968
('PF3D7_1004000', 'PF3D7_1323400')	318.3346049914968
('PF3D7_1004000', 'PF3D7_1408000')	318.3346049914968
('PF3D7_0317600', 'PF3D7_1402500')	318.3078182974409
('PF3D7_1003500', 'PF3D7_1242700')	318.3078182974409
('PF3D7_1242700', 'PF3D7_1402500')	318.3078182974409
('PF3D7_1003500', 'PF3D7_1402500')	318.3078182974409
('PF3D7_1341200', 'PF3D7_1460700')	317.9365623355057
('PF3D7_1003500', 'PF3D7_1341200')	317.9365623355057
('PF3D7_1341200', 'PF3D7_1341300')	317.9365623355057
('PF3D7_0922600', 'PF3D7_1460700')	317.92156692504346
('PF3D7_0217800', 'PF3D7_1460700')	317.92156692504346
('PF3D7_0903900', 'PF3D7_1004000')	317.77001913580733
('PF3D7_1408600', 'PF3D7_1421200')	317.7432324417514
('PF3D7_1317800', 'PF3D7_1408600')	317.7432324417514
('PF3D7_0316800', 'PF3D7_1331800')	317.5514214715976
('PF3D7_0503800', 'PF3D7_0528200')	317.3548886815433
('PF3D7_0503800', 'PF3D7_0903900')	317.3548886815433
('PF3D7_0217800', 'PF3D7_0916600')	316.7363612958517
('PF3D7_0307200', 'PF3D7_1431700')	316.5580268125596
('PF3D7_0307200', 'PF3D7_1311800')	316.5580268125596
('PF3D7_0823100', 'PF3D7_0922600')	316.2572044513657
('PF3D7_0503800', 'PF3D7_1421200')	316.1976608369041
('PF3D7_0503800', 'PF3D7_1460700')	316.1976608369041
('PF3D7_0316800', 'PF3D7_0503800')	316.1976608369041
('PF3D7_0317600', 'PF3D7_1004000')	316.143719306902
('PF3D7_0210100', 'PF3D7_1408600')	315.90290965311823
('PF3D7_1341300', 'PF3D7_1408600')	315.90290965311823
('PF3D7_0210100', 'PF3D7_0306900')	315.90290965311823
('PF3D7_0317600', 'PF3D7_1442300')	315.86462519765075
('PF3D7_0903900', 'PF3D7_1442300')	315.86462519765075
('PF3D7_0217800', 'PF3D7_1408600')	315.78329099093344
('PF3D7_0307200', 'PF3D7_0823100')	315.47047114646364
('PF3D7_1408600', 'PF3D7_1431700')	315.4007989679205
('PF3D7_0210100', 'PF3D7_1421200')	315.2195952689113
('PF3D7_0217800', 'PF3D7_0307200')	315.1757281536826
('PF3D7_0307200', 'PF3D7_1466700')	314.9045917866091
('PF3D7_0503800', 'PF3D7_1003500')	314.5604861419384
('PF3D7_0312800', 'PF3D7_1431700')	313.9147709775347
('PF3D7_1341200', 'PF3D7_1408600')	313.8821532212362
('PF3D7_1341200', 'PF3D7_1402500')	313.8821532212362
('PF3D7_1004000', 'PF3D7_1331800')	313.32212898858506
('PF3D7_1426100', 'PF3D7_1442300')	313.0430348793338
('PF3D7_0503800', 'PF3D7_0922600')	312.5207471619236
('PF3D7_0312800', 'PF3D7_0724200')	312.36919937268743
('PF3D7_0724200', 'PF3D7_0916600')	312.36919937268743
('PF3D7_0210100', 'PF3D7_0503800')	312.34241267863155
('PF3D7_0307200', 'PF3D7_1004000')	311.96951632382854
('PF3D7_0503800', 'PF3D7_1408600')	311.1851848339924
('PF3D7_1317800', 'PF3D7_1365900')	310.7983374966802
('PF3D7_0312800', 'PF3D7_1442300')	310.17831368809266
('PF3D7_1323200', 'PF3D7_1341300')	310.1072785855426
('PF3D7_1003500', 'PF3D7_1365900')	308.7641124155015
('PF3D7_0317600', 'PF3D7_1019400')	307.3567233697757
('PF3D7_0217800', 'PF3D7_1019400')	307.3567233697757
('PF3D7_0903900', 'PF3D7_1019400')	307.3567233697757
('PF3D7_0528200', 'PF3D7_1019400')	307.3567233697757
('PF3D7_0312800', 'PF3D7_1019400')	307.3567233697757
('PF3D7_0823100', 'PF3D7_1441200')	307.2260931126469
('PF3D7_1004000', 'PF3D7_1019400')	306.76408138082604
('PF3D7_1019400', 'PF3D7_1331800')	306.76408138082604
('PF3D7_1019400', 'PF3D7_1142600')	306.76408138082604
('PF3D7_0317600', 'PF3D7_1365900')	306.5732267309067
('PF3D7_0903900', 'PF3D7_0919000')	306.4850137791337
('PF3D7_0503800', 'PF3D7_1341200')	305.8555232571157
('PF3D7_0916600', 'PF3D7_1441200')	305.3742566080073
('PF3D7_0307200', 'PF3D7_0519700')	305.2899040934604
('PF3D7_1242700', 'PF3D7_1323200')	305.09480258263085
('PF3D7_0307200', 'PF3D7_1323200')	305.09480258263085
('PF3D7_0312800', 'PF3D7_1142500')	304.9992906989361
('PF3D7_0903900', 'PF3D7_1323200')	304.94159797338204
('PF3D7_1354600', 'PF3D7_1431700')	304.63392524093865
('PF3D7_0823100', 'PF3D7_1354600')	304.63392524093865
('PF3D7_1142500', 'PF3D7_1460700')	304.4347048432465
('PF3D7_0217800', 'PF3D7_1142500')	304.4347048432465
('PF3D7_1311800', 'PF3D7_1468700')	304.1801621350748
('PF3D7_0312800', 'PF3D7_1354600')	304.1384470073241
('PF3D7_0217800', 'PF3D7_0520000')	304.0452198250903
('PF3D7_1341200', 'PF3D7_1468700')	303.9989584360656
('PF3D7_0916600', 'PF3D7_1142500')	303.94944303202817
('PF3D7_1354600', 'PF3D7_1466700')	303.6758583522964
('PF3D7_0916600', 'PF3D7_1354600')	303.6758583522964
('PF3D7_1323200', 'PF3D7_1408600')	302.96464644274346
('PF3D7_1323200', 'PF3D7_1431700')	302.96464644274346
('PF3D7_1019400', 'PF3D7_1323200')	302.451546747606
('PF3D7_0307200', 'PF3D7_0724200')	302.2850805583504
('PF3D7_0317600', 'PF3D7_1441200')	302.21361710973514
('PF3D7_1441200', 'PF3D7_1442300')	302.21361710973514
('PF3D7_1431700', 'PF3D7_1441200')	302.21361710973514
('PF3D7_0307200', 'PF3D7_1468700')	302.1934339902009
('PF3D7_1019400', 'PF3D7_1142500')	302.1777003806191
('PF3D7_1142500', 'PF3D7_1431700')	301.6131145249296
('PF3D7_1242700', 'PF3D7_1468700')	301.510119605994
('PF3D7_0919000', 'PF3D7_1408600')	301.47253777622194
('PF3D7_0919000', 'PF3D7_1431700')	301.47253777622194
('PF3D7_0503800', 'PF3D7_0710600')	301.3196023298681
('PF3D7_0524400', 'PF3D7_0903900')	300.7269173570275
('PF3D7_1140800', 'PF3D7_1317800')	300.5226104483974
('PF3D7_0903900', 'PF3D7_1354600')	299.96581659058813
('PF3D7_0519700', 'PF3D7_1354600')	299.50165536922293
('PF3D7_0217800', 'PF3D7_0519700')	298.4904738950904
('PF3D7_0210100', 'PF3D7_1465900')	298.09715191189827
('PF3D7_1103600', 'PF3D7_1466700')	297.6590344358932
('PF3D7_0919000', 'PF3D7_1442300')	297.2874381741227
('PF3D7_0903900', 'PF3D7_1302800')	297.2573116419641
('PF3D7_0524400', 'PF3D7_0528200')	297.06639244694355
('PF3D7_0312800', 'PF3D7_1037700')	296.32244985766164
('PF3D7_0217800', 'PF3D7_0710600')	295.63553709948354
('PF3D7_0916600', 'PF3D7_1103600')	295.31660096206224
('PF3D7_0528200', 'PF3D7_1213800')	295.31660096206224
('PF3D7_1140800', 'PF3D7_1441200')	295.10388467017924
('PF3D7_0524400', 'PF3D7_1311800')	294.1593731174231
('PF3D7_1142500', 'PF3D7_1441200')	294.0035030621167
('PF3D7_0528200', 'PF3D7_1308300')	293.9039386523839
('PF3D7_0528200', 'PF3D7_1341300')	293.9039386523839
('PF3D7_1341300', 'PF3D7_1426100')	293.9039386523839
('PF3D7_1027800', 'PF3D7_1341300')	293.9039386523839
('PF3D7_0903900', 'PF3D7_1027800')	293.9039386523839
('PF3D7_0903900', 'PF3D7_1341300')	293.9039386523839
('PF3D7_1338200', 'PF3D7_1341300')	293.31129666343423
('PF3D7_1003500', 'PF3D7_1426000')	293.31129666343423
('PF3D7_1003500', 'PF3D7_1341300')	293.31129666343423
('PF3D7_1003500', 'PF3D7_1308300')	293.31129666343423
('PF3D7_1308300', 'PF3D7_1408000')	293.31129666343423
('PF3D7_1142600', 'PF3D7_1426000')	293.31129666343423
('PF3D7_1142600', 'PF3D7_1308300')	293.31129666343423
('PF3D7_0528200', 'PF3D7_1142600')	293.31129666343423
('PF3D7_0528200', 'PF3D7_1302800')	293.03220087619064
('PF3D7_0312800', 'PF3D7_1302800')	293.03220087619064
('PF3D7_1338200', 'PF3D7_1460700')	292.7467108077448
('PF3D7_0903900', 'PF3D7_1338200')	292.7467108077448
('PF3D7_1426100', 'PF3D7_1460700')	292.7467108077448
('PF3D7_0520000', 'PF3D7_1421200')	292.7467108077448
('PF3D7_0524400', 'PF3D7_1242700')	292.0539164440318
('PF3D7_1037700', 'PF3D7_1460700')	291.95319750990467
('PF3D7_0528200', 'PF3D7_1317800')	291.71305296778905
('PF3D7_0317600', 'PF3D7_1341300')	291.71305296778905
('PF3D7_0520000', 'PF3D7_1242700')	291.71305296778905
('PF3D7_1402500', 'PF3D7_1426000')	291.686290338694
('PF3D7_0307200', 'PF3D7_1408000')	291.686290338694
('PF3D7_1331800', 'PF3D7_1408000')	291.686290338694
('PF3D7_0916600', 'PF3D7_1037700')	291.589842734018
('PF3D7_0524400', 'PF3D7_0922600')	291.4893305883423
('PF3D7_0312800', 'PF3D7_0528200')	291.260682817359
('PF3D7_0823100', 'PF3D7_0903900')	291.260682817359
('PF3D7_1311800', 'PF3D7_1323400')	291.260682817359
('PF3D7_0312800', 'PF3D7_1323400')	291.260682817359
('PF3D7_0312800', 'PF3D7_0916600')	291.260682817359
('PF3D7_0528200', 'PF3D7_1323400')	291.260682817359
('PF3D7_0903900', 'PF3D7_0916600')	291.260682817359
('PF3D7_0520000', 'PF3D7_1323400')	291.260682817359
('PF3D7_1242700', 'PF3D7_1426000')	291.1204109788394
('PF3D7_1242700', 'PF3D7_1408000')	291.1204109788394
('PF3D7_0317600', 'PF3D7_1142600')	291.1204109788394
('PF3D7_0317600', 'PF3D7_1408000')	291.1204109788394
('PF3D7_0307200', 'PF3D7_1142600')	291.1204109788394
('PF3D7_1365900', 'PF3D7_1460700')	291.109536112779
('PF3D7_0528200', 'PF3D7_1365900')	291.109536112779
('PF3D7_1365900', 'PF3D7_1421200')	291.109536112779
('PF3D7_1010600', 'PF3D7_1027800')	290.96879650848496
('PF3D7_0528200', 'PF3D7_1004000')	290.66804082840935
('PF3D7_1003500', 'PF3D7_1004000')	290.66804082840935
('PF3D7_0312800', 'PF3D7_1408000')	290.66804082840935
('PF3D7_0312800', 'PF3D7_1142600')	290.66804082840935
('PF3D7_1323400', 'PF3D7_1338200')	290.66804082840935
('PF3D7_1323400', 'PF3D7_1408000')	290.66804082840935
('PF3D7_0306900', 'PF3D7_0307100')	290.59568001538065
('PF3D7_0422400', 'PF3D7_0520000')	290.59370108706776
('PF3D7_0317600', 'PF3D7_1460700')	290.55582512315
('PF3D7_1317800', 'PF3D7_1460700')	290.55582512315
('PF3D7_0317600', 'PF3D7_1421200')	290.55582512315
('PF3D7_1466700', 'PF3D7_1475600')	290.5497559900391
('PF3D7_0528200', 'PF3D7_1475600')	290.5497559900391
('PF3D7_0524400', 'PF3D7_1475600')	290.5497559900391
('PF3D7_0528200', 'PF3D7_0710600')	290.2230736349046
('PF3D7_1341300', 'PF3D7_1460700')	290.2230736349046
('PF3D7_0710600', 'PF3D7_1421200')	290.2230736349046
('PF3D7_0710600', 'PF3D7_1142600')	290.2230736349046
('PF3D7_0422400', 'PF3D7_1402500')	290.1573605469709
('PF3D7_1004000', 'PF3D7_1421200')	290.1034549727199
('PF3D7_1460700', 'PF3D7_1475600')	289.9851701343496
('PF3D7_1010600', 'PF3D7_1213800')	289.71148297020085
('PF3D7_1004000', 'PF3D7_1010600')	289.71148297020085
('PF3D7_0903900', 'PF3D7_0922600')	289.06979713276417
('PF3D7_0217800', 'PF3D7_1466700')	289.06979713276417
('PF3D7_0307200', 'PF3D7_1010600')	288.92474966529886
('PF3D7_0316800', 'PF3D7_0422400')	288.9222394390192
('PF3D7_0317600', 'PF3D7_1426100')	288.89146264947215
('PF3D7_0317600', 'PF3D7_1308300')	288.89146264947215
('PF3D7_1242700', 'PF3D7_1311800')	288.89146264947215
('PF3D7_0210100', 'PF3D7_0903900')	288.89146264947215
('PF3D7_1308300', 'PF3D7_1317800')	288.89146264947215
('PF3D7_0317600', 'PF3D7_1431700')	288.89146264947215
('PF3D7_1426100', 'PF3D7_1431700')	288.89146264947215
('PF3D7_1027800', 'PF3D7_1431700')	288.89146264947215
('PF3D7_0528200', 'PF3D7_1431700')	288.89146264947215
('PF3D7_1027800', 'PF3D7_1317800')	288.89146264947215
('PF3D7_0210100', 'PF3D7_1341300')	288.89146264947215
('PF3D7_0520000', 'PF3D7_1431700')	288.89146264947215
('PF3D7_0210100', 'PF3D7_1431700')	288.89146264947215
('PF3D7_1341200', 'PF3D7_1426100')	288.8856315872295
('PF3D7_0312800', 'PF3D7_1365900')	288.4662802777541
('PF3D7_0317600', 'PF3D7_1331800')	288.2988206605225
('PF3D7_0528200', 'PF3D7_1331800')	288.2988206605225
('PF3D7_1003500', 'PF3D7_1317800')	288.2988206605225
('PF3D7_0307200', 'PF3D7_1003500')	288.2988206605225
('PF3D7_1331800', 'PF3D7_1341300')	288.2988206605225
('PF3D7_1341300', 'PF3D7_1402500')	288.2988206605225
('PF3D7_0520000', 'PF3D7_1331800')	288.2988206605225
('PF3D7_1242700', 'PF3D7_1442300')	288.19806103456324
('PF3D7_0217800', 'PF3D7_1442300')	288.19806103456324
('PF3D7_0922600', 'PF3D7_1442300')	288.19806103456324
('PF3D7_1317800', 'PF3D7_1442300')	288.19806103456324
('PF3D7_0310800', 'PF3D7_1408000')	287.9898116726111
('PF3D7_0217800', 'PF3D7_1421200')	287.91256928812504
('PF3D7_0317600', 'PF3D7_1408600')	287.734234804833
('PF3D7_1408600', 'PF3D7_1460700')	287.734234804833
('PF3D7_0316800', 'PF3D7_1408600')	287.734234804833
('PF3D7_1338200', 'PF3D7_1408600')	287.734234804833
('PF3D7_0903900', 'PF3D7_1408600')	287.734234804833
('PF3D7_1140800', 'PF3D7_1302800')	287.6890322697155
('PF3D7_1004000', 'PF3D7_1442300')	287.6054190456136
('PF3D7_0503800', 'PF3D7_1341300')	287.34589104462486
('PF3D7_1311800', 'PF3D7_1465900')	287.2397608059736
('PF3D7_0710600', 'PF3D7_1142500')	287.0860581911737
('PF3D7_1142500', 'PF3D7_1302800')	286.9986343237271
('PF3D7_0306900', 'PF3D7_1365900')	286.5130318731963
('PF3D7_0903900', 'PF3D7_1426000')	286.5130318731963
('PF3D7_0903900', 'PF3D7_1003500')	286.5130318731963
('PF3D7_0520000', 'PF3D7_1365900')	286.5130318731963
('PF3D7_0310800', 'PF3D7_1037700')	286.35867815459613
('PF3D7_0922600', 'PF3D7_1142600')	286.3469990039271
('PF3D7_0823100', 'PF3D7_1431700')	286.24820681444726
('PF3D7_0922600', 'PF3D7_1431700')	286.24820681444726
('PF3D7_0217800', 'PF3D7_0823100')	286.24820681444726
('PF3D7_0210100', 'PF3D7_0312800')	286.24820681444726
('PF3D7_0217800', 'PF3D7_1408000')	286.1857511710859
('PF3D7_0217800', 'PF3D7_1142600')	286.1857511710859
('PF3D7_1402500', 'PF3D7_1408600')	286.1686645206351
('PF3D7_1331800', 'PF3D7_1460700')	286.09706010986724
('PF3D7_1331800', 'PF3D7_1365900')	286.09706010986724
('PF3D7_0528200', 'PF3D7_1408600')	286.09706010986724
('PF3D7_1365900', 'PF3D7_1408600')	286.09706010986724
('PF3D7_1402500', 'PF3D7_1421200')	286.09706010986724
('PF3D7_1331800', 'PF3D7_1421200')	286.09706010986724
('PF3D7_0823100', 'PF3D7_1305400')	285.9915903259304
('PF3D7_0528200', 'PF3D7_1305400')	285.9915903259304
('PF3D7_1103600', 'PF3D7_1305400')	285.9915903259304
('PF3D7_0307200', 'PF3D7_1475600')	285.53727998712736
('PF3D7_0312800', 'PF3D7_0919000')	285.5170739725129
('PF3D7_0823100', 'PF3D7_1442300')	285.3764707162464
('PF3D7_1311800', 'PF3D7_1442300')	285.3764707162464
('PF3D7_0210100', 'PF3D7_1460700')	285.21059763199287
('PF3D7_0710600', 'PF3D7_1431700')	285.21059763199287
('PF3D7_1331800', 'PF3D7_1431700')	285.21059763199287
('PF3D7_0210100', 'PF3D7_1402500')	285.21059763199287
('PF3D7_0317600', 'PF3D7_0503800')	285.15500536003003
('PF3D7_0312800', 'PF3D7_1408600')	285.09097896980813
('PF3D7_1004000', 'PF3D7_1408600')	285.09097896980813
('PF3D7_1004000', 'PF3D7_1431700')	285.09097896980813
('PF3D7_0307200', 'PF3D7_0922600')	284.8955941496907
('PF3D7_0307200', 'PF3D7_0916600')	284.8955941496907
('PF3D7_1331800', 'PF3D7_1442300')	284.7838287272967
('PF3D7_0312800', 'PF3D7_0503800')	284.7026352096
('PF3D7_0528200', 'PF3D7_0724200')	284.7026352096
('PF3D7_1408600', 'PF3D7_1465900')	284.58754558907094
('PF3D7_0503800', 'PF3D7_1365900')	284.55148850502
('PF3D7_0307200', 'PF3D7_0422400')	284.3600221525194
('PF3D7_0307200', 'PF3D7_1365900')	284.3221461886015
('PF3D7_1341200', 'PF3D7_1365900')	284.217522936879
('PF3D7_0503800', 'PF3D7_1004000')	283.54540736496085
('PF3D7_0317600', 'PF3D7_0710600')	283.38070310806614
('PF3D7_0310800', 'PF3D7_0813000')	283.2902972179067
('PF3D7_0316800', 'PF3D7_1126200')	282.9611861310863
('PF3D7_0903900', 'PF3D7_1010600')	282.91321817996294
('PF3D7_0316800', 'PF3D7_1323200')	282.4407144224552
('PF3D7_0528200', 'PF3D7_1323200')	282.4407144224552
('PF3D7_0520000', 'PF3D7_1323200')	282.4407144224552
('PF3D7_1305400', 'PF3D7_1460700')	282.31072530845114
('PF3D7_1302800', 'PF3D7_1441200')	282.202783106592
('PF3D7_0217800', 'PF3D7_1365900')	281.6788903535766
('PF3D7_0903900', 'PF3D7_1331800')	281.5005558702846
('PF3D7_0903900', 'PF3D7_1402500')	281.5005558702846
('PF3D7_1468700', 'PF3D7_1475600')	280.5695161166906
('PF3D7_0317600', 'PF3D7_0919000')	280.50459796960115
('PF3D7_0217800', 'PF3D7_0919000')	280.50459796960115
('PF3D7_0503800', 'PF3D7_0807300')	280.4419874791884
('PF3D7_0422400', 'PF3D7_1126200')	280.2123583165523
('PF3D7_0310800', 'PF3D7_1019400')	280.20929767066764
('PF3D7_0312800', 'PF3D7_1323200')	279.79745858743024
('PF3D7_0520000', 'PF3D7_1027800')	279.75951004659225
('PF3D7_0317600', 'PF3D7_0724200')	279.69015920668824
('PF3D7_1019400', 'PF3D7_1242700')	279.69015920668824
('PF3D7_1019400', 'PF3D7_1442300')	279.69015920668824
('PF3D7_1019400', 'PF3D7_1431700')	279.69015920668824
('PF3D7_0922600', 'PF3D7_1019400')	279.69015920668824
('PF3D7_1019400', 'PF3D7_1466700')	279.69015920668824
('PF3D7_1019400', 'PF3D7_1317800')	279.69015920668824
('PF3D7_0724200', 'PF3D7_1019400')	279.69015920668824
('PF3D7_0217800', 'PF3D7_0724200')	279.69015920668824
('PF3D7_1323400', 'PF3D7_1441200')	279.5595289495594
('PF3D7_1426100', 'PF3D7_1441200')	279.4715468584921
('PF3D7_0503800', 'PF3D7_1305400')	279.4335427181714
('PF3D7_1003500', 'PF3D7_1019400')	279.0975172177386
('PF3D7_1019400', 'PF3D7_1408000')	279.0975172177386
('PF3D7_1421200', 'PF3D7_1441200')	278.4023011049203
('PF3D7_1019400', 'PF3D7_1460700')	278.2651299731889
('PF3D7_1019400', 'PF3D7_1408600')	278.2651299731889
('PF3D7_0422400', 'PF3D7_1426000')	278.1404899140609
('PF3D7_0210100', 'PF3D7_0919000')	277.98096079676105
('PF3D7_0519700', 'PF3D7_1004000')	277.62333993037294
('PF3D7_0422400', 'PF3D7_1341200')	277.55596536866494
('PF3D7_1317800', 'PF3D7_1323200')	277.4282384195434
('PF3D7_0807300', 'PF3D7_1365900')	277.39691357397146
('PF3D7_0317600', 'PF3D7_1142500')	277.33272653584856
('PF3D7_0528200', 'PF3D7_1142500')	277.33272653584856
('PF3D7_1004000', 'PF3D7_1142500')	277.33272653584856
('PF3D7_1142500', 'PF3D7_1408000')	277.33272653584856
('PF3D7_0524400', 'PF3D7_1001800')	277.0383453770516
('PF3D7_0919000', 'PF3D7_1441200')	277.03572641149907
('PF3D7_1311800', 'PF3D7_1354600')	276.9673610778512
('PF3D7_1019400', 'PF3D7_1365900')	276.89575666708333
('PF3D7_0316800', 'PF3D7_1142500')	276.84746472463013
('PF3D7_0922600', 'PF3D7_1142500')	276.76814068015904
('PF3D7_0528200', 'PF3D7_1311800')	276.7337621885544
('PF3D7_1142600', 'PF3D7_1338200')	276.1411201996048
('PF3D7_0520000', 'PF3D7_1142600')	276.1411201996048
('PF3D7_1004000', 'PF3D7_1354600')	276.00929418920896
('PF3D7_0217800', 'PF3D7_1354600')	276.00929418920896
('PF3D7_0528200', 'PF3D7_1354600')	276.00929418920896
('PF3D7_0524400', 'PF3D7_1426100')	275.8402978384108
('PF3D7_0307100', 'PF3D7_0316800')	275.80060945982854
('PF3D7_0310800', 'PF3D7_1450000')	275.59229078402336
('PF3D7_0307200', 'PF3D7_1019400')	275.51595622361475
('PF3D7_1242700', 'PF3D7_1302800')	275.3776245734681
('PF3D7_0210100', 'PF3D7_1302800')	275.3776245734681
('PF3D7_1302800', 'PF3D7_1317800')	275.3776245734681
('PF3D7_1302800', 'PF3D7_1442300')	275.3776245734681
('PF3D7_1302800', 'PF3D7_1431700')	275.3776245734681
('PF3D7_1027800', 'PF3D7_1302800')	275.3776245734681
('PF3D7_1019400', 'PF3D7_1302800')	275.3776245734681
('PF3D7_0916600', 'PF3D7_1302800')	275.3776245734681
('PF3D7_0217800', 'PF3D7_1302800')	275.3776245734681
('PF3D7_0503800', 'PF3D7_1302800')	275.3776245734681
('PF3D7_0312800', 'PF3D7_1140800')	275.04693196990473
('PF3D7_0903900', 'PF3D7_1140800')	275.04693196990473
('PF3D7_0528200', 'PF3D7_1140800')	275.04693196990473
('PF3D7_0519700', 'PF3D7_1019400')	274.9233142346651
('PF3D7_0210100', 'PF3D7_1027800')	274.7470340436805
('PF3D7_1317800', 'PF3D7_1441200')	274.5470529466477
('PF3D7_0823100', 'PF3D7_1037700')	274.37022561795004
('PF3D7_0503800', 'PF3D7_1037700')	274.37022561795004
('PF3D7_0210100', 'PF3D7_1323200')	274.3400153910138
('PF3D7_0317600', 'PF3D7_1037700')	274.3094960732426
('PF3D7_1213800', 'PF3D7_1466700')	274.0905063535295
('PF3D7_0823100', 'PF3D7_1142500')	273.9465503618421
('PF3D7_1408000', 'PF3D7_1421200')	273.9393596489495
('PF3D7_0503800', 'PF3D7_1441200')	273.8732174400013
('PF3D7_1103600', 'PF3D7_1315900')	273.6749226825129
('PF3D7_1408600', 'PF3D7_1426100')	273.5898061990414
('PF3D7_0903900', 'PF3D7_1001800')	273.3283036153433
('PF3D7_0217800', 'PF3D7_1441200')	273.18047825322645
('PF3D7_0922600', 'PF3D7_1421200')	273.0848262981265
('PF3D7_0919000', 'PF3D7_1323200')	273.0809214473359
('PF3D7_0317600', 'PF3D7_1140800')	272.85604628531
('PF3D7_1140800', 'PF3D7_1442300')	272.85604628531
('PF3D7_0307200', 'PF3D7_1140800')	272.85604628531
('PF3D7_0807300', 'PF3D7_1341300')	272.8004093343888
('PF3D7_0922600', 'PF3D7_1037700')	272.17933993335527
('PF3D7_0217800', 'PF3D7_1308300')	272.1037782086556
('PF3D7_1426100', 'PF3D7_1434700')	271.9834691304702
('PF3D7_1308300', 'PF3D7_1408600')	271.9526315040756
('PF3D7_0519700', 'PF3D7_0710600')	271.8350912061355
('PF3D7_0307200', 'PF3D7_1354600')	271.8350912061355
('PF3D7_1140800', 'PF3D7_1142500')	271.69881844067083
('PF3D7_1302800', 'PF3D7_1460700')	271.69675955598893
('PF3D7_0217800', 'PF3D7_1323200')	271.69675955598893
('PF3D7_0317600', 'PF3D7_0823100')	271.4204638244487
('PF3D7_0823100', 'PF3D7_1317800')	271.4204638244487
('PF3D7_0312800', 'PF3D7_0519700')	271.38849558769243
('PF3D7_0903900', 'PF3D7_1037700')	271.33470114567683
('PF3D7_0916600', 'PF3D7_1408000')	271.2064603918512
('PF3D7_0307200', 'PF3D7_1302800')	271.20342159039467
('PF3D7_0306900', 'PF3D7_0503800')	270.95028873332404
('PF3D7_1142500', 'PF3D7_1323200')	270.1986015843116
('PF3D7_1140800', 'PF3D7_1323200')	269.37463565187466
('PF3D7_1019400', 'PF3D7_1441200')	268.8607414370896
('PF3D7_0520000', 'PF3D7_1126200')	268.6538846055348
('PF3D7_1010600', 'PF3D7_1242700')	268.48538836166813
('PF3D7_0210100', 'PF3D7_1341200')	268.08734570567697
('PF3D7_0903900', 'PF3D7_1103600')	267.6500367989748
('PF3D7_1213800', 'PF3D7_1308300')	267.6500367989748
('PF3D7_0916600', 'PF3D7_1213800')	267.6500367989748
('PF3D7_0724200', 'PF3D7_1323400')	267.5324587457705
('PF3D7_0724200', 'PF3D7_1103600')	267.5324587457705
('PF3D7_0823100', 'PF3D7_1001900')	267.4316836195407
('PF3D7_1001900', 'PF3D7_1426100')	267.4316836195407
('PF3D7_1001900', 'PF3D7_1311800')	267.4316836195407
('PF3D7_0524400', 'PF3D7_1142600')	267.0573948100252
('PF3D7_0310800', 'PF3D7_1323200')	267.0218718659903
('PF3D7_1019400', 'PF3D7_1434700')	266.9709931275585
('PF3D7_1010600', 'PF3D7_1434700')	266.9709931275585
('PF3D7_1305400', 'PF3D7_1434700')	266.9709931275585
('PF3D7_0217800', 'PF3D7_1434700')	266.9709931275585
('PF3D7_0524400', 'PF3D7_0823100')	266.49280895433566
('PF3D7_1103600', 'PF3D7_1473100')	266.06763179163704
('PF3D7_1010600', 'PF3D7_1331800')	265.43238848528495
('PF3D7_0310800', 'PF3D7_1365900')	265.3997055737552
('PF3D7_1311800', 'PF3D7_1450000')	265.17336722225355
('PF3D7_0807300', 'PF3D7_1323200')	265.10534028227266
('PF3D7_0310800', 'PF3D7_1142500')	264.8309861813956
('PF3D7_0813000', 'PF3D7_1302800')	264.8148696194646
('PF3D7_1305400', 'PF3D7_1466700')	264.7654957173977
('PF3D7_0217800', 'PF3D7_1305400')	264.7654957173977
('PF3D7_0310800', 'PF3D7_1441200')	264.5132430958808
('PF3D7_0813000', 'PF3D7_0903900')	263.9264181760733
('PF3D7_0307200', 'PF3D7_1450000')	263.7618080768745
('PF3D7_1126200', 'PF3D7_1331800')	263.6414086026231
('PF3D7_0813000', 'PF3D7_1475600')	263.4962032033971
('PF3D7_0307200', 'PF3D7_1341200')	263.19802295612465
('PF3D7_1426100', 'PF3D7_1475600')	262.88319182695164
('PF3D7_0307200', 'PF3D7_0813000')	262.74713718822926
('PF3D7_0317600', 'PF3D7_1213800')	262.63756079606304
('PF3D7_0310800', 'PF3D7_0903900')	262.4357855122498
('PF3D7_0217800', 'PF3D7_0310800')	262.322357411286
('PF3D7_0823100', 'PF3D7_1475600')	262.3186059712621
('PF3D7_1010600', 'PF3D7_1142600')	262.0449188071134
('PF3D7_0528200', 'PF3D7_1010600')	262.0449188071134
('PF3D7_1003500', 'PF3D7_1010600')	262.0449188071134
('PF3D7_0524400', 'PF3D7_1442300')	261.17318270891246
('PF3D7_1100200', 'PF3D7_1150400')	261.1491959886646
('PF3D7_0503800', 'PF3D7_1103600')	261.09198919121576
('PF3D7_0524400', 'PF3D7_0724200')	260.4993472022661
('PF3D7_0422400', 'PF3D7_1421200')	260.43849937522623
('PF3D7_1460700', 'PF3D7_1473100')	260.39533547360696
('PF3D7_1332500', 'PF3D7_1426000')	260.11181136002483
('PF3D7_1027800', 'PF3D7_1126200')	259.1557394939206
('PF3D7_0306900', 'PF3D7_1341200')	258.81680453627763
('PF3D7_0922600', 'PF3D7_1305400')	258.32502616284296
('PF3D7_0724200', 'PF3D7_1142500')	256.85569794248374
('PF3D7_0306900', 'PF3D7_1465900')	256.22327712861625
('PF3D7_1302800', 'PF3D7_1450000')	256.2029033483942
('PF3D7_0528200', 'PF3D7_1315900')	256.0203463797904
('PF3D7_1001900', 'PF3D7_1354600')	255.85447277202235
('PF3D7_0916600', 'PF3D7_1001800')	255.81225076851888
('PF3D7_0524400', 'PF3D7_1019400')	255.4868711993544
('PF3D7_1003500', 'PF3D7_1315900')	255.42770439084077
('PF3D7_0307100', 'PF3D7_1426000')	255.05068275698085
('PF3D7_1001900', 'PF3D7_1450000')	254.9727085654786
('PF3D7_0407000', 'PF3D7_1466700')	254.6658721256078
('PF3D7_0407000', 'PF3D7_1103600')	254.6658721256078
('PF3D7_1010600', 'PF3D7_1468700')	254.31593710251548
('PF3D7_0407000', 'PF3D7_1338200')	254.0732301366581
('PF3D7_0407000', 'PF3D7_1004000')	254.0732301366581
('PF3D7_0407000', 'PF3D7_1010600')	254.0732301366581
('PF3D7_0813000', 'PF3D7_1441200')	253.4186563158067
('PF3D7_1213800', 'PF3D7_1348300')	253.16536233970743
('PF3D7_1103600', 'PF3D7_1348300')	253.16536233970743
('PF3D7_0312800', 'PF3D7_0520700')	253.1203005207605
('PF3D7_0524400', 'PF3D7_1037700')	252.8897357394532
('PF3D7_1348300', 'PF3D7_1466700')	251.8285356226272
('PF3D7_0307100', 'PF3D7_1126200')	251.74614878187367
('PF3D7_1103600', 'PF3D7_1434700')	250.7573745219375
('PF3D7_0109500', 'PF3D7_0724200')	250.6323114936705
('PF3D7_0520000', 'PF3D7_0528200')	249.06719802546692
('PF3D7_0407000', 'PF3D7_1475600')	249.0015873252328
('PF3D7_1341300', 'PF3D7_1408000')	248.4745560365173
('PF3D7_0823100', 'PF3D7_1455400')	248.358636453087
('PF3D7_1305400', 'PF3D7_1348300')	248.1528863367957
('PF3D7_0317600', 'PF3D7_0520700')	248.1078245178488
('PF3D7_0407000', 'PF3D7_0724200')	248.1078245178488
('PF3D7_0316800', 'PF3D7_0903900')	247.90997018082777
('PF3D7_1421200', 'PF3D7_1426100')	247.90997018082777
('PF3D7_0316800', 'PF3D7_1455400')	246.95020532523893
('PF3D7_0317600', 'PF3D7_1317800')	246.87631234087212
('PF3D7_0317600', 'PF3D7_0520000')	246.87631234087212
('PF3D7_0100200', 'PF3D7_1200500')	246.60504687618143
('PF3D7_0823100', 'PF3D7_1323400')	246.4239421904421
('PF3D7_0312800', 'PF3D7_1426100')	246.4239421904421
('PF3D7_1027800', 'PF3D7_1466700')	246.4239421904421
('PF3D7_0312800', 'PF3D7_1103600')	246.4239421904421
('PF3D7_1213800', 'PF3D7_1323400')	246.4239421904421
('PF3D7_1103600', 'PF3D7_1213800')	246.4239421904421
('PF3D7_0903900', 'PF3D7_1213800')	246.4239421904421
('PF3D7_1365900', 'PF3D7_1426000')	246.27279548586205
('PF3D7_1142600', 'PF3D7_1365900')	246.27279548586205
('PF3D7_1142600', 'PF3D7_1460700')	246.27279548586205
('PF3D7_0312800', 'PF3D7_0316800')	245.8313002014924
('PF3D7_1004000', 'PF3D7_1308300')	245.8313002014924
('PF3D7_1323400', 'PF3D7_1426000')	245.8313002014924
('PF3D7_0312800', 'PF3D7_1426000')	245.8313002014924
('PF3D7_0312800', 'PF3D7_1338200')	245.8313002014924
('PF3D7_1142600', 'PF3D7_1323400')	245.8313002014924
('PF3D7_0316800', 'PF3D7_1323400')	245.8313002014924
('PF3D7_0524400', 'PF3D7_1323400')	245.8313002014924
('PF3D7_1004000', 'PF3D7_1213800')	245.8313002014924
('PF3D7_0524400', 'PF3D7_1003500')	245.8313002014924
('PF3D7_1431700', 'PF3D7_1434700')	245.74489851902572
('PF3D7_0316800', 'PF3D7_0710600')	245.38633300798767
('PF3D7_0306900', 'PF3D7_1308300')	245.38633300798767
('PF3D7_0724200', 'PF3D7_1348300')	245.2704880148682
('PF3D7_0316800', 'PF3D7_1103600')	245.2667143458029
('PF3D7_1103600', 'PF3D7_1460700')	245.2667143458029
('PF3D7_0524400', 'PF3D7_1103600')	245.2667143458029
('PF3D7_0823100', 'PF3D7_1421200')	245.2667143458029
('PF3D7_0823100', 'PF3D7_1004000')	245.2667143458029
('PF3D7_0316800', 'PF3D7_0813900')	244.78846653833028
('PF3D7_0312800', 'PF3D7_1434700')	244.3169049673828
('PF3D7_0528200', 'PF3D7_1434700')	244.3169049673828
('PF3D7_1004000', 'PF3D7_1434700')	244.3169049673828
('PF3D7_1338200', 'PF3D7_1434700')	244.3169049673828
('PF3D7_0317600', 'PF3D7_1103600')	244.2330565058473
('PF3D7_0217800', 'PF3D7_1317800')	244.2330565058473
('PF3D7_0520000', 'PF3D7_0922600')	244.2330565058473
('PF3D7_1010600', 'PF3D7_1408000')	244.2062938767522
('PF3D7_1001900', 'PF3D7_1475600')	243.8210376011565
('PF3D7_0524400', 'PF3D7_1001900')	243.8210376011565
('PF3D7_0520700', 'PF3D7_1305400')	243.7952898846287
('PF3D7_0823100', 'PF3D7_1142600')	243.70114406160505
('PF3D7_1004000', 'PF3D7_1242700')	243.6404145168976
('PF3D7_1004000', 'PF3D7_1365900')	243.6295396508372
('PF3D7_0109500', 'PF3D7_1434700')	243.57206734082968
('PF3D7_1323400', 'PF3D7_1421200')	243.53989622876375
('PF3D7_1317800', 'PF3D7_1331800')	243.4620800336056
('PF3D7_0528200', 'PF3D7_1402500')	243.4620800336056
('PF3D7_0310800', 'PF3D7_0524400')	243.4112258476061
('PF3D7_0528200', 'PF3D7_1442300')	243.36132040764636
('PF3D7_0903900', 'PF3D7_1408000')	243.3088754243567
('PF3D7_0520700', 'PF3D7_1140800')	242.97933546984683
('PF3D7_0505900', 'PF3D7_1019400')	242.97236494575677
('PF3D7_1142600', 'PF3D7_1442300')	242.76867841869668
('PF3D7_0823100', 'PF3D7_1408000')	242.7430771729628
('PF3D7_0317600', 'PF3D7_0505900')	242.57413495568744
('PF3D7_1426100', 'PF3D7_1465900')	242.40302017905668
('PF3D7_0307200', 'PF3D7_0813900')	242.1609030526616
('PF3D7_1464200', 'PF3D7_1475600')	241.8611428956529
('PF3D7_1311800', 'PF3D7_1365900')	241.6762912462794
('PF3D7_1004000', 'PF3D7_1475600')	241.65709721841887
('PF3D7_0916600', 'PF3D7_1431700')	241.41146618753032
('PF3D7_0210100', 'PF3D7_0217800')	241.41146618753032
('PF3D7_1402500', 'PF3D7_1431700')	241.33192389371817
('PF3D7_1311800', 'PF3D7_1402500')	241.33192389371817
('PF3D7_1309100', 'PF3D7_1408600')	241.24186391055576
('PF3D7_1311800', 'PF3D7_1475600')	241.0925113627294
('PF3D7_0524400', 'PF3D7_1317800')	240.81882419858067
('PF3D7_0524400', 'PF3D7_1331800')	240.81882419858067
('PF3D7_1004000', 'PF3D7_1402500')	240.81882419858067
('PF3D7_0823100', 'PF3D7_0919000')	240.68033334559595
('PF3D7_1308300', 'PF3D7_1442300')	240.5397300893294
('PF3D7_1027800', 'PF3D7_1442300')	240.5397300893294
('PF3D7_0422400', 'PF3D7_0503800')	240.50972842178447
('PF3D7_1408000', 'PF3D7_1431700')	240.37385700507596
('PF3D7_0307200', 'PF3D7_0710600')	240.37385700507596
('PF3D7_0724200', 'PF3D7_1466700')	239.86589458268304
('PF3D7_1001900', 'PF3D7_1338200')	239.76511945645325
('PF3D7_1001900', 'PF3D7_1466700')	239.76511945645325
('PF3D7_1001900', 'PF3D7_1003500')	239.76511945645325
('PF3D7_1408600', 'PF3D7_1442300')	239.38250224469027
('PF3D7_0317600', 'PF3D7_1434700')	239.30442896447107
('PF3D7_0724200', 'PF3D7_1408000')	239.2732525937334
('PF3D7_0307200', 'PF3D7_1103600')	239.1614136944219
('PF3D7_0919000', 'PF3D7_1365900')	239.04315865063023
('PF3D7_0528200', 'PF3D7_0919000')	239.04315865063023
('PF3D7_1202000', 'PF3D7_1354600')	238.7539905911188
('PF3D7_0922600', 'PF3D7_1003500')	237.73060117005105
('PF3D7_1001900', 'PF3D7_1242700')	237.57423377185845
('PF3D7_0307200', 'PF3D7_1001900')	237.57423377185845
('PF3D7_0312800', 'PF3D7_1305400')	237.09893155431024
('PF3D7_0903900', 'PF3D7_1305400')	237.09893155431024
('PF3D7_1464200', 'PF3D7_1466700')	236.83383199429727
('PF3D7_0520700', 'PF3D7_0727300')	236.7827876823723
('PF3D7_1004000', 'PF3D7_1144000')	236.0800411515962
('PF3D7_0316800', 'PF3D7_1338200')	235.7746580813062
('PF3D7_0919000', 'PF3D7_1317800')	235.6678573426842
('PF3D7_1323200', 'PF3D7_1460700')	235.40221324488292
('PF3D7_1308300', 'PF3D7_1315900')	234.79425177125768
('PF3D7_0903900', 'PF3D7_1315900')	234.79425177125768
('PF3D7_0528200', 'PF3D7_1441200')	234.7227883226425
('PF3D7_0217800', 'PF3D7_0322900')	234.37420320055577
('PF3D7_1019400', 'PF3D7_1402500')	234.26077659082165
('PF3D7_1010600', 'PF3D7_1019400')	234.26077659082165
('PF3D7_0312800', 'PF3D7_1144000')	233.9866753192792
('PF3D7_1004000', 'PF3D7_1441200')	233.5655604780033
('PF3D7_0922600', 'PF3D7_1242700')	233.4931000014541
('PF3D7_0407000', 'PF3D7_0823100')	233.43977751707504
('PF3D7_0519700', 'PF3D7_1466700')	232.78659930345597
('PF3D7_1213800', 'PF3D7_1338200')	232.74891022326835
('PF3D7_0422400', 'PF3D7_1317800')	232.71922474174795
('PF3D7_0307200', 'PF3D7_1315900')	232.60336608666287
('PF3D7_1142500', 'PF3D7_1442300')	232.4959859089316
('PF3D7_1142500', 'PF3D7_1317800')	232.4959859089316
('PF3D7_0727300', 'PF3D7_1140800')	232.2937482578998
('PF3D7_1004000', 'PF3D7_1311800')	232.1843243675788
('PF3D7_1019400', 'PF3D7_1421200')	232.0590160401664
('PF3D7_1142500', 'PF3D7_1421200')	231.93140005324213
('PF3D7_0520700', 'PF3D7_0903900')	231.89420591222776
('PF3D7_0520700', 'PF3D7_1103600')	231.89420591222776
('PF3D7_0724200', 'PF3D7_1037700')	231.66364113092044
('PF3D7_0421300', 'PF3D7_1240900')	231.654895084148
('PF3D7_0724200', 'PF3D7_1354600')	231.6351422173197
('PF3D7_1338200', 'PF3D7_1354600')	231.172553562292
('PF3D7_0823100', 'PF3D7_1355300')	231.01880960979756
('PF3D7_1355300', 'PF3D7_1466700')	231.01880960979756
('PF3D7_1103600', 'PF3D7_1355300')	231.01212237294996
('PF3D7_0407000', 'PF3D7_0827300')	230.9893958998104
('PF3D7_0823100', 'PF3D7_1464200')	230.9093741017832
('PF3D7_1315900', 'PF3D7_1462900')	230.848433487646
('PF3D7_0823100', 'PF3D7_1200900')	230.8368954290085
('PF3D7_0520700', 'PF3D7_1460700')	230.7369780675886
('PF3D7_1142500', 'PF3D7_1144000')	230.70436869120505
('PF3D7_0312800', 'PF3D7_0505900')	230.5762678340365
('PF3D7_1408000', 'PF3D7_1455400')	230.5471496726131
('PF3D7_0100200', 'PF3D7_1240900')	230.1243877424025
('PF3D7_0813900', 'PF3D7_1126200')	230.1006580684744
('PF3D7_1355300', 'PF3D7_1475600')	229.8615817651584
('PF3D7_1355300', 'PF3D7_1426100')	229.6819828927173
('PF3D7_0519700', 'PF3D7_1431700')	229.52198775205864
('PF3D7_0807300', 'PF3D7_1460700')	229.5017500648568
('PF3D7_0710600', 'PF3D7_0724200')	229.2834922298516
('PF3D7_1019400', 'PF3D7_1144000')	228.6540701634922
('PF3D7_1004000', 'PF3D7_1202000')	228.6355274641481
('PF3D7_1200900', 'PF3D7_1441200')	228.5889999020697
('PF3D7_0823100', 'PF3D7_0827300')	228.5477335780908
('PF3D7_1010600', 'PF3D7_1426100')	227.7364342203566
('PF3D7_1213800', 'PF3D7_1331800')	227.7364342203566
('PF3D7_0827300', 'PF3D7_1442300')	227.67599747988984
('PF3D7_0503800', 'PF3D7_1473100')	227.18696088038175
('PF3D7_0312800', 'PF3D7_1473100')	227.18696088038175
('PF3D7_0903900', 'PF3D7_1473100')	227.18696088038175
('PF3D7_1408600', 'PF3D7_1441200')	227.1865097816704
('PF3D7_1302800', 'PF3D7_1323200')	226.86001892907197
('PF3D7_0307200', 'PF3D7_1332500')	226.76244807900883
('PF3D7_1037700', 'PF3D7_1103600')	226.58398680184007
('PF3D7_0312800', 'PF3D7_0530000')	226.57825740771975
('PF3D7_0407000', 'PF3D7_1142600')	226.40666597357068
('PF3D7_0712800', 'PF3D7_0800300')	226.3322471229074
('PF3D7_0503800', 'PF3D7_1309100')	226.3012966527912
('PF3D7_0109500', 'PF3D7_1010600')	226.2425356021879
('PF3D7_0407000', 'PF3D7_1442300')	226.1275718643194
('PF3D7_1150400', 'PF3D7_1240400')	225.7628213541988
('PF3D7_0310800', 'PF3D7_1302800')	225.75209215271923
('PF3D7_0503800', 'PF3D7_0520700')	225.45373635767305
('PF3D7_1348300', 'PF3D7_1475600')	225.34815256151865
('PF3D7_0813900', 'PF3D7_1003500')	225.23383357784607
('PF3D7_1019400', 'PF3D7_1140800')	225.197715340076
('PF3D7_1202000', 'PF3D7_1475600')	225.0640091583379
('PF3D7_0710600', 'PF3D7_1019400')	225.0069192786677
('PF3D7_0307200', 'PF3D7_1419700')	224.9023331664488
('PF3D7_0813000', 'PF3D7_1142500')	224.86364070932788
('PF3D7_0422400', 'PF3D7_0813900')	224.8154796970464
('PF3D7_1037700', 'PF3D7_1431700')	224.52100898812137
('PF3D7_0307200', 'PF3D7_1037700')	224.40111263490027
('PF3D7_1338200', 'PF3D7_1419700')	224.36675050985207
('PF3D7_1442300', 'PF3D7_1455400')	224.179104334774
('PF3D7_1311800', 'PF3D7_1348300')	224.16197145953976
('PF3D7_0109500', 'PF3D7_1003500')	223.98910206485408
('PF3D7_1001900', 'PF3D7_1302800')	223.4572814356192
('PF3D7_0921600', 'PF3D7_1442300')	223.19703273967608
('PF3D7_0503800', 'PF3D7_1434700')	223.09081035885004
('PF3D7_0710600', 'PF3D7_1434700')	223.09081035885004
('PF3D7_1323200', 'PF3D7_1434700')	223.09081035885004
('PF3D7_0210100', 'PF3D7_1309100')	223.02590499131497
('PF3D7_0813000', 'PF3D7_1317800')	222.79971931086456
('PF3D7_0217800', 'PF3D7_0505900')	222.7520668558632
('PF3D7_1142500', 'PF3D7_1354600')	222.3908689891584
('PF3D7_0813900', 'PF3D7_1338200')	222.26641942956127
('PF3D7_0528200', 'PF3D7_1310300')	222.23864362776888
('PF3D7_0519700', 'PF3D7_1213800')	222.23579838565348
('PF3D7_0310800', 'PF3D7_0312800')	222.18513123907337
('PF3D7_0210100', 'PF3D7_1473100')	222.17448487747004
('PF3D7_1408000', 'PF3D7_1441200')	221.97615868952585
('PF3D7_1311800', 'PF3D7_1419700')	221.6071459727767
('PF3D7_1323200', 'PF3D7_1473100')	221.51466456235173
('PF3D7_1010600', 'PF3D7_1126200')	221.48433632273685
('PF3D7_0621800', 'PF3D7_1338200')	221.4815873400509
('PF3D7_0519700', 'PF3D7_1475600')	221.1783866125976
('PF3D7_0307200', 'PF3D7_1355300')	221.1442445234366
('PF3D7_1441200', 'PF3D7_1455400')	221.09135754265756
('PF3D7_0712800', 'PF3D7_1150400')	220.81612661653148
('PF3D7_0800300', 'PF3D7_1150400')	220.81612661653148
('PF3D7_0217800', 'PF3D7_1355300')	220.7194647464933
('PF3D7_0520700', 'PF3D7_1142500')	220.6528592532515
('PF3D7_0520700', 'PF3D7_1431700')	220.4412603547613
('PF3D7_0921600', 'PF3D7_1302800')	220.37544242135917
('PF3D7_0524400', 'PF3D7_0813000')	219.9781289925476
('PF3D7_1305400', 'PF3D7_1355300')	219.9321924796422
('PF3D7_1323200', 'PF3D7_1441200')	219.6765024689638
('PF3D7_0528200', 'PF3D7_1464200')	219.59867291858933
('PF3D7_0503800', 'PF3D7_1355300')	219.59198568174168
('PF3D7_1308300', 'PF3D7_1340900')	219.503025955974
('PF3D7_1001800', 'PF3D7_1019400')	219.4231688408114
('PF3D7_1242700', 'PF3D7_1419700')	219.4162602881819
('PF3D7_1408600', 'PF3D7_1419700')	219.35794471929484
('PF3D7_1142500', 'PF3D7_1200900')	219.19264663080327
('PF3D7_0813000', 'PF3D7_1442300')	219.08967754915628
('PF3D7_0922600', 'PF3D7_1450000')	218.91838021310988
('PF3D7_0425800', 'PF3D7_1150400')	218.600605629758
('PF3D7_0100200', 'PF3D7_1240400')	218.50808081429665
('PF3D7_1200900', 'PF3D7_1455400')	218.4432996440836
('PF3D7_0916600', 'PF3D7_1455400')	218.3971786842771
('PF3D7_1408600', 'PF3D7_1434700')	218.0783343559383
('PF3D7_1331800', 'PF3D7_1340900')	218.06331474592372
('PF3D7_0109500', 'PF3D7_1348300')	216.78957400236163
('PF3D7_1311800', 'PF3D7_1315900')	216.771516744094
('PF3D7_0632500', 'PF3D7_0712800')	216.73486051460588
('PF3D7_0317600', 'PF3D7_0322900')	216.71962689783328
('PF3D7_0312800', 'PF3D7_0322900')	216.71962689783328
('PF3D7_0813000', 'PF3D7_1019400')	216.2680872308393
('PF3D7_0621800', 'PF3D7_1213800')	216.2250171502237
('PF3D7_1315900', 'PF3D7_1475600')	216.1788747551444
('PF3D7_0517000', 'PF3D7_1323400')	215.9865790970941
('PF3D7_0727300', 'PF3D7_0903900')	215.55669307383957
('PF3D7_1348300', 'PF3D7_1355300')	215.3169595603993
('PF3D7_0312800', 'PF3D7_1450000')	215.24601669050227
('PF3D7_1434700', 'PF3D7_1460700')	215.0800631920513
('PF3D7_1001800', 'PF3D7_1475600')	215.06329662720736
('PF3D7_1426100', 'PF3D7_1464200')	214.7872207215151
('PF3D7_0317600', 'PF3D7_0524100')	214.75212724865872
('PF3D7_0727300', 'PF3D7_1473100')	214.67214893472192
('PF3D7_0922600', 'PF3D7_1455400')	214.3427695700076
('PF3D7_0505900', 'PF3D7_1004000')	214.1124772175964
('PF3D7_1315900', 'PF3D7_1460700')	213.9771142044891
('PF3D7_0516200', 'PF3D7_1468700')	213.90689722163643
('PF3D7_0307200', 'PF3D7_1465900')	213.778389127327
('PF3D7_0712800', 'PF3D7_1240900')	213.74934088699288
('PF3D7_0710600', 'PF3D7_1144000')	213.6312594720442
('PF3D7_1213800', 'PF3D7_1468700')	213.59516886280045
('PF3D7_0407000', 'PF3D7_1348300')	212.51463350325295
('PF3D7_1442300', 'PF3D7_1473100')	212.47349486406992
('PF3D7_1317800', 'PF3D7_1473100')	212.47349486406992
('PF3D7_1315900', 'PF3D7_1348300')	212.45898211087396
('PF3D7_0407000', 'PF3D7_0407300')	212.4225794451736
('PF3D7_0407300', 'PF3D7_1354600')	212.4225794451736
('PF3D7_0632500', 'PF3D7_1150400')	212.06397155092745
('PF3D7_0214000', 'PF3D7_1426100')	211.40156578534493
('PF3D7_0214000', 'PF3D7_1311800')	211.40156578534493
('PF3D7_0519700', 'PF3D7_1434700')	211.12499896219555
('PF3D7_0422400', 'PF3D7_1331800')	210.90814695960484
('PF3D7_0827300', 'PF3D7_1311800')	210.8078512083847
('PF3D7_0919000', 'PF3D7_1140800')	210.5449666599665
('PF3D7_1442300', 'PF3D7_1465900')	210.4764852405379
('PF3D7_1302800', 'PF3D7_1473100')	209.65190454575296
('PF3D7_1402500', 'PF3D7_1462900')	209.48454619091584
('PF3D7_0210100', 'PF3D7_1126200')	209.30652286409185
('PF3D7_0421300', 'PF3D7_0800200')	209.24698038937677
('PF3D7_1309100', 'PF3D7_1465900')	209.2430704239524
('PF3D7_0632500', 'PF3D7_1100200')	209.0463923910703
('PF3D7_0903900', 'PF3D7_1202000')	208.5666607002546
('PF3D7_0712800', 'PF3D7_1240400')	208.24256713977024
('PF3D7_1001900', 'PF3D7_1419700')	208.18278476761375
('PF3D7_0407000', 'PF3D7_0519700')	207.82364016064352
('PF3D7_0100200', 'PF3D7_0712800')	207.81107502761668
('PF3D7_0827300', 'PF3D7_1348300')	207.49694176869343
('PF3D7_0800300', 'PF3D7_1200500')	207.24246656700265
('PF3D7_0827300', 'PF3D7_1355300')	207.1415946520364
('PF3D7_1351400', 'PF3D7_1426000')	206.53536744713008
('PF3D7_1003500', 'PF3D7_1340900')	206.4652902375712
('PF3D7_0520700', 'PF3D7_1348300')	206.1069728149565
('PF3D7_0724200', 'PF3D7_1462900')	206.0970765127443
('PF3D7_1311000', 'PF3D7_1464200')	205.80457098686264
('PF3D7_0312800', 'PF3D7_0407000')	205.7732133539876
('PF3D7_0407000', 'PF3D7_0528200')	205.7732133539876
('PF3D7_1310300', 'PF3D7_1450000')	205.71861236062256
('PF3D7_1103600', 'PF3D7_1308300')	205.67498804913052
('PF3D7_0823100', 'PF3D7_1027800')	205.67498804913052
('PF3D7_0823100', 'PF3D7_1213800')	205.67498804913052
('PF3D7_0312800', 'PF3D7_1308300')	205.67498804913052
('PF3D7_1311800', 'PF3D7_1341300')	205.67498804913052
('PF3D7_0312800', 'PF3D7_1027800')	205.67498804913052
('PF3D7_1027800', 'PF3D7_1213800')	205.67498804913052
('PF3D7_1103600', 'PF3D7_1323400')	205.67498804913052
('PF3D7_0916600', 'PF3D7_1323400')	205.67498804913052
('PF3D7_0520000', 'PF3D7_0823100')	205.67498804913052
('PF3D7_0214000', 'PF3D7_0407000')	205.4916499540813
('PF3D7_0520700', 'PF3D7_1442300')	205.40703144526483
('PF3D7_0316800', 'PF3D7_1004000')	205.0823460601809
('PF3D7_0316800', 'PF3D7_1426100')	205.0823460601809
('PF3D7_1426000', 'PF3D7_1426100')	205.0823460601809
('PF3D7_1003500', 'PF3D7_1475600')	205.0823460601809
('PF3D7_1003500', 'PF3D7_1466700')	205.0823460601809
('PF3D7_1003500', 'PF3D7_1323400')	205.0823460601809
('PF3D7_1003500', 'PF3D7_1213800')	205.0823460601809
('PF3D7_0524400', 'PF3D7_1004000')	205.0823460601809
('PF3D7_0520000', 'PF3D7_1338200')	205.0823460601809
('PF3D7_0520000', 'PF3D7_1408000')	205.0823460601809
('PF3D7_0520000', 'PF3D7_1004000')	205.0823460601809
('PF3D7_0520000', 'PF3D7_1003500')	205.0823460601809
('PF3D7_1311800', 'PF3D7_1460700')	204.51776020449137
('PF3D7_1311800', 'PF3D7_1421200')	204.51776020449137
('PF3D7_0524400', 'PF3D7_1421200')	204.51776020449137
('PF3D7_0919000', 'PF3D7_1421200')	204.51776020449137
('PF3D7_0316800', 'PF3D7_1027800')	204.51776020449137
('PF3D7_0919000', 'PF3D7_1027800')	204.51776020449137
('PF3D7_0316800', 'PF3D7_0916600')	204.51776020449137
('PF3D7_0917700', 'PF3D7_1442300')	204.48786999857637
('PF3D7_0422400', 'PF3D7_1308300')	204.27155182042725
('PF3D7_0520700', 'PF3D7_0724200')	204.22764174914036
('PF3D7_0524400', 'PF3D7_1311000')	204.18091814135693
('PF3D7_1305400', 'PF3D7_1462900')	204.16176262295255
('PF3D7_1348300', 'PF3D7_1462900')	204.16090080595563
('PF3D7_0520700', 'PF3D7_1016200')	203.92770190754183
('PF3D7_0524400', 'PF3D7_1200900')	203.55960910437085
('PF3D7_0217800', 'PF3D7_1202000')	203.5541846973429
('PF3D7_0922600', 'PF3D7_1103600')	203.48410236453572
('PF3D7_0317600', 'PF3D7_0916600')	203.48410236453572
('PF3D7_0916600', 'PF3D7_0922600')	203.48410236453572
('PF3D7_1010600', 'PF3D7_1426000')	203.45733973544068
('PF3D7_0307200', 'PF3D7_0517000')	203.16220050584505
('PF3D7_0217800', 'PF3D7_1144000')	203.11315995527724
('PF3D7_0506200', 'PF3D7_1355300')	203.0776016059968
('PF3D7_0506200', 'PF3D7_1464200')	203.0776016059968
('PF3D7_0407000', 'PF3D7_0506200')	203.0776016059968
('PF3D7_1027800', 'PF3D7_1142600')	202.9521899202935
('PF3D7_1323400', 'PF3D7_1455400')	202.9521899202935
('PF3D7_0317600', 'PF3D7_1426000')	202.8914603755861
('PF3D7_1142600', 'PF3D7_1421200')	202.88058550952564
('PF3D7_1338200', 'PF3D7_1455400')	202.88058550952564
('PF3D7_1004000', 'PF3D7_1455400')	202.88058550952564
('PF3D7_0903900', 'PF3D7_1465900')	202.86967118077845
('PF3D7_1240400', 'PF3D7_1240900')	202.66672126922603
('PF3D7_0310800', 'PF3D7_0613100')	202.4340002781884
('PF3D7_0422400', 'PF3D7_1408600')	202.3647504838144
('PF3D7_0317600', 'PF3D7_0530000')	202.2258538714765
('PF3D7_0210100', 'PF3D7_0719700')	202.21293596270897
('PF3D7_0316800', 'PF3D7_1442300')	202.0197242773852
('PF3D7_0306900', 'PF3D7_1460700')	201.99412303165127
('PF3D7_1311800', 'PF3D7_1426000')	201.99412303165127
('PF3D7_0823100', 'PF3D7_1426000')	201.99412303165127
('PF3D7_1341300', 'PF3D7_1421200')	201.99412303165127
('PF3D7_1323400', 'PF3D7_1460700')	201.99412303165127
('PF3D7_0710600', 'PF3D7_1323400')	201.99412303165127
('PF3D7_0710600', 'PF3D7_1408000')	201.99412303165127
('PF3D7_0306900', 'PF3D7_0710600')	201.99412303165127
('PF3D7_0524400', 'PF3D7_1455400')	201.99412303165127
('PF3D7_0306900', 'PF3D7_1341300')	201.99412303165127
('PF3D7_0407000', 'PF3D7_1419700')	201.86504017896848
('PF3D7_0601200', 'PF3D7_1100200')	201.8113572997272
('PF3D7_0506200', 'PF3D7_1442300')	201.7407748889165
('PF3D7_0322900', 'PF3D7_1431700')	201.7012433305169
('PF3D7_1351400', 'PF3D7_1468700')	201.4346816155561
('PF3D7_0807300', 'PF3D7_1340900')	201.39038660794787
('PF3D7_1323400', 'PF3D7_1348300')	201.3624534159105
('PF3D7_0903900', 'PF3D7_1348300')	201.3624534159105
('PF3D7_1341300', 'PF3D7_1348300')	201.3624534159105
('PF3D7_0823100', 'PF3D7_1402500')	201.3271835955533
('PF3D7_1027800', 'PF3D7_1402500')	201.3271835955533
('PF3D7_0506200', 'PF3D7_1475600')	201.14813289996687
('PF3D7_1103600', 'PF3D7_1311000')	201.0926951128273
('PF3D7_1348300', 'PF3D7_1473100')	200.9334417719448
('PF3D7_0922600', 'PF3D7_1200900')	200.7034172743775
('PF3D7_1200900', 'PF3D7_1419700')	200.7034172743775
('PF3D7_0210100', 'PF3D7_0317600')	200.6625120462188
('PF3D7_0210100', 'PF3D7_0528200')	200.6625120462188
('PF3D7_0210100', 'PF3D7_1103600')	200.6625120462188
('PF3D7_0317600', 'PF3D7_1027800')	200.6625120462188
('PF3D7_1311800', 'PF3D7_1431700')	200.6625120462188
('PF3D7_0922600', 'PF3D7_1027800')	200.6625120462188
('PF3D7_0217800', 'PF3D7_1311800')	200.6625120462188
('PF3D7_0520000', 'PF3D7_1341200')	200.65668098397617
('PF3D7_0813000', 'PF3D7_1365900')	200.58168071077424
('PF3D7_0306300', 'PF3D7_0710600')	200.5128508119632
('PF3D7_0823100', 'PF3D7_1331800')	200.36911670691103
('PF3D7_0307100', 'PF3D7_1308300')	200.27155681178624
('PF3D7_0317600', 'PF3D7_0524400')	200.0698700572692
('PF3D7_1317800', 'PF3D7_1475600')	200.0698700572692
('PF3D7_1402500', 'PF3D7_1475600')	200.0698700572692
('PF3D7_0317600', 'PF3D7_1475600')	200.0698700572692
('PF3D7_0312800', 'PF3D7_1402500')	200.0698700572692
('PF3D7_0524400', 'PF3D7_1402500')	200.0698700572692
('PF3D7_1010600', 'PF3D7_1338200')	200.0698700572692
('PF3D7_0520000', 'PF3D7_1010600')	200.0698700572692
('PF3D7_0524400', 'PF3D7_1010600')	200.0698700572692
('PF3D7_0710600', 'PF3D7_0903900')	199.9166654480203
('PF3D7_0217800', 'PF3D7_1426000')	199.80323734705647
('PF3D7_0922600', 'PF3D7_1408000')	199.80323734705647
('PF3D7_0613100', 'PF3D7_1019400')	199.7480160586009
('PF3D7_0632500', 'PF3D7_1240400')	199.7425481236845
('PF3D7_1341200', 'PF3D7_1408000')	199.69861409533397
('PF3D7_1408600', 'PF3D7_1466700')	199.50528420157963
('PF3D7_0919000', 'PF3D7_1242700')	199.50528420157963
('PF3D7_0316800', 'PF3D7_1431700')	199.50528420157963
('PF3D7_1365900', 'PF3D7_1442300')	199.3341304900035
('PF3D7_1434700', 'PF3D7_1462900')	199.2988117225064
('PF3D7_1355300', 'PF3D7_1455400')	199.2926206007928
('PF3D7_1010600', 'PF3D7_1442300')	199.19813395906823
('PF3D7_1027800', 'PF3D7_1202000')	199.11694044137155
('PF3D7_0503800', 'PF3D7_1466700')	199.11694044137155
('PF3D7_0503800', 'PF3D7_1323400')	199.11694044137155
('PF3D7_0724200', 'PF3D7_0903900')	199.11694044137155
('PF3D7_0520000', 'PF3D7_0724200')	199.11694044137155
('PF3D7_1200900', 'PF3D7_1442300')	198.97783124446164
('PF3D7_1315900', 'PF3D7_1408000')	198.52429845242187
('PF3D7_0316800', 'PF3D7_1315900')	198.52429845242187
('PF3D7_1004000', 'PF3D7_1315900')	198.52429845242187
('PF3D7_0827300', 'PF3D7_1455400')	198.3575322421632
('PF3D7_1323400', 'PF3D7_1365900')	198.284081269943
('PF3D7_0724200', 'PF3D7_1460700')	197.95971259673237
('PF3D7_0503800', 'PF3D7_0524400')	197.95971259673237
('PF3D7_1242700', 'PF3D7_1455400')	197.93971391738177
('PF3D7_0922600', 'PF3D7_1402500')	197.93971391738177
('PF3D7_1402500', 'PF3D7_1455400')	197.93971391738177
('PF3D7_0922600', 'PF3D7_1010600')	197.93971391738177
('PF3D7_1365900', 'PF3D7_1402500')	197.8681095066139
('PF3D7_1408600', 'PF3D7_1426000')	197.8681095066139
('PF3D7_1331800', 'PF3D7_1408600')	197.8681095066139
('PF3D7_0903900', 'PF3D7_1341200')	197.69808314393595
('PF3D7_1348300', 'PF3D7_1460700')	197.6815883984312
('PF3D7_0524400', 'PF3D7_1348300')	197.6815883984312
('PF3D7_0506200', 'PF3D7_0524400')	197.6228705335979
('PF3D7_1004000', 'PF3D7_1468700')	197.3329285186217
('PF3D7_1466700', 'PF3D7_1468700')	197.3329285186217
('PF3D7_0316800', 'PF3D7_1468700')	197.3262412817741
('PF3D7_0407000', 'PF3D7_1455400')	197.02070552508292
('PF3D7_0306900', 'PF3D7_0922600')	196.98164702873956
('PF3D7_0306900', 'PF3D7_1408600')	196.98164702873956
('PF3D7_0307200', 'PF3D7_1455400')	196.98164702873956
('PF3D7_0217800', 'PF3D7_0306900')	196.98164702873956
('PF3D7_0210100', 'PF3D7_1408000')	196.98164702873956
('PF3D7_0210100', 'PF3D7_1003500')	196.98164702873956
('PF3D7_0217800', 'PF3D7_1010600')	196.98164702873956
('PF3D7_0317600', 'PF3D7_1315900')	196.92605475677672
('PF3D7_1242700', 'PF3D7_1315900')	196.92605475677672
('PF3D7_1103600', 'PF3D7_1442300')	196.92605475677672
('PF3D7_0503800', 'PF3D7_1442300')	196.92605475677672
('PF3D7_1355300', 'PF3D7_1460700')	196.90814874167847
('PF3D7_1016200', 'PF3D7_1450000')	196.5134012408612
('PF3D7_1310300', 'PF3D7_1364400')	196.45924349232683
('PF3D7_0503800', 'PF3D7_1142600')	196.39414231253448
('PF3D7_1242700', 'PF3D7_1305400')	196.34997741299875
('PF3D7_0520000', 'PF3D7_1142500')	196.33341276782707
('PF3D7_0221200', 'PF3D7_0936200')	196.25275100540944
('PF3D7_0519700', 'PF3D7_1408000')	196.211848145218
('PF3D7_0519700', 'PF3D7_1142500')	196.211848145218
('PF3D7_1355300', 'PF3D7_1442300')	196.1245193916696
('PF3D7_0316800', 'PF3D7_1441200')	196.03641264347755
('PF3D7_0524400', 'PF3D7_1441200')	196.03641264347755
('PF3D7_0922500', 'PF3D7_1010600')	195.87915374222365
('PF3D7_0727300', 'PF3D7_1037700')	195.8343157384419
('PF3D7_0519700', 'PF3D7_1464200')	195.7767110225235
('PF3D7_1103600', 'PF3D7_1142500')	195.76882691213757
('PF3D7_0307100', 'PF3D7_0813900')	195.54761471133028
('PF3D7_1348300', 'PF3D7_1442300')	195.4782413147978
('PF3D7_1355300', 'PF3D7_1464200')	195.45737112187084
('PF3D7_1308300', 'PF3D7_1441200')	195.3119108929414
('PF3D7_0516200', 'PF3D7_1341200')	195.223593261836
('PF3D7_1001900', 'PF3D7_1004000')	194.9283788295363
('PF3D7_0712000', 'PF3D7_1240400')	194.89168719223767
('PF3D7_0503800', 'PF3D7_1348300')	194.80440580815144
('PF3D7_0632500', 'PF3D7_0800100')	194.77199976065253
('PF3D7_0217800', 'PF3D7_0407300')	194.7680031424511
('PF3D7_1103600', 'PF3D7_1242700')	194.7491581323908
('PF3D7_0823100', 'PF3D7_1419700')	194.59761034315468
('PF3D7_1419700', 'PF3D7_1426100')	194.59761034315468
('PF3D7_1213800', 'PF3D7_1311800')	194.59761034315468
('PF3D7_0621800', 'PF3D7_1126200')	194.5933529503621
('PF3D7_0724200', 'PF3D7_1323200')	194.21176381920176
('PF3D7_0317600', 'PF3D7_1202000')	194.1044644384598
('PF3D7_0724200', 'PF3D7_1442300')	194.1044644384598
('PF3D7_0307200', 'PF3D7_1202000')	194.1044644384598
('PF3D7_1019400', 'PF3D7_1315900')	194.1044644384598
('PF3D7_0823100', 'PF3D7_1140800')	194.0476182018832
('PF3D7_1140800', 'PF3D7_1311800')	194.0476182018832
('PF3D7_0712800', 'PF3D7_0712900')	193.91142258192303
('PF3D7_0306900', 'PF3D7_0520000')	193.89482643964328
('PF3D7_0632500', 'PF3D7_0935600')	193.86350391314505
('PF3D7_0210800', 'PF3D7_1475600')	193.6945248241188
('PF3D7_1010600', 'PF3D7_1305400')	193.62717928416168
('PF3D7_0519700', 'PF3D7_1308300')	193.5118224495101
('PF3D7_0519700', 'PF3D7_1331800')	193.5118224495101
('PF3D7_1019400', 'PF3D7_1426000')	193.5118224495101
('PF3D7_1019400', 'PF3D7_1475600')	193.5118224495101
('PF3D7_0519700', 'PF3D7_1010600')	193.5118224495101
('PF3D7_0401700', 'PF3D7_0800300')	193.445083265311
('PF3D7_1355300', 'PF3D7_1421200')	193.44038249851556
('PF3D7_1365900', 'PF3D7_1431700')	193.27160526703125
('PF3D7_1355300', 'PF3D7_1431700')	193.05290058340583
('PF3D7_1142500', 'PF3D7_1408600')	192.9472365938206
('PF3D7_1027800', 'PF3D7_1142500')	192.9472365938206
('PF3D7_1242700', 'PF3D7_1311000')	192.9174096308953
('PF3D7_1140800', 'PF3D7_1421200')	192.89039035724403
('PF3D7_0516200', 'PF3D7_1426000')	192.84739089579483
('PF3D7_0516200', 'PF3D7_1308300')	192.79022733018644
('PF3D7_0827300', 'PF3D7_1305400')	192.7081708918629
('PF3D7_0516200', 'PF3D7_1341300')	192.70257366566176
('PF3D7_0919000', 'PF3D7_1019400')	192.6794352049604
('PF3D7_0613100', 'PF3D7_1450000')	192.61880929111663
('PF3D7_0712800', 'PF3D7_0936200')	192.52426403313552
('PF3D7_0217800', 'PF3D7_1419700')	192.40672465855988
('PF3D7_1001800', 'PF3D7_1200900')	192.3394787409212
('PF3D7_0516200', 'PF3D7_1426100')	192.26286635039884
('PF3D7_0210100', 'PF3D7_1441200')	192.18116448520493
('PF3D7_0903900', 'PF3D7_0921600')	192.0364648006544
('PF3D7_1323200', 'PF3D7_1421200')	192.0100032685465
('PF3D7_1338200', 'PF3D7_1462900')	191.9677625763908
('PF3D7_1142500', 'PF3D7_1462900')	191.9677625763908
('PF3D7_1315900', 'PF3D7_1355300')	191.92542151865428
('PF3D7_0516200', 'PF3D7_1332500')	191.9179095151505
('PF3D7_1027800', 'PF3D7_1455400')	191.87481221431764
('PF3D7_0520000', 'PF3D7_1455400')	191.87481221431764
('PF3D7_0210800', 'PF3D7_0407000')	191.51938810559415
('PF3D7_1305400', 'PF3D7_1453000')	191.50780722837845
('PF3D7_1242700', 'PF3D7_1354600')	191.38166630962277
('PF3D7_1004000', 'PF3D7_1464200')	191.3394667665522
('PF3D7_1119800', 'PF3D7_1442300')	191.23648256374176
('PF3D7_0312800', 'PF3D7_1119800')	191.23648256374176
('PF3D7_0823100', 'PF3D7_1311000')	191.16601331944597
('PF3D7_1200900', 'PF3D7_1311000')	191.16601331944597
('PF3D7_0317600', 'PF3D7_1341200')	190.97609633071391
('PF3D7_0316800', 'PF3D7_1037700')	190.91468698960887
('PF3D7_1003500', 'PF3D7_1037700')	190.91468698960887
('PF3D7_1309100', 'PF3D7_1431700')	190.8422975173732
('PF3D7_0801000', 'PF3D7_0935600')	190.6892960300333
('PF3D7_0935600', 'PF3D7_0936700')	190.6892960300333
('PF3D7_1455400', 'PF3D7_1464200')	190.6061795933893
('PF3D7_1354600', 'PF3D7_1460700')	190.4235994209805
('PF3D7_1354600', 'PF3D7_1475600')	190.4235994209805
('PF3D7_1354600', 'PF3D7_1408000')	190.4235994209805
('PF3D7_1441200', 'PF3D7_1460700')	190.35010113391945
('PF3D7_1348300', 'PF3D7_1426100')	190.2850757099346
('PF3D7_1027800', 'PF3D7_1450000')	190.15281763661244
('PF3D7_0922600', 'PF3D7_1001800')	190.10776332761927
('PF3D7_0401700', 'PF3D7_1150400')	190.0775095817758
('PF3D7_0520700', 'PF3D7_1462900')	190.03159523840324
('PF3D7_0800100', 'PF3D7_1100200')	189.95909508183672
('PF3D7_0516200', 'PF3D7_1027800')	189.860722496802
('PF3D7_0516200', 'PF3D7_1242700')	189.860722496802
('PF3D7_0306900', 'PF3D7_1309100')	189.80295171499316
('PF3D7_0401700', 'PF3D7_0632500')	189.79961098840448
('PF3D7_0823100', 'PF3D7_1302800')	189.7919298052397
('PF3D7_0922600', 'PF3D7_1302800')	189.7919298052397
('PF3D7_0301300', 'PF3D7_1103600')	189.5121205710691
('PF3D7_0422400', 'PF3D7_1309100')	189.3215720117168
('PF3D7_1140800', 'PF3D7_1431700')	189.03514219897147
('PF3D7_1311000', 'PF3D7_1331800')	188.9924923512933
('PF3D7_0712800', 'PF3D7_0936700')	188.93318714675135
('PF3D7_0210100', 'PF3D7_1338200')	188.93001718080157
('PF3D7_0922500', 'PF3D7_1323400')	188.87264247497265
('PF3D7_0312800', 'PF3D7_0419500')	188.84593628822287
('PF3D7_1338200', 'PF3D7_1340900')	188.81071393484868
('PF3D7_0210100', 'PF3D7_0310800')	188.79275214054792
('PF3D7_0801000', 'PF3D7_1100200')	188.66475720810664
('PF3D7_1426100', 'PF3D7_1462900')	188.4425002100218
('PF3D7_0312800', 'PF3D7_1462900')	188.4425002100218
('PF3D7_0316800', 'PF3D7_1462900')	188.4425002100218
('PF3D7_1317800', 'PF3D7_1462900')	188.4425002100218
('PF3D7_1003500', 'PF3D7_1462900')	188.4425002100218
('PF3D7_0407000', 'PF3D7_1421200')	188.4279064956038
('PF3D7_0827300', 'PF3D7_1338200')	188.4279064956038
('PF3D7_1348300', 'PF3D7_1468700')	188.42674894673263
('PF3D7_0524400', 'PF3D7_0727300')	188.3516815784948
('PF3D7_1103600', 'PF3D7_1402500')	188.2467027965946
('PF3D7_1004000', 'PF3D7_1426000')	188.1769940066214
('PF3D7_0312800', 'PF3D7_0727300')	187.8901289107521
('PF3D7_0936200', 'PF3D7_1150400')	187.7369833044797
('PF3D7_0621800', 'PF3D7_1311800')	187.701052290396
('PF3D7_0916600', 'PF3D7_1434700')	187.41349902896388
('PF3D7_0724200', 'PF3D7_1434700')	187.41349902896388
('PF3D7_0935600', 'PF3D7_1480100')	187.40872713029952
('PF3D7_0936700', 'PF3D7_1480100')	187.40872713029952
('PF3D7_0823100', 'PF3D7_1001800')	187.3967324641199
('PF3D7_1001800', 'PF3D7_1464200')	187.21874380084836
('PF3D7_0407000', 'PF3D7_1202000')	187.19018754106045
('PF3D7_1003500', 'PF3D7_1331800')	186.9754137673011
('PF3D7_1365900', 'PF3D7_1450000')	186.94682053130217
('PF3D7_0316800', 'PF3D7_1450000')	186.94013329445457
('PF3D7_0503800', 'PF3D7_1450000')	186.94013329445457
('PF3D7_0317600', 'PF3D7_1464200')	186.91963275259013
('PF3D7_1242700', 'PF3D7_1464200')	186.91963275259013
('PF3D7_0307200', 'PF3D7_1464200')	186.91963275259013
('PF3D7_1317800', 'PF3D7_1464200')	186.91963275259013
('PF3D7_0210100', 'PF3D7_1142500')	186.71355765927223
('PF3D7_0503800', 'PF3D7_0813000')	186.63714616976003
('PF3D7_1442300', 'PF3D7_1450000')	186.57677851856792
('PF3D7_0214000', 'PF3D7_1338200')	186.4946061593329
('PF3D7_1310300', 'PF3D7_1365900')	186.44634128837936
('PF3D7_0719700', 'PF3D7_1408600')	186.3531409421864
('PF3D7_0916600', 'PF3D7_1202000')	186.2902275611822
('PF3D7_0312800', 'PF3D7_0613100')	186.28576868878045
('PF3D7_0713200', 'PF3D7_1150400')	186.25384233754244
('PF3D7_0316800', 'PF3D7_1302800')	186.11106478776043
('PF3D7_0519700', 'PF3D7_1302800')	186.11106478776043
('PF3D7_1302800', 'PF3D7_1354600')	186.11106478776043
('PF3D7_1302800', 'PF3D7_1475600')	186.11106478776043
('PF3D7_0903900', 'PF3D7_1119800')	186.0708019515812
('PF3D7_0310800', 'PF3D7_0316800')	186.0225580979688
('PF3D7_0310800', 'PF3D7_0528200')	186.0225580979688
('PF3D7_0310800', 'PF3D7_1308300')	186.0225580979688
('PF3D7_0310800', 'PF3D7_1475600')	186.0225580979688
('PF3D7_1001900', 'PF3D7_1468700')	186.0201918343857
('PF3D7_1460700', 'PF3D7_1468700')	185.9436131024436
('PF3D7_0800100', 'PF3D7_0801000')	185.8077150346196
('PF3D7_0221200', 'PF3D7_1480100')	185.79928382142657
('PF3D7_1100200', 'PF3D7_1480100')	185.79928382142657
('PF3D7_1019400', 'PF3D7_1312200')	185.7792812673912
('PF3D7_0307200', 'PF3D7_0621800')	185.77679931601384
('PF3D7_0621800', 'PF3D7_1331800')	185.77679931601384
('PF3D7_0621800', 'PF3D7_1010600')	185.77679931601384
('PF3D7_1016200', 'PF3D7_1037700')	185.6804836158697
('PF3D7_1140800', 'PF3D7_1474500')	185.56465799002305
('PF3D7_0935600', 'PF3D7_1100200')	185.56463568732
('PF3D7_0217800', 'PF3D7_0517000')	185.54122318305716
('PF3D7_0935600', 'PF3D7_1150400')	185.46212349539888
('PF3D7_0916600', 'PF3D7_1305400')	185.2725997070229
('PF3D7_0217800', 'PF3D7_1001800')	185.2058467795251
('PF3D7_0632500', 'PF3D7_0712900')	185.20253034823432
('PF3D7_0724200', 'PF3D7_1016200')	184.61761852472293
('PF3D7_1200900', 'PF3D7_1338200')	184.55692459567163
('PF3D7_0800300', 'PF3D7_0936600')	184.47837753983592
('PF3D7_1310300', 'PF3D7_1475600')	184.45449156434455
('PF3D7_0310800', 'PF3D7_1460700')	184.4003918057336
('PF3D7_0310800', 'PF3D7_1421200')	184.4003918057336
('PF3D7_1310300', 'PF3D7_1348300')	184.3828284701319
('PF3D7_0407000', 'PF3D7_1431700')	184.2985148899364
('PF3D7_0407000', 'PF3D7_0922600')	184.2985148899364
('PF3D7_0407000', 'PF3D7_1311800')	184.2985148899364
('PF3D7_0307200', 'PF3D7_0407000')	184.2985148899364
('PF3D7_0407000', 'PF3D7_0903900')	184.2985148899364
('PF3D7_0217800', 'PF3D7_0407000')	184.2985148899364
('PF3D7_1453000', 'PF3D7_1462900')	184.2725031003012
('PF3D7_1001800', 'PF3D7_1311800')	183.92896622095697
('PF3D7_0813000', 'PF3D7_1311800')	183.8155558514431
('PF3D7_0813000', 'PF3D7_1408600')	183.8155558514431
('PF3D7_0601700', 'PF3D7_0712000')	183.80516886500635
('PF3D7_0613100', 'PF3D7_0903900')	183.7826302815148
('PF3D7_1037700', 'PF3D7_1354600')	183.77205484680985
('PF3D7_0727300', 'PF3D7_1466700')	183.7270281021756
('PF3D7_0301300', 'PF3D7_1001800')	183.72290388522464
('PF3D7_0317600', 'PF3D7_0517000')	183.71132865913037
('PF3D7_0407000', 'PF3D7_1003500')	183.70587290098675
('PF3D7_0800100', 'PF3D7_1480100')	183.61504936862647
('PF3D7_0310800', 'PF3D7_0916600')	183.51392932785924
('PF3D7_1441200', 'PF3D7_1450000')	183.3370956601553
('PF3D7_0827300', 'PF3D7_0922600')	183.14128704529725
('PF3D7_0407000', 'PF3D7_1460700')	183.14128704529725
('PF3D7_0724200', 'PF3D7_0922600')	183.02708673248392
('PF3D7_1331800', 'PF3D7_1332500')	182.95293512187956
('PF3D7_0317600', 'PF3D7_0813000')	182.92710440805172
('PF3D7_0727300', 'PF3D7_1302800')	182.8776529078404
('PF3D7_0520700', 'PF3D7_1466700')	182.75294328508912
('PF3D7_0520700', 'PF3D7_0528200')	182.75294328508912
('PF3D7_1027800', 'PF3D7_1426100')	182.6002687647965
('PF3D7_1308300', 'PF3D7_1426100')	182.6002687647965
('PF3D7_0217800', 'PF3D7_1426100')	182.6002687647965
('PF3D7_0520000', 'PF3D7_1308300')	182.6002687647965
('PF3D7_0307200', 'PF3D7_1027800')	182.6002687647965
('PF3D7_0307200', 'PF3D7_1323400')	182.6002687647965
('PF3D7_0419500', 'PF3D7_0613100')	182.41893723205047
('PF3D7_1402500', 'PF3D7_1434700')	182.40102302605212
('PF3D7_1450000', 'PF3D7_1466700')	182.3503162917195
('PF3D7_0712900', 'PF3D7_1100200')	182.34727823257865
('PF3D7_1302800', 'PF3D7_1355300')	182.1823183424268
('PF3D7_0528200', 'PF3D7_1419700')	182.12615920697849
('PF3D7_0316800', 'PF3D7_0526900')	182.0676806056528
('PF3D7_0316800', 'PF3D7_1308300')	182.0076267758469
('PF3D7_0316800', 'PF3D7_0520000')	182.0076267758469
('PF3D7_0307200', 'PF3D7_0316800')	182.0076267758469
('PF3D7_0307200', 'PF3D7_1402500')	182.0076267758469
('PF3D7_0520000', 'PF3D7_1402500')	182.0076267758469
('PF3D7_0307200', 'PF3D7_0317600')	181.9169543805896
('PF3D7_0317600', 'PF3D7_1323400')	181.9169543805896
('PF3D7_0317600', 'PF3D7_0528200')	181.9169543805896
('PF3D7_0317600', 'PF3D7_0922600')	181.9169543805896
('PF3D7_1242700', 'PF3D7_1323400')	181.9169543805896
('PF3D7_1242700', 'PF3D7_1426100')	181.9169543805896
('PF3D7_1242700', 'PF3D7_1466700')	181.9169543805896
('PF3D7_0823100', 'PF3D7_1242700')	181.9169543805896
('PF3D7_0823100', 'PF3D7_1103600')	181.9169543805896
('PF3D7_0823100', 'PF3D7_1426100')	181.9169543805896
('PF3D7_0528200', 'PF3D7_1426100')	181.9169543805896
('PF3D7_1426100', 'PF3D7_1466700')	181.9169543805896
('PF3D7_1103600', 'PF3D7_1426100')	181.9169543805896
('PF3D7_0528200', 'PF3D7_0922600')	181.9169543805896
('PF3D7_0217800', 'PF3D7_0922600')	181.9169543805896
('PF3D7_0312800', 'PF3D7_1466700')	181.9169543805896
('PF3D7_0307200', 'PF3D7_0312800')	181.9169543805896
('PF3D7_0307200', 'PF3D7_0903900')	181.9169543805896
('PF3D7_0221200', 'PF3D7_1200500')	181.88179917420112
('PF3D7_1315900', 'PF3D7_1453000')	181.8729565380704
('PF3D7_0819100', 'PF3D7_1103600')	181.84443635413064
('PF3D7_1001800', 'PF3D7_1317800')	181.73808053636216
('PF3D7_0823100', 'PF3D7_1234800')	181.6514237089968
('PF3D7_1142600', 'PF3D7_1455400')	181.60756609932795
('PF3D7_0217800', 'PF3D7_0727300')	181.5361424175808
('PF3D7_1001800', 'PF3D7_1142500')	181.4958050178168
('PF3D7_0520000', 'PF3D7_1408600')	181.44304092015736
('PF3D7_1027800', 'PF3D7_1408600')	181.44304092015736
('PF3D7_1426100', 'PF3D7_1468700')	181.44304092015736
('PF3D7_1027800', 'PF3D7_1338200')	181.44304092015736
('PF3D7_1027800', 'PF3D7_1468700')	181.44304092015736
('PF3D7_1338200', 'PF3D7_1468700')	181.44304092015736
('PF3D7_1308300', 'PF3D7_1468700')	181.4280325174268
('PF3D7_1402500', 'PF3D7_1468700')	181.4280325174268
('PF3D7_1431700', 'PF3D7_1473100')	181.42553073615852
('PF3D7_0528200', 'PF3D7_1003500')	181.32431239163992
('PF3D7_0307200', 'PF3D7_0524400')	181.32431239163992
('PF3D7_0217800', 'PF3D7_0613100')	181.19351460685067
('PF3D7_0306900', 'PF3D7_1455400')	180.90475746531044
('PF3D7_0520000', 'PF3D7_1234800')	180.8713739563016
('PF3D7_0712900', 'PF3D7_0800100')	180.76537670316665
('PF3D7_0823100', 'PF3D7_1408600')	180.7597265359504
('PF3D7_1242700', 'PF3D7_1408600')	180.7597265359504
('PF3D7_0922600', 'PF3D7_1408600')	180.7597265359504
('PF3D7_1421200', 'PF3D7_1460700')	180.7597265359504
('PF3D7_0316800', 'PF3D7_1460700')	180.7597265359504
('PF3D7_0528200', 'PF3D7_1468700')	180.74471813321983
('PF3D7_1003500', 'PF3D7_1468700')	180.74471813321983
('PF3D7_0401700', 'PF3D7_0936200')	180.70200894760143
('PF3D7_0813900', 'PF3D7_1468700')	180.69674770750223
('PF3D7_1421200', 'PF3D7_1473100')	180.67968413796007
('PF3D7_1338200', 'PF3D7_1426000')	180.56791556579665
('PF3D7_0520000', 'PF3D7_1426000')	180.56791556579665
('PF3D7_1308300', 'PF3D7_1331800')	180.56791556579665
('PF3D7_1331800', 'PF3D7_1338200')	180.56791556579665
('PF3D7_1323400', 'PF3D7_1331800')	180.56791556579665
('PF3D7_0312800', 'PF3D7_1464200')	180.5427933393237
('PF3D7_0528200', 'PF3D7_1453000')	180.5361298209901
('PF3D7_1354600', 'PF3D7_1419700')	180.30428860364688
('PF3D7_1027800', 'PF3D7_1441200')	180.28882145654532
('PF3D7_0310800', 'PF3D7_1462900')	180.2532944887888
('PF3D7_0109500', 'PF3D7_1019400')	180.23268419287905
('PF3D7_0936700', 'PF3D7_1100200')	180.187439972
('PF3D7_1331800', 'PF3D7_1468700')	179.98832130737654
('PF3D7_0936200', 'PF3D7_0936700')	179.95276434554236
('PF3D7_1323200', 'PF3D7_1450000')	179.80600834291755
('PF3D7_1308300', 'PF3D7_1365900')	179.8058662251916
('PF3D7_1234800', 'PF3D7_1348300')	179.67073818569358
('PF3D7_1103600', 'PF3D7_1453000')	179.64966734311577
('PF3D7_0217800', 'PF3D7_1431700')	179.57452090675864
('PF3D7_0823100', 'PF3D7_0916600')	179.57452090675864
('PF3D7_1311800', 'PF3D7_1466700')	179.57452090675864
('PF3D7_1311800', 'PF3D7_1355300')	179.57452090675864
('PF3D7_1027800', 'PF3D7_1419700')	179.57452090675864
('PF3D7_0916600', 'PF3D7_1355300')	179.57452090675864
('PF3D7_0407000', 'PF3D7_1355300')	179.57452090675864
('PF3D7_0407000', 'PF3D7_1213800')	179.57452090675864
('PF3D7_0421300', 'PF3D7_0712000')	179.54552751759252
('PF3D7_1450000', 'PF3D7_1475600')	179.52872597340257
('PF3D7_1355300', 'PF3D7_1450000')	179.52872597340257
('PF3D7_0936200', 'PF3D7_1480100')	179.505885396616
('PF3D7_0312800', 'PF3D7_0524100')	179.4168851527362
('PF3D7_1365900', 'PF3D7_1468700')	179.3220329884652
('PF3D7_0421300', 'PF3D7_1100200')	179.26526637752562
('PF3D7_1242700', 'PF3D7_1341200')	179.19415625175253
('PF3D7_0528200', 'PF3D7_1460700')	179.12255184098467
('PF3D7_1408000', 'PF3D7_1426100')	178.98187891780898
('PF3D7_1010600', 'PF3D7_1308300')	178.98187891780898
('PF3D7_0524400', 'PF3D7_1338200')	178.98187891780898
('PF3D7_1338200', 'PF3D7_1475600')	178.98187891780898
('PF3D7_1003500', 'PF3D7_1338200')	178.98187891780898
('PF3D7_1010600', 'PF3D7_1323400')	178.98187891780898
('PF3D7_0316800', 'PF3D7_1408000')	178.98187891780898
('PF3D7_1311000', 'PF3D7_1402500')	178.98187891780898
('PF3D7_1142600', 'PF3D7_1311000')	178.98187891780898
('PF3D7_0407000', 'PF3D7_1311000')	178.98187891780898
('PF3D7_0210100', 'PF3D7_0316800')	178.91940374731723
('PF3D7_0306900', 'PF3D7_1402500')	178.91940374731723
('PF3D7_1234800', 'PF3D7_1341300')	178.73621652081104
('PF3D7_0727300', 'PF3D7_1431700')	178.71455209926384
('PF3D7_0307200', 'PF3D7_1442300')	178.7027848085577
('PF3D7_0903900', 'PF3D7_1441200')	178.7027848085577
('PF3D7_1142500', 'PF3D7_1473100')	178.57482473644544
('PF3D7_0407300', 'PF3D7_1004000')	178.55438453683007
('PF3D7_1200900', 'PF3D7_1302800')	178.54051182129092
('PF3D7_0528200', 'PF3D7_0727300')	178.44040865186903
('PF3D7_1338200', 'PF3D7_1421200')	178.41729306211948
('PF3D7_1311800', 'PF3D7_1338200')	178.41729306211948
('PF3D7_0524400', 'PF3D7_1355300')	178.41729306211948
('PF3D7_0903900', 'PF3D7_1475600')	178.41729306211948
('PF3D7_0217800', 'PF3D7_1004000')	178.41729306211948
('PF3D7_0712000', 'PF3D7_1240900')	178.4110280584587
('PF3D7_0307200', 'PF3D7_0613100')	178.4052642504989
('PF3D7_0307200', 'PF3D7_0922500')	178.2350892972308
('PF3D7_0613100', 'PF3D7_1037700')	178.19089541474915
('PF3D7_1317800', 'PF3D7_1465900')	178.16170485773122
('PF3D7_1338200', 'PF3D7_1442300')	178.11014281960806
('PF3D7_1001800', 'PF3D7_1302800')	178.07172182798809
('PF3D7_0310800', 'PF3D7_1474500')	177.95504652721013
('PF3D7_0813000', 'PF3D7_1408000')	177.8552774001015
('PF3D7_1234800', 'PF3D7_1355300')	177.8456260982637
('PF3D7_0520700', 'PF3D7_1019400')	177.74046728217738
('PF3D7_1315900', 'PF3D7_1338200')	177.43493288608104
('PF3D7_0307200', 'PF3D7_0505900')	177.29456766969622
('PF3D7_0301300', 'PF3D7_0813000')	177.21948356740978
('PF3D7_0902200', 'PF3D7_1311800')	177.15618393035197
('PF3D7_0519700', 'PF3D7_1001900')	177.14969391942282
('PF3D7_1142600', 'PF3D7_1453000')	177.01086745462118
('PF3D7_0727300', 'PF3D7_1305400')	176.95319501532626
('PF3D7_1234800', 'PF3D7_1402500')	176.87304414130278
('PF3D7_1311800', 'PF3D7_1455400')	176.8517227779216
('PF3D7_1419700', 'PF3D7_1455400')	176.8517227779216
('PF3D7_0936600', 'PF3D7_0936700')	176.7599016205857
('PF3D7_0936600', 'PF3D7_1480100')	176.7599016205857
('PF3D7_1450000', 'PF3D7_1465900')	176.72386539420893
('PF3D7_1311800', 'PF3D7_1408000')	176.69047494508033
('PF3D7_1027800', 'PF3D7_1408000')	176.69047494508033
('PF3D7_0727300', 'PF3D7_1453000')	176.67395942697596
('PF3D7_1311000', 'PF3D7_1475600')	176.51435397826947
('PF3D7_0524000', 'PF3D7_1426000')	176.3174024522722
('PF3D7_0727300', 'PF3D7_1442300')	176.24952296727423
('PF3D7_0307200', 'PF3D7_0727300')	176.24952296727423
('PF3D7_0712900', 'PF3D7_0801000')	176.23824562220136
('PF3D7_0813000', 'PF3D7_1474500')	176.18894061955857
('PF3D7_0307100', 'PF3D7_0822300')	176.14697922766635
('PF3D7_1315900', 'PF3D7_1468700')	176.1336971835923
('PF3D7_0922600', 'PF3D7_1331800')	175.89365588927936
('PF3D7_1311000', 'PF3D7_1455400')	175.89365588927936
('PF3D7_0613100', 'PF3D7_1441200')	175.77478882863255
('PF3D7_1311000', 'PF3D7_1442300')	175.64261788006854
('PF3D7_0316800', 'PF3D7_1465900')	175.53217632104045
('PF3D7_1200900', 'PF3D7_1355300')	175.50437805082956
('PF3D7_0823100', 'PF3D7_0902200')	175.4763506501948
('PF3D7_0902200', 'PF3D7_1355300')	175.4763506501948
('PF3D7_0503800', 'PF3D7_1242700')	175.35890677283055
('PF3D7_0503800', 'PF3D7_0823100')	175.35890677283055
('PF3D7_0307200', 'PF3D7_0503800')	175.35890677283055
('PF3D7_0217800', 'PF3D7_0503800')	175.35890677283055
('PF3D7_0317600', 'PF3D7_1348300')	175.26198627353855
('PF3D7_0823100', 'PF3D7_1348300')	175.26198627353855
('PF3D7_0922600', 'PF3D7_1348300')	175.26198627353855
('PF3D7_0528200', 'PF3D7_1348300')	175.26198627353855
('PF3D7_0407000', 'PF3D7_1305400')	175.26198627353855
('PF3D7_0210100', 'PF3D7_1365900')	175.20936198560895
('PF3D7_1341300', 'PF3D7_1365900')	175.20936198560895
('PF3D7_0632700', 'PF3D7_1100200')	175.0401494301566
('PF3D7_0727300', 'PF3D7_1354600')	175.03368708178456
('PF3D7_0813000', 'PF3D7_1468700')	174.99813615354813
('PF3D7_0322900', 'PF3D7_1144000')	174.770676624954
('PF3D7_0712800', 'PF3D7_1029200')	174.75571323873046
('PF3D7_1016200', 'PF3D7_1019400')	174.6758536467337
('PF3D7_0936200', 'PF3D7_1200500')	174.6479002939622
('PF3D7_0217800', 'PF3D7_0524100')	174.58918854516378
('PF3D7_0221200', 'PF3D7_0601200')	174.56962922704125
('PF3D7_0916600', 'PF3D7_1200900')	174.54631116218732
('PF3D7_0902200', 'PF3D7_1466700')	174.51828376155257
('PF3D7_0902200', 'PF3D7_1475600')	174.51828376155257
('PF3D7_1142600', 'PF3D7_1200900')	174.3841978383821
('PF3D7_0520000', 'PF3D7_1351400')	174.38378027117466
('PF3D7_1441200', 'PF3D7_1463000')	174.37828172643952
('PF3D7_0109500', 'PF3D7_1305400')	174.3708446644638
('PF3D7_1019400', 'PF3D7_1453000')	174.18927713630424
('PF3D7_0727300', 'PF3D7_1450000')	174.14523563839322
('PF3D7_0902200', 'PF3D7_1426100')	174.13952393311456
('PF3D7_0520000', 'PF3D7_0526900')	173.8953076006597
('PF3D7_0401700', 'PF3D7_1200500')	173.80610420539722
('PF3D7_1119800', 'PF3D7_1142500')	173.5819062610193
('PF3D7_0306900', 'PF3D7_1126200')	173.53806861832192
('PF3D7_0727300', 'PF3D7_1019400')	173.4279326489573
('PF3D7_0520700', 'PF3D7_1302800')	173.4279326489573
('PF3D7_1311000', 'PF3D7_1311800')	173.42613094973987
('PF3D7_1311000', 'PF3D7_1355300')	173.42613094973987
('PF3D7_1311000', 'PF3D7_1419700')	173.42613094973987
('PF3D7_0407000', 'PF3D7_1200900')	173.42613094973987
('PF3D7_0712900', 'PF3D7_1480100')	173.3727722355213
('PF3D7_0312800', 'PF3D7_0405500')	173.34640122177154
('PF3D7_1348300', 'PF3D7_1364400')	173.32081608838368
('PF3D7_0401700', 'PF3D7_0712900')	173.0673762969955
('PF3D7_1315900', 'PF3D7_1450000')	173.042286650831
('PF3D7_0503800', 'PF3D7_1431700')	173.0164732989996
('PF3D7_1213800', 'PF3D7_1464200')	173.0164732989996
('PF3D7_0724200', 'PF3D7_1213800')	173.0164732989996
('PF3D7_0217800', 'PF3D7_0520700')	173.0164732989996
('PF3D7_0407000', 'PF3D7_1464200')	173.0164732989996
('PF3D7_0506200', 'PF3D7_1103600')	173.0164732989996
('PF3D7_0813000', 'PF3D7_1001900')	172.95872390881183
('PF3D7_0727300', 'PF3D7_1348300')	172.84635635100148
('PF3D7_0621800', 'PF3D7_0922500')	172.7969148993384
('PF3D7_1364400', 'PF3D7_1468700')	172.6563255403941
('PF3D7_0503800', 'PF3D7_1402500')	172.6361086439935
('PF3D7_0922500', 'PF3D7_1213800')	172.54610453942195
('PF3D7_1305400', 'PF3D7_1408600')	172.5391881447015
('PF3D7_0506200', 'PF3D7_1016200')	172.508361849632
('PF3D7_1340900', 'PF3D7_1365900')	172.4645247784018
('PF3D7_0307200', 'PF3D7_0916700')	172.44998532105197
('PF3D7_0317600', 'PF3D7_0519700')	172.42383131004996
('PF3D7_0519700', 'PF3D7_0528200')	172.42383131004996
('PF3D7_0506200', 'PF3D7_1338200')	172.42383131004996
('PF3D7_0200200', 'PF3D7_0632500')	172.38763767429907
('PF3D7_1016200', 'PF3D7_1310300')	172.2450461864088
('PF3D7_0727300', 'PF3D7_1364400')	171.98398937130344
('PF3D7_0519700', 'PF3D7_0903900')	171.85924545436046
('PF3D7_0422400', 'PF3D7_1242700')	171.67243846268912
('PF3D7_1004000', 'PF3D7_1305400')	171.58112125605928
('PF3D7_1010600', 'PF3D7_1348300')	171.58112125605928
('PF3D7_0316800', 'PF3D7_0807300')	171.5133866679956
('PF3D7_1305400', 'PF3D7_1450000')	171.32364532007628
('PF3D7_0922600', 'PF3D7_1234800')	171.17081761487262
('PF3D7_0210800', 'PF3D7_1466700')	171.09124179967176
('PF3D7_1119800', 'PF3D7_1450000')	171.01831826407584
('PF3D7_0800300', 'PF3D7_1029200')	170.96701142920946
('PF3D7_0727300', 'PF3D7_1441200')	170.83079718905614
('PF3D7_0422400', 'PF3D7_1027800')	170.81232753746838
('PF3D7_0307200', 'PF3D7_1119800')	170.7701812857577
('PF3D7_0419500', 'PF3D7_1037700')	170.70609817428203
('PF3D7_0902200', 'PF3D7_1341200')	170.6142615667456
('PF3D7_0310800', 'PF3D7_0419500')	170.61176572708035
('PF3D7_0727300', 'PF3D7_1142500')	170.57722664924418
('PF3D7_0506200', 'PF3D7_1466700')	170.54894835946013
('PF3D7_0506200', 'PF3D7_1315900')	170.54894835946013
('PF3D7_0307200', 'PF3D7_0506200')	170.54894835946013
('PF3D7_1200900', 'PF3D7_1464200')	170.3933457083498
('PF3D7_1119800', 'PF3D7_1140800')	170.3162691878007
('PF3D7_0316800', 'PF3D7_1119800')	170.2849194745393
('PF3D7_1354600', 'PF3D7_1425900')	170.2386492047841
('PF3D7_1019400', 'PF3D7_1450000')	170.2220707593947
('PF3D7_1317800', 'PF3D7_1450000')	170.2220707593947
('PF3D7_1003500', 'PF3D7_1364400')	170.14002405633144
('PF3D7_0520700', 'PF3D7_1450000')	169.8587159835081
('PF3D7_0905200', 'PF3D7_1475600')	169.78684634037788
('PF3D7_0621800', 'PF3D7_1419700')	169.65619467810336
('PF3D7_0902200', 'PF3D7_1468700')	169.65619467810336
('PF3D7_0621800', 'PF3D7_1323400')	169.56318071039286
('PF3D7_0621800', 'PF3D7_1142600')	169.56318071039286
('PF3D7_0407000', 'PF3D7_0902200')	169.50580775864083
('PF3D7_0425800', 'PF3D7_0601700')	169.49343053010958
('PF3D7_0519700', 'PF3D7_1419700')	169.33560828152034
('PF3D7_0407000', 'PF3D7_1354600')	169.33560828152034
('PF3D7_1213800', 'PF3D7_1354600')	169.33560828152034
('PF3D7_0517000', 'PF3D7_1004000')	169.3276045774361
('PF3D7_0516200', 'PF3D7_0524000')	169.29432555410145
('PF3D7_0301300', 'PF3D7_1355300')	169.0243188804223
('PF3D7_0301300', 'PF3D7_0823100')	169.0243188804223
('PF3D7_0823700', 'PF3D7_1308300')	168.9931069721607
('PF3D7_1200900', 'PF3D7_1354600')	168.94633044307054
('PF3D7_0307200', 'PF3D7_1001800')	168.90587678456092
('PF3D7_0727300', 'PF3D7_0916600')	168.70393866577953
('PF3D7_0727300', 'PF3D7_1103600')	168.70393866577953
('PF3D7_0524100', 'PF3D7_1213800')	168.63712890884062
('PF3D7_0520000', 'PF3D7_0919000')	168.40530520175452
('PF3D7_0919000', 'PF3D7_1338200')	168.40530520175452
('PF3D7_0317600', 'PF3D7_0419500')	168.37963501023884
('PF3D7_0419500', 'PF3D7_1019400')	168.36976966718348
('PF3D7_0827300', 'PF3D7_0902200')	168.16229380471296
('PF3D7_1027800', 'PF3D7_1351400')	168.06241930251375
('PF3D7_0210100', 'PF3D7_1140800')	167.9471510595113
('PF3D7_1140800', 'PF3D7_1348300')	167.9471510595113
('PF3D7_0503800', 'PF3D7_1140800')	167.9471510595113
('PF3D7_1302800', 'PF3D7_1309100')	167.86733223730894
('PF3D7_0800300', 'PF3D7_1200800')	167.8208263536412
('PF3D7_0210800', 'PF3D7_1001800')	167.5569350654102
('PF3D7_0317600', 'PF3D7_1354600')	167.50571375759358
('PF3D7_1462900', 'PF3D7_1475600')	167.353134643681
('PF3D7_0823700', 'PF3D7_1213800')	167.30418583120309
('PF3D7_0109500', 'PF3D7_1466700')	167.1637458442198
('PF3D7_0902200', 'PF3D7_0905200')	167.08714718076033
('PF3D7_0712800', 'PF3D7_1100200')	167.0695959172444
('PF3D7_0517000', 'PF3D7_1402500')	167.03290812077483
('PF3D7_0316800', 'PF3D7_0524000')	167.02839321471586
('PF3D7_1305400', 'PF3D7_1364400')	166.9715133683917
('PF3D7_1308300', 'PF3D7_1466700')	166.93104618006723
('PF3D7_1103600', 'PF3D7_1311800')	166.93104618006723
('PF3D7_1308300', 'PF3D7_1311800')	166.93104618006723
('PF3D7_0823100', 'PF3D7_1341300')	166.93104618006723
('PF3D7_1213800', 'PF3D7_1426100')	166.93104618006723
('PF3D7_1308300', 'PF3D7_1419700')	166.93104618006723
('PF3D7_0312800', 'PF3D7_1311800')	166.93104618006723
('PF3D7_0916600', 'PF3D7_1311800')	166.93104618006723
('PF3D7_0916600', 'PF3D7_1027800')	166.93104618006723
('PF3D7_1027800', 'PF3D7_1355300')	166.93104618006723
('PF3D7_1027800', 'PF3D7_1103600')	166.93104618006723
('PF3D7_0312800', 'PF3D7_1355300')	166.93104618006723
('PF3D7_0312800', 'PF3D7_1213800')	166.93104618006723
('PF3D7_1323400', 'PF3D7_1419700')	166.93104618006723
('PF3D7_1323400', 'PF3D7_1355300')	166.93104618006723
('PF3D7_0528200', 'PF3D7_1355300')	166.93104618006723
('PF3D7_1355300', 'PF3D7_1419700')	166.93104618006723
('PF3D7_1213800', 'PF3D7_1419700')	166.93104618006723
('PF3D7_1213800', 'PF3D7_1341300')	166.93104618006723
('PF3D7_1103600', 'PF3D7_1341300')	166.93104618006723
('PF3D7_0520000', 'PF3D7_0916600')	166.93104618006723
('PF3D7_0520000', 'PF3D7_1103600')	166.93104618006723
('PF3D7_0520000', 'PF3D7_1311800')	166.93104618006723
('PF3D7_0520000', 'PF3D7_1466700')	166.93104618006723
('PF3D7_0312800', 'PF3D7_0520000')	166.93104618006723
('PF3D7_0520000', 'PF3D7_1419700')	166.93104618006723
('PF3D7_0528700', 'PF3D7_1341200')	166.92342174844913
('PF3D7_0109500', 'PF3D7_1462900')	166.88782531633376
('PF3D7_0419500', 'PF3D7_1463000')	166.8826096199119
('PF3D7_1234800', 'PF3D7_1305400')	166.85828298165254
('PF3D7_0936200', 'PF3D7_1100200')	166.80731278789187
('PF3D7_0800300', 'PF3D7_0936000')	166.53288735559624
('PF3D7_0517000', 'PF3D7_1317800')	166.49111713332863
('PF3D7_0316800', 'PF3D7_1466700')	166.33840419111758
('PF3D7_0528200', 'PF3D7_1426000')	166.33840419111758
('PF3D7_0316800', 'PF3D7_1475600')	166.33840419111758
('PF3D7_1408000', 'PF3D7_1426000')	166.33840419111758
('PF3D7_1426000', 'PF3D7_1475600')	166.33840419111758
('PF3D7_1004000', 'PF3D7_1341300')	166.33840419111758
('PF3D7_1323400', 'PF3D7_1475600')	166.33840419111758
('PF3D7_1213800', 'PF3D7_1475600')	166.33840419111758
('PF3D7_1213800', 'PF3D7_1408000')	166.33840419111758
('PF3D7_0316800', 'PF3D7_1213800')	166.33840419111758
('PF3D7_1142600', 'PF3D7_1475600')	166.33840419111758
('PF3D7_0524400', 'PF3D7_1341300')	166.33840419111758
('PF3D7_1142600', 'PF3D7_1341300')	166.33840419111758
('PF3D7_0520000', 'PF3D7_0524400')	166.33840419111758
('PF3D7_1150400', 'PF3D7_1240900')	166.31666143570297
('PF3D7_0524100', 'PF3D7_0710600')	166.29181194950732
('PF3D7_0524100', 'PF3D7_1466700')	166.1219104445476
('PF3D7_1441200', 'PF3D7_1466700')	166.0593100818663
('PF3D7_1355300', 'PF3D7_1441200')	166.0593100818663
('PF3D7_0827300', 'PF3D7_1464200')	166.0290101852664
('PF3D7_0419500', 'PF3D7_0903900')	166.02567937333987
('PF3D7_1305400', 'PF3D7_1354600')	165.9811405369425
('PF3D7_0710600', 'PF3D7_1460700')	165.8816680289144
('PF3D7_0306900', 'PF3D7_1421200')	165.8816680289144
('PF3D7_0316800', 'PF3D7_1311800')	165.77381833542807
('PF3D7_0316800', 'PF3D7_0823100')	165.77381833542807
('PF3D7_0823100', 'PF3D7_1338200')	165.77381833542807
('PF3D7_1103600', 'PF3D7_1338200')	165.77381833542807
('PF3D7_0823100', 'PF3D7_1468700')	165.77381833542807
('PF3D7_1103600', 'PF3D7_1421200')	165.77381833542807
('PF3D7_1421200', 'PF3D7_1466700')	165.77381833542807
('PF3D7_1421200', 'PF3D7_1475600')	165.77381833542807
('PF3D7_0916600', 'PF3D7_1421200')	165.77381833542807
('PF3D7_0919000', 'PF3D7_1426100')	165.77381833542807
('PF3D7_0919000', 'PF3D7_1311800')	165.77381833542807
('PF3D7_0919000', 'PF3D7_1466700')	165.77381833542807
('PF3D7_0524400', 'PF3D7_1027800')	165.77381833542807
('PF3D7_1027800', 'PF3D7_1460700')	165.77381833542807
('PF3D7_1004000', 'PF3D7_1027800')	165.77381833542807
('PF3D7_1027800', 'PF3D7_1475600')	165.77381833542807
('PF3D7_0916600', 'PF3D7_1475600')	165.77381833542807
('PF3D7_1355300', 'PF3D7_1468700')	165.77381833542807
('PF3D7_0316800', 'PF3D7_1355300')	165.77381833542807
('PF3D7_1004000', 'PF3D7_1355300')	165.77381833542807
('PF3D7_0903900', 'PF3D7_1468700')	165.77381833542807
('PF3D7_0524400', 'PF3D7_1468700')	165.77381833542807
('PF3D7_0524400', 'PF3D7_0919000')	165.77381833542807
('PF3D7_1103600', 'PF3D7_1468700')	165.77381833542807
('PF3D7_0520000', 'PF3D7_1468700')	165.77381833542807
('PF3D7_1341300', 'PF3D7_1468700')	165.75880993269752
('PF3D7_1408000', 'PF3D7_1468700')	165.75880993269752
('PF3D7_1323400', 'PF3D7_1468700')	165.75880993269752
('PF3D7_1142600', 'PF3D7_1468700')	165.75880993269752
('PF3D7_1465900', 'PF3D7_1468700')	165.69662342592295
('PF3D7_0223500', 'PF3D7_0800100')	165.48521264837458
('PF3D7_0422400', 'PF3D7_0719700')	165.37145221347507
('PF3D7_0210800', 'PF3D7_0506200')	165.35830928488252
('PF3D7_0210800', 'PF3D7_1341300')	165.23376576236137
('PF3D7_0503800', 'PF3D7_0919000')	165.1606210978938
('PF3D7_0528200', 'PF3D7_0813000')	165.02307364830023
('PF3D7_0210800', 'PF3D7_1200900')	164.7970746621859
('PF3D7_0621800', 'PF3D7_1351400')	164.74910092495548
('PF3D7_0922600', 'PF3D7_1466700')	164.74016049547245
('PF3D7_0317600', 'PF3D7_1419700')	164.74016049547245
('PF3D7_0916600', 'PF3D7_1242700')	164.74016049547245
('PF3D7_0922600', 'PF3D7_1341300')	164.74016049547245
('PF3D7_0916600', 'PF3D7_1317800')	164.74016049547245
('PF3D7_1317800', 'PF3D7_1419700')	164.74016049547245
('PF3D7_1131600', 'PF3D7_1240900')	164.62009011744442
('PF3D7_1019400', 'PF3D7_1037700')	164.57933524678674
('PF3D7_1037700', 'PF3D7_1142500')	164.57933524678674
('PF3D7_0306300', 'PF3D7_1421200')	164.5724404856182
('PF3D7_0306300', 'PF3D7_1408000')	164.5724404856182
('PF3D7_0905200', 'PF3D7_1338200')	164.34783932503672
('PF3D7_0601200', 'PF3D7_0632500')	164.34650517198145
('PF3D7_0917700', 'PF3D7_1441200')	164.25533408301112
('PF3D7_1311800', 'PF3D7_1341200')	164.2082480512302
('PF3D7_0823100', 'PF3D7_1341200')	164.2082480512302
('PF3D7_1142600', 'PF3D7_1311800')	164.2082480512302
('PF3D7_1323400', 'PF3D7_1341200')	164.2082480512302
('PF3D7_0919000', 'PF3D7_1323400')	164.2082480512302
('PF3D7_1341200', 'PF3D7_1355300')	164.2082480512302
('PF3D7_1341200', 'PF3D7_1419700')	164.2082480512302
('PF3D7_1142600', 'PF3D7_1419700')	164.2082480512302
('PF3D7_1142600', 'PF3D7_1341200')	164.2082480512302
('PF3D7_0919000', 'PF3D7_1341200')	164.2082480512302
('PF3D7_1004000', 'PF3D7_1317800')	164.14751850652277
('PF3D7_1142600', 'PF3D7_1242700')	164.14751850652277
('PF3D7_1142600', 'PF3D7_1317800')	164.14751850652277
('PF3D7_1426000', 'PF3D7_1460700')	164.13664364046232
('PF3D7_1308300', 'PF3D7_1460700')	164.13664364046232
('PF3D7_1426000', 'PF3D7_1455400')	164.13664364046232
('PF3D7_0919000', 'PF3D7_1426000')	164.13664364046232
('PF3D7_0528200', 'PF3D7_1421200')	164.13664364046232
('PF3D7_1308300', 'PF3D7_1421200')	164.13664364046232
('PF3D7_1421200', 'PF3D7_1455400')	164.13664364046232
('PF3D7_0312800', 'PF3D7_1455400')	164.13664364046232
('PF3D7_1455400', 'PF3D7_1460700')	164.13664364046232
('PF3D7_0528200', 'PF3D7_1455400')	164.13664364046232
('PF3D7_1003500', 'PF3D7_1455400')	164.13664364046232
('PF3D7_0200200', 'PF3D7_1200500')	164.101554124346
('PF3D7_0312800', 'PF3D7_0710600')	164.05177350498764
('PF3D7_0916600', 'PF3D7_1142600')	164.04700021838892
('PF3D7_0801000', 'PF3D7_0936000')	164.0060258558385
('PF3D7_1442300', 'PF3D7_1466700')	163.86842439727153
('PF3D7_1419700', 'PF3D7_1442300')	163.86842439727153
('PF3D7_1341300', 'PF3D7_1442300')	163.86842439727153
('PF3D7_0719700', 'PF3D7_1465900')	163.81307561978116
('PF3D7_0632500', 'PF3D7_0713200')	163.6729967820335
('PF3D7_0922600', 'PF3D7_1338200')	163.5829326508333
('PF3D7_0210800', 'PF3D7_1338200')	163.51640449137855
('PF3D7_0903900', 'PF3D7_1126200')	163.4876721351965
('PF3D7_0419500', 'PF3D7_1441200')	163.29011533810308
('PF3D7_0419500', 'PF3D7_1302800')	163.29011533810308
('PF3D7_1408000', 'PF3D7_1442300')	163.27578240832185
('PF3D7_0710600', 'PF3D7_1003500')	163.25018116258795
('PF3D7_0306900', 'PF3D7_1466700')	163.25018116258795
('PF3D7_0306900', 'PF3D7_1338200')	163.25018116258795
('PF3D7_0306900', 'PF3D7_1426100')	163.25018116258795
('PF3D7_0306900', 'PF3D7_1311800')	163.25018116258795
('PF3D7_0306900', 'PF3D7_0823100')	163.25018116258795
('PF3D7_0306900', 'PF3D7_1103600')	163.25018116258795
('PF3D7_1419700', 'PF3D7_1426000')	163.25018116258795
('PF3D7_0710600', 'PF3D7_0823100')	163.25018116258795
('PF3D7_1419700', 'PF3D7_1421200')	163.25018116258795
('PF3D7_1003500', 'PF3D7_1311800')	163.25018116258795
('PF3D7_1341200', 'PF3D7_1466700')	163.25018116258795
('PF3D7_0710600', 'PF3D7_1466700')	163.25018116258795
('PF3D7_0306900', 'PF3D7_1027800')	163.25018116258795
('PF3D7_0710600', 'PF3D7_1027800')	163.25018116258795
('PF3D7_0306900', 'PF3D7_1323400')	163.25018116258795
('PF3D7_0710600', 'PF3D7_0916600')	163.25018116258795
('PF3D7_0916600', 'PF3D7_1003500')	163.25018116258795
('PF3D7_1419700', 'PF3D7_1460700')	163.25018116258795
('PF3D7_0710600', 'PF3D7_1355300')	163.25018116258795
('PF3D7_0710600', 'PF3D7_1455400')	163.25018116258795
('PF3D7_1213800', 'PF3D7_1455400')	163.25018116258795
('PF3D7_0528200', 'PF3D7_1341200')	163.25018116258795
('PF3D7_1408000', 'PF3D7_1419700')	163.25018116258795
('PF3D7_1003500', 'PF3D7_1419700')	163.25018116258795
('PF3D7_0306900', 'PF3D7_1003500')	163.25018116258795
('PF3D7_1003500', 'PF3D7_1103600')	163.25018116258795
('PF3D7_1103600', 'PF3D7_1455400')	163.25018116258795
('PF3D7_0306900', 'PF3D7_1468700')	163.25018116258795
('PF3D7_0306900', 'PF3D7_1142600')	163.25018116258795
('PF3D7_0520000', 'PF3D7_0710600')	163.25018116258795
('PF3D7_1142600', 'PF3D7_1441200')	163.175264120188
('PF3D7_1202000', 'PF3D7_1419700')	163.00448543863465
('PF3D7_0407000', 'PF3D7_1315900')	163.00448543863465
('PF3D7_0503800', 'PF3D7_1315900')	163.00448543863465
('PF3D7_1119800', 'PF3D7_1302800')	162.86893663836037
('PF3D7_0613100', 'PF3D7_1302800')	162.86893663836037
('PF3D7_0935600', 'PF3D7_0936000')	162.83259628001824
('PF3D7_1029200', 'PF3D7_1240400')	162.68788529800403
('PF3D7_1308300', 'PF3D7_1348300')	162.61851154684717
('PF3D7_1027800', 'PF3D7_1348300')	162.61851154684717
('PF3D7_0312800', 'PF3D7_1348300')	162.61851154684717
('PF3D7_0916600', 'PF3D7_1348300')	162.61851154684717
('PF3D7_1348300', 'PF3D7_1419700')	162.61851154684717
('PF3D7_0520000', 'PF3D7_1348300')	162.61851154684717
('PF3D7_0713200', 'PF3D7_0800300')	162.595415714508
('PF3D7_0221200', 'PF3D7_1200800')	162.54458003656245
('PF3D7_0710600', 'PF3D7_1441200')	162.37844506438702
('PF3D7_0306900', 'PF3D7_1441200')	162.37844506438702
('PF3D7_0921600', 'PF3D7_1119800')	162.30624023801914
('PF3D7_0301300', 'PF3D7_1142600')	162.2612572312063
('PF3D7_0936000', 'PF3D7_1200800')	162.19082884437452
('PF3D7_0936000', 'PF3D7_0936700')	162.19082884437452
('PF3D7_0407300', 'PF3D7_1103600')	162.15132888420428
('PF3D7_0407300', 'PF3D7_1460700')	162.15132888420428
('PF3D7_1242700', 'PF3D7_1332500')	161.95813327052184
('PF3D7_0210100', 'PF3D7_1466700')	161.9185701771555
('PF3D7_0317600', 'PF3D7_1311800')	161.9185701771555
('PF3D7_0210100', 'PF3D7_0823100')	161.9185701771555
('PF3D7_0210100', 'PF3D7_0922600')	161.9185701771555
('PF3D7_0922600', 'PF3D7_1311800')	161.9185701771555
('PF3D7_0922600', 'PF3D7_1308300')	161.9185701771555
('PF3D7_0317600', 'PF3D7_1355300')	161.9185701771555
('PF3D7_1242700', 'PF3D7_1355300')	161.9185701771555
('PF3D7_1213800', 'PF3D7_1242700')	161.9185701771555
('PF3D7_1103600', 'PF3D7_1431700')	161.9185701771555
('PF3D7_1419700', 'PF3D7_1431700')	161.9185701771555
('PF3D7_1308300', 'PF3D7_1431700')	161.9185701771555
('PF3D7_0407000', 'PF3D7_1426100')	161.9185701771555
('PF3D7_0922600', 'PF3D7_1213800')	161.9185701771555
('PF3D7_0407000', 'PF3D7_1308300')	161.9185701771555
('PF3D7_0217800', 'PF3D7_1027800')	161.9185701771555
('PF3D7_0407000', 'PF3D7_1027800')	161.9185701771555
('PF3D7_1317800', 'PF3D7_1355300')	161.9185701771555
('PF3D7_1213800', 'PF3D7_1317800')	161.9185701771555
('PF3D7_0407000', 'PF3D7_1341300')	161.9185701771555
('PF3D7_0210100', 'PF3D7_1419700')	161.9185701771555
('PF3D7_0407000', 'PF3D7_0520000')	161.9185701771555
('PF3D7_0712800', 'PF3D7_1200500')	161.90329020217118
('PF3D7_0519700', 'PF3D7_1202000')	161.8472575939955
('PF3D7_0401700', 'PF3D7_1476600')	161.7719952811985
('PF3D7_0210800', 'PF3D7_0823100')	161.64152154078872
('PF3D7_0713200', 'PF3D7_0801000')	161.41274020275847
('PF3D7_0922600', 'PF3D7_1144000')	161.3397476138641
('PF3D7_1331800', 'PF3D7_1466700')	161.32592818820584
('PF3D7_1308300', 'PF3D7_1311000')	161.32592818820584
('PF3D7_0312800', 'PF3D7_1311000')	161.32592818820584
('PF3D7_1311000', 'PF3D7_1338200')	161.32592818820584
('PF3D7_1213800', 'PF3D7_1402500')	161.32592818820584
('PF3D7_0407000', 'PF3D7_1331800')	161.32592818820584
('PF3D7_0316800', 'PF3D7_1311000')	161.32592818820584
('PF3D7_0316800', 'PF3D7_0407000')	161.32592818820584
('PF3D7_1311000', 'PF3D7_1317800')	161.32592818820584
('PF3D7_0307200', 'PF3D7_1311000')	161.32592818820584
('PF3D7_0407000', 'PF3D7_1402500')	161.32592818820584
('PF3D7_1003500', 'PF3D7_1311000')	161.32592818820584
('PF3D7_1004000', 'PF3D7_1311000')	161.32592818820584
('PF3D7_0407000', 'PF3D7_0524400')	161.32592818820584
('PF3D7_1010600', 'PF3D7_1311000')	161.32592818820584
('PF3D7_1434700', 'PF3D7_1466700')	161.31303188659197
('PF3D7_1408000', 'PF3D7_1434700')	161.31303188659197
('PF3D7_0813000', 'PF3D7_1450000')	161.31303188659197
('PF3D7_1003500', 'PF3D7_1434700')	161.31303188659197
('PF3D7_1309100', 'PF3D7_1341300')	161.22062257094444
('PF3D7_0524100', 'PF3D7_0827300')	161.10943444163587
('PF3D7_0922600', 'PF3D7_1426000')	161.05929547799315
('PF3D7_1242700', 'PF3D7_1309100')	161.05085624147068
('PF3D7_0310800', 'PF3D7_1340900')	161.04895535223412
('PF3D7_0210800', 'PF3D7_0524400')	161.04887955183904
('PF3D7_1213800', 'PF3D7_1442300')	161.04683407895456
('PF3D7_0922600', 'PF3D7_1441200')	161.04683407895456
('PF3D7_0407000', 'PF3D7_1441200')	161.04683407895456
('PF3D7_1317800', 'PF3D7_1468700')	160.76134233251634
('PF3D7_1408600', 'PF3D7_1468700')	160.76134233251634
('PF3D7_1355300', 'PF3D7_1408600')	160.76134233251634
('PF3D7_0407000', 'PF3D7_1408600')	160.76134233251634
('PF3D7_0827300', 'PF3D7_1408600')	160.76134233251634
('PF3D7_1431700', 'PF3D7_1475600')	160.76134233251634
('PF3D7_0827300', 'PF3D7_1431700')	160.76134233251634
('PF3D7_0827300', 'PF3D7_1421200')	160.76134233251634
('PF3D7_0922600', 'PF3D7_1468700')	160.76134233251634
('PF3D7_0827300', 'PF3D7_1027800')	160.76134233251634
('PF3D7_0312800', 'PF3D7_0827300')	160.76134233251634
('PF3D7_0307200', 'PF3D7_0827300')	160.76134233251634
('PF3D7_0217800', 'PF3D7_0827300')	160.76134233251634
('PF3D7_0827300', 'PF3D7_1475600')	160.76134233251634
('PF3D7_0827300', 'PF3D7_1004000')	160.76134233251634
('PF3D7_0316800', 'PF3D7_0827300')	160.76134233251634
('PF3D7_0217800', 'PF3D7_1475600')	160.76134233251634
('PF3D7_0217800', 'PF3D7_1468700')	160.76134233251634
('PF3D7_0100200', 'PF3D7_0421300')	160.74950273892804
('PF3D7_0221200', 'PF3D7_0712800')	160.7123849733536
('PF3D7_0221200', 'PF3D7_0800300')	160.7123849733536
('PF3D7_0422400', 'PF3D7_1341300')	160.68283836140668
('PF3D7_1140800', 'PF3D7_1450000')	160.55624428032374
('PF3D7_0813000', 'PF3D7_1140800')	160.55624428032374
('PF3D7_1202000', 'PF3D7_1323400')	160.3729985723082
('PF3D7_1202000', 'PF3D7_1311800')	160.3729985723082
('PF3D7_1202000', 'PF3D7_1466700')	160.3729985723082
('PF3D7_1202000', 'PF3D7_1464200')	160.3729985723082
('PF3D7_0823100', 'PF3D7_1315900')	160.3729985723082
('PF3D7_0520700', 'PF3D7_0823100')	160.3729985723082
('PF3D7_1315900', 'PF3D7_1426100')	160.3729985723082
('PF3D7_0724200', 'PF3D7_1426100')	160.3729985723082
('PF3D7_0520700', 'PF3D7_1426100')	160.3729985723082
('PF3D7_0503800', 'PF3D7_1311800')	160.3729985723082
('PF3D7_0724200', 'PF3D7_1311800')	160.3729985723082
('PF3D7_1315900', 'PF3D7_1466700')	160.3729985723082
('PF3D7_1027800', 'PF3D7_1315900')	160.3729985723082
('PF3D7_0724200', 'PF3D7_1027800')	160.3729985723082
('PF3D7_0312800', 'PF3D7_1315900')	160.3729985723082
('PF3D7_1315900', 'PF3D7_1323400')	160.3729985723082
('PF3D7_1323400', 'PF3D7_1464200')	160.3729985723082
('PF3D7_0503800', 'PF3D7_0916600')	160.3729985723082
('PF3D7_0916600', 'PF3D7_1464200')	160.3729985723082
('PF3D7_0916600', 'PF3D7_1315900')	160.3729985723082
('PF3D7_0520700', 'PF3D7_1355300')	160.3729985723082
('PF3D7_1213800', 'PF3D7_1315900')	160.3729985723082
('PF3D7_0724200', 'PF3D7_1464200')	160.3729985723082
('PF3D7_1103600', 'PF3D7_1464200')	160.3729985723082
('PF3D7_1315900', 'PF3D7_1341300')	160.3729985723082
('PF3D7_1315900', 'PF3D7_1419700')	160.3729985723082
('PF3D7_0503800', 'PF3D7_1419700')	160.3729985723082
('PF3D7_0520000', 'PF3D7_1315900')	160.3729985723082
('PF3D7_0520000', 'PF3D7_1464200')	160.3729985723082
('PF3D7_0315100', 'PF3D7_1234800')	160.08442430720226
('PF3D7_0210100', 'PF3D7_1468700')	160.06024341395351
('PF3D7_0936000', 'PF3D7_1480100')	159.98784101216629
('PF3D7_0727300', 'PF3D7_1016200')	159.86626154982125
('PF3D7_0520700', 'PF3D7_1037700')	159.84672812314312
('PF3D7_1037700', 'PF3D7_1323400')	159.78035658335855
('PF3D7_0724200', 'PF3D7_1475600')	159.78035658335855
('PF3D7_0724200', 'PF3D7_1003500')	159.78035658335855
('PF3D7_0316800', 'PF3D7_0724200')	159.78035658335855
('PF3D7_1142600', 'PF3D7_1464200')	159.78035658335855
('PF3D7_1142600', 'PF3D7_1315900')	159.78035658335855
('PF3D7_0524400', 'PF3D7_1315900')	159.78035658335855
('PF3D7_1037700', 'PF3D7_1315900')	159.78035658335855
('PF3D7_1037700', 'PF3D7_1475600')	159.78035658335855
('PF3D7_0310800', 'PF3D7_1016200')	159.6872063551466
('PF3D7_0613100', 'PF3D7_0730200')	159.68672245191215
('PF3D7_0312800', 'PF3D7_0730200')	159.68672245191215
('PF3D7_0730200', 'PF3D7_0903900')	159.68672245191215
('PF3D7_1364400', 'PF3D7_1475600')	159.64045339128964
('PF3D7_0106100', 'PF3D7_0613100')	159.57555134376153
('PF3D7_0306300', 'PF3D7_1402500')	159.55996448270645
('PF3D7_1365900', 'PF3D7_1466700')	159.54013940087967
('PF3D7_0823100', 'PF3D7_1365900')	159.54013940087967
('PF3D7_1365900', 'PF3D7_1426100')	159.54013940087967
('PF3D7_1027800', 'PF3D7_1365900')	159.54013940087967
('PF3D7_0819100', 'PF3D7_1466700')	159.46449164134972
('PF3D7_0819100', 'PF3D7_1317800')	159.46449164134972
('PF3D7_0109500', 'PF3D7_1453000')	159.4532952927615
('PF3D7_1331800', 'PF3D7_1453000')	159.4532952927615
('PF3D7_1338200', 'PF3D7_1351400')	159.40835757884858
('PF3D7_0730200', 'PF3D7_1140800')	159.31196708075268
('PF3D7_0801000', 'PF3D7_1029200')	159.28552411121703
('PF3D7_0516200', 'PF3D7_1010600')	159.22736757361676
('PF3D7_0724200', 'PF3D7_1421200')	159.21577072766905
('PF3D7_0503800', 'PF3D7_1338200')	159.21577072766905
('PF3D7_1460700', 'PF3D7_1464200')	159.21577072766905
('PF3D7_0520700', 'PF3D7_0524400')	159.21577072766905
('PF3D7_0520700', 'PF3D7_1475600')	159.21577072766905
('PF3D7_0503800', 'PF3D7_1475600')	159.21577072766905
('PF3D7_1142600', 'PF3D7_1408600')	159.19577204831845
('PF3D7_1408600', 'PF3D7_1455400')	159.19577204831845
('PF3D7_1341200', 'PF3D7_1431700')	159.19577204831845
('PF3D7_1200900', 'PF3D7_1311800')	159.19577204831845
('PF3D7_1027800', 'PF3D7_1200900')	159.19577204831845
('PF3D7_1317800', 'PF3D7_1455400')	159.19577204831845
('PF3D7_0919000', 'PF3D7_1402500')	159.19577204831845
('PF3D7_0919000', 'PF3D7_1200900')	159.19577204831845
('PF3D7_1010600', 'PF3D7_1311800')	159.19577204831845
('PF3D7_1010600', 'PF3D7_1419700')	159.19577204831845
('PF3D7_0223500', 'PF3D7_0712900')	159.1715125799039
('PF3D7_0306900', 'PF3D7_0422400')	159.13025245593553
('PF3D7_1408000', 'PF3D7_1408600')	159.12416763755058
('PF3D7_1331800', 'PF3D7_1455400')	159.12416763755058
('PF3D7_0919000', 'PF3D7_1331800')	159.12416763755058
('PF3D7_1010600', 'PF3D7_1460700')	159.12416763755058
('PF3D7_1010600', 'PF3D7_1365900')	159.12416763755058
('PF3D7_1010600', 'PF3D7_1421200')	159.12416763755058
('PF3D7_0217800', 'PF3D7_0530000')	159.107723705717
('PF3D7_0506200', 'PF3D7_1455400')	159.01543513160848
('PF3D7_1348300', 'PF3D7_1421200')	158.93764652936787
('PF3D7_0316800', 'PF3D7_1348300')	158.93764652936787
('PF3D7_1003500', 'PF3D7_1348300')	158.93764652936787
('PF3D7_1004000', 'PF3D7_1348300')	158.93764652936787
('PF3D7_1341200', 'PF3D7_1348300')	158.93764652936787
('PF3D7_0520000', 'PF3D7_1332500')	158.90366827089613
('PF3D7_0800100', 'PF3D7_1035200')	158.73812997308374
('PF3D7_1311000', 'PF3D7_1354600')	158.64328392897704
('PF3D7_1140800', 'PF3D7_1463000')	158.4891426909047
('PF3D7_1019400', 'PF3D7_1463000')	158.48322816794249
('PF3D7_0200200', 'PF3D7_1100200')	158.4547918652021
('PF3D7_1001900', 'PF3D7_1421200')	158.35362767129828
('PF3D7_1001900', 'PF3D7_1455400')	158.35362767129828
('PF3D7_1001900', 'PF3D7_1341300')	158.35362767129828
('PF3D7_1001900', 'PF3D7_1103600')	158.3469404344507
('PF3D7_0524400', 'PF3D7_0715000')	158.2919139626569
('PF3D7_0916700', 'PF3D7_1311800')	158.23907958655687
('PF3D7_0916700', 'PF3D7_1475600')	158.23907958655687
('PF3D7_0916700', 'PF3D7_1200900')	158.23907958655687
('PF3D7_0306900', 'PF3D7_1331800')	158.2377051596762
('PF3D7_1003500', 'PF3D7_1431700')	158.2377051596762
('PF3D7_0306900', 'PF3D7_1431700')	158.2377051596762
('PF3D7_1426000', 'PF3D7_1431700')	158.2377051596762
('PF3D7_1200900', 'PF3D7_1421200')	158.2377051596762
('PF3D7_0922600', 'PF3D7_1311000')	158.2377051596762
('PF3D7_0710600', 'PF3D7_0922600')	158.2377051596762
('PF3D7_1200900', 'PF3D7_1466700')	158.2377051596762
('PF3D7_1027800', 'PF3D7_1311000')	158.2377051596762
('PF3D7_0916600', 'PF3D7_1402500')	158.2377051596762
('PF3D7_0916600', 'PF3D7_1311000')	158.2377051596762
('PF3D7_1200900', 'PF3D7_1460700')	158.2377051596762
('PF3D7_0710600', 'PF3D7_1402500')	158.2377051596762
('PF3D7_0710600', 'PF3D7_1200900')	158.2377051596762
('PF3D7_0528200', 'PF3D7_0827300')	158.2377051596762
('PF3D7_0528200', 'PF3D7_1200900')	158.2377051596762
('PF3D7_1331800', 'PF3D7_1419700')	158.2377051596762
('PF3D7_0827300', 'PF3D7_1419700')	158.2377051596762
('PF3D7_0306900', 'PF3D7_0827300')	158.2377051596762
('PF3D7_0827300', 'PF3D7_1408000')	158.2377051596762
('PF3D7_1200900', 'PF3D7_1408000')	158.2377051596762
('PF3D7_0307200', 'PF3D7_1200900')	158.2377051596762
('PF3D7_1200900', 'PF3D7_1475600')	158.2377051596762
('PF3D7_0306900', 'PF3D7_1311000')	158.2377051596762
('PF3D7_0217800', 'PF3D7_1341200')	158.2377051596762
('PF3D7_0217800', 'PF3D7_1455400')	158.2377051596762
('PF3D7_0407000', 'PF3D7_1341200')	158.2377051596762
('PF3D7_0210100', 'PF3D7_1010600')	158.2377051596762
('PF3D7_0210100', 'PF3D7_1142600')	158.2377051596762
('PF3D7_0210100', 'PF3D7_1004000')	158.2377051596762
('PF3D7_0210100', 'PF3D7_0827300')	158.2377051596762
('PF3D7_0601200', 'PF3D7_1131600')	158.21720354883962
('PF3D7_1029200', 'PF3D7_1200800')	158.2079430436915
('PF3D7_0217800', 'PF3D7_1315900')	158.18211288771343
('PF3D7_1309300', 'PF3D7_1474500')	158.1357555387601
('PF3D7_1305400', 'PF3D7_1473100')	157.93516319914633
('PF3D7_1355300', 'PF3D7_1473100')	157.93516319914633
('PF3D7_1001900', 'PF3D7_1460700')	157.92884789435502
('PF3D7_0210800', 'PF3D7_1355300')	157.92836604999266
('PF3D7_0401700', 'PF3D7_0532600')	157.92762748001547
('PF3D7_0526900', 'PF3D7_0807300')	157.87603267116987
('PF3D7_0813000', 'PF3D7_0916700')	157.8746023216848
('PF3D7_0315100', 'PF3D7_1003500')	157.71721795115482
('PF3D7_0506200', 'PF3D7_0827300')	157.6786084145282
('PF3D7_0310800', 'PF3D7_1453000')	157.64944808572227
('PF3D7_1242700', 'PF3D7_1348300')	157.6060355439354
('PF3D7_1348300', 'PF3D7_1431700')	157.6060355439354
('PF3D7_1305400', 'PF3D7_1426100')	157.6060355439354
('PF3D7_1305400', 'PF3D7_1311800')	157.6060355439354
('PF3D7_1213800', 'PF3D7_1305400')	157.6060355439354
('PF3D7_1305400', 'PF3D7_1341300')	157.6060355439354
('PF3D7_1305400', 'PF3D7_1419700')	157.6060355439354
('PF3D7_1317800', 'PF3D7_1348300')	157.6060355439354
('PF3D7_0210100', 'PF3D7_1348300')	157.6060355439354
('PF3D7_0520000', 'PF3D7_1305400')	157.6060355439354
('PF3D7_1004000', 'PF3D7_1425900')	157.5965489049734
('PF3D7_1142500', 'PF3D7_1242700')	157.58947089876375
('PF3D7_1037700', 'PF3D7_1242700')	157.58947089876375
('PF3D7_1142500', 'PF3D7_1466700')	157.58947089876375
('PF3D7_1142500', 'PF3D7_1341300')	157.58947089876375
[truncated: 998,000+ more rows]
