# Supplementary material for: Enhancing Gene Co-Expression Network Inference for the Malaria Parasite Plasmodium falciparum
Source: Genes (Basel). 2024 May 25;15(6):685. doi: 10.3390/genes15060685 (PMC11202799; doi:10.3390/genes15060685)
Supplement: Supplementary file 1 [file genes-15-00685-s001.zip › Additional Files/Additional File S4 - GSE19468_blasted.csv]

GENE_ID	GSM484919	GSM484920	GSM484921	GSM484922	GSM484923	GSM484924	GSM484925	GSM484926	GSM484927	GSM484928	GSM484929	GSM484930	GSM484931	GSM484932	GSM484933	GSM484934	GSM484935	GSM484936	GSM484937	GSM484938	GSM484939	GSM484940	GSM484941	GSM484942	GSM484943	GSM484944	GSM484945	GSM484946	GSM484947	GSM484948	GSM484949	GSM484950	GSM484951	GSM484952	GSM484953	GSM484954	GSM484955	GSM484956	GSM484957	GSM484958	GSM484959	GSM484960	GSM484961	GSM484962	GSM484963	GSM484964	GSM484965	GSM484966	GSM484967
mal_mito_3:mRNA	-0.450833333333333	-0.271666666666667	-0.272	0.659	-0.536666666666667	-0.223166666666667	-0.187333333333333	-0.198666666666667	-0.231	0.3195	0.153166666666667	0.2994	-0.249166666666667	0.487666666666667	-0.0385	0.536333333333333	0.0276666666666667	0.187833333333333	0.0158333333333333	-0.929333333333333	-0.908166666666667	-0.720166666666667	-0.461833333333333	-0.836333333333333	-0.467833333333333	-0.571833333333333	-0.656	-0.085	-0.4522	-0.5185	-0.8025	-0.4086	-0.587166666666667	-0.722166666666667	-0.7955	-0.234666666666667	0.152666666666667	0.374833333333333	0.544166666666667	0.5182	-0.0822	-0.00816666666666667	-0.7625	0.138833333333333	0.542	0.864166666666667	0.742166666666667	0.757	0.3705
PF3D7_0100100	-3.284	-3.02325	-3.564	-2.8955	-3.982	-3.19075	-2.922	-2.209	-2.35633333333333	-4.1	-3.87666666666667	-4.321	-3.44125	-4.058	-2.7995	-3.473	-3.3285	-3.51233333333333	-2.80733333333333	-0.634	-0.16325	-2.594	-2.25275	-2.228	-3.018	-2.445	-2.87666666666667	-2.17325	-1.8685	-1.9725	-2.1255	-2.6915	-1.833	-2.92925	-0.366	-3.5005	-3.643	-2.9135	NA	-3.447	-2.943	-2.473	-3.321	-2.33333333333333	-1.862	-1.889	-2.38075	-2.43333333333333	-2.53833333333333
PF3D7_0100200	-2.943	-2.321	-2.643	-1.785	-2.836	-2.736	-2.321	-2.395	-3.184	-3.058	-3.184	-3.184	-3.184	-3.321	-3.184	-3.058	-3.321	-3.321	-2.836	-0.713	-0.377	-2.836	-2.943	-3.058	-2.473	-2.836	-3.836	-2.643	-2.836	NA	-2.184	NA	-2.251	-2.321	-0.81	-3.184	-3.836	-3.643	-4.321	NA	-3.184	-3.058	-3.321	-3.643	-3.473	-2.943	-2.736	NA	-3.643
PF3D7_0100300	-3.643	-3.632	-3.8505	-3.3505	-4.058	-3.897	-3.7655	-2.708	-3.0435	-3.019	-3.286	-3.286	-3.286	-3.336	-3.089	-3.019	-3.2395	-3.2395	-3.1045	-3.397	-3.643	-3.643	-3.632	-3.8505	-4.643	-4.8505	-3.632	-2.7525	-2.7895	-3.397	-3.558	-3.621	-3.7525	-3.897	-3.558	-5.8505	-5.8505	-5.058	NA	-5.643	-5.143	-4.982	-4.8505	-5.643	-6.143	-6.643	-6.143	-6.143	-5.8505
PF3D7_0102000	-2.321	-0.888	-2.943	-1.321	-3.473	NA	-1.514	0.15	NA	-2.321	NA	-1.836	-2.395	-1.736	-0.862	-1.058	-1.152	-2.836	-1.395	-1.643	-0.12	-1.785	-1.943	-2	-1.643	-1.689	-2.395	-0.514	-1.643	-2.321	-2.321	-2.058	-2.12	-3.321	-1.089	NA	NA	NA	NA	-2.321	-2.836	-2.836	-2.184	-2	-1.785	-2.058	-3.643	-1.689	-1.888
PF3D7_0102200	-4.0785	-3.7395	-3.8505	-3.397	-0.8775	-0.2735	0.9775	-3.0785	-3.3505	-3.1895	-3.1045	-0.5355	0.059	1.0255	-3.6895	-3.4135	-3.51	-3.0785	-0.7495	0.3215	0.653	-4.0785	-3.8505	-3.947	-3.2395	-1.0775	-0.1915	0.84	-3.2265	-3.836	-3.7395	-3.473	-3.643	-3.473	-2.1255	-6.143	-6.143	-5.143	-2.029	-0.5095	0.664	1.0725	1.0935	-5.643	-5.643	-4.643	-1.625	0.3725	0.7805
PF3D7_0102300	2.704	NA	2.277	2.257	1.618	1.304	1.157	NA	1.389	NA	NA	NA	NA	NA	1.454	1.584	1.575	1.48	1.7	0.79	0.422	2.09	2.063	2.217	2.15	1.819	0.757	0.659	1.438	2.25	2.021	1.851	1.292	0.963	0.575	2.01	2.14	1.899	1.485	1.356	1.411	0.782	0.545	1.4	1.899	1.769	0.948	0.855	0.992
PF3D7_0102400	1.021	0.695	1.599	1.176	1.327	-0.268	-0.268	1.395	0.687	0.15	0.669	-0.761	0.823	0.389	1.049	0.704	1.104	0.918	-0.12	0.124	NA	0.367	0.495	0.722	0.831	0.298	1.475	0.722	-0.377	-1.089	-0.473	-0.535	NA	0.238	0.275	0.678	1.104	1.042	1.416	0.799	0.722	0.847	0.263	1.361	1.333	1.321	1.51	1.422	0.956
PF3D7_0102500	-3.60866666666667	-3.28533333333333	-2.89066666666667	-1.08933333333333	0.305333333333333	0.392666666666667	1.09633333333333	-2.982	-3.136	-2.478	-1.421	-0.2135	0.5795	0.551	-3.24333333333333	-2.5655	-2.705	-1.289	0.249333333333333	0.669333333333333	0.696333333333333	-3.40133333333333	-3.395	-2.871	-1.18666666666667	0.306666666666667	0.471666666666667	0.743666666666667	-2.65066666666667	-2.76166666666667	-2.93333333333333	-2.59133333333333	-1.74	-0.301666666666667	0.103666666666667	-5.448	-4.8505	-2.88133333333333	-0.992333333333333	-0.566666666666667	-0.525333333333333	0.397666666666667	-0.007	-5.643	-4.643	-2.52833333333333	-0.460666666666667	0.291666666666667	-0.240666666666667
PF3D7_0102600	-2.5145	-2.293	-2.251	-1.517	-2.37	-2.018	-2.1975	-2.632	-3.01	-2.338	-2.7495	-2.621	-2.8505	-2.5315	-2.5995	-2.482	-2.6045	-2.7495	-2.428	-1.004	-1.3925	-2.2575	-2.2895	-2.5995	-2.8395	-2.5785	-2.736	-2.1255	-1.4845	-1.285	-1.505	-1.585	-1.4845	-1.6505	-1.643	-2.629	-2.358	-2.7655	-2.8285	-3.166	-3.053	-2.6805	-1.888	-2.3395	-2.166	-2.2125	-1.943	-2.293	-1.6095
PF3D7_0102700	-2.836	-2.943	-2.321	-1.643	-0.836	-0.666	0.263	-2.251	-2.556	-2.184	-1.599	-0.836	-0.089	0.275	-2.836	-2.556	-2.184	-1.514	-0.713	-0.234	0.084	-3.058	-2.736	-2.321	-1.358	-1	-0.454	0.189	-3.473	-2.643	-2.395	-2	-1.473	-1.251	-0.971	-2.12	-2	-1.785	-0.915	0.411	1.226	1.739	1.875	-2.556	-2.251	-2	-0.785	0.15	0.855
PF3D7_0102800	-0.2865	-0.1745	-0.3875	-0.371	0.15	-0.5905	-0.4605	0.6435	0.659	-0.1255	0.09	-0.834	0.321	-0.6275	0.3285	0.2685	0.028	0.205	-0.2025	0.285	-0.785	-0.3545	0.214	-0.384	-0.973	-0.636	0.102	-0.2885	-0.3285	-0.978	-0.8285	-0.9625	-0.696	-1.001	0.124	1.284	0.941	0.6365	0.746	0.655	0.739	-0.00700000000000001	0.225	1.004	0.799	0.8065	0.2725	0.359	0.22
PF3D7_0102900	1.549	1.61	1.1595	0.8475	0.503	0.2265	0.169	0.815	0.8685	0.765	0.189	0.263	-0.136	-0.434	1.107	1.1695	0.7475	0.658	0.66	0.3595	0.2205	1.172	1.094	0.729	0.869	0.6135	0.0665	0.0835	1.047	1.1	0.786	0.746	0.661	0.2895	0.565	0.461	0.3185	-0.015	-0.25	-0.371	-0.615	-0.7445	-0.57	0.5245	0.2795	0.0345	-0.4695	-0.662	-0.5745
PF3D7_0103100	-0.119333333333333	0.0173333333333333	0.338333333333333	0.397666666666667	0.321	0.121666666666667	0.274666666666667	0.0213333333333333	0.00933333333333333	0.327	0.345	0.13	0.206	-0.1755	0.164333333333333	0.199666666666667	0.359333333333333	0.337666666666667	0.334333333333333	-0.167333333333333	-0.510333333333333	0.012	0.201666666666667	0.186666666666667	-0.306666666666667	0.140666666666667	0.470333333333333	0.307666666666667	0.116	0.0573333333333333	0.261666666666667	0.249333333333333	0.334	0.341666666666667	0.266	-0.178666666666667	0.121666666666667	0.262666666666667	0.512	0.169333333333333	0.0646666666666667	-0.155666666666667	-0.623333333333333	0.289333333333333	0.164666666666667	0.452666666666667	0.607666666666667	0.499	0.377
PF3D7_0103200	1.006	1.034	1.028	0.529	0.577	0.258	-0.0335	1.02	1.2045	0.268	0.3725	-0.597	0.442	-0.234	0.7675	0.8685	0.645	0.468	-0.0755	0.054	-0.15	0.766	1.026	0.6365	0.5985	0.28	-0.217	-0.234	-0.1405	-0.34	0.1775	-0.14	-0.2685	-0.339	-0.6255	1.1155	0.93	0.7735	0.1885	0.2195	0.104	-0.4075	-0.231	0.6285	0.673	0.474	0.1275	-0.152	-0.108
PF3D7_0103300	-0.042	-0.243	-0.3225	-0.1745	0.026	0.1005	0.1205	-0.089	-0.104	0.3665	0.254	0.648	0.3225	0.745	0.4925	0.303	0.154	0.2445	0.6635	-0.029	0.1665	0.0065	-0.0805	-0.136	-0.0805	0.269	0.657	0.695	0.4415	0.47	0.223	0.2355	0.1045	0.2755	0.385	0.203	0.137	0.114	0.055	0	0.0805	0.249	0.2845	0.00699999999999999	-0.1675	-0.0975	-0.203	0.1015	0.0635
PF3D7_0103400	-0.269	-0.38	-0.720666666666667	-0.813333333333333	-0.184333333333333	0.0203333333333334	0.142333333333333	-0.253	-0.348	-0.602	-0.579333333333333	-0.363666666666667	0.0846666666666667	-0.106333333333333	-0.111666666666667	-0.486	-0.460666666666667	-0.496333333333333	-0.413	-0.0606666666666667	-0.0776666666666667	-0.535	-0.253333333333333	-0.203	-0.800333333333333	-0.125	0.146333333333333	0.0296666666666667	0.394333333333333	0.247666666666667	0.025	-0.0806666666666666	-0.00666666666666665	0.126333333333333	-0.138333333333333	0.210666666666667	0.207	0.0686666666666667	0.315666666666667	0.372	0.452333333333333	0.784666666666667	0.479333333333333	0.0686666666666667	0.129	0.082	0.165333333333333	0.510666666666667	0.253666666666667
PF3D7_0103500	0.903666666666667	0.513666666666667	0.284	0.458	-0.387333333333333	0.00199999999999999	0.0915	0.739	0.593666666666667	0.366	0.441	0.6185	0.378	0.7315	1.212	1.261	0.829333333333333	0.327333333333333	0.897	-0.00800000000000001	-0.298	1.141	0.293666666666667	0.368333333333333	0.0426666666666667	-0.262666666666667	0.583	0.889666666666667	-0.600666666666667	-0.874333333333333	-0.397666666666667	-0.534666666666667	-0.5565	-0.529333333333333	0.157333333333333	0.013	0.158333333333333	-0.39	-0.299666666666667	-0.5815	-0.378333333333333	-0.282333333333333	-0.212333333333333	0.733	0.629666666666667	0.485666666666667	0.404	0.149666666666667	-0.327666666666667
PF3D7_0103600	1.12366666666667	0.034	0.274333333333333	0.422333333333333	0.287333333333333	0.187	0.393666666666667	0.853333333333333	0.796666666666667	0.226333333333333	0.238	0.103666666666667	0.088	-0.317	1.1235	0.918	0.526333333333333	0.345	0.619	-0.232333333333333	-0.566	1.28033333333333	0.1825	0.578666666666667	0.153666666666667	-0.150666666666667	0.139	-0.145666666666667	0.332	0.875666666666667	0.821333333333333	0.453666666666667	0.381666666666667	0.355	0.381333333333333	1.33266666666667	0.697333333333333	0.624	0.379333333333333	0.53	0.334	0.0133333333333333	0.0143333333333333	0.744333333333333	0.621	0.544333333333333	-0.0866666666666667	0.185333333333333	-0.000666666666666677
PF3D7_0103700	-0.307	-0.2915	-0.786	-0.8765	-0.7525	-0.8765	-1.1805	0.197	0.014	-0.9135	-0.4945	-1.288	-0.3365	-0.732	-0.074	-0.046	-0.3045	-0.486	-0.8045	-0.8655	-1.047	-0.133	-0.3095	-0.496	-0.9645	-1.239	-0.6465	-0.979	-0.5695	-1.2485	-0.994	-1.4025	-1.338	-1.508	-0.947	1.186	0.8965	0.9165	0.622	0.659	0.5965	0.555	0.714	0.704	0.589	0.4645	-0.0375	0.201	0.2795
PF3D7_0103800	0.2945	-0.066	-0.103	0.4385	-0.071	0.079	0.481	0.459	0.3095	0.608	0.5695	0.7115	1.0595	1.0435	0.3385	0.4585	0.464	0.411	0.7995	-0.032	0.0905	-0.022	-0.3055	0.099	0.1105	0.634	1.061	1.074	-0.4	-0.2795	-0.0025	0.2165	0.562	0.37	0.869	1.564	1.4715	1.831	1.7235	2.316	2.268	2.005	1.5845	1.1595	1.263	1.2795	1.324	1.567	1.7115
PF3D7_0103900	1.6835	1.7555	1.6155	0.516	0.707	0.517	-0.0205	0.5895	0.6485	0.1615	-0.1685	-0.634	-0.4025	-0.9135	0.228	0.114	-0.168	-0.1935	-0.2815	0.4065	0.2355	0.8135	1.3485	1.3205	1.1475	0.7965	-0.4625	-0.7775	1.5385	1.3425	0.991	0.8225	0.8345	0.721	0.725	1.4085	1.0555	0.9805	0.6795	0.49	0.5225	-0.00700000000000001	-0.06	0.9315	1.0615	0.7315	0.368	0.2805	0.103
PF3D7_0104100	0.6585	0.847	1.084	1.1215	0.997	1.504	1.761	0.8555	0.613	1.362	1.61	1.9	1.503	1.7355	0.776	1.0245	1.388	1.3935	1.65	1.773	1.3555	0.8785	1.1305	1.5065	1.6885	1.748	1.327	1.796	-0.136	0.038	0.9915	1.074	1.1155	0.948	0.4365	1.184	1.42	1.897	1.7605	2.2015	1.729	1.9185	1.74	0.966	1.253	1.4265	1.4255	1.837	1.3925
PF3D7_0104200	-1.0355	-1.2635	-0.515	-0.234	1.275	1.0605	1.8005	-1.618	-2.321	-0.1285	0.4405	1.9395	0.9125	1.9615	-1.135	-1.1195	-0.3925	0.316	1.548	1.3165	1.2215	-1.0735	-1.019	-0.5945	0.429	1.0585	0.8905	1.4285	-1.2045	-1.0695	-0.9895	-0.407	0.409	0.652	0.0375	0.441	0.082	0.2925	0.354	0.7115	0.5355	1.079	0.9375	-0.153	-0.046	-0.057	0.4575	0.879	0.481
PF3D7_0104300	-1.06016666666667	-1.23316666666667	-1.25666666666667	-0.9988	0.279	0.675666666666667	1.30483333333333	-1.0715	-1.2966	-1.0955	-0.6905	0.579	1.01083333333333	1.4575	-0.999	-0.927833333333333	-1.1505	-0.642	0.642666666666667	0.535166666666667	0.7818	-1.05666666666667	-1.00133333333333	-1.344	-0.714166666666667	0.330833333333333	0.6165	0.976666666666667	-1.07116666666667	-1.24616666666667	-1.2475	-1.46816666666667	-1.35333333333333	-0.911666666666667	-0.441166666666667	-1.02416666666667	-1.2915	-1.0385	-0.379833333333333	0.271166666666667	0.6395	1.156	1.04766666666667	-1.17	-1.11916666666667	-1.01933333333333	-0.336	0.6665	0.923
PF3D7_0104400	0.1235	0.0715	-0.0845	-0.209	0.059	0.051	-0.034	0.046	0.058	0.1535	-0.0425	0.0760000000000001	-0.1265	-0.028	0.205	0.046	0.0655	-0.1175	0.059	0.0815	0.0035	0.4055	0.126	0.1365	-0.031	0.057	0.2565	0.0745	0.765	0.6555	0.439	0.6515	0.66	0.565	0.511	-0.366	-0.1615	-0.314	0.0555	-0.3275	-0.4935	-0.782	-0.8245	0.2195	0.339	0.237	0.268	0.1825	-0.09
PF3D7_0104500	0.432	-0.321	-0.12	-0.713	-1.152	-1.251	-1.473	0.495	0.485	-1.643	-1.321	-2.395	-1.556	-2.12	-0.043	-0.358	-0.621	-0.943	-1.836	0.097	0.263	0.495	0.15	-0.089	-0.535	-1.029	-2.058	-2	NA	0.485	0.111	-0.2	-0.395	-0.643	-0.454	0.863	0.464	0.111	-0.168	-0.377	-0.514	-0.514	0.15	0.79	0.505	0.07	-0.34	-0.514	-0.535
PF3D7_0104600	0.326666666666667	-0.0835	-0.320333333333333	0.297666666666667	-0.819666666666667	-1.24533333333333	-1.11933333333333	0.815666666666667	0.538666666666667	0.0133333333333333	0.083	-0.8895	0.032	-0.525	0.977333333333333	0.654	0.314666666666667	0.0236666666666667	-0.518	-0.302	-0.786666666666667	0.650333333333333	0.340333333333333	0.309	-0.862	0.1	0.154666666666667	-0.556666666666667	-0.5325	-1.019	-0.397	-0.431666666666667	-0.470333333333333	-0.598333333333333	0.435	1.69933333333333	0.212666666666667	0.707	-0.0613333333333333	0.0413333333333333	-0.140666666666667	-0.346666666666667	-0.280666666666667	0.325333333333333	0.506333333333333	0.469333333333333	0.291333333333333	-0.0513333333333333	-0.572333333333333
PF3D7_0104800	-0.2645	-0.203	-0.0125	0.313	0.5785	0.1875	0.37	-0.246	-0.089	0.54	0.765	1.5055	0.5505	1.2975	0.0205	0.1375	0.2505	0.632	0.9655	5e-04	-0.391	-0.514	-0.533	-0.4455	0.266	0.0695	0.2115	0.454	-1.1545	-1.123	-0.8255	-0.703	-0.689	-0.558	-0.1015	0.438	0.3915	0.488	0.291	0.343	0.1665	0.1385	-0.3505	0.082	0.231	0.2505	0.466	0.4055	0.096
PF3D7_0105200	1.134	0.966	0.6515	0.4315	0.411	0.579	0.5445	1.038	0.9905	0.5785	0.5505	0.228	0.2355	0.214	0.9295	1.0755	0.7845	0.6455	0.388	-0.113	-0.317	0.87	0.838	0.513	0.269	0.2535	0.228	-0.193	0.7375	0.983	1.068	1.1395	0.968	0.812	0.5385	1.338	0.935	0.709	0.4605	0.5585	0.439	0.251	0.379	0.8965	0.603	0.4685	-0.036	0.048	0.287
PF3D7_0105300	-0.136	0.367	1.599	1.176	2.032	NA	2.107	-0.666	-0.304	1.469	1.575	1.985	1.163	1.941	-0.514	-0.089	1.321	1.356	1.871	1.604	1.495	-0.494	0.163	NA	2.163	1.918	1.189	1.819	0.097	0.321	1.035	1.695	1.531	1.687	1.782	0.91	1.157	1.526	1.555	1.794	2.223	2.195	2.15	0.389	0.669	1.157	1.339	1.713	1.622
PF3D7_0105500	1.1235	0.7835	0.8425	0.758	-0.02	-0.1215	-0.334	0.717	0.67	0.402	0.3525	-0.338	-0.37	-0.38	0.8645	0.858	0.54	0.3895	-0.1815	0.0145	-0.0165	1.1	0.995	0.7305	0.4775	0.0765	-0.00749999999999998	-0.1935	0.5535	0.5635	0.7025	0.5115	0.421	0.0245	0.4765	-0.9935	-0.6	-0.761	-0.8285	-1.9145	-1.7995	-1.7655	-1.757	0.9915	0.149	0.31	0.5585	-0.233	-1.312
PF3D7_0105600	0.59	0.43	0.1235	0.6665	-0.3725	-0.713	-0.75	0.5325	0.5095	-0.9785	-0.629	-1.599	-0.3015	-1.042	-0.2375	-0.2175	-0.4255	-0.528	-1.053	-0.0505	-0.323	0.1085	0.344	-0.303	0.1735	-0.5615	-0.7575	-1.105	-0.465	-0.4735	-0.464	-0.382	-0.2375	-0.831	0.0855	-0.944	-0.9315	-0.901	-0.782	-1.3285	-1.696	-1.4935	-1.2175	0.123	-0.008	-0.297	-0.2155	-0.7875	-0.8245
PF3D7_0105700	0.4658	0.2338	0.2526	0.326	0.4766	0.4588	0.4482	0.6024	0.4084	1.0968	0.8362	1.1606	0.5636	1.1184	1.1674	0.9092	0.8584	0.8646	1.0518	0.5022	0.286	0.5408	0.418	0.4174	0.1772	0.3822	0.74875	1.05	1.3628	1.4306	1.2486	1.1752	1.1652	1.218	0.6368	1.1632	1.0494	1.1154	0.883	0.96	0.8484	0.7208	0.4418	0.9304	0.8606	0.7716	0.639	0.8328	0.8328
PF3D7_0105800	0.5425	0.758	0.9835	1.0085	1.198	1.105	1.134	0.49	0.5405	1.4965	1.5255	1.811	1.2165	1.597	0.9055	0.889	1.2385	1.4265	1.471	0.886	0.6865	0.7665	0.5085	1.28	1.0945	1.324	1.321	1.485	0.67	0.6255	0.796	0.8655	0.662	0.6135	0.289	1.16	1.1495	1.1895	1.0025	1.2675	1.156	1.074	0.6385	0.82	0.9085	1.0585	0.9085	0.8895	1.109
PF3D7_0105900	1.555	1.7325	1.316	1.1225	1.214	1.359	1.146	1.217	1.1755	0.5425	0.839	0.1295	0.8415	0.4055	0.7515	0.8195	0.793	0.771	0.4325	0.2945	0.535	1.575	1.3475	1.4285	1.287	1.2565	0.1935	0.015	0.39	0.638	1.225	0.972	0.963	0.8865	0.812	1.0385	0.9145	1.1015	0.8005	0.918	0.9845	0.726	0.682	0.7245	0.742	0.879	0.8115	0.817	0.773
PF3D7_0106000	-0.1785	0.2035	0.4595	0.425	0.5915	0.674	0.5735	-0.163	-0.0515	-0.518	-0.0015	-0.807	0.476	-0.2715	-0.679	-0.5855	-0.159	-0.022	-0.561	-0.152	-0.273	-0.405	-0.294	0.1665	-0.358	5e-04	-0.286	-0.8395	-0.7855	-1.081	-0.4415	-0.502	-0.489	-0.5265	-0.601	0.9135	1.0835	1.1125	1.051	1.369	1.246	1.2905	1.13	0.512	0.685	0.927	0.833	1.1895	1.0615
PF3D7_0106100	1.1705	1.212	1.0905	0.612	1.1155	0.7035	1.1025	0.7175	0.739	0.2825	0.552	0.3515	0.459	0.419	0.602	0.5	0.543	0.6555	0.503	0.5105	0.459	0.966	1.0685	1.1195	1.036	0.9225	0.548	0.4165	0.163	0.8345	0.7425	0.941	0.9205	1.05	0.6725	-1.535	-1.36	-1.737	-1.457	-2.0695	-1.978	-2.434	-2.1155	0.3715	-0.0895	-0.072	0.106	-0.8045	-1.02
PF3D7_0106200	-0.434	0.097	-0.014	-0.268	0.526	0.07	0.084	-0.168	0.042	-0.454	-0.2	-0.514	0.344	-0.268	-0.761	-0.556	-0.217	-0.104	-0.395	-0.12	-0.358	-0.168	-0.434	0.07	-0.34	0	-0.12	-0.321	-0.535	-0.785	-0.029	0.07	0.084	0.15	0.545	-0.136	-0.058	-0.074	0.226	0.378	0.4	0.084	-0.074	-0.089	-0.043	0.275	0.454	0.495	0.722
PF3D7_0106300	0.3695	0.1635	0.3405	0.517	0.21	0.0775	-0.039	0.2795	0.143	1.358	1.0035	1.401	-0.000499999999999997	0.5525	0.922	1.0135	1.004	0.9445	1.0645	0.739	0.313	0.3925	0.6135	0.4695	0.4955	0.366	0.6735	0.9115	1.076	0.8695	0.653	0.4965	0.26	0.278	-0.116	0.839	0.698	0.733	0.2445	0.6815	0.5405	0.5225	0.5585	0.261	0.163	0.378	0.0185	0.2685	0.352
PF3D7_0106400	-0.415	-0.621	-1.152	-2	-1.888	-1.836	-1.836	0.238	-0.12	-1.888	-1.888	-2.736	-1.514	-2.184	-0.836	-0.862	-1.434	-1.643	-2	-1.943	-1.888	-0.689	-0.888	-1.358	-1.888	-2.058	-2.184	-2.12	-0.184	-0.971	-1.251	-1.217	-1.321	-1.514	-1.251	0.176	-0.2	-0.736	-1.058	-1.286	-0.621	-0.761	-0.321	-0.251	-0.286	-0.915	-1.434	-1.029	-0.785
PF3D7_0106500	0.688	0.643333333333333	0.163	0.712666666666667	-0.431333333333333	-0.443333333333333	-0.64	0.265	0.396333333333333	0.087	0.295333333333333	0.023	0.16	-0.14	0.641333333333333	0.348666666666667	0.298	0.125333333333333	0.013	-0.261	-0.239	0.403666666666667	0.148333333333333	0.374	-0.306333333333333	0.162333333333333	0.523	0.218333333333333	-0.302666666666667	0.0103333333333334	0.357	0.509	0.187333333333333	0.221333333333333	0.621666666666667	0.990666666666667	0.910666666666667	0.826	0.920666666666667	0.893333333333333	0.509666666666667	0.383666666666667	-0.39	0.715	0.845	0.759333333333333	0.619333333333333	0.686	0.480333333333333
PF3D7_0106700	0.431	0.0556666666666667	0.331	0.474	0.659666666666667	0.694	0.870333333333333	-0.212	-0.293	0.335333333333333	0.273333333333333	0.727	0.230666666666667	0.773333333333333	0.561	0.163	0.27	0.397	0.471	0.738333333333333	0.692	0.514666666666667	0.278666666666667	0.231	0.485666666666667	0.392	0.818666666666667	1.11966666666667	1.54633333333333	1.44966666666667	1.00266666666667	1.35666666666667	1.48833333333333	1.39633333333333	0.932666666666667	-0.113666666666667	-0.438	-0.303	-0.258333333333333	-0.339	-0.292	0.138333333333333	0.0863333333333333	0.0603333333333333	-0.383333333333333	-0.339666666666667	-0.364333333333333	0.0116666666666667	-0.142666666666667
PF3D7_0106800	1.014	0.887	0.704	0.15	0.613	0.641	0.263	1.55	1.636	1.137	1.459	0.622	1.238	0.713	1.718	1.604	1.608	1.389	0.91	0.286	0.321	1.117	1.084	1.097	0.475	0.632	1.505	0.933	1.13	1	0.925	0.871	0.823	0.799	-0.014	1.021	1.15	1.07	1.304	0.887	0.757	0.014	0.056	1.042	0.91	1.195	0.807	0.925	1.021
PF3D7_0106900	1.321	1.7235	1.2945	0.719	1.0575	0.632	0.6335	0.954	0.933	0.257	0.6945	-1.286	1.0545	0.1785	0.5715	0.62	0.6965	0.687	0.3255	0.5365	0.344	1.261	1.316	1.144	0.8965	1.2115	0.6175	-0.051	0.398	-0.494	0.6455	0.4695	0.432	0.273	0.655	0.1005	0.011	0.3145	0.2485	0.238	0.11	-0.014	-0.2445	0.4315	0.48	0.4425	0.2605	0.18	0.2505
PF3D7_0107000	1.622	1.922	1.664	1.042	1.427	1.111	0.731	1.985	2.042	1.097	1.316	0.176	1.516	0.31	1.339	1.594	1.495	1.405	0.65	0.887	1.028	1.516	1.594	1.691	1.344	1.589	1.367	0.526	1.207	0.739	1.084	1.104	0.695	0.641	0.594	0.622	0.895	0.831	0.887	0.687	0.516	-0.104	-0.666	0.731	0.839	0.887	0.956	0.773	0.782
PF3D7_0107100	0.828	0.6705	0.416	0.0995	-0.621	-0.7365	-0.8655	0.5505	0.2545	-0.306	-0.354	-1.4715	-1.048	-1.643	0.287	0.0725	-0.2255	-0.5395	-0.777	-0.5055	-0.1665	0.844	0.508	0.3875	0.111	-0.81	-1.1855	-1.12	0.195	0.263	0.0715	0.116	-0.2295	-0.3235	-0.22	1.1455	1.0535	0.8655	0.847	0.637	0.187	-0.014	-0.427	1.0515	0.6865	0.7145	0.3015	-0.044	-0.3365
PF3D7_0107200	0.3755	0.108	-0.2935	-1.3895	-1.599	-1.6415	-1.746	0.407	0.3285	-0.291	-0.522	-0.952	-1.271	-2	0.461	0.076	-0.058	-0.59	-0.66	-0.209	0.052	0.5905	-0.07	-0.233	-0.252	-0.6895	-0.5975	-0.7525	-0.5935	-0.66	-0.6515	-0.7365	-0.5095	-1.277	-0.139	1.275	0.555	0.556	0.169	0.014	-0.144	-0.334	-0.412	0.9415	0.7775	0.65	0.0605	0.0555	-0.0695
PF3D7_0107300	0.015	0.5605	0.146	1.113	0.4435	0.1335	0.438	-0.07	-0.258	1.28	0.283	0.4755	0.148	0.8845	0.3655	0.1125	-0.1015	0.383	-0.0479999999999999	-0.2675	-0.2975	0.3975	-0.1215	-0.00949999999999998	-1.0085	-0.473	0.1335	0.1035	-0.094	-0.433	-0.3365	-0.1465	0.1375	-0.0485	0.769	1.6965	1.6245	1.4935	1.1875	2.2885	0.831	0.852	0.1755	0.955	1.2595	1.2785	0.527	1.614	0.4365
PF3D7_0107400	0.275	0.176	0.356	0.31	-0.599	0	-0.358	0.014	0.07	-0.621	-0.494	NA	-0.286	-0.943	-0.358	-0.168	-0.377	-0.321	-0.34	-0.785	-1.058	0.895	-1.058	0.604	-2.12	-2.321	-0.34	-0.666	-0.888	-0.217	0.214	0.4	-0.434	-0.184	-0.029	1.304	1.378	1.269	0.79	1.443	NA	1.007	0.214	0.855	1.137	1.014	0.871	0.933	1.056
PF3D7_0107500	-0.296333333333333	-0.612333333333333	-0.977666666666667	-0.800666666666667	0.116666666666667	0.596	1.14966666666667	-0.106	-0.555	-0.45	-0.559333333333333	0.870333333333333	0.418333333333333	1.56633333333333	0.00866666666666666	0.0926666666666667	-0.55	-0.386	0.576	-0.0353333333333333	0.119333333333333	-0.296	-0.342333333333333	-0.939333333333333	-0.813666666666667	-0.160666666666667	0.0133333333333333	0.543333333333333	-0.371	-0.560666666666667	-0.623333333333333	-0.796666666666667	-1.01866666666667	-0.799333333333333	-0.6	0.182333333333333	-0.676	-0.744	-0.739333333333333	-0.242666666666667	0.139	0.718	0.831666666666667	-0.378	-0.909666666666667	-1.035	-0.834	0.0233333333333333	0.121
PF3D7_0107600	-1.58	-1.5285	1.835	0.087	-1.82766666666667	-1.231	-1.33733333333333	-0.419	-0.673333333333333	0.903	-0.0615	-0.058	1.353	-0.387	0.7565	0.333	0.0746666666666667	0.5755	0.432	-0.230666666666667	-0.725333333333333	0.704	-1.1	-0.405	-0.514	-1.486	0.896333333333333	0.627	-0.769666666666667	-1.62866666666667	-1.37033333333333	-1.50466666666667	-1.68033333333333	-1.60366666666667	0.383666666666667	0.31	-0.376666666666667	0.114	1.07	-0.1255	0.236	0.167	0.0466666666666667	-0.4515	0.0806666666666667	0.057	0.8935	0.114666666666667	-0.928333333333333
PF3D7_0107700	-0.1125	-0.309	-0.5095	-1.169	-0.777	-1.161	-1.6045	0.332	0.1025	-0.64	-0.4015	-1.8505	-1.035	-1.6505	0.739	-0.1535	-0.254	-0.484	-1.0745	-0.5845	-0.9205	0.399	0.056	-0.078	-0.648	-1.1365	-0.862	-1.358	-1.097	-1.785	-1.0175	-1.4175	-1.122	-1.3255	-0.996	-0.278	-0.2515	-0.5455	-0.3045	-0.615	-0.812	-1.3765	-1.14	0.429	0.221	0.198	0.584	-0.214	-0.0445
PF3D7_0107800	1.0645	1.0735	0.8165	0.2305	0.3095	-0.22	-0.502	0.985	0.8865	0.124	0.214	-0.184	0.536	-0.234	0.6785	0.7705	0.5805	0.3865	0.1395	-0.0665	-0.402	1.0255	1.257	0.8255	0.207	0.312	0.164	-0.3145	0.2535	0.1425	0.0485	0.2135	-0.075	-0.323	0.055	1.0355	0.936	0.5485	0.5995	0.301	0.061	-0.4625	-0.817	0.838	0.4875	0.4625	0.3125	0.163	-0.163
PF3D7_0107900	0.536	0.757	0.641	0.042	0.014	-0.184	-0.454	0.367	0.584	-0.358	-0.043	-1.089	-0.434	-1.217	0.042	0.263	-0.074	-0.089	-0.862	-0.358	-0.514	0.505	0.485	-0.014	-0.268	-0.321	-0.454	-1.12	0.97	0.632	0.536	0.432	0.214	0.042	0.056	-0.251	-0.304	NA	-0.689	-1.217	-0.915	-1.599	-1.514	0.097	0.014	-0.268	-0.217	-0.535	-0.971
PF3D7_0108000	-0.286	-0.184	-0.234	-0.473	-0.494	-0.454	-0.785	0.286	0.097	0.918	0.432	0.704	-0.395	0.137	0.632	0.659	0.613	0.575	0.555	-0.395	-0.736	-0.556	-0.217	-0.415	-0.286	-0.473	0.286	0.454	0.847	0.475	0.014	0.056	-0.014	-0.168	-0.599	0.887	1.15	0.91	0.505	0.632	0.378	0.028	-0.34	0.97	0.855	0.871	0.815	0.526	0.613
PF3D7_0108100	0.818	0.63	0.464	-0.033	0.2265	-0.1625	-0.6925	0.903	0.669	0.475	0.333	0.367	0.201	-0.234	0.6585	0.258	0.226	0.225	-0.101	-0.3755	-0.2715	0.8495	0.5705	0.59	0.413	0.2725	-0.1555	-0.4945	-0.2695	-0.074	-0.079	-0.326	-0.293	-0.3425	-0.123	-0.505	-0.2155	-0.397	0.046	-0.8355	-0.9155	-1.6545	-1.696	0.6115	0.8145	0.689	0.6	0.298	-0.127
PF3D7_0108300	-0.067	-0.1715	-0.278	-0.3605	0.0045	-0.375666666666667	0.17525	-0.391	-0.47325	0.08775	-0.07675	0.3355	-0.096	0.275	0.14475	-0.01675	-0.11925	-0.06625	0.12575	-0.1075	-0.15375	-0.154	-0.1265	-0.322	-0.31675	-0.16475	0.13675	0.36	0.76075	0.48175	0.07475	0.11925	0.003	0.03075	-0.28975	-0.04325	-0.3625	-0.5225	-0.81875	-0.64125	-0.58775	-0.34375	-0.4525	-0.1915	-0.53425	-0.53975	-0.687	-0.5005	-0.388
PF3D7_0108400	-0.836	-0.666	-1.184	-1.058	-1.434	-1.689	-1.514	-0.014	-0.514	-1.689	-1.643	-2.473	-1.556	-1.785	-0.689	-0.836	-1.321	-1.473	-1.836	-1.556	-1.358	-0.454	-0.599	-0.836	-1.286	-1.888	-2.12	-2.058	-0.81	-1.599	-1.599	-1.514	-1.643	-1.888	-1.358	1.169	0.855	0.485	0.201	0.475	0.565	0.613	0.933	0.238	0.565	-0.043	-0.761	-0.217	0.124
PF3D7_0108500	-2.395	-2.12	-2.643	-2.251	-0.666	0.189	0.948	-2.12	-2.395	-1.943	-1.943	-1.058	0.344	0.443	-2.321	-1.836	-2.184	-2	-0.666	0.344	0.839	-2.473	-2.321	-2.556	-2.184	-0.761	0.226	0.443	-2.12	-2.251	-2.12	-2.184	-2.251	-2.058	-1.152	-3.184	-3.473	-3.473	-1.785	-0.234	0.505	0.978	1.448	-3.643	-3.473	-3.321	-2.058	-0.12	0.464
PF3D7_0108600	1.077	0.815	0.739	0.985	0.31	0.163	-0.434	0.941	0.815	0.163	0.124	-0.761	-0.029	-0.473	0.739	0.238	0.321	0.07	-0.494	0	-0.321	1.104	1	0.757	0.378	0.226	-0.358	-0.268	1.555	1.286	1.097	1.111	0.941	0.918	0.505	0.356	0.454	0.516	0.238	0.565	0.669	0.594	0.773	0.238	0.163	0.084	-0.029	0.545	0.555
PF3D7_0108700	0.1925	0.2105	-0.034	-0.042	-0.21	-0.0975	-0.1995	0.538	0.475	1.0695	0.6565	1.319	0.306	0.7545	1.1275	1.178	0.775	0.8665	1.0475	0.2845	-0.0705	0.494	0.616	0.146	0.3565	0.163	0.598	0.7475	1.1895	1.117	0.8525	0.802	1.1205	1.1475	0.755	0.5245	0.422	0.505	0.4145	0.1035	0.014	-0.437	-0.583	0.5075	0.5365	0.5455	0.526	0.4825	0.3065
PF3D7_0108800	1.0445	1.082	0.894	0.521	0.7135	0.333	-0.112	0.563	0.5785	-0.014	0.1635	-0.9145	0.0425	-0.595	0.501	0.375	0.3225	0.251	-0.2	-0.255	-0.07	0.163	0.499	0.603	0.2865	0.1855	-0.33	-0.7135	0.2945	0.389	0.423	0.254	0.193	0.376	0.151	0.609	0.639	0.61	0.756	0.663	0.5795	0.324	0.6	0.3485	0.383	0.399	0.2805	0.405	0.3665
PF3D7_0109000	-3.321	-3.321	-1.473	-0.621	1.137	1.469	1.51	-3.321	-3.473	-0.943	0.378	1.464	1.028	1.933	-2.943	-3.321	-1.395	0.028	0.443	0.879	0.669	-3.058	-3.321	-1.184	0.176	0.757	0.941	0.855	-1.888	-2.943	-2.321	-1.251	-0.304	0.516	0.238	-4.058	-2.473	-0.888	0.111	0.799	0.807	1.929	1.65	-4.058	-2.643	-0.943	0.731	1.709	0.918
PF3D7_0109100	-0.4645	-0.7435	0.1235	1.2245	1.272	1.345	1.933	-0.4045	-0.909	0.718	1.446	2.15	2.0365	2.3485	-0.484	-0.5235	0.4475	1.678	1.8415	0.695	0.779	-0.7525	-1.358	0.5295	1.0435	1.767	1.9175	1.734	-0.5235	-1	-0.0155	0.651	1.2805	1.788	1.718	-0.816	-0.8885	0.555	1.7145	1.813	1.4135	2.321	1.9275	-0.6375	-0.2205	0.766	2.151	2.677	1.8745
PF3D7_0109200	0.65	0.555	0.411	0.4	-0.029	-0.089	-0.058	1.042	1.137	1.124	0.773	1.448	0.4	0.575	1.035	0.963	0.925	1.049	1.157	0.604	0.014	0.622	0.731	0.124	0.604	0.669	0.516	1.333	0.815	1	0.65	0.704	1.169	1.084	0.659	1.316	1.182	1	1	1.15	0.622	0.367	0.226	1.367	1.269	1	0.505	0.765	0.704
PF3D7_0109400	-0.184	-0.234	-0.377	-0.971	-0.599	-0.621	-0.643	0.344	0.028	-0.473	-0.304	-0.971	-0.268	-0.666	0.505	0.097	0.189	-0.12	-0.713	-1.152	-1.217	-0.234	-0.535	-0.643	-1.152	-1.321	-0.2	-0.736	0.028	-0.599	-0.395	-0.713	-0.666	-0.736	-1.152	1.636	1.575	1.304	0.956	1.25	1.244	0.985	0.992	0.739	0.748	0.722	0.333	0.594	0.839
PF3D7_0109500	-0.251	-0.074	-0.358	-0.377	-0.785	-0.514	-0.888	0.536	0.505	0.056	-0.321	-0.152	0.042	-0.358	0.084	0.422	0.056	0.137	-0.152	-0.621	-0.761	-0.599	-0.152	-0.599	-0.577	-0.556	-0.234	-0.234	0.464	0.545	0.176	0.111	-0.043	0.07	-0.184	-2.058	-1.395	-1.785	-1.943	-2.395	-2.12	-2.736	-2.184	-0.888	-1.058	-1	-0.494	-1.251	-1.785
PF3D7_0109600	0.432	0.275	-0.34	-1	-0.943	-0.915	-0.599	0.4	0.226	-0.599	-0.689	-1.473	-0.785	-1.358	0.356	-0.089	-0.358	-0.621	-0.971	-0.321	-0.286	-0.014	-0.286	-0.473	-0.689	-0.915	-0.666	-0.621	0.641	0.594	0.516	0.15	0.344	-0.136	NA	-2.184	-1.556	NA	-1.643	-2.556	-1.251	-4.321	-1.089	-0.217	-0.358	-0.535	-0.136	-0.971	-0.535
PF3D7_0109700	1.144	1.117	0.641	0.07	0.298	0.356	0.124	NA	0.226	NA	NA	NA	NA	NA	-1.358	-0.689	-0.785	-0.971	-1.836	-0.043	0.25	0.485	0.613	0.378	0.084	-0.074	-1.152	-1.836	0.275	0.176	0.443	0.15	0.07	-0.014	0.014	-0.713	-0.713	-1.12	-0.836	-1.089	-0.713	-0.234	0.137	-0.785	-0.643	-0.736	-1.217	-0.836	-0.34
PF3D7_0109800	0.39	0.475	-0.1865	-0.4625	-0.6365	-0.3915	-1	0.361	0.1975	-0.0335	-0.309	-0.7795	-0.849	-1.042	0.443	0.0795	-0.186	-0.552	-0.7895	-0.269	-0.4015	0.498	0.4135	0.159	-0.268	-0.6325	-0.4895	-0.497	1.4885	1.232	0.8695	0.6805	0.518	0.5	-0.282	-0.0785	-0.053	-0.47	-0.5565	-0.8215	-0.7285	-0.7115	-0.168	0.163	-0.136	-0.2	-0.669	-0.76	-0.5695
PF3D7_0109850	0.913	0.916	0.837	1.272	0.8175	0.4635	0.324	1.28	1.296	1.244	0.992	NA	0.985	0.432	0.553	1.048	0.71	0.7065	0.572	0.216	-0.000499999999999997	0.7495	0.959	0.663	0.4535	0.6145	0.692	0.115	-0.4505	-0.817	-0.23	-0.1325	-0.0505	0.0505	0.379	1.7165	1.715	1.68	1.966	1.9705	1.702	1.415	0.9065	1.235	1.551	1.4495	1.3505	1.6685	1.548
PF3D7_0110000	NA	1.22	0.79	0.454	0.464	1.07	0.799	1.372	1.189	-0.286	0.163	-0.454	1.327	0.25	0.298	0.367	0.454	0.344	-0.184	0.275	0.07	0.516	0.411	0.298	NA	-0.043	1.021	0.4	0.678	1.063	0.704	0.622	0.555	0.321	0.871	1.673	1.207	1.104	0.918	1.176	1.056	1.176	1.097	0.863	0.895	0.731	0.356	0.516	0.823
PF3D7_0110100	0.9085	0.802	0.27	0.321	-0.2365	-0.234	-0.5665	NA	0.6315	NA	NA	NA	NA	NA	0.23	0.191	0.0785	-0.3045	-0.459	-0.033	0.097	0.923	0.754	0.5145	0.4295	0.079	-0.763	-0.854	0.3505	0.518	0.3405	0.447	0.1235	-0.182	0.1425	0.6515	0.6355	-0.074	0.1875	0.014	-0.064	-0.107	0.1565	0.6675	0.5605	0.4985	0.122	-0.044	-0.201
PF3D7_0110200	1.636	1.835	1.541	0.782	1.007	0.432	-0.014	1.378	1.411	-0.074	0.07	-1.217	0.226	-1	0.378	0.555	0.378	0.163	-0.454	-0.058	-0.089	1.163	1.035	0.782	0.526	0.226	-0.415	-0.888	0.286	-0.136	0.176	-0.029	0.014	-0.104	0.201	1.327	1.226	0.831	0.855	0.903	0.739	0.713	0.807	0.831	0.739	0.641	0.594	0.485	0.604
PF3D7_0110400	0.632	0.176	0.298	-0.535	-0.251	-0.473	-0.454	0.594	0.594	-0.713	-0.621	-1.358	-0.251	-1.029	0.097	-0.168	-0.168	-0.358	-0.862	-0.535	-0.454	0.536	0.226	0.137	-0.12	-0.599	-0.713	-1	-0.395	-0.454	-0.304	-0.473	-0.34	NA	-0.514	0.978	0.963	0.863	0.622	0.739	0.903	1.056	1.275	0.505	0.575	0.214	-0.454	0.014	0.389
PF3D7_0110500	0.7735	0.536	0.24275	-0.014	0.0255	-0.23925	-0.431	0.30075	0.09275	-0.39425	-0.57675	-1.00875	-0.49625	-0.8	0.28	0.07525	-0.207	-0.558	-0.67825	-0.0563333333333333	-0.0595	0.87925	0.69275	0.3025	-0.16425	-0.1225	-0.15225	-0.52875	1.30425	1.07175	0.89525	0.558	0.61025	0.585	0.48925	-0.2685	-0.2935	-0.6765	-0.54775	-1.05025	-1.21775	-1.456	-1.4285	0.41825	0.20925	0.1525	-0.311	-0.325	-0.601
PF3D7_0110600	0.305333333333333	0.273333333333333	-0.287666666666667	-0.21	0.177666666666667	0.456666666666667	0.557333333333333	-0.00666666666666666	-0.117666666666667	0.188	0.176333333333333	0.498666666666667	0.252	0.825333333333333	0.431333333333333	0.471333333333333	0.0753333333333333	0.146	0.464666666666667	0.531333333333333	0.553666666666667	0.269666666666667	0.213333333333333	-0.126666666666667	-0.291	0.206	0.671333333333333	0.815	0.805666666666667	0.787	0.492666666666667	0.444333333333333	0.522333333333333	0.723666666666667	0.666	0.505666666666667	0.0586666666666667	0.0486666666666667	0.0806666666666667	0.336666666666667	0.276333333333333	0.582333333333333	0.698666666666667	0.326666666666667	-0.0896666666666667	-0.0906666666666667	-0.352666666666667	-0.013	0.202666666666667
PF3D7_0110700	1.704	1.623	1.071	1.0085	0.7515	0.716	1.226	0.812	0.9365	0.19	-0.377	-0.028	-0.025	0.065	0.7315	0.6945	0.2185	0.2835	0.074	0.159	0.258	1.2065	0.9015	0.582	0.6995	0.7885	0.1565	-0.2085	0.6735	1.202	0.9705	0.734	0.836	1.002	0.791	2.229	1.827	1.3495	1.06	0.883	0.88	0.69	0.862	1.7535	1.55	1.109	0.459	0.57	0.5195
PF3D7_0110800	-0.219	-0.168	-0.692	-0.751	0.0815	0.2	0.649	-0.4545	-0.556	-0.3965	-0.332	0.396	0.273	0.7005	-0.1885	-0.644	-0.671	-0.3825	0.0965	0.122	0.325	-0.4565	-0.499	-0.5915	-0.346	0.0455	0.1725	0.3215	0.514	0.301	-0.1485	-0.239	0.0345	0.306	-0.4245	0.0105	-0.368	-0.4535	-0.233	-0.1775	-0.227	0.189	0.398	-0.034	-0.152	-0.243	-0.4155	-0.17	-0.0665
PF3D7_0110900	0.176	0.298	-0.268	-1.321	-1.514	-1.395	-1.514	0.31	0.226	-1.689	-1.434	-3.184	-1.643	-2.395	-0.434	-0.514	-0.915	-1.251	-2.058	-1.089	-0.761	0.545	0.4	-0.217	-0.836	-1.434	-2.473	-2.395	-0.915	-1.358	-0.888	-1.395	-1.395	-2.058	NA	1.035	0.823	0.389	0.176	0.124	0.028	0.333	0.879	0.722	0.604	0.238	-0.152	-0.104	-0.251
PF3D7_0111000	0.232	0.505	0.438666666666667	0.614333333333333	0.363666666666667	0.395	0.667333333333333	0.385666666666667	0.637333333333333	0.999666666666667	0.905	1.192	1.05933333333333	1.448	0.916	1.00666666666667	0.802333333333333	0.939	1.19366666666667	0.484666666666667	0.577666666666667	0.294333333333333	0.553333333333333	0.374333333333333	0.508666666666667	0.641666666666667	1.47866666666667	1.525	0.598333333333333	0.648666666666667	0.609333333333333	0.559333333333333	0.856333333333333	1.02733333333333	0.928333333333333	1.2	1.163	1.31733333333333	1.21033333333333	1.46233333333333	1.28433333333333	1.27466666666667	0.883	1.07966666666667	0.703333333333333	0.984666666666667	0.804333333333333	1.183	1.25866666666667
PF3D7_0111200	1.695	2.298	1.823	0.704	1.459	0.97	0.613	1.622	1.659	-0.104	0.622	-1.029	1.15	-0.286	0.799	1.298	1.042	0.956	0	-0.058	-0.454	1.769	1.169	1.292	0.042	0.925	0.495	-0.494	0.847	1.748	1.682	1.475	1.201	1.4	1.244	1.996	1.839	1.739	1.35	1.933	1.752	1.144	0.97	1.244	1.448	1.214	0.918	0.773	1.263
PF3D7_0111300	1.418	1.33	1.2845	1.0355	1.1725	1.128	0.5855	0.773	0.9595	1.0615	1.004	0.7565	0.668	0.5455	1.0125	1.2445	1.1215	1.027	0.902	0.276	0.00600000000000001	1.655	1.545	1.1695	0.725	1.058	0.9455	0.3765	0.8055	0.6815	0.904	0.7065	0.5585	0.72	0.6085	1.4085	1.439	1.1345	1.2795	0.958	0.8125	0.2485	-0.2355	0.8945	0.796	0.9485	0.69	0.634	0.416
PF3D7_0111400	0.823	1.15	1.384	0.956	0.739	0.887	0.505	1.367	1.57	-0.81	-0.286	-1.217	0.765	-0.888	-0.043	0.275	0.356	0.275	-0.395	0.411	0.333	0.831	0.604	0.443	0.782	0.678	0.238	-0.713	0.773	1.042	1.372	0.925	1.395	1.367	NA	0.782	0.855	0.839	0.739	0.659	0.464	-0.217	-0.621	0.807	0.815	0.722	0.807	0.15	0.176
PF3D7_0111500	0.2445	0.16	0.668	0.4445	0.893	0.843	0.7935	-0.3315	-0.3595	0.8265	0.871	1.2265	0.5325	0.8645	0.224	0.342	0.659	0.5765	0.756	1.029	0.936	-0.032	0.1665	0.5705	0.421	0.468	0.9095	1.032	0.849	0.5925	0.556	0.8155	1.0095	0.898	0.385	-0.5685	-0.362	-0.393	-0.1185	-0.22	-0.2445	-0.2095	-0.3515	-0.1935	-0.212	-0.17	0.4365	0.203	-0.0045
PF3D7_0111600	1.144	0.91	1.91	0.704	1.144	-0.074	-0.251	0.79	0.748	0.367	1.014	-0.029	1.459	NA	0.163	0.333	0.575	0.823	0.545	-0.286	-0.136	0.201	0.879	NA	0.275	0.042	1.321	1.014	-0.81	-0.473	0.042	-0.785	-0.152	-0.514	0.07	0.443	0.411	0.275	-0.217	-0.074	-0.321	-0.643	-0.81	0.485	0.565	0.505	-0.136	-0.184	-0.2
PF3D7_0111700	1.744	1.963	1.599	1.007	1.144	0.765	1.07	1.367	1.35	1.599	1.608	2.017	NA	1.182	1.327	2.042	1.427	1.269	1.899	0.056	NA	2.014	1.855	1.757	1.063	1.5	0.879	0.895	0.028	0.565	0.704	0.495	0.516	0.687	0.4	0.516	0.4	0.298	0.014	-0.12	-0.434	-0.736	-0.971	0.695	0.773	0.584	-0.136	-0.304	-0.104
PF3D7_0111800	1.0715	1.1115	0.5945	0.6215	0.1235	-0.1605	-0.4695	1.0305	1.157	0.073	0.085	-0.8485	0.376	-0.4565	0.613	0.9565	0.6755	0.6245	-0.0815	-0.387	-0.136	0.8275	0.709	0.879	-0.1695	-0.15	0.075	-0.5455	-0.3365	-0.1255	0.2025	-0.334	-0.486	-0.437	-0.4845	0.2035	0.0265	0.07	-0.1615	-0.5515	-0.703	-1.085	-1.2985	0.383	0.1875	0.154	-0.1785	-0.3205	-0.6195
PF3D7_0111900	1.786	2.107	1.851	0.505	1.169	1.137	0.765	0.871	0.863	-0.089	0.263	-1.152	0.286	-0.535	0.91	0.704	0.687	0.4	-0.286	0.298	0.454	1.244	1.207	1.084	0.622	0.632	0.65	0.028	1.389	1.464	1.384	1.09	0.963	1.014	0.678	-1.152	-0.689	-1.217	-1.058	-1.643	-1.321	-1.888	NA	1.028	0.464	0.687	0.669	-0.621	0.084
PF3D7_0112000	1.146	0.944	0.285	0.2565	-0.444	-0.264	-0.893	1.116	1.1075	0.1005	0.217	-1.1095	-0.171	-0.822	0.837	0.745	0.3955	0.1235	-0.553	-0.137	-0.291	1.1585	0.6595	0.5445	0.00699999999999999	0.1105	-0.316	-0.5265	-0.134	-0.0645	0.0505	-0.0565	-0.3285	-0.535	0.135	-1.302	-0.581	-1.0455	-0.6435	-1.621	-1.812	-2.428	-2.251	0.681	0.325	0.3005	0.056	-0.4805	-0.6895
PF3D7_0112200	0.8855	1.18866666666667	0.849333333333333	0.798666666666667	0.333	-0.184666666666667	-0.584666666666667	1.55133333333333	1.338	1.5805	1.012	1.19433333333333	-0.0643333333333333	0.0926666666666667	1.671	1.895	0.9055	0.998666666666667	0.933333333333333	-0.105666666666667	-0.465333333333333	1.23266666666667	1.24033333333333	0.553333333333333	0.493666666666667	0.179333333333333	-0.067	-0.032	0.191666666666667	-0.0233333333333333	0.00866666666666666	-0.103333333333333	-0.293333333333333	-0.504	-0.234666666666667	1.219	0.784	0.748	0.655333333333333	0.137	-0.323333333333333	-0.841	-1.304	1.17733333333333	0.958666666666667	0.672	0.623666666666667	0.18	-0.374666666666667
PF3D7_0112500	-0.014	0.189	-0.058	-0.514	-0.2	0.176	0.333	0.321	-0.136	1.664	1.063	2.327	-0.104	1.063	0.613	0.536	0.575	0.613	1.79	-0.621	-0.12	-0.304	-0.304	-0.577	0.042	-0.34	-0.304	0.985	0.378	0.669	0.201	0.65	0.111	0.333	0.15	-1.395	-0.915	-1.689	-1.217	-1.689	-1.736	-1.888	-2	-0.074	-0.2	-0.104	-0.286	-0.666	-0.321
PF3D7_0112600	-1.395	-0.81	-1	2.752	-1.152	-0.915	-0.377	-1.089	-1.152	-0.415	-0.304	0.286	-1.12	0.903	-0.971	-1.089	-0.713	-1.089	-1.184	-0.286	-0.268	-1.514	-1.888	-1.643	-1.514	-1.785	-1.286	0.028	-0.377	-1.029	-1.736	-0.217	-0.836	-1.556	-0.395	-0.713	-1.514	-2.12	-2.943	-2.643	-1.556	-2.251	-2.643	-0.395	-1.217	-1.888	NA	-2.058	-2.473
PF3D7_0112700	-2.13066666666667	-1.321	-2.16966666666667	-1.13733333333333	-2.39633333333333	-1.82666666666667	-1.73133333333333	-0.585	-0.892	-1.606	-1.66366666666667	-1.74133333333333	-0.727666666666667	-1.29333333333333	-1.44833333333333	-1.44066666666667	-1.69933333333333	-1.66133333333333	-1.421	-1.43266666666667	-1.401	-2.25666666666667	-2.3505	-2.424	-2.85466666666667	-2.46533333333333	-1.27366666666667	-0.923	-1.49433333333333	-1.87066666666667	-2.09666666666667	-2.20133333333333	-2.19166666666667	-2.192	-1.35033333333333	-1.894	-1.99166666666667	-2.23533333333333	-2.278	-1.76966666666667	-1.56766666666667	-1.56333333333333	-1.377	-1.30466666666667	-1.316	-1.64966666666667	-1.35866666666667	-1.472	-1.893
PF3D7_0113000	2.1805	1.988	1.3505	0.343	0.132	1.0275	-0.1465	1.084	1.3815	0.274	-0.1105	-0.911	-0.828	-1.16	1.1295	1.0485	0.596	0.053	-0.5365	0.712	0.55	1.792	1.771	1.142	0.7015	0.323	-0.0605	-0.2965	2.892	2.8695	2.511	2.42	2.3535	1.912	1.5695	2.902	2.437	1.861	1.284	0.7665	0.638	0.3655	0.358	2.889	2.56	1.8885	1.237	0.8105	0.188
PF3D7_0113100	0.061	-0.6025	-0.194	0.796333333333333	-0.895666666666667	-0.895333333333333	-0.394666666666667	-0.0303333333333333	-0.415	-0.509	-0.61	-0.821	-0.2065	-0.466	-0.211333333333333	-0.265	-0.467666666666667	-0.608	-0.446666666666667	-0.227	-0.286	-0.242666666666667	-0.507	0.029	-0.949666666666667	-0.8555	-0.0383333333333334	0.014	-0.894	-0.739666666666667	-0.529666666666667	-0.597	-0.511666666666667	-0.576333333333333	0.266666666666667	0.885666666666667	1.221	0.439	1.327	0.586	0.7185	0.495	0.219333333333333	1.938	0.621333333333333	1.57233333333333	0.915	0.815	0.988
PF3D7_0113200	0.248	0.146	-0.142	-0.577	-0.3425	-0.3575	-0.405	0.313	0.034	-0.351	-0.301	-0.8125	-0.46	-0.65	0.1315	-0.088	-0.362	-0.3235	-0.6105	-0.478	-0.412	0.5375	0.523	0.215	-0.057	-0.2715	-0.505	-0.68	0.4065	0.2405	0.3575	0.0985	0.0105	0.0715	-0.2485	1.485	1.0015	0.9835	0.3595	0.62	0.539	0.3185	0.1345	0.9915	0.3325	0.4175	0.152	0.2075	0.1575
PF3D7_0113300	-1.333	-1.6545	-1.812	-0.315	-2.323	-1.46	-0.452	-1.5145	-1.8735	-2.0285	-2.4385	-1.9935	-1.4425	-0.6965	-1.9045	-2.0005	-2.1855	-2.447	-2.089	-0.859	-0.3705	-1.862	-1.973	-2.323	-2.323	-2.0145	-2.169	-0.8285	-1.214	-1.001	-1.286	-1.6415	-1.8445	-1.7365	-0.6805	-2.036	-2.1545	-2.5145	-2.558	-0.46	0.8925	1.798	2.3265	-2.307	-2.358	-2.4935	-2.5145	-0.6415	0.666
PF3D7_0113600	-2.20633333333333	-1.60566666666667	-2.33075	-1.4715	-3.02925	-2.383	-2.269	-1.568	-3.92466666666667	-1.638	-2.398	-1.6545	-2.91633333333333	-2.01	-1.52166666666667	-2.953	-2.9275	-2.286	-1.711	-0.4645	-0.412	-2.12075	-2.168	-1.66175	-2.093	-1.78475	-1.923	-0.93575	-1.5035	-1.11775	-1.21575	-1.42166666666667	-1.2705	-2.018	0.21	-1.76133333333333	-3.1895	-2.4155	-2.643	-1.251	-0.599	-0.511666666666667	-0.376	-0.9405	-0.86075	-0.888666666666667	-0.749666666666667	-0.190666666666667	-1.27675
PF3D7_0113700	-2.097	-1.87	-2.2965	-1.368	-2.5435	-2.307	-1.536	-1.362	-1.7625	-1.7435	-2.06	-1.849	-1.785	-1.514	-1.4785	-1.6895	-1.888	-1.947	-1.8395	-0.825	-0.7125	-1.6155	-1.897	-2.1895	-2.2655	-2.1805	-1.7435	-1.0175	-1.162	-1.5145	-1.722	-1.6675	-1.6705	-1.778	-0.897	-2.7205	-2.862	-3.982	-2.473	-2.3395	-1.4485	-0.729	-0.2065	-2.152	-2.2525	-2.4755	-2.06	-1.897	-0.757
PF3D7_0113800	-0.5584	0.1935	-2.2326	-1.3944	-2.4768	-2.4492	-1.20775	0.466666666666667	0.02475	-1.51666666666667	-1.482	-1.85433333333333	-1.13966666666667	-1.317	0.41025	0.003	-0.74475	-1.343	-0.918	-0.5834	-0.6588	-0.9015	-0.0155	-1.41125	-0.964333333333333	-1.4872	-0.90175	-1.3922	-0.7522	-0.9214	-1.9276	-1.5664	-1.2222	-1.6882	0.3816	0.18	-0.511333333333333	-2.286	-1.943	-3.00666666666667	-3.26066666666667	-1.3775	-0.11125	0.0574	0.3978	-0.5708	-0.7844	-0.97025	-1.0155
PF3D7_0113900	-1.556	NA	-1.217	-1.358	-1.473	-1.599	-1.12	-1.152	-1.152	-1.434	-1.395	-1.736	-1.12	-1.473	-1.358	-1.286	-1.358	-1.321	-1.395	-1.434	-1.473	-1.736	-0.862	-1.556	-1.736	-1.943	-1.321	-1.217	-1.395	-1.943	-1.599	-1.836	-1.888	-1.643	-0.599	-1.286	-1.286	-1.395	-1.514	-1.089	-0.736	-0.434	-0.074	-1.434	-1.184	-1.321	-0.888	-1.184	-0.556
PF3D7_0114000	-0.6095	0.097	-0.7805	0.18	-0.836	-0.878	-0.523	0.1375	0.0345	-0.648	-0.6035	-0.931	0.8995	0.132	-0.152	-0.3055	-0.504	-0.508	-0.4875	-0.4135	-0.491	-0.581	-0.377	-0.621	-0.318	-0.4245	1.2045	0.9055	-0.1395	-0.1745	-0.362	-0.45	0.0905	0.145	0.6645	-0.1105	-0.646	-0.66	NA	-0.1	0.2035	0.21	-0.104	-0.108	-0.397	-0.344	-0.235	0.485	-0.2235
PF3D7_0114100	-0.434	-0.217	-0.434	0.042	-0.473	-0.836	-0.761	0.028	-0.168	-0.268	-0.286	-0.377	-0.358	-0.454	-0.152	-0.043	-0.304	-0.168	-0.251	-0.12	0.014	-0.089	-0.089	-0.395	-0.358	-0.473	0.014	-0.074	NA	-0.321	-0.34	-0.785	-0.415	-0.713	-0.152	0.263	0.176	0.4	-0.494	0.526	-0.152	-0.268	NA	0.847	-0.014	0.495	NA	0.411	-0.089
PF3D7_0115600	1.521	1.646	1.144	1.978	1.416	1.31	1.847	-0.184	-0.577	-0.074	-0.184	-0.168	-0.415	0.356	-0.81	-0.234	-0.217	-0.12	0.678	0.333	0.565	0.97	0.678	0.344	1.189	1.124	-0.395	0.731	1.411	1.389	1.084	1.584	1.709	1.495	2.07	-1.689	-1.599	-1.321	-3.836	-1.434	-1.514	-1.943	-0.943	-1.058	-1.286	-1.514	-1.286	-1.12	-1.943
PF3D7_0115700	-4.058	-1.96	-4.11075	-3.53775	-4.3505	-3.29425	-3.48575	-2.54333333333333	-5.8505	NA	-4.058	-2.321	-2.184	NA	-3.39633333333333	-4.558	-4.24333333333333	-3.836	-3.548	-0.4695	-0.4055	-3.37375	-3.28775	-2.74675	-2.75566666666667	-2.90433333333333	-2.696	-2.12275	-1.98275	-2.18925	-2.48025	-2.65066666666667	-2.0455	-2.99266666666667	-0.177666666666667	-2.597	-3.558	-2.428	NA	-4.447	-2.556	-2.061	NA	-0.909666666666667	-0.849	-0.818333333333333	-0.1185	-0.973	-2.175
PF3D7_0200200	-1.358	-1.358	-1.888	-1.836	-1.836	-1.736	-1.689	-0.836	-1.029	-1.286	-1.184	-1.599	-1.514	-1.286	-0.943	-1.029	-1.184	-1.184	-1.395	-1.184	-1	-1.089	-1.12	-1.395	-0.915	-1.689	-1.689	-1.599	-0.761	-1.286	-1.358	-1.358	-1.321	-1.473	-1.089	-1.836	-1.736	-2.12	NA	-2.321	-2.251	-2.058	-2.12	-1.251	-1.184	-1.434	-1.395	-1.434	-2
PF3D7_0200300	-1.809	-1.2015	-0.34	0.5965	-2.449	-1.839	-1.135	-0.423	0.422	0.014	-0.286	-0.12	0.286	0	-1.6415	0.07	-0.168	0	0.286	-0.3725	-1.129	-1.2355	-1.276	-1.722	-1.615	-0.494	0.111	-0.7055	-0.691	-1.2175	-1.192	-1.558	-1.1195	-2.029	0.1635	-0.599	-0.321	-0.556	-0.434	-0.577	-0.556	-1.645	-0.761	-0.9885	-0.395	0.124	1.5845	-0.136	-0.761
PF3D7_0201000	0.097	0.263	0.443	3.028	0.214	-0.058	0.25	1.117	0.97	1.226	1.339	1.79	1.15	1.933	1.565	0.748	1.201	0.505	0.565	-0.043	0.378	0.594	0.226	0.367	0.163	-0.358	1.967	2.003	-0.104	0.263	-0.286	0.823	0.263	-0.494	0.815	-0.599	-0.666	-0.434	-1.152	-0.043	-1.321	-0.321	-0.836	0.084	-0.358	NA	-0.286	-0.473	-0.862
PF3D7_0201700	-3.6545	-3.132	-3.643	-3.121	-3.558	-3.1895	-3.0285	-3.184	-3.558	-3.121	-3.3505	-2.982	-3.397	-2.7495	-3.482	-3.0005	-3.397	-3.2525	-2.478	-1.806	NA	-3.8505	-3.482	-3.7655	-4.058	-3.643	-3.836	-2.736	-2.643	-2.652	-2.632	-2.897	-2.897	-3.1545	-1.8035	-6.643	-6.643	NA	NA	-6.643	-6.643	-6.643	NA	-6.643	-6.143	-6.643	-6.643	-6.643	-6.643
PF3D7_0201800	-4.321	-3.7395	-4.321	-4.1895	-4.321	-4.1895	-3.836	-3.473	-4.3505	-4.1895	-4.1895	-4.3505	-3.947	-4.321	-4.321	-4.058	-4.321	-4.321	-3.836	-2.286	-1.925	-4.1895	-4.058	-4.3505	-5.058	-4.0785	-4.643	-3.643	-2.836	-3.836	-4.321	-4.058	-4.1895	-4.321	-2.7365	NA	NA	NA	NA	NA	NA	NA	NA	-6.643	-6.643	-6.643	-6.643	-6.643	-6.643
PF3D7_0201900	-3.982	-3.81233333333333	-3.982	-3.81233333333333	-4.20233333333333	-3.86166666666667	-3.73833333333333	-3.38266666666667	-3.65066666666667	-3.331	-3.45566666666667	-3.674	-3.479	-3.479	-3.95066666666667	-3.37166666666667	-3.716	-3.52966666666667	-3.12233333333333	-3.43333333333333	-2.879	-4.20233333333333	-3.98766666666667	-4.39133333333333	-4.39133333333333	-4.04933333333333	-4.00733333333333	-2.969	-3.1545	-3.86166666666667	-3.93333333333333	-3.6895	-3.86166666666667	-3.632	-2.862	NA	NA	NA	NA	NA	NA	NA	NA	NA	NA	NA	NA	NA	NA
PF3D7_0202000	-4.3505	-3.8505	-4.482	-3.947	-4.3505	-4.2395	-3.982	-3.6895	-3.982	-3.982	-4.2395	-3.8505	-3.897	-3.982	-4.1895	-3.897	-4.3505	-4.2395	-3.7655	-3.8505	-3.307	-4.3505	-4.2395	-4.6895	-3.643	-4.447	-4.3505	-3.397	-4.321	-4.1895	-4.058	-3.8505	-4.321	-4.0785	-4.058	-3.058	-3.473	-3.473	-3.473	-3.184	-3.321	-3.473	-3.643	-4.058	-3.321	-3.643	-4.982	-3.643	-5.482
PF3D7_0202100	-0.81	-0.535	-1	-0.666	1.226	0.575	1.863	-0.473	-0.556	-1.434	-1.217	0.07	0.765	0.687	-1.217	-1.251	-1.514	-1.286	0.505	1.182	1.232	-0.666	-0.915	-0.943	-0.915	0.941	0.084	0.526	-0.321	-1.089	-1.058	-1.217	-1.152	-0.286	0.356	-0.836	-1.058	-1.473	-1.556	-0.058	0.855	1.627	1.735	-1.473	-1.395	-2.058	-1.514	0.084	0.464
PF3D7_0202200	-2.321	-2.473	-2.321	-1.888	-2.321	-1.556	-0.377	-1.943	-2.321	-2.058	-2.12	-1.689	-1.286	0.201	-2.184	-2.395	-2.395	-2.321	-1.689	-0.643	-0.043	-2.395	-2.556	-2.736	-2.251	-2.251	-1.643	0.263	-2.836	-2.643	NA	-2.251	-2.184	-2	-1.217	-4.058	-4.321	-4.643	-3.184	-1.089	0.378	1.321	2.042	-4.321	-4.058	-4.321	-3.321	-1.358	0.042
PF3D7_0202300	-0.862	-1.321	-2.321	-2.643	-3.321	-3.058	-2.556	-0.234	-1.029	-2.251	-2.473	-2.836	-3.184	-3.321	-0.377	-1	-1.888	-2.473	-2.643	-1.599	-1.836	-0.514	-0.943	-1.785	-2.473	NA	-2.836	-2.321	-0.943	-1.286	-1.943	-2.395	-2.473	-3.058	-1.836	0.275	-0.643	-1.514	-2.736	-1.643	-1.556	-1.785	-1.251	-0.358	-1.321	-1.736	-2.058	-2	-1.888
PF3D7_0202400	-1.8895	-1.925	-1.9125	-2.0435	-2.208	-2.345	-2.7395	-2.097	-2.184	-2.1045	-2.2655	-2.897	-2.558	-2.947	-1.997	-2.2175	-2.018	-2.132	-2.338	-1.5005	-1.696	-1.8255	-1.7635	-1.683	-1.838	-2.105	-1.8775	-1.9145	-1.2265	-1.511	-1.6365	-1.8035	-1.995	-2.0385	-2.309	-2.793	-2.943	-2.96	-2.8505	-2.947	-3.1895	-3.51	-3.51	-2.558	-2.5145	-2.793	-2.897	-2.793	-3.0005
PF3D7_0202500	-2.836	-2.556	-2.836	-2.184	-0.556	0.15	0.485	-2.473	-2.736	-2.643	-2.473	-1.217	0.516	0.189	-3.184	-2.643	-2.836	-2.473	-0.915	-0.234	0.124	-3.058	-2.836	-3.058	-2.473	-1.029	-0.074	0.176	-2.321	-2.836	-2.943	-2.643	-2.836	-2.836	-1.888	-3.643	-4.058	-3.473	-1.736	-0.168	0.678	1.042	1.327	-4.321	-4.321	-4.058	-1.785	-0.058	0.15
PF3D7_0202700	0.5865	0.4345	0.389	0.606	-0.4015	-0.537	-0.81	0.665	0.422	0.479	0.654	-0.014	0.584	0.152	1.0905	1.185	0.6675	0.532	0.599	-0.4645	-0.529	0.574	0.7385	0.12	-1.155	-0.2305	0.5575	0.484	-0.226	0	-0.1925	-0.059	-0.3825	-0.6055	-0.016	1.265	1.0515	0.865	0.912	0.823	0.6415	0.388	-0.199	1.0945	1.179	1.025	0.528	0.229	0.5065
PF3D7_0203000	-0.096	0.0466666666666667	0.352333333333333	0.530666666666667	1.458	1.405	2.01666666666667	-0.531333333333333	-0.372666666666667	0.140666666666667	0.688	1.28933333333333	1.50966666666667	1.81433333333333	-0.221666666666667	-0.337333333333333	0.003	0.721666666666667	1.42833333333333	1.498	1.64633333333333	0.007	-0.023	0.401333333333333	1.037	1.47333333333333	1.598	1.75366666666667	0.086	-0.028	0.29	0.468666666666667	1.34666666666667	1.69166666666667	1.54333333333333	-1.166	-0.778333333333333	-0.452333333333333	0.236666666666667	0.0403333333333333	-0.106	0.144333333333333	-0.260333333333333	-0.348333333333333	-0.175	0.277	0.735666666666667	0.675666666666667	0.568
PF3D7_0203100	-1.998	-1.86975	-0.7932	-0.1342	0.618	0.7492	1.2268	-1.6754	-1.7676	-0.8598	-0.0548	0.4502	1.0602	1.08875	-1.8236	-1.75675	-0.8174	0.0402	0.4982	0.6988	0.9552	-1.7464	-1.8695	-0.8044	0.0278	0.3652	0.8934	0.978	-1.3306	-1.372	-1.0618	-0.5676	0.33	0.7222	0.338	-1.6654	-1.5158	-0.2566	0.456	0.9434	0.971	1.2962	1.567	-1.874	-1.2714	-0.4912	0.5474	1.0408	0.8814
PF3D7_0203300	-0.34	0.422	-0.234	-1.029	-0.473	-0.535	-0.689	0.15	-0.473	-0.689	-0.473	-1.395	-0.577	-1.12	-0.268	-0.377	-0.395	-0.514	-0.81	-0.643	-1.321	0.176	-0.473	0.201	-1.029	-1.321	-0.689	-0.943	-0.514	-0.666	-0.761	-0.713	-0.943	-1	-0.621	1.021	1.232	1.269	0.807	1.286	0.985	0.782	0.201	0.443	0.933	0.704	0.933	0.594	0.505
PF3D7_0203600	1.5535	1.1735	1.5375	1.0565	1.4735	0.6745	-0.168	0.8715	1.1165	1.106	1.008	1.109	0.5325	0.1825	1.1545	1.005	1.15	1.05	1.096	0.2225	0.1455	1.466	1.001	1.176	1.1355	1.0485	0.8165	0.5435	1.1095	1.235	1.5385	0.9965	0.958	1.1815	0.91	1.2765	1.1535	1.386	1.2245	1.43	0.9295	0.6035	0.0985	1.3105	1.2555	1.1545	0.974	0.751	0.56
PF3D7_0203700	-0.00900000000000001	0.0315	-0.859	-1.0475	-1.3035	-1.184	-0.9325	-0.17	-0.23	-1.333	-1.3285	-2.1045	-1.161	-1.4045	-0.512	-0.614	-1.097	-1.3755	-1.5715	-0.7835	-0.6285	-0.12	-0.14	-0.575	-1.212	-1.314	-1.203	-1.1135	0.417	0.1525	-0.2175	-0.2425	-0.397	-0.683	-0.465	-1.316	-1.429	-1.8765	-2.0385	-1.8865	-1.3705	-0.8995	-0.89	-0.747	-0.9785	-1.3215	-1.239	-1.4525	-0.9555
PF3D7_0203800	2.0825	1.765	0.898	0.367	0.926	0.3145	-0.0465	2.0465	1.908	0.5755	0.738	-0.1765	1.146	0.1485	1.502	1.4315	1.072	0.913	0.5105	0.191	0.432	1.9845	1.8225	1.5195	0.629	1.2475	0.91	0.3985	0.343	0.499	0.7255	0.529	0.692	0.7085	0.787	2.462	1.929	2.655	1.682	2.118	1.579	1.583	1.117	1.6	1.956	1.6195	1.1625	1.6855	1.019
PF3D7_0203900	1.2455	0.6635	0.4	0.56	-0.2825	-0.5185	-0.4785	0.937	0.731	0.7665	0.374	0.196	-0.15	-2.943	0.9795	1.227	0.6905	0.325	0.1965	-0.222	-0.8125	0.669	0.8945	0.682	-1.329	0.238	0.0905	-0.1865	0.455	0.8245	0.992	0.9585	0.7035	0.137	0.524	1.1475	0.8915	0.748	0.726	0.3255	-0.033	-0.3045	-0.357	0.9955	1.098	0.73	0.361	0.15	-0.0355
PF3D7_0204000	-0.305	-0.3305	-0.522	-0.249	-1.078	-1.3235	-1.5265	0.141	-0.058	-0.444	-0.485	-0.9485	-0.793	-1.344	0.0485	-0.3585	-0.3285	-0.567	-1.03	-0.5075	-0.778	0.3135	-0.07	-0.2255	-0.36	-1.0445	-0.982	-1.144	0.5745	0.3055	-0.041	-0.3825	-0.102	-0.6065	-0.084	0.9625	0.9335	1.1415	0.814	0.644	0.5955	0.104	0.239	0.5395	0.724	0.608	0.454	-1.0095	0.2745
PF3D7_0204100	-0.00425000000000001	0.44675	0.61075	0.9185	0.97025	0.9535	1.2175	-0.3755	-0.049	0.65975	0.62975	0.897	0.80125	0.801	-0.33175	0.06875	0.49575	0.62775	0.85125	1.234	1.442	0.0615	0.47325	0.894	0.82475	1.09375	1.37275	1.22575	0.574333333333333	0.238	0.5285	0.58425	0.654	0.53775	0.304	0.467	0.75475	1.144	1.10225	1.275	1.12625	1.0965	0.719	0.32425	0.77075	1.07075	1.0785	1.3495	1.3005
PF3D7_0204200	-1.556	-1.689	-1.943	-2.395	-0.915	-0.643	-0.184	-0.761	-1.089	-1.217	-0.689	-0.136	-0.321	0.286	-0.599	-0.888	-0.915	-0.785	-0.168	-0.761	-0.643	-0.915	-1.029	-1.152	-1.251	-0.599	-0.556	-0.34	-1	-1.689	-1.599	-2	-1.736	-1	-1.599	0.014	-0.168	-0.104	-0.043	0.678	0.687	1.157	0.941	-0.184	-0.321	-0.168	0.4	0.97	0.97
PF3D7_0204300	1.3005	1.1325	0.7085	0.447	0.303	0.0345	-0.0755	0.8415	0.844	1.594	0.7235	0.642	-0.0335	0.1765	1.467	1.2375	0.941	0.7675	0.9845	0.22	-0.057	1.352	1.002	0.9605	0.3975	0.5525	0.205	0.478	1.001	1.189	0.9905	0.781	0.56	0.62	0.2745	0.651	0.2105	-0.00650000000000001	0.0035	-0.535	-0.4365	-0.5975	-0.074	0.3085	0.3405	0.093	-0.176	-0.3725	-0.37
PF3D7_0204500	0.5535	0.535	0.0135	-0.782	-0.4605	-0.755	-1.169	0.7785	0.758	-0.4515	-0.374	-1.589	-0.519	-1.358	0.5025	0.346	0.1575	-0.117	-0.8505	-0.943	-1.146	0.7115	0.5775	0.2045	-0.4785	-0.777	-0.722	-1.2655	0.0575	-0.36	-0.301	-0.5715	-0.7905	-0.9325	-1.09	0.3095	0.1075	-0.3105	-0.1985	-0.7805	-0.8645	-0.823	-0.7145	0.322	0.311	-0.0115	-0.1795	-0.611	-0.725
PF3D7_0204600	0.525	0.6905	0.6455	0.0485	-0.055	-0.42	0.113	0.1595	0.235	0.4485	0.325	0.28	-0.312	-0.0775	0.4005	0.58	0.3875	0.418	0.472	-0.168	0.027	0.6305	0.5105	0.552	0.1735	0.399	-0.188	0.355	0.5545	0.7735	0.6555	0.7815	0.467	0.2265	0.593	0.7085	0.4315	0.4025	-0.086	0.1775	-0.1565	-0.347	-0.7775	0.8185	0.474	0.367	0.1345	-0.1225	-0.254
PF3D7_0204700	-0.1485	-0.238	-0.343	-0.671	-0.377	-0.363	-0.208	0.084	-0.437	-0.377	-0.358	-0.321	-0.494	-0.104	-0.357	-0.337	-0.412	-0.5265	-0.727	-0.3625	-0.4385	-0.219	-0.1125	-0.209	-0.5185	-0.4305	-0.6515	-0.6875	-0.502	-0.668	-0.4585	-0.6055	-0.5525	-0.5005	-0.7365	-1.5775	-1.1565	-1.5315	-1.349	-1.6855	-1.7175	-1.3445	-1.444	-1.1225	-1.047	-0.8275	-0.7925	-1.0675	-1.312
PF3D7_0204800	0.3205	0.545	-0.349	-0.152	-0.6805	-0.9195	-0.9765	0.2565	0.1525	-1.166	-1.0565	-2.056	-0.9155	-1.666	-0.233	-0.538	-0.725	-0.937	-1.5355	-0.8125	-0.4065	0.1765	0.298	-0.057	-0.535	-0.8245	-1.0335	-1.317	-0.00449999999999998	-0.363	-0.307	-0.463	-0.696	-0.874	-0.655	1.83	1.3275	1.314	0.951	0.8765	0.7145	0.2435	0.0405	1.456	0.882	0.8205	0.262	0.4105	0.3945
PF3D7_0204900	0.485	0.565	0.378	-0.058	0.042	0.15	-0.34	0.941	1.063	-0.395	-0.12	-1.217	0.137	-1.058	0.189	0.056	0.124	0	-0.621	-0.454	-0.535	0.604	0.333	0.238	-0.089	-0.234	-0.074	-0.713	0.669	0.389	0.356	0.189	0.014	0.137	0.042	-0.321	-0.268	-0.494	-0.251	-0.81	-0.81	-1.434	-1.599	1	0.887	0.713	0.443	-0.2	0.201
PF3D7_0205000	-0.0945	0.324	0.1075	0.683	-0.47	-0.406	-0.37	0.086	0.1545	-1.1205	-0.652	-2.081	-0.37	-1.123	-0.777	-0.437	-0.644	-0.6645	-1.3825	-0.471	-0.51	-0.004	0.096	-0.145	-0.757	-1.089	-0.823	-1.2435	-0.493	-0.603	-0.5575	-0.8675	-0.719	-0.858	0.1475	1.526	0.641	0.9585	0.31	0.311	0.4025	0.3055	0.253	0.9795	1.035	0.2895	-0.24	-0.178	-0.198
PF3D7_0205100	-0.6545	-0.3605	-0.8645	-0.213	-1.1065	-1.1255	-0.7065	0.1585	-0.2175	-0.786	-0.8215	-1.3405	-0.4275	-0.6075	-0.2975	-0.6545	-0.6135	-0.864	-1.183	-0.467	-0.091	-0.712	-0.684	-0.8535	-0.7995	-1.006	-0.5785	-0.3875	-0.4145	-0.7655	-0.6895	-1.0745	-0.494	-1.11	-0.377	0.585	0.392	NA	0.565	0.275	0.3475	0.507	NA	1.298	0.706	0.2115	-0.204	0.1505	-0.426
PF3D7_0205300	-1.473	-1.217	-3.482	0.0105	-2.7895	-2.5005	-2.092	-0.8485	-1.514	-2.643	-3.558	-2.943	-1.736	-2.321	-1.434	-2	-2.2265	-2.5145	NA	-0.713	-0.833	-1.643	-1.888	-2.251	-2.184	-2.036	-1.4075	-2.184	-0.761	-2.2655	-1.888	-2.6605	-2.1675	-1.736	-0.4645	-0.5875	-0.514	-0.8915	-1.286	0.163	-0.362	0.584	-0.067	0.286	-0.089	-0.415	0.389	-0.168	-0.34
PF3D7_0205400	0.7515	0.688	0.359	0.5545	-0.1065	-0.8395	-0.5565	0.464	0.304	-0.5755	-0.61	-1.306	-0.9295	-1.362	0.01	-0.022	-0.2885	-0.427	-0.8115	-0.512	-0.412	0.405	0.327	-0.1605	0.036	-0.632	-1.2525	-1.17	-0.1325	0.3625	0.339	0.0415	-0.027	-0.2315	-0.1045	0.894	0.5505	0.4535	0.159	0.1175	0.38	0.666	1.0585	0.264	0.149	0.164	-0.4025	-0.3725	-0.0115
PF3D7_0205500	0.536	0.4	0.367	0.07	-0.184	-0.152	-0.136	0.422	0.464	0.214	-0.234	NA	-0.556	-0.736	0.275	0.575	0.214	-0.043	-0.286	-0.689	-0.713	0.163	0.321	0.056	-0.043	0.014	-0.736	-0.713	0.622	0.933	0.659	0.773	0.214	0.15	-0.104	1.056	0.933	0.855	0.565	0.863	0.815	1.028	1.25	0.4	0.594	0.378	-0.014	0.097	0.659
PF3D7_0205600	0.7155	0.8005	0.663	0.9835	0.4155	0.189	0.3195	1.105	1.2275	1.4655	1.2015	1.6385	0.71	0.889	1.365	1.297	1.083	1.1425	1.219	0.023	0.051	0.741	0.9455	0.6675	0.6875	0.351	0.688	0.752	0.6345	0.6165	0.607	0.65	0.3765	0.407	0.334	0.954	0.992	0.89	0.6945	0.695	0.6675	0.4	0.0765	0.7725	0.77	0.7355	0.539	0.55	0.435
PF3D7_0205900	0.7845	0.838	0.9665	1.0325	0.975	0.969	0.86	0.763	0.814	1.3245	1.068	1.513	0.969	1.1725	0.9505	1.0825	0.938	1.186	1.302	0.6665	0.4255	0.699	0.672	0.575	0.973	0.8025	0.7035	0.825	0.6685	0.6195	0.57	0.654	0.495	0.5465	0.547	0.726	0.5835	0.6485	0.44	0.529	0.5795	0.197	0.0205	0.534	0.539	0.577	0.516	0.114	0.2565
PF3D7_0206000	0.418333333333333	0.339666666666667	0.088	0.365333333333333	0.900333333333333	0.796666666666667	1.3045	0.148666666666667	0.1065	0.417333333333333	0.506666666666667	0.868666666666667	0.870333333333333	1.196	0.376	0.175	0.292333333333333	0.357333333333333	0.762333333333333	0.579	0.848666666666667	0.439	0.442666666666667	0.434333333333333	0.356333333333333	1.0015	1.139	1.24333333333333	0.712333333333333	0.778333333333333	0.602666666666667	0.829333333333333	0.861	0.941666666666667	0.729333333333333	0.336	0.250333333333333	0.174666666666667	0.294333333333333	0.395666666666667	0.267666666666667	0.538666666666667	0.516666666666667	0.211	0.159	0.126666666666667	0.470666666666667	0.567666666666667	0.249666666666667
PF3D7_0206100	0.855	0.641	0.505	0.333	0.443	0.584	0.632	NA	0.214	NA	NA	NA	NA	NA	0.594	0.475	0.4	0.389	0.773	0.565	0.367	0.799	0.214	0.4	0.831	0.739	0.432	0.903	-0.434	-0.234	-0.2	-0.286	-0.104	0.111	0.014	0.731	0.411	0.163	0.124	0.028	0.238	0.389	0.731	0.298	0.07	0	-0.34	-0.104	0.07
PF3D7_0206200	-1.1255	-1.2005	-0.434	0.693	1.776	1.9655	2.2965	-1.235	-1.2875	-0.4045	0.3775	1.776	1.034	2.3515	-1.535	-1.3015	-0.7285	0.315	1.2365	1.454	1.4195	-1.396	-1.333	-0.6495	0.517	1.474	0.631	1.1025	-0.6975	-1.099	-0.9365	-0.411	0.208	1.014	1.245	-0.7315	-0.855	-0.129	0.269	1.017	0.945	1.881	1.7935	-1.43	-1.1845	-0.56	0.713	1.347	0.7205
PF3D7_0206300	-0.436833333333333	-0.485166666666667	-0.860666666666667	-0.824833333333333	-1.0815	-1.03483333333333	-1.16133333333333	-1.05275	-0.9845	-1.44225	-1.44275	-2.05175	-1.5265	-1.76075	-1.02516666666667	-1.01166666666667	-1.2305	-1.32366666666667	-1.39183333333333	-0.650333333333333	-0.576833333333333	-0.393166666666667	-0.627166666666667	-0.754666666666667	-1.02266666666667	-1.0532	-1.32383333333333	-1.47133333333333	-0.074	-0.284	-0.389666666666667	-0.472833333333333	-0.5395	-0.5394	-0.5798	-1.20283333333333	-1.52233333333333	-1.7435	-1.90433333333333	-1.883	-1.83266666666667	-1.72033333333333	-1.32166666666667	-1.4885	-1.58083333333333	-1.7145	-2.096	-1.9705	-1.70933333333333
PF3D7_0206500	0.552	0.529666666666667	0.245333333333333	-0.0275	0.155333333333333	0.0583333333333333	0.331333333333333	0.444333333333333	0.396	0.760333333333333	0.531333333333333	0.662666666666667	0.341	0.858	0.944333333333333	0.730666666666667	0.585666666666667	0.398	0.595333333333333	0.145666666666667	-0.07	0.603666666666667	0.418	0.220666666666667	0.00166666666666667	-0.0666666666666667	0.509666666666667	0.527333333333333	1.17366666666667	1.169	0.841666666666667	0.659333333333333	0.284333333333333	0.354666666666667	0.159666666666667	0.840333333333333	0.645	0.610333333333333	0.406666666666667	0.528333333333333	0.723333333333333	0.732	1.00266666666667	0.548	0.399	0.448	0.0616666666666667	0.244333333333333	0.427333333333333
PF3D7_0206600	0.084	0.356	-0.415	-0.454	-0.81	-1.152	-0.915	-0.184	-0.104	-1.434	-1.217	-2	-1.184	-1.736	-0.736	-0.621	-0.862	-1	-1.358	-0.713	-0.943	-0.152	-0.713	-0.621	NA	-0.494	-1.556	-1.785	-0.415	-0.434	-0.514	-0.577	-0.81	-0.81	-0.415	0.443	0.124	0.056	-0.2	0.15	0.201	0.545	0.903	-0.268	-0.152	-0.304	-0.621	-0.621	-0.104
PF3D7_0206700	-0.465	-0.3035	-0.271	0.053	0.15	0.3175	0.4205	-1.11	-1.035	-1.281	-0.679	-0.8655	-0.5435	-0.2795	-1.43	-1.4785	-1.1855	-0.757	-0.9035	-0.0835	0.157	-0.4715	-0.417	-0.321	0.1995	0.2715	-1.156	-0.9645	-0.7885	-0.8495	-0.9835	-0.97	-0.793	-1.042	-0.644	-0.047	-0.3405	-0.37	-0.2255	-0.146	-0.0195	0.2265	0.771	-0.4105	-0.4845	-0.535	-0.6515	-0.5275	-0.3045
PF3D7_0206800	-4.643	-4.321	-4.643	-4.321	-4.643	-4.321	-4.321	-3.836	-4.058	-3.643	-3.643	-3.473	-3.643	-3.643	-4.321	-3.836	-3.836	-3.643	-3.321	-4.321	-4.321	-4.643	-4.643	-4.643	-4.321	-4.321	-4.321	-3.321	-5.058	-4.643	-4.643	-4.321	-4.643	-4.643	-4.058	-5.058	-5.643	-5.643	-5.643	-5.058	-5.058	-5.058	-5.058	-6.643	-5.643	-5.643	-5.058	-5.643	-4.643
PF3D7_0207000	-0.514	-0.34	0.669	0.678	1.049	0.992	1.475	-1	-0.689	1.13	1.084	2.107	0.815	1.673	-0.514	-0.184	0.641	1.111	1.761	1.682	1.416	-1.12	-0.473	-0.168	0.622	0.739	1.57	2.179	-0.34	0	0.505	1.028	1.395	1.361	0.739	0.485	0.389	0.773	0.815	1.077	0.731	0.594	0.622	-0.074	0.545	0.389	0.124	0.464	0.275
PF3D7_0207100	-1.06833333333333	-0.875666666666667	-0.484	0.052	0.983333333333333	1.03466666666667	1.57233333333333	-0.757666666666667	-0.840333333333333	-0.120333333333333	0.566333333333333	1.12066666666667	1.246	1.54466666666667	-0.936	-0.920333333333333	-0.343333333333333	0.451666666666667	1.1235	1.237	1.312	-0.906	-0.853666666666667	-0.425666666666667	0.312666666666667	1.01166666666667	1.401	1.52	0.514333333333333	0.0886666666666667	-0.0933333333333333	0.227666666666667	1.11666666666667	1.72833333333333	1.50133333333333	-0.646666666666667	-0.649333333333333	-0.0996666666666667	0.300333333333333	0.767666666666667	0.75	1.17533333333333	0.922666666666667	-0.800666666666667	-0.680333333333333	-0.0453333333333333	0.605666666666667	0.837666666666667	0.983
PF3D7_0207200	0.757	0.887	0.432	1.144	0.713	0.985	0.963	NA	0.475	NA	NA	NA	NA	NA	-0.415	-0.34	-0.454	-0.251	-0.494	0.07	0.411	0.925	0.495	0.659	0.622	0.443	-0.358	-0.643	0.25	0.678	0.536	0.695	0.659	0.695	0.25	0.15	0.31	-0.043	0.25	0.378	0.344	0.978	0.731	0	-0.029	-0.104	-0.029	0.226	0.07
PF3D7_0207400	0.1575	0.5895	0.0505	-0.277	-0.2685	0.6135	0.303	0.89	1.021	0.178	0.448	0.01	0.6785	-0.4015	0.213	0.5345	0.5775	0.5185	0.451	0.416	0.1085	0.0375	0.493	0.3945	-0.778	0.823	0.6365	-0.0025	0.383	0.6275	0.9755	0.653	0.6975	0.8155	-0.057	0.082	0.33	0.209	0.6435	0.2085	-0.0115	-0.597	-0.9885	0.5505	0.76	0.7845	0.5485	0.786	0.414
PF3D7_0207500	0.596	0.333	0.7275	0.524	0.7825	0.414	-0.089	1.135	1.122	1.6555	1.518	1.463	1.0845	0.238	1.2605	1.2325	1.394	1.261	1.348	0.8225	0.4005	0.5495	0.574	0.9775	0.81	1.121	1.5825	1.4595	1.398	1.286	1.096	0.9845	0.9025	0.9245	0.626	0.4285	0.841	1.0205	1.1475	1.039	0.788	0.116	0.847	0.872	0.935	1.467	1.6245	1.2715	0.9185
PF3D7_0207600	0.08	0.3435	0.7595	0.984	0.87	0.8075	0.5665	0.182	0.739	1.591	1.313	1.4875	1.145	1.056	0.533	0.785	1.1815	1.3915	1.476	0.834	0.678	-0.079	0.368	0.362	0.768	0.7115	1.2095	1.463	0.094	0.19	0.831	0.659	0.4855	0.364	0.2085	1.5055	1.642	2.183	1.8335	2.3665	2.271	1.7395	1.1765	1.006	1.2775	2.007	1.8095	2.158	2.2235
PF3D7_0207700	-0.5545	-0.45	0.0825	0.035	-0.092	0.0565000000000001	-0.868	0.056	0.4735	1.0105	0.9185	0.9195	0.4745	0.268	0.166	0.4105	0.912	0.73	0.7375	0.4445	0.141	-0.652	-0.1665	0.0635	-0.0735	-0.2225	0.8585	0.8555	0.5505	0.521	0.612	0.375	0.452	0.4045	-0.264	0.82	1.382	1.512	1.4535	1.759	1.427	0.9395	0.3715	0.6455	1.2045	1.5875	1.296	1.502	1.3695
PF3D7_0207800	0.171	0.474	1.5105	1.2405	1.6365	1.112	1.1875	0.0515	0.4295	1.273	1.348	1.316	1.287	1.176	0.079	0.2975	1.284	1.2435	1.4215	1.3365	1.13	0.246	0.6625	1.341	1.4745	1.359	1.373	1.111	0.0305	0.2205	1.0645	1.086	1.0055	0.9885	0.5895	-0.0195	0.6	1.1185	0.8795	1.2075	1.0835	0.923	0.6035	-0.229	0.4065	0.758	1.028	1.082	0.9015
PF3D7_0207900	0.115	0.113	0.3215	1.42	0.747	0.4415	0.383	0.194	0.613	0.973	1.3435	1.09	1.399	1.452	0.318	0.1485	1.117	0.627	1.093	0.258	-0.0995	0.6525	0.125	0.585	-0.25	0.2745	1.9005	1.251	0.3235	1.4155	1.7075	1.805	2.249	2.0735	1.638	1.7105	1.678	2.316	3.189	2.925	2.037	1.4665	1.1635	1.507	1.511	1.79	1.702	1.9915	1.7105
PF3D7_0208000	0.343	0.5555	0.9165	0.944	1.0835	1.473	1.178	0.4145	0.632	0.6725	0.8595	0.901	1.425	0.9355	-0.0615	0.325	0.7115	0.827	1.0025	0.6615	0.787	0.127	0.3145	0.671	0.8575	0.99	1.545	1.23	1.014	1.0695	1.5995	1.851	2.1535	2.25	1.925	-1.366	-0.396	-0.399	0.4455	-0.3675	-0.1605	-0.6005	-1.3215	0.372	0.8475	1.15	1.103	0.841	1.0635
PF3D7_0208100	1.18966666666667	1.33366666666667	1.22333333333333	1.23833333333333	1.186	0.979333333333333	0.649666666666667	0.641333333333333	0.925	0.826333333333333	0.742333333333333	0.480666666666667	0.612	0.333	0.732333333333333	0.674	0.766333333333333	0.702	0.595	0.651333333333333	0.480666666666667	1.00366666666667	1.16	0.843666666666667	0.950666666666667	0.802333333333333	0.964333333333333	0.555666666666667	1.02133333333333	1.07566666666667	1.114	0.867666666666667	1.02666666666667	0.980666666666667	0.918666666666667	1.41333333333333	1.291	1.321	1.237	1.21766666666667	1.062	0.394	0.0456666666666666	1.13	1.10033333333333	1.12133333333333	1.061	0.946333333333333	0.826666666666667
PF3D7_0208200	0.422	0.632	-0.217	-0.2	-0.689	-0.473	-0.377	0.31	0.367	-1.556	-1.514	-2.251	-1.029	-1.599	-0.689	-0.251	-0.736	-0.971	-1.836	-0.415	-0.689	0.014	0.176	-0.358	-0.761	-0.785	-1.184	-1.321	0.722	0.659	0.298	0.226	-0.184	-0.136	-0.089	-0.621	-0.377	-1.058	-1.184	-1.434	-0.836	-0.556	-0.535	-0.184	-1.029	-1	-0.943	-1.184	-0.473
PF3D7_0208300	0.269333333333333	0.262666666666667	0.0669999999999999	0.545	-0.539333333333333	-0.399333333333333	-0.254666666666667	0.3635	0.450666666666667	0.99	0.7265	1.0225	0.098	0.7805	0.748333333333333	0.655333333333333	0.62	0.479333333333333	0.332333333333333	-0.116333333333333	-0.273	0.369	0.218	0.173666666666667	0.0896666666666666	-0.227666666666667	0.0283333333333333	0.0513333333333333	-0.529	-0.797	-0.538	-0.596	-0.752666666666667	-0.657333333333333	0.0793333333333333	0.0416666666666667	-0.009	-0.244333333333333	-0.329333333333333	-0.279333333333333	0.08	0.397	0.544	-0.178333333333333	-0.136333333333333	-0.188	-0.324666666666667	-0.115	-0.0946666666666667
PF3D7_0208400	1.52833333333333	1.76433333333333	1.405	1.07033333333333	1.2445	1.31966666666667	1.04633333333333	0.641333333333333	0.817666666666667	0.477666666666667	0.632666666666667	0.116666666666667	0.955333333333333	0.532666666666667	0.521	0.568	0.661333333333333	0.683	0.534333333333333	0.537333333333333	0.430333333333333	1.07733333333333	0.939333333333333	1.11866666666667	0.544	1.082	1.00066666666667	0.0705	-0.0446666666666667	-0.219	0.204333333333333	-0.099	0.0376666666666667	-0.053	0.641666666666667	1.5575	0.872333333333333	1.12233333333333	0.926	0.977	0.981	0.753666666666667	0.752666666666667	0.654	0.714666666666667	0.741	0.67	0.940333333333333	0.81
PF3D7_0208500	1.28	0.757	0.678	0.879	0.584	0.879	0.807	0.65	NA	0.903	0.918	1.321	0.695	NA	0.757	0.475	0.925	0.731	1.077	0.31	0.454	0.79	0.678	0.773	0.855	0.879	0.422	0.948	-0.029	0.389	NA	0.505	0.659	0.575	-0.089	-0.234	-0.621	-0.321	-0.074	-0.454	-0.415	-0.621	-0.514	0.526	0.65	0.432	-0.043	-0.514	-0.043
PF3D7_0208600	1.3025	1.603	1.302	1.143	1.1065	0.822	0.569	0.9345	1.0925	0.4095	0.4635	0.083	0.599	-0.0985	0.5385	0.73	0.589	0.631	0.297	0.5805	0.2375	1.309	1.307	1.016	0.8455	0.869	0.7675	0.079	0.9175	0.9885	1.1745	0.8265	0.7075	0.789	0.71	1.9345	1.5415	1.635	1.3955	1.311	1.049	0.6395	0.0745	1.662	1.5775	1.344	1.04	0.936	1.0185
PF3D7_0208800	1.673	1.163	1.641	1.384	1.021	0.565	0.422	1.232	1.021	1.405	1.176	1.304	0.344	0.432	1.646	1.875	1.384	1.117	0.956	0.565	0.226	1.604	1.757	1.244	1.077	1.084	0.411	0.189	1.286	0.918	0.847	0.903	0.807	0.731	0.298	0.495	0.4	0.536	0.238	0.163	-0.304	-0.415	-0.321	0.516	0.695	0.565	0.604	0.422	0.226
PF3D7_0208900	-1.8685	-2.01733333333333	-2.435	-0.45825	-3.07866666666667	-2.65525	-2.5775	-0.79475	-3.264	-0.778	-1.225	-0.844	-1.6025	-1.973	-0.557333333333333	-1.087	-1.59725	-1.478	-1.85166666666667	-0.5265	-0.25725	-1.91666666666667	-2.1335	-1.56133333333333	-1.099	-1.90875	-0.981	-0.816	-2.324	-1.40266666666667	-1.58875	-1.54125	-1.54075	-1.96966666666667	-0.247	-1.3395	-0.792	-1.943	-4.321	-1.434	NA	-2.251	-3.336	-0.345333333333333	-0.927	-0.6755	-0.650333333333333	-0.965333333333333	-1.515
PF3D7_0209000	0.5204	0.408	0.4968	1.491	0.265	0.1702	0.5246	0.7425	0.4495	0.72625	0.9415	0.77125	0.862333333333333	1.08266666666667	0.9182	1.0074	0.9626	0.832	0.7558	-0.04675	0.1342	0.7972	0.9714	0.587	0.3558	0.0194	1.1324	1.087	0.0934	0.33275	0.2066	-0.0122	0.1798	-0.0908	0.43925	-0.1245	0.06575	0.15775	-3.184	0.945	0.0548	0.5976	0.284	0.414	0.616	0.5952	0.2936	0.7522	0.3714
PF3D7_0209100	0.1055	0.1185	-0.028	0.103	-0.5615	-0.1655	-0.4215	0.648	0.6235	0.055	0.1685	-0.38	-0.0055	-0.4465	0.5005	0.4795	0.2535	0.2405	-0.114	-0.239	-0.268	0.3915	0.581	0.1015	0.0745	-0.287	0.206	0.057	0.695	0.9725	0.641	0.664	0.789	0.676	0.334	0.3475	0.577	0.4445	0.4315	0.3325	0.339	0.5695	0.399	0.4885	0.3695	0.4135	0.525	0.5565	0.689
PF3D7_0209200	0.367	0.028	NA	-0.514	-0.713	-0.713	-1.184	0.807	0.65	0.505	0.014	0.042	-0.454	-0.785	0.765	0.356	0.286	0.042	-0.217	-0.535	-0.836	0.443	0.042	0.163	-0.136	-0.434	-0.577	-0.689	1.378	1.411	1.035	1.07	0.495	0.344	-0.395	0.757	0.594	0.613	0.367	0.176	0.356	0.25	0.659	0.613	0.378	0.526	-0.234	-0.152	0.124
PF3D7_0209300	1.875	1.956	0.985	1.014	0.722	0.632	0.31	1.292	1.333	-0.251	-0.043	-1.321	0.286	-1.058	0.575	0.713	0.333	0.275	-0.415	-0.12	-0.2	1.673	1.608	1.042	0.855	0.565	-0.058	-0.888	-0.217	0.028	0.641	0	-0.043	0.176	0.344	1.704	1.427	1.327	1.182	1.263	0.855	0.731	0.713	NA	1.226	1.163	0.555	0.475	0.565
PF3D7_0209400	-0.12	-0.2	-0.514	-0.415	-1	-1.473	-1.514	0.895	0.956	-0.234	-0.377	-0.971	-0.286	-1.12	0.516	0.632	0.084	0.042	-0.514	0.028	-0.689	-0.234	-0.234	-0.713	-0.761	-1.029	-0.494	-0.862	-0.454	-1	-0.785	-1	-1.184	-1.286	-0.251	-0.535	-0.152	-0.556	-0.089	-0.971	-0.621	-0.971	-0.415	0.214	0.214	0.028	0.565	-0.304	-0.761
PF3D7_0209600	0.4975	0.8335	0.748	1.6835	1.131	1.1105	1.4785	0.1575	0.505	1.6215	1.54	1.754	1.277	1.8585	0.2245	0.889	1.352	1.4945	1.548	0.879	0.626	0.192	0.7205	1.086	1.382	1.126	1.3805	1.543	-0.281	0.3745	0.6815	0.929	1.0065	0.9315	0.892	-0.655	-0.212	0.096	0.216	0.372	0.297	0.2725	-0.3175	-0.2595	0.053	0.3145	0.574	0.4205	0.5055
PF3D7_0209700	-0.473	-0.625	-0.34	-0.518	-0.3195	-0.2615	0.0265	-0.7255	-0.814	-0.311	-0.349	0.013	-0.323	0.2125	-0.3505	-0.3705	-0.581	-0.593	-0.37	-0.1265	-0.1785	-0.5455	-0.595	-0.5665	-0.589	-0.4145	-0.099	0.2865	0.2395	-0.0905	-0.423	-0.3045	-0.2835	-0.293	-0.309	-1.362	-1.175	-1.286	-0.908	-0.8255	-0.653	-0.1215	0.051	-0.773	-0.8245	-0.7395	-0.517	-0.471	-0.101
PF3D7_0209800	0.3065	0.1695	-0.175	-0.662	-0.8125	-0.557	-0.8585	0.0035	-0.0415	-0.212	-0.556	-0.7525	-1.005	-1.123	0.15	0.051	-0.1845	-0.396	-0.6745	-0.6025	-0.864	0.1685	0.058	-0.218	-1.0525	-0.809	-0.556	-0.594	1.27	0.963	0.4095	0.2125	0.024	-0.01	-0.324	0.801	0.378	0.242	-0.277	-0.2575	0.216	0.3245	0.738	0.3655	0.1565	0.0105	-0.6095	-0.4245	-0.017
PF3D7_0210000	-1.286	-1.286	-1.599	-2.321	-1.514	-1.836	-1.888	0.214	0.084	-0.104	-0.251	-0.621	-0.234	-0.971	0.176	-0.168	0	-0.074	-0.454	-1.943	-2.321	-1.152	-1.321	-1.152	-1.785	-1.736	-0.377	-0.836	-0.943	-1.643	-1.689	-1.836	-1.836	-1.836	-2.12	1.531	1.182	1.111	0.97	0.97	1.163	0.748	0.839	0.575	0.831	0.731	0.545	0.773	0.713
PF3D7_0210100	0.871	0.807	0.536	-0.713	-0.473	-0.666	-1.029	NA	0.831	NA	NA	NA	NA	NA	0.565	0.454	0.367	-0.2	-0.862	-0.689	-0.761	0	0.176	-0.454	-0.836	-1	-0.577	-1.058	1.007	0.594	0.189	-0.058	-0.304	-0.473	-0.736	-2.12	-1.599	-2.321	-1.836	-2.643	-2.473	-2.473	-2.395	-0.666	-0.81	-0.971	-0.217	-1.395	-1.736
PF3D7_0210200	0.9485	0.8305	0.76525	0.83625	0.599	0.5155	0.38175	0.529	0.642666666666667	1.13275	0.90725	1.03025	0.5845	0.672	1.014	0.9535	0.87125	0.8305	0.896	0.294	-0.152	0.684	0.7455	0.703	0.43475	0.68975	1.0035	0.872	0.54175	0.8225	0.87925	0.6595	0.47925	0.47725	0.56325	1.251	1.02025	1.1685	1.03925	1.13875	0.911	0.552	0.21975	0.93275	0.8745	0.94525	0.66675	0.831	0.778
PF3D7_0210300	1.292	1.33	1.144	1.529	1.189	0.9365	0.769	1.0455	1.097	1.837	1.575	1.965	0.941	1.627	1.277	2.124	1.3285	1.285	1.761	0.367	0.3515	1.207	0.921	1.15	1.0205	1.209	1.014	1.2655	-0.286	0.839	0.951	1.026	0.895	0.701	0.918	0.978	0.641	1.195	0.475	0.613	-0.014	-0.556	-0.599	0.565	0.589	0.4845	0.07	0.0835	-0.168
PF3D7_0210500	0.12	-0.077	-0.217	-0.4695	-0.838	-0.286	-0.355	0.1415	-0.599	-0.747	-0.497	-0.556	-0.313	-0.1675	0.0905	-0.1555	-0.3825	-0.366	-0.511	-0.558	-0.0205	0.187	-0.047	-0.4165	-0.5085	-0.5465	-0.4735	-0.4575	-0.2045	-0.371	-0.3215	-0.4575	-0.7655	-0.358	-0.554	-0.512	-0.786	-1.1855	-1.112	-1.4175	-1.5995	-1.547	-1.4035	0.333	0.021	-0.269	-0.821	-0.713	-0.7425
PF3D7_0210600	-3.0785	-2.947	-2.121	-1.2265	0.2205	0.183	0.6165	-2.696	-3.058	-1.7365	-0.569	-0.0499999999999999	0.811	0.4475	-3.0635	-2.597	-1.8925	-0.7205	-0.2445	0.028	0.049	-3.019	-3.1895	-2.184	-0.828	0.0535	0.1075	-0.3165	-2.862	-2.9135	-2.7965	-2.196	-1.0445	-0.271	-0.5085	-3.558	-3.121	-1.737	-0.3405	-0.1965	-0.0465	0.5845	0.525	-3.482	-2.6895	-1.234	0.233	0.7725	0.4065
PF3D7_0210700	-1.785	-1.643	-0.888	-0.074	0.97	1.31	1.454	-1.12	-1.321	-1.556	-0.34	0.526	0.722	1.111	-1.785	-1.943	-1.473	-0.304	0.056	0.604	0.356	-1.358	-1.785	-0.713	0.422	1.014	0.028	-0.217	-1.058	-2.251	-2.12	-1.434	0.214	1.021	0.124	-2.395	-2.12	-1.556	-0.761	-0.971	-0.862	-0.152	-0.454	-1.514	-1.736	-0.599	0.604	-0.014	0.15
PF3D7_0210800	-0.9585	-1.074	-1.2205	-1.172	-1.362	-0.971	-0.3435	-0.076	-0.471	-0.7015	-0.821	-0.903	0.2665	0.2835	-0.3215	-0.0415	-0.632	-0.727	-0.576	-0.8905	-0.896	-1.123	-0.957	-1.397	-1.7175	-1.255	-0.3535	0.016	-0.595	-1.1895	-1.349	-1.4585	-1.518	-1.5735	-0.6805	-2.5145	-2.092	-2.7395	-2.1895	-1.9715	-1.089	-0.612	-0.632	-1.269	-1.4785	-1.5775	-1.495	-0.9455	0.041
PF3D7_0210900	0.641	0.555	0.189	-0.217	-0.029	-0.014	0.111	0.344	0.464	-0.473	-0.434	-0.666	-0.377	-0.713	-0.217	-0.217	-0.34	-0.494	-0.713	-0.074	-0.136	0.286	NA	0.333	0.226	0.124	-0.473	-0.736	-0.074	-0.029	0.056	-0.454	-0.785	-0.836	-0.415	0.815	0.622	0.344	0.344	0.344	0.594	0.659	1.117	0.536	0.485	0.356	-0.184	-0.029	0.475
PF3D7_0211100	0.378	0.238	-0.3045	-0.151	0.622	0.6855	1.728	0.7525	0.423	1.137	1.636	0.6845	1.0815	1.676	0.75	0.4505	0.0765	1.655	0.8865	-0.074	0.6745	0.333	0.124	0.678	0.26	0.9165	1.403	2.166	-0.862	-0.89	-0.726	-0.234	-0.089	-0.3105	0.674	-0.043	0.432	0.7895	0.137	0.322	0.086	0.526	0.335	0.672	-0.029	0.7125	1.3005	1.082	-0.254
PF3D7_0211200	1.673	1.521	1.459	1.327	1.269	1.226	0.963	1.321	1.5	1.327	1.333	0.985	0.963	0.79	1.356	1.636	1.475	1.31	1.028	0.641	0.505	1.584	1.201	1.526	1.195	1.378	0.765	0.526	0.659	0.773	1.111	1.063	0.613	0.545	0.411	1.673	1.709	1.536	1.604	1.361	1.111	0.731	0.526	1.339	1.545	1.464	1.077	1.021	0.887
PF3D7_0211300	0.028	0.176	-0.454	-0.494	-0.473	-0.599	-0.535	0.678	0.516	-0.599	-0.234	-1.643	-0.234	-1.251	NA	-0.321	-0.184	-0.2	-0.888	-0.643	-1.12	0.526	-0.268	0.097	-0.494	-0.915	-0.358	-1	-0.268	-0.621	-0.556	-0.666	-0.713	-1.089	-0.34	-0.014	0.137	0.084	0.226	-0.089	-0.2	-0.535	-0.577	0.201	0.163	0.25	0.613	0.084	0.07
PF3D7_0211400	-0.541	-0.1785	-0.1615	-0.184	-0.5785	-0.5625	-0.319	0.3605	0.201	-0.1645	0.0485	-0.0205	0.307	0.364	0.388	0.2265	0.2805	-0.089	-0.202	-0.205	-0.588	0.1875	-1.074	0.0245	-0.862	0.536	0.124	0.468	-0.4195	-0.9025	-0.71	-0.66	-0.251	-0.6545	0.5105	-0.4475	-0.2375	-0.2085	-0.104	0.423	0.4595	0.5165	0.153	0.0455	0.0855	0.4975	0.321	0.715	0.1495
PF3D7_0211500	-0.514	-0.3365	0.202	1.546	0.075	-0.535	0.671	-0.557	0.055	0.3505	0.8295	0.1205	0.9055	0.6225	-0.3545	-0.0780000000000001	0.1875	0.229	0.4905	-0.2005	-0.1055	-0.5355	-0.3125	-0.029	-0.33	0.2615	0.658	0.697	-0.9685	-2.029	-1.048	-1.0775	-0.622	-1.217	0.1985	-0.14	0.164	0.6815	0.934	1.045	1.221	0.665	0.333	-0.502	0.1645	0.3465	0.3965	0.612	0.6905
PF3D7_0211600	0.613	NA	2.007	1.505	1.867	1.722	2.35	0.495	0.782	1.835	1.691	2.192	1.704	1.978	0.432	1.028	1.555	1.65	2.003	1.516	1.922	1.104	1.4	1.641	1.238	1.937	1.56	1.992	-0.251	-0.104	1.157	1.748	2.073	2.087	2.06	1.405	1.803	1.903	2.584	2.459	2.087	2.232	1.843	0.765	1.124	1.163	1.678	1.485	1.831
PF3D7_0211700	0.298	0.6115	0.1295	0.158	-0.271	-0.332	-0.45	0.648	0.639	0.09	0.207	0.1505	0.4625	-0.246	0.4985	0.572	0.2235	0.262	0.216	-0.331	-0.606	0.3655	0.111	0.129	0.333	0.0205	0.232	0.0065	0.143	0.335	0.2885	0.243	0.1045	-0.494	0.1725	1.1155	0.878	0.8305	0.54	0.383	0.16	-0.21	-1.089	0.729	0.617	0.452	0.3175	0.158	-0.2225
PF3D7_0211800	0.2705	-0.087	-0.284	-0.7345	-0.8025	-1.012	-1.152	0.091	0.014	-0.661	-1.02	-1.3125	-1.408	-1.96	-0.0985	-0.4035	-0.5735	-0.799	-1.36	-0.5235	-0.8885	0.2265	0.089	-0.371	-0.8815	-0.8965	-1.1365	-1.3815	0.292	0.06	-0.395	-0.538	-0.669	-0.803	-1.2965	0.9005	0.747	0.5835	0.3725	0.22	0.0485	0.0405	-0.06	0.7365	0.6675	0.3675	-0.113	-0.1565	-0.2285
PF3D7_0211900	0.1675	0.1765	-0.0745	-0.3495	-0.202	-0.4925	-0.836	0.2805	0.108	-0.2225	-0.1455	-0.862	-0.3255	-0.8855	0.2135	0.216	0.0435	-0.0985	-0.418	-0.4105	-0.5625	0.4635	0.4635	0.2865	-0.06	-0.189	-0.6005	-0.833	-0.0435	-0.679	-0.331	-0.681	-0.7605	-0.8235	-1.066	1.1835	0.983	0.996	1.0225	0.847	0.4935	0.087	-0.1055	1.1265	0.8625	0.895	0.7395	0.5335	0.46
PF3D7_0212100	0.667333333333333	0.514666666666667	0.557	0.0323333333333333	0.394333333333333	0.0905	-0.195333333333333	0.195	0.205	0.538	0.304	0.116333333333333	-0.0613333333333333	-0.340666666666667	0.747333333333333	0.469666666666667	0.364666666666667	0.109	0.0526666666666667	0.618333333333333	0.442	0.813	0.853666666666667	0.791	0.238666666666667	0.345333333333333	0.593	0.375	1.639	1.49833333333333	1.21766666666667	1.15466666666667	0.976333333333333	0.974	0.542666666666667	0.880333333333333	0.806	0.895	0.568666666666667	0.565333333333333	0.486666666666667	0.11	-0.0876666666666667	0.637666666666667	0.735666666666667	0.747	0.731666666666667	0.866	0.367
PF3D7_0212200	1.748	1.485	1.545	1.718	0.956	0.505	0.464	0.389	0.887	0.176	0.321	-0.089	-0.029	-0.029	0.773	0.765	0.641	0.565	0.014	0.25	0.15	1.298	1.275	0.863	0.831	0.847	-0.454	-0.415	0.933	0.823	0.918	0.925	0.4	0.687	0.411	0.839	0.555	0.344	-0.043	0.111	0.163	0.097	0.536	0.454	0.25	-0.184	0.056	-0.304	-0.043
PF3D7_0212300	0.504	0.3345	-0.089	-0.2515	-0.5505	-0.625	-0.7525	0.4795	0.236	-0.399	-0.688	-1.2515	-1.038	-1.1545	0.405	-0.081	-0.212	-0.5565	-0.9565	-0.4355	-0.317	0.2485	0.1535	-0.137	-0.4785	-0.7145	-0.836	-0.7755	1.031	0.6825	0.2245	-0.143	-0.4175	-0.5055	-0.733	0.886	0.6225	0.3055	0.1435	0.0485	0.137	0.22	0.5795	0.6125	0.49	0.269	-0.182	-0.2485	-0.137
PF3D7_0212400	0.9934	0.978714285714286	0.544285714285714	0.664857142857143	0.266285714285714	-0.0911428571428571	0.0374285714285714	0.677	0.537833333333333	0.501857142857143	0.409428571428571	0.168166666666667	0.177571428571429	0.281857142857143	0.647	0.693571428571429	0.431285714285714	0.571571428571429	0.408714285714286	0.0311428571428571	-0.0351428571428571	0.654	0.570571428571429	0.528714285714286	0.458142857142857	0.505857142857143	0.180857142857143	0.0995714285714286	-0.0677142857142857	0.083	-0.0357142857142857	-0.168428571428571	-0.324857142857143	-0.494428571428571	0.198428571428571	0.414142857142857	0.140285714285714	0.137	0.130142857142857	1.9902854166341e-18	0.0415714285714286	-0.0247142857142857	-0.0385714285714286	0.302	0.240857142857143	0.236142857142857	-0.0487142857142857	0.0552857142857143	0.0624285714285714
PF3D7_0212500	0.393166666666667	0.2654	0.3475	0.191333333333333	0.168166666666667	0.123333333333333	-0.00233333333333335	0.233833333333333	0.185	0.797166666666667	0.607166666666667	0.701833333333333	-0.0336666666666667	0.358333333333333	0.765333333333333	0.8185	0.672166666666667	0.621666666666667	0.617666666666667	0.0253333333333333	-0.272166666666667	0.275666666666667	0.273833333333333	0.0625	0.0876666666666667	-0.0328333333333333	0.333333333333333	0.293	0.644833333333333	0.5895	0.440666666666667	0.1915	0.0353333333333333	0.0483333333333333	-0.1825	0.3585	0.217666666666667	0.2265	0.119333333333333	-0.0186666666666667	0.075	-0.0445	-0.043	0.3635	0.204333333333333	0.267	0.111333333333333	0.2625	0.212666666666667
PF3D7_0212600	-3.184	-3.321	-2.836	-1.395	0.275	0.356	1.049	-2.736	-3.058	-2.321	-1.184	-0.136	0.4	0.79	-3.184	-3.184	NA	-1.251	-0.152	0.495	0.622	-3.321	-3.184	-2.643	-1.089	0.111	0.042	0.238	-1.736	-2.643	-2.556	-2.395	-1.217	-0.217	-0.34	-2.395	-2.395	-1.358	-0.34	0.31	0.378	1.378	1.244	-2.556	-2.556	-1.556	0.4	0.903	0.485
PF3D7_0212700	0.7825	0.221	0.3885	0.445	-0.264	-0.693	-0.599	0.7365	0.599	0.6505	0.344	-0.3555	0.1535	-0.213	1.25	0.653	0.645	0.3245	-0.0435	-0.0365	0.178	1.033	0.773	0.367	0.1495	0.046	0.069	-0.0235	0.65	0.3385	0.3195	0.5455	0.113	0.16	0.0175	0.5985	0.4	0.573	0.436	-0.014	0.1945	0.114	0.246	0.3105	0.5195	0.328	0.338	0.136	-0.192
PF3D7_0212800	0.6195	0.6055	0.58	0.907	0.1025	0.121	-0.078	0.7945	0.735	0.911	0.661	0.948	0.4925	1.02	1.2025	1.076	0.689	0.684	0.672	-0.029	0.275	0.553	0.834	0.5645	0.334	0.088	0.788	1.048	0.155	0.4485	0.232	0.1965	0.4315	0.518	0.3515	0.199	0.3395	0.168	-0.2965	-0.2325	-0.249	-0.403	-0.3085	0.9645	0.875	0.8095	0.9915	0.441	-0.0445
PF3D7_0212900	0.3405	0.485	1.0865	1.0325	1.253	1.0655	1.6475	0.2945	0.488	1.613	1.576	2.075	1.264	1.7155	0.5545	0.635	1.326	1.329	1.677	1.1145	0.859	-0.064	0.389	0.9245	1.2325	1.327	1.297	1.5525	0.017	0.0115	0.5785	0.883	0.95	0.9315	0.5035	1.0995	1.187	1.346	1.1735	1.471	1.2705	1.2255	0.9445	0.867	0.9115	1.0575	1.4015	1.369	0.939
PF3D7_0213000	1.687	2.017	1.883	1.709	2.07	1.201	1.448	1.232	1.22	1.056	0.91	0.918	0.807	0.739	0.925	1.189	1.124	1.049	0.847	0.963	1.021	1.35	1.344	1.111	1.339	1.48	0.847	0.632	0.604	0.765	1.077	1.555	1.521	1.589	1.773	1.438	1.014	1.182	0.895	0.956	0.992	0.505	0.584	0.847	0.963	0.731	0.485	0.526	0.464
PF3D7_0213100	0.097	-0.014	-0.666	-1.152	-1.089	-1.251	-1.514	0.298	-0.043	-1.785	-1.643	-2.736	-1.321	-2.251	-0.599	-0.689	-1.12	-1.514	-1.943	-1.152	-1.556	0.07	-0.058	-0.535	-1.152	-1.251	-1.943	-2.058	-0.761	-1.217	NA	-1.434	-1.514	-1.556	-1.395	0.748	0.443	0.201	-0.104	0.084	-0.104	-0.286	0.028	0.443	0.333	0.124	-0.713	-0.454	-0.168
PF3D7_0213200	0.604	0.495	0.903	0.464	0.65	0.411	0.124	0.823	1	NA	0.163	-1.058	0.713	-0.268	0.214	0.028	0.238	0.333	-0.454	-0.152	-0.304	0.641	0.748	0.575	0.613	0.25	-0.184	-0.666	-0.415	-0.736	-0.251	-0.666	-0.736	-0.666	-0.785	1.214	1.28	1.304	1.257	1.137	0.815	0.286	0.344	0.879	1.25	0.933	0.65	0.555	0.422
PF3D7_0213400	0.389	-0.304	-0.12	0.895	-0.689	-1.217	-1.152	0.773	0.879	-0.029	-0.136	-0.514	-0.377	-0.577	0.454	-0.268	0.189	-0.043	-0.494	0.014	0.084	0.286	0.028	NA	-0.014	-0.577	-0.434	-0.434	-0.666	-0.251	-0.415	-0.454	-0.643	-1	0.137	1.422	1.344	1.339	1.042	0.871	0.799	0.454	0.443	1.084	1.111	0.713	0.65	0.65	0.454
PF3D7_0213500	0.9445	1.339	0.9555	0.8485	0.2365	-0.2685	-0.943	0.766	0.981	-0.387	-0.23	-1.5355	-0.054	-0.943	0.3155	0.2835	0.22	0.01	-0.5695	-0.514	-0.058	1.292	0.8035	0.3715	0.2415	-0.1295	-0.358	-0.7985	0.52	0.4045	0.4895	0.274	0.1675	0.1485	0.3505	1.0795	0.9735	0.9175	0.517	0.704	0.738	0.446	0.448	0.765	0.6815	0.4525	0.4055	0.142	0.116
PF3D7_0213600	-0.724666666666667	-0.127666666666667	-1.23366666666667	0.57425	-2.26466666666667	-1.86975	-1.91766666666667	0.149333333333333	-0.152333333333333	-1.47666666666667	-1.11266666666667	-2.0145	-0.147	-1.152	-0.5115	-0.493666666666667	-0.528	-0.743333333333333	-1.31166666666667	-0.30525	-0.21925	0.100666666666667	-0.602	-1.897	-1.02933333333333	-1.30975	-1.186	-0.475	-0.59675	-1.41175	-1.61466666666667	-1.6945	-0.90025	-1.88633333333333	0.474	0.27525	0.00433333333333334	-0.252	-0.785	-0.888333333333333	-0.9865	-0.92375	-0.8925	0.50725	0.0905	-0.5165	-0.669333333333333	-0.612	-1.1095
PF3D7_0213700	NA	0.687	-0.12	-0.268	-0.761	-0.836	-1	0.344	0.815	-0.514	-1.058	-1.12	-0.556	-1.434	0.014	0.298	-0.434	-0.415	-0.666	-0.643	-0.915	0	0.124	-0.34	0.07	-1.029	-0.888	-1.152	0.505	0.871	0.275	-0.12	-0.434	-0.556	-0.434	0.464	0.298	-0.029	-0.621	-0.358	-0.454	-0.494	-0.251	-0.217	-0.415	-0.535	-1.321	-1.251	-1.058
PF3D7_0213800	-1.6985	-1.793	-2.0315	-1.395	-4.058	-2.807	-2.589	-1.0435	-2.019	-1.5305	-1.5145	-1.7895	-2.336	-1.7355	-0.5165	-1.058	-1.4075	-1.6675	-1.8105	-2.036	-1.8795	-0.415	-1.7395	-1.9715	-2.3795	-3.0435	-1.277	-1.171	-0.878	-1.6255	-2.047	-1.858	-2.4095	-2.589	-1.4635	-1.7435	-1.777	-2.1805	NA	-2.293	-1.679	-1.255	-0.349	-1.3595	-1.0915	-1.4165	-1.436	-1.866	-1.581
PF3D7_0213900	0.3475	0.3815	-0.157	-0.06	-0.53	-0.3365	-0.3365	-0.0125	-0.1255	-0.1605	-0.317	-0.4285	-0.493	-0.285	0.3855	0.5505	-0.034	-0.114	0.0720000000000001	-0.263	-0.403	0.3455	0.2205	-0.151	-0.1945	0.687	-0.1965	0.0945	0.038	0.33	0.1135	0.141	0.2425	-0.1465	0.445	0.0665	-0.37	-0.5695	-0.679	-0.6885	-0.236	-0.0175	0.2455	-0.057	-0.284	-0.4075	-0.9625	-0.703	-0.21
PF3D7_0214000	0.507	0.2045	-0.6905	-1.168	-1.3395	-1.3105	-1.5745	0.58	0.0735	-0.4515	-0.8125	-1.225	-1.5655	-1.6255	0.528	-0.046	-0.298	-0.905	-1.1705	-0.85	-1.018	0.559	0.536	-0.227	-0.947	-1.144	-1.2515	-1.0735	0.682	0.6055	-0.0725	-0.057	-0.4365	-0.548	-0.4835	-0.666	-0.6395	-1.251	-1.307	-1.7435	-1.6675	-1.5775	-1.2525	-0.075	-0.5235	-0.8045	-1.152	-1.5435	-1.494
PF3D7_0214100	-0.278333333333333	-0.445	-0.226333333333333	-0.505	-0.0113333333333333	-0.145666666666667	0.155333333333333	-0.222	-0.211666666666667	0.432	0.225333333333333	0.734333333333333	0.263	0.670333333333333	0.179	0.212	0.188333333333333	0.242666666666667	0.456	0.266	0.265	-0.326666666666667	-0.147333333333333	-0.175333333333333	-0.194666666666667	-0.123	0.505666666666667	0.8	0.622666666666667	0.451333333333333	0.251	0.274333333333333	0.295666666666667	0.216333333333333	-0.256666666666667	-0.149666666666667	-0.204333333333333	-0.097	-0.147666666666667	0.191666666666667	0.157333333333333	0.8035	0.434666666666667	-0.235666666666667	-0.196	-0.0653333333333333	0.0133333333333333	0.181	0.435
PF3D7_0214200	1.15	0.948	1.298	0.887	0.505	0	-0.184	1.257	1.22	1.238	0.941	1.07	0.454	0.65	1.411	1.704	1.157	0.879	0.831	0	-0.014	0.855	1.214	0.475	0.495	0.124	0.545	1.049	1.575	1.55	0.941	1.163	1.232	1.049	0.839	0.887	1.077	0.659	0.286	0.411	0.226	-0.014	-0.34	1.432	0.847	0.948	1.063	0.526	0.475
PF3D7_0214300	0.651	0.635666666666667	0.331333333333333	0.719333333333333	0.191666666666667	0.203333333333333	0.245	0.470666666666667	0.35	0.385	0.278333333333333	0.294	0.455333333333333	0.708333333333333	0.624333333333333	0.364666666666667	0.36	0.201	0.139666666666667	0.198333333333333	0.366333333333333	0.745	0.394333333333333	0.576666666666667	0.251333333333333	0.364666666666667	0.799333333333333	0.754	0.698333333333333	0.991666666666667	0.938	1.18766666666667	1.00166666666667	1.08466666666667	0.924	-0.135333333333333	-0.568666666666667	-0.7625	-0.493	-0.350333333333333	-0.364	-0.273666666666667	-0.220333333333333	0.345666666666667	-0.153666666666667	-0.201	-0.423	-0.074	-0.05
PF3D7_0214400	-0.4455	-0.652	-1.1585	-0.605	-1.4525	-1.271	-0.9105	-0.236	-0.4935	-1.378	-1.359	-1.973	-1.222	-1.05	-0.324	-0.4215	-1.0005	-1.316	-1.5635	-1.336	-1.473	-0.1845	-0.325	-0.712	-1.6545	-2.0145	-1.3815	-1.4645	-0.0475	-0.298	-0.465	-0.6935	-0.889	-0.9025	-1.0305	-0.6375	-1.007	-1.3655	-1.397	-1.354	-0.756	-0.2005	0.3515	-0.5625	-0.9725	-1.2715	-1.5145	-1.17	-0.6015
PF3D7_0214500	-0.136	0.084	-0.454	0.238	-1.321	-1.395	-1.286	0.189	-0.043	-1.689	-1.286	-2.473	-1	-1.943	-0.358	-0.666	-0.836	-1	-1.286	-1.217	-0.556	0.111	-0.621	-0.514	-0.915	-2.251	-1.321	-1.736	-0.915	-1.434	-1.358	-1.434	-0.943	-2.058	-0.217	0.056	-0.184	-0.395	-1.058	-0.514	-0.577	-0.2	0.464	-0.058	0.15	-0.104	-0.81	-1	-0.321
PF3D7_0214600	-3.397	-2.71733333333333	-2.708	-1.20533333333333	0.203666666666667	0.428666666666667	1.10466666666667	-2.473	-2.99066666666667	-2.12	-1.251	-0.971	0.847	0.356	-3.05066666666667	-2.505	-2.3105	-0.973	0.133666666666667	0.47	0.525333333333333	-3.3285	-3.08033333333333	-2.51	-0.960666666666667	0.248	0.249	0.203333333333333	-2.84566666666667	-2.843	-2.399	-2.63566666666667	-1.63033333333333	-0.346333333333333	-0.293333333333333	-6.143	-4.674	-2.567	-0.732666666666667	-0.170666666666667	0.00966666666666667	0.649333333333333	0.472333333333333	-5.058	-4.42833333333333	-2.40733333333333	-0.3885	0.424333333333333	0.027
PF3D7_0214700	-2.643	-2.643	-0.836	0.263	1.344	1.438	2.189	-2.395	-2.736	-1.395	0.042	1.124	1.182	1.541	-3.058	NA	-1.286	0.124	0.948	1.339	1.584	-2.395	-2.395	-0.666	0.855	1.361	0.941	1.405	-2.321	-2.058	-1.785	-0.785	1.207	1.978	1.232	-2.395	-2.321	-0.81	-0.136	0.678	0.887	1.794	1.678	-2.943	-2.251	-1.089	0.226	0.704	0.807
PF3D7_0214800	-0.744666666666667	-0.7685	-1.06766666666667	-0.834666666666667	0.258	0.103666666666667	0.698333333333333	-0.611333333333333	-0.821	-0.186333333333333	-0.0286666666666667	1.00133333333333	0.576	1.30733333333333	-0.183	-0.315333333333333	-0.508	-0.168666666666667	0.727	0.424666666666667	0.355333333333333	-0.826	-0.482	-0.975333333333333	-0.606	0.213	0.992666666666667	1.30866666666667	-0.223666666666667	-0.447666666666667	-0.927333333333333	-0.919	-0.685333333333333	-0.233333333333333	0.208333333333333	-0.662	-0.697	-0.616333333333333	0.003	0.174	0.346	0.923	0.824666666666667	-0.386666666666667	-0.527333333333333	-0.571666666666667	-0.0693333333333333	0.5455	0.586666666666667
PF3D7_0214900	-1.184	-0.3815	0.635	0.788	1.2065	1.235	1.6345	-1.473	-0.7755	-0.726	0.057	-0.233	0.992	0.4855	-2.3285	-1.5	-0.2135	0.146	-0.0775	0.7915	0.855	-1.4875	-0.868	0.684	1.2065	1.2425	0.369	0.0255	-1.136	-1.0565	0.0915	0.3315	0.5715	0.447	0.2895	-1.1	-0.3445	0.4805	0.5825	1.0535	1.001	1.2865	1.2585	-1.375	-0.4535	0.2375	0.4295	0.965	0.81
PF3D7_0215000	1.163	1.1355	1.1675	1.4345	1.143	0.7885	0.774	1.0865	1.164	1.148	1.0545	2.319	1.1085	2.09	1.3645	0.632	1.1235	1.214	1.1835	0.5525	0.444	1.281	1.2035	1.1625	0.99	0.79	1.4425	1.3095	0.8605	0.91	1.1035	0.8705	0.881	0.918	0.654	1.6145	1.5	1.6815	1.5105	1.7675	1.4065	1.0765	1.224	1.0725	1.321	1.2535	1.018	1.137	1.2945
PF3D7_0215100	-0.395	-0.2	-0.014	-0.089	0.333	0.321	0.584	-0.514	-0.535	0.214	0.31	0.613	0.07	0.584	0.042	-0.434	0.238	0.344	0.584	0.263	0.31	-0.666	-0.643	0.028	-0.074	0.163	0.823	0.91	0.226	-0.089	0.189	0.189	0.356	0.238	-0.454	0.028	0.176	0.333	0.526	0.226	0.226	0.056	-0.268	0.111	0.31	0.263	0.584	0.028	0.014
PF3D7_0215200	-1.029	-1.029	-2.184	-1.251	-2	-1.358	-1.395	-0.321	-0.514	-1.643	-1.152	-1.689	-0.643	-1.556	-0.643	-1.058	-1.152	-1.358	-1.785	-0.643	-0.514	-0.358	-1.251	-0.862	-1.736	-1.321	-0.915	-1.217	-0.862	-1.029	-0.81	-0.785	-0.217	-0.785	-0.2	0.432	-0.535	-0.915	NA	-0.12	-0.34	0.084	0.722	0.124	0.014	-0.058	-0.104	0.201	-0.321
PF3D7_0215300	-2.5265	-2.1605	-1.9365	-1.02	-0.199	0.00799999999999998	0.693	-1.9935	-2.5785	-1.986	-1.358	0.4365	0.5275	NA	-2.047	-3.2395	-2.0785	-1.4625	0.146	-0.2565	0.087	-2.3285	-2.271	-1.9095	-1.314	0.061	0.2145	0.871	-1.2685	-1.957	-1.849	-2.089	-1.683	-1.809	-1.3405	-2.6155	-2.418	-3.184	-2.053	-0.7775	-0.387	0.506	0.08	-2.7265	-2.4755	-2.184	-0.621	0.52	-0.155
PF3D7_0215400	-0.0535	-0.2675	0.3965	0.179	0.7755	0.6135	1.0745	-0.0325	-0.2325	0.952	0.9035	1.4065	0.5	1.2775	0.2285	0.341	0.6485	0.7425	0.98	0.646	0.5905	-0.022	0.049	0.226	0.5655	0.6155	0.316	0.78	0.454	0.147	0.1375	0.5965	0.5325	0.5105	0.053	-0.678	-0.7765	-0.843	-0.9445	0.632	-0.56	-0.379	-0.193	-0.5535	-0.5455	-0.6415	-0.2685	-0.4525	-0.4595
PF3D7_0215500	0.2045	0.079	-0.328	0.0325	-0.1915	-0.213	0.125	-0.07	-0.3015	-0.46	-0.481	-0.3165	-0.343	-0.2945	-0.286	-0.408	-0.4405	-0.5575	-0.522	-0.1455	-0.4285	0.0465	0.3105	0.0385	-0.145	-0.4055	-0.6665	-0.6275	-0.46	-0.298	-0.246	-0.297	-0.0455	-0.2015	-0.0805	0.669	0.295	0.3775	0.175	0.4795	0.482	0.871	1.1735	0.1105	0.1235	0.1565	-0.228	0.1225	0.4485
PF3D7_0215600	0.31	0.443	0.238	0.176	-0.234	0.084	0.014	-0.014	0	-1.184	-0.915	-1.736	-0.494	-1.058	-0.556	-0.268	-0.643	-0.785	-1.286	-0.971	-0.415	-0.304	-0.168	-0.621	-0.689	-0.556	-1.184	-1.599	-0.689	-1.058	-0.761	-0.736	-1	-0.761	-1.029	1.111	0.887	1.104	0.555	0.704	0.748	0.575	0.757	0.432	0.432	0.475	-0.286	0.201	0.454
PF3D7_0215700	0.257	0.104	-0.128333333333333	-0.0716666666666667	-0.673	-0.68	-0.830666666666667	0.408333333333333	0.219666666666667	0.0546666666666667	-0.234666666666667	-0.2375	-0.644	-0.628	0.691333333333333	0.567666666666667	0.0423333333333333	-0.0636666666666667	-0.287333333333333	-0.654333333333333	-0.564	-0.1745	0.170333333333333	-0.382	-0.523666666666667	-0.705	-0.235	-0.150666666666667	0.646333333333333	0.64	0.127	-0.0015	-0.096	-0.129333333333333	-0.265	0.376666666666667	0.152333333333333	0.015	-0.152333333333333	-0.160333333333333	-0.0693333333333333	0.049	0.178666666666667	0.276666666666667	0.047	-0.144666666666667	-0.384333333333333	-0.232666666666667	-0.295
PF3D7_0215800	1.6205	1.0455	1.346	1.4675	0.342	0.195	0.0245	1.035	0.5105	0.073	0.2015	-0.584	0.352	-0.556	0.687	0.411	0.332	0.0765	-0.4145	0.3155	0.137	1.2775	1.23	1.0805	1.145	0.789	0.308	-0.2605	1.2505	1.7215	1.218	1.144	1.3495	1.464	0.3735	0.511	0.6225	-0.2	0.6555	0.204	-0.049	-0.323	-0.238	0.81	0.9795	0.9065	0.985	0.314	0.108
PF3D7_0215900	0.97	0.933	0.948	1.169	0.757	0.739	0.443	0.298	0.344	0.4	0.584	0.124	0.454	0.333	0.31	0.411	0.475	0.604	0.333	-0.268	-0.152	0.992	0.565	0.678	0.847	0.799	0.042	NA	-0.415	0.137	0.189	0.378	0.367	0.176	0.855	0.389	0.739	0.871	1.176	1.226	0.963	0.565	0.454	0.526	0.799	1.09	1.48	1.207	0.895
PF3D7_0216000	0.598666666666667	0.160333333333333	0.902333333333333	1.33566666666667	0.325	0.0776666666666667	0.387	0.728333333333333	0.830666666666667	1.00866666666667	0.871	1.17333333333333	1.65433333333333	2.131	1.4345	0.708	0.820666666666667	0.858666666666667	0.878333333333333	-0.065	0.216	0.465	0.34	0.347	-0.982	0.568	1.682	1.54866666666667	0.190333333333333	0.273333333333333	0.304	0.314666666666667	0.748333333333333	0.814666666666667	0.661	1.07033333333333	1.673	1.839	1.35466666666667	2.4185	1.91566666666667	2.11866666666667	1.14766666666667	1.20966666666667	1.00033333333333	1.279	1.272	2.0185	1.27866666666667
PF3D7_0216100	0.904	0.548	0.448	-0.066	-0.2555	0.0175	0.4425	-0.152	0.882	-0.234	-0.104	0.367	0.31	-0.643	0.7355	0.57	0.5935	0.5005	0.6215	-0.556	0.084	1.014	-0.6445	0.3825	-0.0315	0.8405	0.2955	0.32	-1.1375	-1.017	-0.3515	-0.393	-0.186	-0.6565	-0.271	0.944	0.739	0.5325	0.531	0.5655	0.355	0.157	0.3095	0.53	0.5295	0.3985	-0.2485	-0.092	-0.0445
PF3D7_0216200	0.584	0.298	-0.136	0.042	-0.621	-0.643	-0.304	-0.029	-0.321	-0.2	-0.377	-0.434	-0.915	-0.577	0.15	0.214	-0.358	-0.304	-0.434	-0.761	-1.152	0.475	0.201	0.124	-0.058	-0.81	-1.058	-0.862	0.124	0.111	-0.304	-0.434	-0.785	-1	-0.454	0.042	-0.358	-0.556	-1	-0.535	-0.217	-0.136	0.713	-0.251	-0.415	-0.713	-1.217	-1.395	-0.494
PF3D7_0216300	0.8085	0.2555	-0.2995	-0.2365	-1.623	-1.146	-1.0315	0.91	0.544	0.2425	-0.069	-0.652	-0.858	-1.4685	0.87	0.4005	0.5495	-0.113	-0.553	-0.751	-1.3005	0.4555	-0.4405	-0.0125	-0.6395	-0.965	-0.8625	-0.919	-0.699	-0.71	-0.2675	-0.508	-0.8125	-1.629	-0.43	0.3645	0.1595	-0.302	-0.6365	-0.7015	-0.7925	-1.058	-0.2885	0.293	0.126	-0.144	-1.129	-0.733	-0.995
PF3D7_0216400	1.9445	1.883	2.2355	1.6855	1.975	1.2345	1.0775	1.1025	1.1285	0.509	0.7965	0.031	0.8405	0.2795	0.8695	0.7535	0.901	0.93	0.5955	0.821	0.6895	1.546	1.5125	1.466	1.789	1.586	0.474	0.202	1.2365	1.206	1.4405	0.938	1.3095	1.578	0.9165	1.076	1.063	1.258	0.9105	1.021	0.91	0.3605	0.109	0.947	0.8605	0.9245	0.977	0.8415	0.5395
PF3D7_0216500	0.622666666666667	0.4	1.098	0.439666666666667	0.0883333333333333	0.122333333333333	0.456666666666667	0.729333333333333	0.463	0.501	0.468666666666667	0.648	0.871666666666667	0.472333333333333	0.492666666666667	0.525	0.589666666666667	0.592666666666667	0.696666666666667	0.145666666666667	0.226	0.955333333333333	0.648	0.445	0.693666666666667	0.713	0.678333333333333	0.674666666666667	-0.21	-0.071	0.043	-0.3665	0.07	-0.288333333333333	0.516666666666667	1.49566666666667	0.817333333333333	1.23766666666667	1.458	1.738	1.39733333333333	1.224	0.574666666666667	1.07133333333333	1.24833333333333	1.18566666666667	1.08333333333333	1.315	1.01966666666667
PF3D7_0216600	-0.171	-0.297	0.6105	0.2895	0.8855	0.5765	1.105	-0.144	-0.128	1.031	1.119	1.392	0.8125	1.3465	0.17	0.23	0.848	0.837	1.163	0.9505	0.8155	-0.104	0.2045	0.619	0.873	0.8165	0.693	1.0675	-0.2915	-0.152	0.178	0.524	0.4655	0.415	0.059	-0.4635	-0.359	0.0685	0.442	0.389	0.227	0.6	0.4515	-0.252	0.0455	0.211	0.65	0.766	0.7265
PF3D7_0216800	0.02	-0.063	0.4885	0.677	0.8175	0.112	0.411	0.172	0.2625	1.248	1.335	1.6025	1.085	1.388	0.635	0.6895	0.981	1.0935	1.3285	0.367	0.2695	-0.085	0.1885	0.6995	0.737	0.6665	1.429	1.7125	-1.278	-1.3395	-0.444	-0.368	-0.044	-0.089	0.117	0.893	0.9245	1.1025	1.4015	1.754	1.4965	1.5565	1.0255	0.883	1.063	1.261	1.2915	1.533	1.4825
PF3D7_0216900	0.072	0.163	-0.0475	0.0765	0.584	-0.142	-0.6745	-0.838	-0.182	-0.0835	0.1305	-0.188	0.5975	-0.1915	0.122	-0.286	-0.096	0.028	-0.014	-0.282	-0.6185	-0.1085	-0.2345	-0.2	-0.0335	-0.455	0.8345	0.414	-0.3565	-1.029	-0.199	-0.243	0.21	-0.027	0.291	-0.1765	0.0555	0.5505	0.521	0.668	0.572	0.3605	0.3045	1.349	1.411	1.3845	1.1805	1.0805	1.01
PF3D7_0217000	1.79	1.042	3.475	1.815	2.341	0.422	0.704	4.908	1.09	2.286	1.985	2.035	3.424	1.871	1.914	1.887	1.316	1.49	1.636	0.214	0.124	1.007	1.664	1.952	1.79	1.443	1.704	1.432	-0.217	-0.377	0.263	-1.184	-0.34	-1.089	0.189	0.992	0.65	0.863	0.823	0.863	0.669	0.879	0.356	1.344	1.495	1.09	0.739	0.815	0.65
PF3D7_0217100	0.7255	0.449	0.5965	0.1375	0.448	0.258	-0.1785	0.3495	0.2925	-0.4155	-0.3515	-1.1045	-0.4755	-1.1155	0.314	-0.1	-0.1155	-0.246	-0.76	0.2035	-0.079	0.914	0.966	0.651	0.1655	0.126	-0.444	-0.6135	1.0845	0.795	0.41	0.3305	0.3445	0.153	0.0265	1.4525	1.3975	1.2785	1.152	1.147	1.0665	0.627	0.485	0.9395	0.9055	0.941	0.6345	0.6555	0.6585
PF3D7_0217200	0.786333333333333	0.492	0.196333333333333	0.434666666666667	-0.457666666666667	-0.18	-0.248666666666667	0.723666666666667	0.476666666666667	0.530666666666667	0.597	0.576333333333333	-0.331333333333333	0.249333333333333	0.925333333333333	0.776	0.466	0.431	0.517	0.101	-0.0763333333333334	0.633333333333333	0.425	-0.536	0.424	0.104	-0.136666666666667	-0.01	0.360333333333333	0.129333333333333	-0.042	0.322666666666667	-0.086	-0.0726666666666667	0.288333333333333	1.086	0.807333333333333	0.492	0.3705	-0.00266666666666666	-0.0126666666666667	-0.0863333333333333	-0.236666666666667	0.863666666666667	0.629666666666667	0.493333333333333	-0.193666666666667	0.0476666666666667	-0.382
PF3D7_0217300	-0.599	-0.713	0.056	0.163	0.356	0.056	0.163	-0.785	-0.358	-0.043	0.137	0.124	0.056	0.422	-0.514	-0.395	0	0.189	-0.043	NA	-0.2	-0.943	-0.81	-0.321	-0.251	-0.395	-0.168	-0.043	-0.286	-0.494	-0.2	-0.184	-0.152	-0.184	-0.434	-2	-1.184	-1.286	-0.621	NA	-0.971	-0.888	-1.12	-1	-0.81	-0.599	0.389	0.028	-0.34
PF3D7_0217400	0.97	0.765	1.137	0.555	0.613	0.604	0.839	1.189	1.505	1.31	1.28	1.356	1.475	NA	1.097	1.411	1.269	1.298	1.189	0.443	0.124	0.731	0.713	0.505	0.887	0.641	1.111	0.773	0.378	0.485	0.378	0.536	0.25	0.056	0.65	1.207	1.275	1.286	1.286	1.469	1.176	0.956	0.687	1.111	0.895	0.847	0.807	0.704	0.831
PF3D7_0217500	-2.46	-2.053	-0.6845	-0.536	0.5695	0.56	0.7915	-2.12	-1.8445	-0.971	-0.234	-0.286	0.495	0.443	-2.358	-2.121	-0.8925	-0.078	-0.044	0.3585	0.3395	-2.4135	-1.8915	-0.8255	-0.189	0.123	0.3	0.3735	-2.1895	-2.036	-1.2525	-0.5305	0.0135	0.351	-0.396	-0.768	-0.145	0.4295	0.839	1.472	1.3395	1.8535	1.868	-1.092	-0.4455	0.107	1.0195	1.424	0.957
PF3D7_0217600	-0.257	-0.168666666666667	-0.594333333333333	-0.517	-0.85	-0.756333333333333	-0.635666666666667	-0.326666666666667	-0.359666666666667	-0.66	-0.588666666666667	-0.814666666666667	-0.749666666666667	-1.0785	-0.542	-0.436666666666667	-0.618	-0.563	-0.665666666666667	-0.495333333333333	-0.256	-0.532333333333333	-0.386333333333333	-0.7895	-0.736666666666667	-0.386	-0.952333333333333	-0.762333333333333	-1.01266666666667	-0.4695	-0.706666666666667	-0.846	-0.672	-0.874666666666667	-0.514333333333333	0.357333333333333	0.319666666666667	0.490666666666667	0.281	0.397333333333333	0.289333333333333	0.0256666666666667	0.119333333333333	0.151333333333333	0.186666666666667	0.167333333333333	-0.301	-0.0473333333333333	-0.0473333333333333
PF3D7_0217700	-0.234	-0.029	-0.556	-0.862	-1.152	-1.058	-1.217	0.15	-0.104	0.201	-0.2	-0.029	-0.577	-0.836	0.124	0.137	-0.089	-0.34	-0.043	-0.836	-0.943	-0.556	-0.535	-0.915	-0.836	-0.971	-0.621	-0.395	0.25	0.214	-0.268	-0.268	-0.599	-0.643	-0.304	-1.321	-0.862	-1.643	-6.643	-2.184	NA	-2.321	-2	0.378	-0.251	-0.2	-0.81	-1.358	-1.358
PF3D7_0217800	1.361	1.035	0.475	-1.029	-0.434	-0.736	-1.089	1.226	0.895	0.31	-0.152	-0.836	-1	-1.556	1.275	0.443	0.321	-0.2	-0.81	-0.304	-0.535	1.664	1.014	0.948	0.15	-0.234	-1	-0.971	2.395	1.416	0.594	0.454	0.111	-0.136	-0.621	-2.556	-2.321	-2.643	-2.643	-3.473	-3.058	-3.473	-3.473	-0.268	-0.643	-0.643	-0.785	-2	-1.599
PF3D7_0217900	1.361	1.3755	1.3345	1.079	0.8235	0.718	0.6435	1.0155	0.98	1.267	1.0565	1.09	0.5925	-0.2	1.178	1.2115	1.235	1.0275	1.0585	0.454	-0.058	1.243	1.3895	1.1195	1.026	0.9995	0.8165	0.6375	0.8665	0.753	0.9695	0.671	0.682	0.588	0.29	0.995	1.3965	1.01	1.2045	0.7545	0.354	0.035	-0.866	1.5105	1.3955	1.4775	1.4555	0.9915	0.617
PF3D7_0218000	-0.12	0.028	-0.434	-0.785	-0.713	-0.666	-1.184	0.757	0.604	-0.104	-0.136	-1.184	-0.217	-1.286	0.176	0.137	-0.043	-0.2	-0.736	-0.785	-0.971	0.056	0.15	0.084	-0.415	-0.535	-0.736	-1.12	0.097	-0.268	-0.152	-0.434	-0.666	-0.689	-0.971	1.35	1.56	0.941	1.035	0.97	0.992	0.526	0.176	0.925	0.992	0.847	0.641	0.526	0.584
PF3D7_0218100	-0.043	0.594	0.731	0.687	1.144	0.887	1.049	-0.043	0.189	0.443	0.641	0.575	0.604	0.575	-0.34	0.111	0.422	0.594	0.422	0.432	0.367	0.056	NA	0.748	0.879	1.195	0.189	0.084	-0.286	-0.434	0.15	0.565	0.432	0.298	0.669	0.855	0.97	1.189	1.137	1.545	1.469	1.22	1.09	0.163	0.807	0.941	0.879	1.104	1.454
PF3D7_0218200	0.545	0.432	1.144	0.367	0.124	-0.473	NA	NA	0.65	1.09	0.863	0.333	0.863	1.378	NA	1.021	0.97	0.807	0.475	-0.251	-0.286	0.084	-0.836	-0.434	0.344	-0.761	1.15	1.028	0.07	0.014	-0.473	0	0.333	-0.217	0.275	0.941	0.879	1.049	0.555	0.65	0.722	0.526	0.584	0.344	0.475	0.454	-0.286	0.084	0.137
PF3D7_0218300	-0.556	-0.643	-0.713	-1.358	-1.184	-1.058	-1.251	0.536	0.286	-0.761	-0.535	-1.514	-0.415	-1.089	-0.304	-0.358	-0.251	-0.454	-1.029	-1.217	-1.217	-0.304	-0.434	-0.643	-0.785	-1.152	-1.12	-1.434	-0.915	-1.321	-0.971	-1.217	-1.217	-1.358	-1.785	1.367	1.144	1.09	0.97	0.739	0.622	0.565	0.389	0.956	0.731	0.65	0.454	0.443	0.65
PF3D7_0218400	-0.306	-0.501	-0.833	-0.456	-1.2125	-1.05	-1.0395	-0.7045	-0.986	-1.644	-1.8735	-2.519	-1.644	-1.8445	-1.0145	-1.2525	-1.474	-1.6675	-1.864	-0.6965	-0.628	0.0845	-0.1565	-0.3225	-0.9475	-1.146	-1.6415	-1.514	0.706	0.471	0.2885	0.0994999999999999	0.1055	-0.022	-0.1105	0.251	-0.1045	-0.1535	-0.701	-0.3075	0.237	0.524	0.9435	-0.081	-0.317	-0.529	-0.823	-0.507	0.0185
PF3D7_0218500	0.07	-0.34	-0.377	-1.473	-0.971	-1.029	-1.643	0.526	0.505	-0.089	-0.286	-0.836	-0.599	-1.152	0.659	0.25	0.321	-0.217	-0.736	-0.785	-1.184	-0.12	-0.184	-0.785	-1.321	-1.556	-0.415	-1	0.985	0.475	-0.358	-0.286	-0.434	-0.643	-0.915	1.201	1.056	0.669	0.594	0.807	0.807	-0.599	1.594	0.79	0.704	0.432	0.124	0.124	0.367
PF3D7_0218600	0.91925	0.68575	0.80325	0.81625	0.9635	0.8495	1.2685	0.63975	0.7455	0.44475	0.62525	0.70825	0.77325	1.0575	0.676	0.5135	0.649	0.78125	0.823	0.681	0.6375	0.59225	0.4965	0.40325	0.771	0.69	0.91525	0.95525	0.93475	0.726	0.674	0.54375	0.88525	0.936	0.50975	0.868	0.52325	0.3685	0.45075	0.211	0.11575	0.12625	-0.012	0.64725	0.32225	0.28725	0.20725	0.30225	0.04625
PF3D7_0218700	0.454	0.879	0.137	-0.029	-0.304	0.367	0.124	0.137	0.042	-0.556	-0.556	-1.321	-0.217	-0.514	-0.043	-0.089	-0.268	-0.217	-0.621	-0.168	-0.029	0.782	0.722	0.641	-0.268	0.014	-0.434	-0.556	0.214	0.298	0.659	0.31	0.333	0.367	0.084	-0.556	-0.736	-0.666	-0.713	-0.713	-0.395	-0.268	-0.168	-0.599	-0.535	-0.621	-0.577	-0.666	-0.358
PF3D7_0219100	-0.786	-1.058	-0.9445	-0.21	-1.556	-1.251	-1.7265	-1.029	-1.234	-2.214	-2.3215	-2.836	-2.0005	-2.821	-1.5475	-1.7625	-1.786	-2.0635	-2.323	-0.757	-1.1575	-0.8405	-1.293	-1.0655	-1.736	-2.12	-1.6045	-2.058	-1.02	-0.836	-1.6545	-2.556	-1.769	-1.6805	-0.7385	0.621	0.353	-0.363	-1.599	-0.613	-0.7175	-0.6785	-0.3095	0.3075	0.191	-0.5665	-1.146	-0.9845	-1.089
PF3D7_0219200	1.244	0.765	0.731	-0.556	-0.136	-0.535	-0.862	1.07	1.056	0.495	0.4	-0.556	-0.321	-0.888	1.57	0.933	0.863	0.201	-0.34	-0.621	-0.836	0.855	0.4	0.226	-0.473	-0.836	-0.395	-0.971	2.032	1.4	0.941	0.773	0.226	0.111	-0.862	0.713	0.65	0.137	0.137	0.378	0.176	0.238	0.713	0.545	0.565	0.454	-0.029	-0.321	-0.058
PF3D7_0219500	0.594	0.933	0.298	0.163	0.286	0.15	-0.234	NA	0.847	NA	NA	NA	NA	NA	-0.184	-0.152	-0.234	-0.415	-0.836	0	0.097	0.575	0.422	0.475	0.07	-0.089	-0.395	-0.971	0.565	0.137	0.321	0.189	0.321	0.565	0.084	1.014	1.137	0.879	1.097	1.09	0.823	0.584	0.356	0.695	0.992	0.918	0.65	0.807	0.731
PF3D7_0219600	0.367	0.3735	-0.065	-0.2605	-0.4055	-0.4525	-0.7365	0.775	0.7325	0.4105	0.199	0.19	0.087	-0.4395	0.7395	0.5195	0.34	0.163	0.112	-0.029	-0.137	0.4635	0.5135	0.43	0.081	-0.062	0.6285	0.3085	1.042	0.959	0.699	0.52	0.5185	0.3915	0.2	0.3085	0.379	0.452	0.3915	-0.186	-0.322	-0.8245	-1.0315	0.8305	0.6245	0.7175	0.5065	0.2705	-0.0855
PF3D7_0219700	-3.836	-3.836	-4.321	-3.836	-3.473	-2.321	-1.217	-3.473	-3.643	-3.643	-3.836	-3.184	-1.836	-1.152	-3.836	-3.643	-3.836	-4.058	-3.184	-2.473	-1.395	-3.836	-4.058	-3.836	-3.836	NA	-2.473	-1.321	-2.943	-3.184	-3.058	-3.184	-3.321	-3.321	-3.058	-3.321	-2.943	-2.836	-2.321	0.15	1.464	2.269	2.807	-4.058	-3.836	-3.473	-2.184	-0.494	1.124
PF3D7_0219800	-0.321	0.333	0.879	0.863	0.839	0.992	1.521	-0.785	-0.494	-1.514	-0.943	NA	-0.152	-0.643	-2.058	-1.556	-0.943	-0.943	-1.12	0.575	NA	-0.152	-0.251	0.855	0.807	1.226	-1.058	-1.12	-0.514	NA	0.189	0.15	0.475	0.432	0.632	-0.761	-0.089	0.443	0.555	0.847	1.014	1.189	1.389	-1.152	0.042	0.31	0.485	0.773	1.049
PF3D7_0219900	-2.836	-2.321	-2.836	-2.643	-1.251	-1.184	-0.377	-1.643	-1.736	-1.556	-1.251	0.933	0.526	NA	-1.286	-1.556	-1.888	-1.556	0.238	-0.736	-1.184	-2.836	-2.736	-2.943	-3.184	-1.286	0.042	0.443	-1.358	-2.836	-2.943	-2.836	-3.058	-2.836	-0.029	-3.836	-3.473	-3.473	-2.943	NA	-1.473	-1.358	-0.761	-2.943	-2.556	-2.251	-0.862	-0.971	-0.971
PF3D7_0220000	-0.240666666666667	-0.168	-0.709333333333333	-0.797	0.506666666666667	0.950333333333333	1.61133333333333	-0.461333333333333	-0.344	-0.535	-0.672	0.336333333333333	1.01566666666667	1.43633333333333	-0.301666666666667	-0.207	-0.572666666666667	-0.534	0.562333333333333	1.33033333333333	1.47533333333333	-0.237	-0.0866666666666667	-0.466666666666667	-0.639	0.587333333333333	1.24366666666667	1.49466666666667	0.397	0.352	0.0163333333333333	-0.425	-0.564666666666667	-0.584333333333333	-0.266333333333333	-0.802333333333333	-0.626333333333333	-0.651	-0.0803333333333333	-0.148666666666667	0.156	0.581666666666667	0.143666666666667	-0.286	-0.349333333333333	-0.238333333333333	-0.0633333333333333	0.652	0.617666666666667
PF3D7_0220100	-0.071	-0.2475	-0.6375	-0.3825	-0.9365	-0.6535	-0.2085	-0.937	-1.246	-1.812	-1.858	-2.132	-1.516	-1.323	-0.9615	-1.1495	-1.491	-1.6975	-1.751	-0.5235	-0.192	-0.1115	-0.2755	-0.6505	-1.06	-1.02	-1.556	-1	-0.3865	-0.1575	-0.345	-0.7495	-0.7195	-0.6375	-0.474	-1.053	-1.035	-1.428	-1.646	-1.0715	-0.3865	0.0915	0.3415	-1.097	-1.1375	-1.474	-1.3015	-0.901	-0.368
PF3D7_0220200	0.925	0.687	0.678	0.298	0.275	0.367	0.378	-0.058	0.275	-0.761	-0.943	-0.943	-0.761	-0.736	-0.415	-0.473	-0.643	-0.666	-0.888	-0.454	-0.395	0.526	0.137	-0.168	0.163	-0.234	-0.971	-1.251	0.097	-0.12	-0.043	-0.34	-0.395	-0.577	-0.836	1.673	1.097	0.594	0.286	0.15	0.584	0.641	0.731	1.014	0.839	0.344	0.014	0.31	0.07
PF3D7_0220300	-1.434	-1.836	-1.321	-1.473	-1.599	-1.358	-1.556	-1.152	-1.152	-2	-1.836	-2.251	-1	-1.514	-1.286	-1.599	-1.473	-1.358	-1.643	-1.836	-0.535	-1.395	-1.358	-1.836	-1.473	-1.736	-1.358	-1.736	-1.599	-1.785	-1.358	-1.599	-1.514	-1.184	-1.888	-1.184	-2.12	-1.888	-1.736	-1.888	-2.251	-2.321	-2.12	-1.736	-1.888	-2.058	-2.251	-2.12	-1.943
PF3D7_0220400	-1.9365	-1.8895	-1.918	-0.584	0.5185	0.2775	1.507	-1.5355	-2.278	-1.4045	-0.556	0.9655	1.1435	1.636	-1.6095	-1.9215	-1.777	-1.0775	0.9525	0.3645	0.6285	-1.1545	-2.1045	-1.7965	-1.3395	0.5085	0.7305	1.563	-0.717	-1.0395	-1.285	-1.5145	-1.336	-1.066	0.1795	-2.4755	-2.6895	-2.286	-1.123	0.285	0.879	1.6695	1.671	-2.786	-2.358	-2.5995	-0.693	0.3555	0.5155
PF3D7_0220600	0.176	-0.029	-0.217	0.056	-0.713	-0.556	-0.81	-0.514	-0.666	0.042	-0.454	-0.304	-1.395	-0.785	0.014	0.263	-0.136	-0.434	-0.434	-0.643	-0.888	-0.184	-0.152	-0.434	-0.666	-0.556	-0.761	-0.643	0.028	-0.058	-0.321	-0.217	-0.577	-0.556	-0.415	-0.058	-0.2	-0.454	-0.943	-0.643	-0.736	-0.943	-0.599	-0.494	-0.377	-0.736	-1.358	-1.184	-1.058
PF3D7_0220700	-0.862	-1.089	-1.556	-1.643	-2.251	-1.943	-1.514	-0.888	-1.058	-0.915	-1.358	-1.556	-2	-1.12	-0.268	-0.234	-1	-1.434	NA	-1.836	-1.358	-0.943	-0.785	-1.556	-2.12	-1.943	-1.785	-1.029	-0.621	-0.915	-1.395	-1.599	-2.12	-2.251	-2.058	-2.556	-2.184	-2.943	-2.736	-2.943	-2.184	-1.321	-1.089	-1.785	-1.785	-2.321	-2	-1.736	-1.434
PF3D7_0220800	-1.73066666666667	-0.915333333333333	0.052	0.306	0.581333333333333	0.456	0.888	-1.16233333333333	-0.756	0.886333333333333	0.801666666666667	1.385	1.05233333333333	1.145	-1.246	-0.495	0.659333333333333	0.657333333333333	1.04133333333333	0.378	0.367	-1.683	-0.657666666666667	0.213	0.607	0.654666666666667	0.745333333333333	1.07966666666667	-1.711	-1.525	-0.454666666666667	-0.386666666666667	-0.2	-0.270333333333333	-0.213	-0.518666666666667	-0.022	0.269	0.601666666666667	0.776666666666667	0.905	1.20466666666667	0.788	-0.626666666666667	0.0396666666666667	0.270666666666667	0.626333333333333	0.888	0.907666666666667
PF3D7_0221200	0.176	-0.304	-0.81	-0.577	-2.12	-1.689	-2.12	-0.81	-1.12	-0.888	-1.286	-1.888	-1.943	-2.395	-0.12	-0.577	NA	-1.251	-1.556	-0.785	-0.535	-0.358	-0.713	-0.689	-1.217	-1.514	-2.058	-1.217	-0.915	-0.577	-0.599	-1.029	-1.434	-1.286	-1.217	0	-0.304	-0.971	-1.434	-1.556	-1.599	-1.888	-1.943	-0.599	-0.434	-1.029	-1.599	-2.836	-2.184
PF3D7_0223300	-2.321	-2.321	-2.556	-1.736	-2.473	-2.321	-1.943	NA	-0.943	NA	NA	NA	NA	NA	-0.556	-1.251	-1.184	-1.152	-0.836	-0.713	-1.058	-2.395	-2.321	-2.473	-2.643	-2.836	-0.971	-0.184	-2.058	-1.556	-1.888	-2	-2.184	-2.321	-2.058	-1.888	-1.689	-1.643	-1.689	-1.473	-1.599	-1.184	-1.358	-2	-1.785	-1.689	-1.736	-1.556	-1.643
PF3D7_0223500	-0.63625	0.09475	0.133	1.2225	-0.6015	-0.4815	-0.004	-0.116	0.206333333333333	-0.35325	0.122333333333333	0.185	-1.07966666666667	0.643	0.403333333333333	-0.015	0.16	0.0733333333333334	0.514	0.104	0.07475	0.301	0.473666666666667	0.485333333333333	-0.75025	-0.52625	0.777	0.8085	0.222	0.3945	0.1035	0.10975	0.23375	0.1005	0.046	-0.539	-0.321666666666667	-0.038	-1.286	-0.734	-1.518	-0.757333333333333	-0.691666666666667	-0.376	-0.4435	-0.411	0.01025	-0.7095	-2.2765
PF3D7_0300100	-4.14566666666667	-3.59933333333333	-3.87375	-3.746	-4.232	-3.70425	-3.17	-2.61275	-2.395	-3.89366666666667	-5.482	-1.943	-1.9935	-2.251	-3.7815	-3.8815	-3.545	-4.14566666666667	-4.0765	-1.10525	-1.0765	-3.471	-3.08575	-3.39625	-3.2645	-2.60975	-3.405	-2.359	-1.54175	-2.747	-2.9645	-3.09633333333333	-3.0195	-3.448	-1.08425	-4.448	-3.982	-5.11466666666667	NA	-4.70733333333333	-4.293	-3.9135	-3.184	-3.21025	-3.36725	-3.284	-4.032	-3.16733333333333	-3.558
PF3D7_0300700	-1.006	-0.618	-0.2745	0.6015	0.536	-0.41	0.1355	-0.6235	-0.925	0.3675	-0.197	0.7105	-0.1125	0.1515	-0.5675	-1.1885	-0.4005	-0.3785	0.126	0.18	0.4575	-0.786	-0.965	-0.4735	-0.3925	-0.5475	-0.3165	0.518	-0.8175	-0.447	-0.1895	0.18	0.292	-0.137	0.2	-0.251	-0.7735	0.516	0.903	0.918	-0.4005	1.25	-1.967	-0.184	0.321	0.00700000000000001	1.144	0.5325	1.698
PF3D7_0300800	-0.358	-0.152	-0.286	-1.089	-1.286	-0.862	-0.943	0.124	-0.2	-0.514	-0.395	NA	-0.577	-0.434	-0.043	-0.395	-0.184	-0.34	NA	-0.556	-1.184	-0.304	-0.358	-0.2	-1.286	-1.556	NA	-0.234	-0.454	-0.058	-0.454	-0.621	-0.535	-0.915	0.214	0.622	0.555	0.4	-1.089	-0.043	-0.268	0.189	-0.043	0.137	NA	0.124	-0.104	-0.494	-0.643
PF3D7_0300900	0.042	0.163	-1.12	-0.494	-2.321	-2	-2	-0.473	-1.029	-2.736	-2.556	-3.836	-2.473	-2.836	-1.286	-1.556	-2.184	-2.556	-2.643	-1.473	0.042	-0.168	-0.494	-0.943	-1.736	-2.058	-2.836	-2.643	-0.621	-1.395	-1.395	-1.736	-1.736	-2.184	-0.888	-2.943	-3.643	NA	-3.643	-3.836	-3.836	-4.058	-2.395	-2.395	-2.736	-2.943	-3.836	NA	-3.058
PF3D7_0301200	-1.618	-1.3285	-0.9665	-0.8285	-0.6235	-0.613	0.1395	-0.896	-0.936	0.168	0.218	0.6595	0.6465	1.245	-0.531	-0.401	-0.178	0.159	0.4745	-0.1885	-0.1675	-1.536	-1.359	-0.8655	-0.5975	-0.4515	0.854	1.2495	-1.314	-1.2805	-0.8255	-0.9335	-0.5205	-0.4375	0.0265	-2.1045	-1.052	-1.247	-0.324	0.3085	1.002	1.5195	1.346	-1.2245	-0.8355	-0.3495	0.535	1.203	1.656
PF3D7_0301300	-0.51	-0.813	-1.4545	-0.345	0.113	0.4045	1.0855	0.399	-1.473	-1.2515	-0.496	0.999	0.4245	1.46	-0.4875	-0.944	-1.2875	-0.943	0.5405	0.1775	0.504	-0.6495	-0.782	-0.9675	-0.5145	0.3075	0.329	0.655	-0.264	-0.3955	-1.286	-1.514	-0.957	-1.395	-0.344	-5.058	-3.5785	NA	-2.556	-3.482	-3.132	-2.5635	-2.621	-1.6675	-2.1155	-2.1545	-0.7875	-0.931	-1.7265
PF3D7_0301400	1.07	0.773	0.659	0.163	-0.014	-0.251	-0.689	-0.377	-0.286	0.201	-0.268	-0.666	-1.395	NA	0.807	0.505	0.014	-0.434	-0.761	-0.014	-0.217	0.985	0.879	0.226	0	-0.217	-0.268	-0.395	0.65	0.831	0.669	0.555	0.432	0.367	0.367	-1.888	-1.321	-2	-1.395	-2.473	-2.736	-3.473	-3.321	-0.494	-0.434	-0.473	-0.286	-1.058	-1.689
PF3D7_0301500	0.286	-0.12	0.042	-0.395	-0.286	-1.029	-0.621	-0.234	-0.234	0.613	0.505	0.731	-0.577	-0.089	0.963	1.097	0.823	0.545	0.536	-0.286	-0.321	0.056	0.176	-0.014	-0.415	-0.217	-0.12	0.575	-0.12	-0.217	-0.535	-0.304	-0.836	-0.836	-0.666	0.443	0.344	0.163	-0.029	0.238	0.632	0.871	1.443	-0.251	0.238	-0.2	-0.268	-0.168	0.333
PF3D7_0301600	-0.4625	-1.017	-1.6255	-1.251	-1.8595	-1.636	-0.921	-0.866	-1.184	-1.17	-2.0285	-1.5775	-1.474	-0.866	-0.3675	-0.615	-1.4	-1.862	-1.59	-0.8895	-0.212	-0.694	-0.661	-1.3825	-1.8915	-1.8735	-1.425	-0.6225	-0.084	-0.3365	-1.035	-1.1895	-1.457	-1.684	-1.4155	-0.321	-1.078	-1.5565	-1.5615	-0.931	0.059	0.7715	1.239	-0.852	-1.152	-1.585	-1.7175	-0.9455	-0.062
PF3D7_0301700	-0.915	-1	-1.434	-1.251	-1.785	-1.12	-1.556	-0.862	-1.251	-1.029	-1.395	-1.321	-1.643	-1.689	-0.81	-0.81	-1.217	-1.321	-1.251	-1.395	-1.785	-1	-0.943	-1.217	-2.12	-1.943	-1.321	-1.251	0.084	0	-0.2	-0.217	-0.168	-0.029	-0.377	0.485	-0.2	-0.268	-0.736	-0.713	-0.836	-1.556	-1.358	-0.251	-0.395	-0.689	-1.12	-1.321	-1.217
PF3D7_0301800	-0.862	-0.761	-1.12	-1.152	-0.943	-0.689	-0.395	-0.736	-1	-1.434	-1.514	-1.473	-0.888	-0.643	-0.915	-1.029	-1.358	-1.473	-1.358	-0.621	-0.089	-0.888	-0.736	-0.943	-1.785	-0.971	-1.029	-0.577	-0.836	-0.971	-1.152	-1.184	-1.321	-1.152	-0.971	-1.836	-2.321	NA	-1.736	-1	0.056	0.823	1.589	-1.358	-2	-1.689	-1.943	-0.689	0.028
PF3D7_0301900	0.77	0.713	0.157	-0.4725	-0.25	-0.5265	-0.0675	1.7195	1.6005	0.6675	0.389	1.058	0.91	0.632	1.368	1.3925	0.9025	0.9415	1.107	-0.306	-0.0755	1.021	0.881	-0.199	0.3315	0.481	1.219	0.551	-0.779	-0.3735	-0.022	-0.152	5e-04	-0.236	0.3665	0.912	0.8065	1.22	0.565	0.6225	0.799	0.65	0.8675	0.5335	0.814	0.529	0.1875	0.2825	0.525
PF3D7_0302000	0.037	-0.409	-0.3805	0.4195	-0.3935	-0.2855	-0.743	-0.434	-0.12	0.382	-0.076	0.298	-0.858	0.036	0.4655	0.235	0.237	-0.1105	0.0695	-0.3665	-0.2265	-0.4515	-0.236	-0.742	-0.735	-0.925	-0.648	0.2585	0.3395	0.2445	-0.06	-0.334	-0.4155	-0.426	-0.477	0.41	0.285	0.0625	-0.121	-5e-04	0.2075	0.5995	0.7195	0.3205	0.07	-0.2485	-0.4635	-0.3055	0.1305
PF3D7_0302100	0.2475	-0.0645	-0.43	-0.661	-1.0755	-1.46	-1.4015	0.485	0.292	0.0495	-0.3575	-0.597	-0.481	-0.953	0.9795	0.6095	0.26	-0.139	-0.4245	-0.807	-1.1895	0.4085	0.452	0.059	-0.2835	-1.184	-0.643	-0.4875	0.5945	0.3895	-0.142	-0.2515	-0.7365	-0.8275	-0.552	0.1975	-0.046	-0.407	-0.589	-0.66	-0.8485	-0.7325	-0.505	-0.2605	-0.1775	-0.386	-0.986	-0.9035	-0.9295
PF3D7_0302200	-1.862	-1.1395	-0.737	-0.9975	-0.276	-0.407	-0.3505	-1.514	-3.1895	0.895	1.09	1.176	1.137	1.422	-2.5785	-2.5005	-0.838	-1.2085	-0.473	0.4075	0.5765	-1.643	-1.182	-0.4285	-0.1815	-0.253	0.807	0.0195	-1.9155	-1.5735	-1.1	-0.8985	-0.543	-0.9495	0.12	-1.599	-0.494	0	0.378	-2.6325	-3.1215	-1.9265	-1.797	-2.8215	-2.0505	-2.0195	-1.2055	-1.2055	-1.179
PF3D7_0302300	-1.70733333333333	-1.72833333333333	-2.02233333333333	-1.31033333333333	-2.23066666666667	-2.089	-1.833	-1.78033333333333	-1.913	-1.889	-1.96466666666667	-2.09633333333333	-2.242	-1.71733333333333	-1.76966666666667	-1.78	-1.961	-2.01466666666667	-1.80533333333333	-1.614	-1.49733333333333	-1.62866666666667	-1.77833333333333	-2.00633333333333	-2.15966666666667	-2.263	-2.04333333333333	-1.285	-1.201	-1.40433333333333	-1.705	-1.79566666666667	-1.955	-1.91333333333333	-1.251	-2.326	-2.87066666666667	-3.24933333333333	-3.969	-3.37666666666667	-3.05066666666667	-2.45566666666667	-1.66233333333333	-2.48333333333333	-2.982	-3.45566666666667	-3.42233333333333	-3.356	-3.03133333333333
PF3D7_0302500	-2.3035	-1.665	-0.8215	-1.0105	-0.3985	-0.2685	-0.0595	-1.781	-1.3285	-0.364	-0.161	-0.0945	0.012	-0.0145	-1.434	-1.655	-0.6465	-0.5355	-0.3335	-0.605	-0.345	-2.2655	-1.597	-0.743	-0.357	-0.347	-0.51	0.0025	-2.51	-2.1895	-1.246	-0.778	-0.785	-0.825	-1.2095	-3.982	-3.143	-2.8075	-3.155	-5.643	-2.6725	-2.3365	-2.161	-3.7525	-2.684	-2.8475	-2.3665	-2.2055	-1.5885
PF3D7_0302600	0.931333333333333	0.708333333333333	0.03	0.108333333333333	-0.732333333333333	-0.609666666666667	-0.478	0.6825	0.833333333333333	0.81	0.303	0.6545	-0.362	0.3195	0.807	0.467666666666667	0.168	0.0613333333333334	-0.3665	-0.189666666666667	-0.122	0.811333333333333	0.703333333333333	0.575333333333333	0.428666666666667	0.245	-0.699333333333333	-0.647666666666667	-0.059	-0.0453333333333333	0.0233333333333333	0.0673333333333333	-0.186666666666667	-0.509333333333333	-0.271333333333333	0.770333333333333	0.358333333333333	0.501666666666667	0.165666666666667	-0.6885	-0.517333333333333	-0.781666666666667	-1.2895	0.728666666666667	0.522666666666667	0.670666666666667	-0.117	-0.265333333333333	-0.444
PF3D7_0302800	0.1315	-0.709	-0.9425	-1.1775	-0.502	-0.533	-0.0185	-0.5885	-0.599	0.1075	0.096	0.6615	-0.17	0.562	-0.1445	-0.0355	0.056	-0.099	0.0655	-0.142	0.0105	-0.5275	-1.4155	-0.739	-0.8805	-0.504	0.0685	0.494	-0.6845	-0.6965	-0.683	-0.674	-0.428	-0.6625	-0.2535	0.238	0.289	-0.0815	-0.3035	0.0755	0.483	0.894	0.9495	-0.137	0.06	-0.351	-0.617	-0.0895	0.3495
PF3D7_0302900	0.5635	0.584	0.3195	0.421	-0.2295	-0.3755	-0.425	0.505	0.6195	0.604	0.545	0.799	-0.074	-0.434	1.036	1.5695	0.8055	0.7805	0.83	-0.11	-0.1545	0.416	0.724	0.143	-0.126	0.1875	0.378	0.41	0.355	0.839	0.525	0.4375	-5e-04	-0.063	-0.0745	-0.5695	-0.2255	-0.663	-0.236	-0.9645	-1.011	-1.307	-1.46	0.3765	0.2	0.231	0.2705	-0.1455	-0.4645
PF3D7_0303000	0.63	0.52	0.558	0.4385	0.1505	-0.254	-0.552	0.016	-0.067	0.754	0.2405	0.4455	-0.5145	0.367	0.701	0.7255	0.5645	0.32	0.088	-0.1835	-0.3095	0.376	0.189	0.3875	-0.0025	-0.046	0.268	0.1305	0.7775	1.0075	0.791	0.5925	0.3775	0.383	0.1165	1.068	0.7785	1.01	0.6955	0.686	0.584	0.4425	0.438	0.5505	0.4375	0.44	0.2365	0.3775	0.25
PF3D7_0303100	-0.674	-0.626666666666667	-0.133666666666667	0.236	0.345333333333333	0.227	0.579666666666667	-0.054	-0.39	0.933	0.901333333333333	1.70133333333333	0.697333333333333	1.51566666666667	-0.00899999999999997	0.202333333333333	0.426	0.799666666666667	1.182	-0.00566666666666665	-0.036	-1.007	-0.676333333333333	-0.298666666666667	0.168333333333333	0.133	0.340666666666667	0.775666666666667	-0.472333333333333	-0.758333333333333	-0.650666666666667	-0.348333333333333	-0.137333333333333	-0.207	0.0306666666666667	-0.00299999999999999	0.195333333333333	0.194333333333333	0.469	0.45	0.365	0.550666666666667	0.258	-0.0896666666666667	0.202333333333333	0.298	0.694	0.797666666666667	0.521
PF3D7_0303200	-0.7045	-0.6195	0.116	0.1045	0.719	0.657	0.86	-0.22	-0.1845	0.6825	0.9505	1.081	1.0245	1.3375	-0.2315	-0.1275	0.5625	0.835	0.866	0.732	0.6125	-0.447	-0.311	0.325	0.603	0.6435	0.867	0.9305	0.0785	-0.115	0.2805	0.557	0.8625	0.915	0.4115	-0.1665	-0.0615	0.171	0.4145	0.4435	0.2775	0.576	0.1525	-0.115	0.0315	0.2045	0.78	0.392	0.4515
PF3D7_0303300	0.454	0.014	-0.043	-0.089	-0.251	-0.358	-0.152	0.111	-0.074	0.275	-0.434	-0.104	-0.761	-0.415	0.275	0	-0.014	-0.304	-0.358	-0.136	-0.415	0.25	0.097	0.111	-0.104	-0.184	-0.494	-0.514	1.232	1.298	0.799	0.831	0.475	0.516	0	0.137	0.163	-0.089	0.097	0.124	0.344	0.389	0.765	0.485	0.263	0.084	-0.34	-0.074	0.333
PF3D7_0303400	0.5735	0.879	1.0015	0.7965	1.0975	0.5655	0.834	0.298	0.356	0.9365	0.931	1.07	0.9815	0.9065	0.5745	0.7245	0.825	0.924	1.014	0.228	0.192	0.418	0.6635	0.94	0.5945	1.405	1.1205	1.275	-0.413	0.104	0.4925	0.466	0.5025	0.399	0.705	0.518	0.6385	0.8985	0.8985	1.096	1.0345	0.704	0.25	0.0605	-0.871	0.4975	0.4895	0.859	0.703
PF3D7_0303500	0.916	1.095	0.8885	0.586	0.4765	0.43975	0.3265	0.81725	0.976	1.055	1.03325	1.029	0.73375	0.692	1.045	1.1725	1.07925	1.113	0.99125	0.00875	-0.1695	0.639	0.561	0.5495	0.55775	0.43325	0.6895	0.54675	0.60525	0.44	0.519333333333333	0.2625	0.1235	0.00875	0.254	0.898	0.825	0.8375	0.6565	0.565	0.35525	-0.03775	-0.6135	0.86525	0.86875	0.93925	0.738	0.55175	0.5805
PF3D7_0303600	0.475	0.485	-0.473	0.263	-1.358	-0.943	-0.862	0.344	0.411	-0.785	-0.943	-2.12	-1.12	-1.395	-0.286	-0.12	-0.643	-0.915	-1.395	-0.2	-0.184	0.545	-0.736	0.536	-0.415	-0.689	-1.286	-1.058	-0.666	-0.415	-0.666	-0.377	-0.34	-1	0.042	-0.234	0.411	NA	-0.395	-0.494	-0.473	-0.643	-0.643	0.226	0.176	-0.168	-0.862	-0.81	-0.736
PF3D7_0303700	0.232	-0.16	0.3315	-0.105	-0.042	-0.354	-0.425	0.232	0.284	-0.1255	-0.131	-0.6145	-0.1795	-0.6885	0.16	-0.1775	0.104	-0.0975	-0.489	-0.25	-0.502	0.0535	0.14	-0.0475	-0.0725	-0.472	-0.219	-0.384	0.5815	0.4745	0.201	0.2235	0.11	-0.0585	-0.4285	-0.7775	-0.5375	-0.776	-0.578	-1.0235	-1.354	-1.4765	-1.553	0.029	0.023	-0.234	0.17	-0.286	-0.7545
PF3D7_0303800	0.92	0.8605	0.859	0.943	0.7275	0.1875	0.2635	1.4045	1.0895	0.8325	0.7755	0.4005	1.028	1.618	1.4205	0.7905	0.872	0.818	0.599	0.0395	0.00950000000000001	1.2375	0.909	0.935	0.8085	0.669	0.927	0.6475	0.4815	0.656	0.985	0.433	0.367	0.209	0.495	1.4395	1.047	1.0375	0.501	0.6585	0.6465	0.504	0.166	1.117	0.657	0.756	0.4215	0.6735	0.279
PF3D7_0304000	-1.679	-2.251	-1.7265	0.6245	-1.684	-1.8425	-0.601	-1.271	-2.529	-1.7285	-1.029	-1.473	0.041	0.6185	-1.6545	-1.587	-1.5745	-1.307	-0.9325	-0.3875	-0.3805	-1.3215	-1.9035	-1.4035	-1.37	-0.96	0.663	-0.434	-1.5785	-1.09	-0.991	-1.208	-0.1545	0.594	0.7085	NA	-1.395	-3.184	NA	-1.5915	-1.652	-0.5105	-0.559	-0.761	-1.47	-1.1045	-0.6325	-0.4585	-1.11
PF3D7_0304100	-2.5995	-2.428	-0.3675	-0.192	1.022	0.8145	1.587	-1.785	-1.9755	0.422	0.65	1.761	1.416	1.847	-2.097	-2.004	0.1105	0.9015	1.756	1.1205	1.0625	-2.558	-2.1975	-0.4325	0.6615	1.043	1.095	1.6155	-2.786	-1.947	-0.8395	0.5695	1.1075	1.376	0.775	-6.643	-3.621	-2.652	-1.4015	-1.5315	-1.5355	-0.66	-0.574	-3.132	-2.169	-1.184	0.124	0.113	-0.503
PF3D7_0304200	-1.1225	-1.5005	-0.9535	-0.907	-0.2145	0.0705	0.4575	-1.0145	-1.358	-1.286	-0.986	-0.5405	-0.506	-0.3275	-1.121	-1.6675	-1.1645	-1.016	-0.862	-0.00950000000000001	0.0105	-0.552	-0.5335	-0.434	-0.442	-0.369	-1.2015	-0.8105	-0.6785	-1.155	-0.793	-0.614	-0.34	-0.224	-0.944	0.3555	-0.144	0.078	0.045	0.5455	-0.3315	1.3245	1.585	-0.103	0.033	-0.361	-0.0395	0.2965	0.3485
PF3D7_0304300	0.094	-0.4125	-0.5135	-0.535	-0.8275	-0.9445	-0.424	0.337	0.555	0.034	0.1745	-0.058	0.0815	-0.6855	0.382	0.053	0.4265	-0.031	0.1095	-0.236	-0.6355	-0.113	0.333	0.07	0.3095	-0.154	-0.104	0.023	-0.743	-0.42	-0.2125	-0.215	-0.165	-0.467	0.338	-0.234	-0.415	0.014	-0.043	-0.535	-0.736	-0.888	-1.473	0.1435	0.359	0.2075	-0.00949999999999999	0.036	0.0265
PF3D7_0304400	1.144	1.097	0.516	-0.074	-0.089	-0.251	-0.473	0.831	1.327	-0.736	-0.761	-1.556	-0.286	-1.514	0.014	0.226	-0.029	-0.2	-1.058	-0.286	-0.535	0.678	0.678	0.367	0.176	-0.12	-0.358	-1.286	1.257	0.871	0.632	0.411	0.263	0.189	0.189	1.599	1.298	0.678	0.163	0.226	0.298	0.422	0.757	0.918	0.659	0.443	-0.014	-0.12	0.124
PF3D7_0304500	1.55	1.257	1.077	-0.415	0.014	-0.535	-0.943	0.659	0.516	-0.304	-0.621	-1.599	-1.358	-1.836	0.748	0.07	0.028	-0.494	-1.217	-0.152	0.111	1.948	1.448	1.189	0.669	0	-1.358	-1.395	1.25	0.925	0.863	0.389	0.454	0.189	NA	0.863	0.594	0.678	0.226	0.176	-0.029	-0.217	-0.358	0.713	0.739	0.31	0.056	-0.304	-0.395
PF3D7_0304600	0.9995	1.34	1.166	1.975	1.2375	0.4905	0.2965	0.509	0.4095	0.416	0.5055	0.139	0.2305	0.4305	0.925	0.2335	0.654	0.513	0.524	0.6735	0.513	1.238	1.245	1.274	1.077	0.6555	1.2475	1.151	1.4195	1.407	2.4035	2.352	2.619	2.819	2.3405	0.687	0.978	1.235	1.195	1.0435	0.6565	-0.031	-0.434	0.7645	0.868	0.947	0.8935	0.8575	0.443
PF3D7_0304800	0.1335	0.49	0.855	0.6945	-0.0835	-0.312	-0.981	0.9025	1.2305	0.08	0.575	-0.9675	0.626	-0.0105	0.687	0.6215	0.534	0.4955	-0.077	-0.2595	-0.163	0.807	1.026	0.402	0.3845	0.3225	0.3225	-0.273	-1.739	-1.6045	-1.358	-1.2525	-1.058	-1.36	0.3805	0.7435	0.686	0.851	0.8345	0.6585	0.5605	0.089	-0.235	0.538	0.599	0.695	0.6215	0.1675	0.2195
PF3D7_0304900	0.163	0.07	-0.377	-1.184	-1.029	-0.761	-1	-0.12	-0.358	-1.251	-1.12	-2.251	-1.089	-1.556	0.214	-0.454	-0.621	-1	-1.689	-0.943	-1.358	0.321	-0.136	-0.251	-1.184	-1.029	-0.836	-1.286	1.063	0.344	0.31	0.163	0.25	0.07	-0.074	0.632	0.443	0.084	-0.234	-0.104	-0.014	-0.043	0.25	0.298	0.422	-0.058	-0.577	-0.415	0.056
PF3D7_0305000	-0.212	-0.2385	-0.327	-0.321	-0.244	-0.235	-0.2785	-0.4375	-0.295	-0.525	-0.5055	-0.844	-0.7435	-0.679	-0.471	-0.5355	-0.4055	-0.5995	-0.8435	-0.015	-0.1555	-0.188	0.156	-0.024	-0.397	-0.3055	-0.6215	-0.6935	0.253	5e-04	0.0035	-0.172	-0.037	0.076	-0.331	0.6015	0.481	0.4535	0.207	0.565	0.55	0.12	0.2565	0.232	0.1555	0.1385	0.0915	0.104	0.231
PF3D7_0305100	0.984	0.9506	0.6615	0.661333333333333	0.162	-0.082	-0.0455	1.00816666666667	0.850166666666667	0.957	0.754666666666667	0.5632	0.242166666666667	0.0838333333333333	1.1355	0.8416	0.7928	0.7575	0.792666666666667	0.140666666666667	-0.0848333333333333	0.947166666666667	0.807833333333333	0.7208	0.475	0.4095	0.409166666666667	0.2205	0.305833333333333	0.5904	0.6838	0.474333333333333	0.197666666666667	0.1595	0.132	1.02816666666667	0.800333333333333	0.7166	0.461166666666667	0.392333333333333	0.0553333333333333	-0.457333333333333	-0.680666666666667	0.861166666666667	0.6905	0.778833333333333	0.384	0.290333333333333	0.1285
PF3D7_0305200	-0.268	0.056	0.855	0.378	0.739	0.378	1.07	0.028	0.124	0.918	0.782	1.169	0.831	1.063	0.124	0.176	0.831	0.839	0.903	0.226	0.201	0.137	0.124	0.536	0.782	0.713	0.555	0.475	-0.358	0.124	-0.014	0.454	0.367	0.176	0.163	0.189	0.163	0.298	0.042	0.807	0.941	1.263	1.077	-0.415	-0.104	0.042	-0.014	0.475	0.378
PF3D7_0305300	0.661	0.8235	0.4805	0.692	0.821	0.885	1.318	0.106	0.0555	-0.1925	-0.305	0.0870000000000001	0.0285	0.528	0.039	0.172	-0.1425	-0.158	0.0735	0.4265	0.8735	0.592	0.7005	0.36	0.3735	0.6075	-0.073	0.3015	0.604	0.4765	0.607	0.47	0.367	0.633	-1.029	-1.196	-1.0275	-1.2125	-0.949	-1.011	-0.5535	0.0035	-0.027	-0.7325	-0.8975	-0.855	-0.6495	-0.495	-0.2055
PF3D7_0305400	0.056	0.622	0.137	0.622	0.189	0.263	0.432	0.823	0.411	-0.12	-0.029	0.15	0.475	0.613	0.641	0.014	0.097	0.137	0.163	-0.234	-0.152	0.632	-0.043	0.454	-0.377	-0.074	0.189	0.344	0.214	0.111	0.773	0.4	0.823	0.807	0.485	1.021	0.948	0.925	1.599	1.169	0.985	1.304	0.807	0.594	0.286	0.536	0.782	0.65	0.678
PF3D7_0305500	-0.339666666666667	-0.404	-0.011	-0.0226666666666667	0.6025	0.665	1.0805	-0.392666666666667	-0.434666666666667	0.371166666666667	0.537666666666667	1.13883333333333	0.745333333333333	1.2495	0.0125	0.0943333333333333	0.225666666666667	0.581	0.8895	0.7445	0.684666666666667	-0.378166666666667	-0.282666666666667	-0.183166666666667	0.205666666666667	0.439333333333333	0.743833333333333	1.01016666666667	0.355833333333333	0.104	-0.0626666666666667	0.0303333333333333	0.332	0.388	0.099	0.022	-0.352833333333333	-0.150333333333333	-0.305	-0.282666666666667	-0.218833333333333	0.169666666666667	-0.0571666666666667	0.154	-0.259833333333333	-0.0765	0.175166666666667	0.36	0.185
PF3D7_0305600	0.944	1.213	1.204	0.73	1.1675	1.0785	0.6355	0.6385	0.949	0.198	0.4815	-0.4275	0.891	-0.038	0.323	0.5205	0.6595	0.541	0.0705	0.3495	0.432	0.4985	0.7365	0.7195	0.424	0.4655	0.762	0.2175	-0.2885	-0.5305	-0.01	-0.0485	-0.309	-0.2205	-0.044	0.7555	0.8085	0.8555	0.4775	0.691	0.672	0.186	-0.331	0.5965	0.6395	0.5155	0.7755	0.6545	0.581
PF3D7_0305700	-0.152	-0.168	0.163	-0.152	0.176	0.226	0.31	0.378	0.565	-0.074	0.389	0	0.594	0.189	-0.136	0.226	0.321	0.422	0.042	-0.029	-0.494	-0.2	-0.168	-0.029	0.056	-0.014	-0.058	-0.621	0.163	-0.217	-0.251	-0.014	-0.014	0.014	-0.136	-1.599	-1.089	-1.217	-0.34	-1.736	-1.321	-1.556	-1.785	0.545	0.31	0.367	0.176	-0.12	0.15
PF3D7_0305800	0.886	0.7935	0.744	1.601	0.178	-0.5165	-0.4935	0.1935	0.48	0.1165	0.056	-0.3435	0.811	0.6935	0.386	0.1045	0.266	0.137	0.007	0.014	-0.2	0.591	0.642	0.4945	-0.251	0.1855	0.946	0.4795	-0.6285	-0.596	-0.421	-0.405	-0.2095	-0.234	0.404	0.924	1.021	0.8165	-0.2	0.699	0.4705	1.226	0.879	2.446	1.6025	2.044	0.8415	1.35	0.097
PF3D7_0305900	-0.514	-0.666	-0.321	-1.029	-0.621	-0.81	-1.358	0.124	0.238	-0.599	-0.014	-1.251	0.321	-0.577	-0.184	-0.395	0.042	-0.043	-0.713	-2.251	-1.556	-0.535	-0.785	-0.666	-1	-1.358	-0.473	-1	-2.736	-2.943	NA	-2.556	-2.473	-2.556	-2.321	1.454	1.903	1.782	1.22	1.599	1.819	1.952	1.627	0.641	1.201	1.117	0.863	1.056	1.144
PF3D7_0306000	-1	NA	-0.556	-0.621	-0.713	-0.915	-0.81	-0.888	-0.599	-1.12	-0.971	-1.217	-0.535	-1.321	-0.971	-1.152	-0.736	-0.761	-1.358	-0.621	-0.862	-0.943	-1.12	-0.2	-0.81	-1	-0.34	-0.915	-0.836	-1.736	-1.217	-1.251	-1.358	-1.358	-1.184	0.659	0.555	0.555	0.678	0.799	0.641	0.584	0.356	0.226	0.545	0.555	0.831	0.454	0.565
PF3D7_0306100	0.739	0.823	0.594	0.298	0.298	0.263	-0.058	0.201	0.226	-0.621	-0.34	-1.514	-0.304	-0.943	0.137	0.028	-0.184	-0.234	-0.81	-0.321	-0.643	0.765	0.713	0.565	-0.358	-0.152	-0.434	-0.943	0.389	0.014	0.4	0.111	-0.014	-0.152	-0.043	0.163	-0.029	0.084	0.137	-0.074	0.07	0.014	0.15	0.111	0.214	0	-0.058	-0.268	0.014
PF3D7_0306200	1.15	1.411	0.622	0.056	0.485	0.042	0.124	1.427	1.226	0.07	0.137	-0.395	0.333	-0.089	1.007	0.978	0.505	0.201	-0.136	-0.152	-0.168	1.176	1.169	0.687	0.25	-0.089	0.056	-0.168	1.021	0.985	0.731	0.333	0.356	0.189	0.31	0.084	0.4	-0.074	-0.434	NA	-0.454	-0.535	-0.321	0.286	0.15	-0.029	-0.761	-0.666	-0.514
PF3D7_0306300	1.752	1.541	1.599	0.765	0.704	0.226	-0.089	1.321	1.469	0.713	0.815	-0.304	0.238	-0.304	1.257	1.214	1.25	0.855	0.163	0.475	0.238	1.28	1.22	0.815	0.739	0.356	0.669	0.014	1.906	1.722	1.49	1.416	1.201	1.182	0.678	-0.689	-0.014	-0.454	-0.217	-1.152	-1.152	-1.514	-1.599	0.432	0.432	0.25	0.594	-0.395	-0.836
PF3D7_0306400	1.1635	0.839	1.0675	1.21	1.2585	1.0205	0.9015	1.16	NA	1.4725	1.494	1.478	1.4005	1.016	1.017	0.765	1.266	1.209	1.33	0.8025	0.805	0.934	0.8435	1.07	1.0295	0.8615	1.396	1.427	0.8785	0.902	0.9945	0.8455	0.86	0.933	0.143	0.83	0.8825	1.0015	1.058	1.17	0.9735	0.71	0.106	0.741	0.9985	1.05	0.9365	0.9535	0.898
PF3D7_0306500	-0.556	-0.358	-0.251	0.028	-0.184	0.378	0.042	NA	0.238	NA	NA	NA	NA	NA	0.084	0.565	0.659	0.782	1.238	0.464	0.443	-0.621	-0.454	-0.643	-0.152	-0.136	0.978	1.124	0.124	0.321	0.163	0.189	0.201	0.214	0.056	1.275	1.28	0.985	1.416	1.189	1.269	0.887	0.584	0.941	1	1.07	NA	1.189	1.111
PF3D7_0306600	0.757	0.545	0.903	0.757	0.378	NA	0.475	0.839	0.163	0.356	0.378	0.189	0.25	0.25	0.137	-0.058	0.298	-0.058	0.344	0.389	0.454	0.056	-0.043	0.765	0.632	0.344	0.545	0.536	0.176	0.333	0.669	0.176	0.432	0.344	0.584	1.035	1.077	1.516	1.22	1	1.035	0.815	0.495	1.163	1.021	1.137	0.91	0.948	0.65
PF3D7_0306700	NA	NA	NA	NA	NA	NA	NA	0.536	0.91	-0.785	-0.643	-2	-0.577	-1.785	0.084	0.298	-0.014	-0.136	-1.184	2.214	NA	2.16	NA	1.925	NA	NA	-0.862	-1.689	NA	NA	NA	NA	NA	NA	NA	1.111	0.687	0.678	0.176	0.378	0.411	0.333	0.887	0.454	0.31	0.176	-0.12	-0.184	0.124
PF3D7_0306800	-0.186	-0.4055	-1.1255	-1.536	-1.8285	-1.471	-2.2125	-0.3725	-0.6705	-0.8125	-1.33	-1.93	-2.338	-2.3395	-0.108	-0.693	-0.814	-1.397	-1.395	-1.5305	-1.694	-0.2135	-0.548	-0.7235	-2.0145	-1.897	-1.705	-1.646	0.5825	0.291	-0.5	-0.5905	-0.743	-0.972	-1.471	-0.042	-0.192	-0.683	-0.9755	-1.2655	-1.278	-1.3105	-1.1135	0.199	-0.512	-0.51	-0.7755	-1.0905	-1.2635
PF3D7_0306900	0.321	0.25	0.443	-0.785	-0.888	-0.971	-1.358	1.124	0.985	-0.888	-0.434	-1.785	-0.761	-1.599	0.757	0.378	0.263	-0.12	-1.089	-1.473	-1.599	-0.184	-0.058	-0.761	-0.761	-1.434	-1.058	-1.395	0.176	-0.286	-0.535	-0.836	-1.029	-1.12	-1.251	-1.358	-1.152	-1.643	-1.152	-2.12	-2.251	-1.836	-1.599	-0.395	-0.473	-0.785	-0.286	-1.12	-1.473
PF3D7_0307100	1.176	0.545	0.782	-0.12	-0.358	-0.761	-1.184	1.443	NA	0.536	0.263	-0.971	-0.736	-1.12	1.933	1.432	1.15	0.536	-0.34	-0.943	-0.862	0.226	0.097	-0.377	-0.535	-1.321	-0.971	-0.943	0.823	0.189	-0.058	-0.251	-0.514	-0.689	-0.666	0.536	0.516	0.176	-0.184	-0.785	-0.535	-0.184	-0.168	0.831	0.687	0.815	0.07	-0.12	0.056
PF3D7_0307200	-0.043	-0.217	-0.888	-1.689	-1.473	-1.689	-1.689	0.31	0.07	-0.785	-1.029	-1.599	-1.395	-2	0.31	-0.2	-0.599	-0.943	-1.434	-1.321	-1.689	-0.074	-0.2	-0.736	-1.395	-1.473	-1.089	-1.514	0.432	-0.217	-0.621	-0.785	-1.12	-1.152	-1.358	-2.321	-1.736	-2.556	-1.943	-3.058	-2.836	-2.643	-2.943	0.111	-0.415	-0.434	-0.643	-1.395	-1.556
PF3D7_0307300	-1.6975	-1.7735	-0.6255	1.163	-0.5	-0.328	0.059	-1.3815	-1.33	-0.304	-0.022	0.195	0.143	0.5015	-1.214	-1.1	-0.4445	-0.3125	-0.46	-0.4535	-0.344	-1.425	-1.6975	-0.358	-0.9175	-0.9445	-0.3645	-0.0115	-1.684	-1.227	-1.785	-0.527	-0.4015	-0.186	-0.4575	-1.312	-0.621	-0.029	-1.7205	-0.8505	-0.3235	-0.529	-0.1885	-1.125	-0.978	-0.845	-0.1225	-0.3365	-0.219
PF3D7_0307400	0.345	0.4075	0.2705	-0.413	-0.15	-0.041	-0.466	0.613	0.8775	-0.621	-0.268	-1.943	0.014	-1.217	0.1065	0.0985	0.296	0.259	-0.277	-0.3455	-0.462	0.525	0.5215	0.438	0.1895	-0.00750000000000001	-0.259	-0.338	-0.1235	-0.5765	-0.249	-0.3745	-0.426	-0.538	-1.1085	1.3925	1.4375	1.4245	1.2565	1.4695	1.296	0.9	0.668	0.9615	1.114	1.0285	0.7615	0.8765	1.0935
PF3D7_0307500	1.643	1.689	1.9815	1.311	1.4055	0.9255	0.6385	0.8055	0.9955	0.886	0.933	0.023	0.453	0.1565	1.181	0.9345	1.134	0.8435	0.3935	0.546	0.626	1.645	1.5915	1.4475	1.214	0.85	1.132	0.8495	1.958	1.871	1.781	1.4035	1.6675	1.154	1.1935	1.276	1.418	1.486	1.4425	1.229	1.2625	0.6675	0.361	0.948	1.3725	1.1695	1.012	0.883	0.7875
PF3D7_0307600	1.265	1.1865	1.003	1.217	1.04	0.7385	0.529	0.4405	0.4745	1.1	1.0675	1.0685	0.099	0.44	0.782	0.704	0.879	0.581	0.6515	0.3425	0.084	0.9525	0.7865	0.891	0.378	0.7105	0.6905	0.4215	1.353	1.5675	1.155	1.1005	0.7715	0.7955	0.4035	0.9475	0.8585	1.2595	0.887	0.6935	0.501	0.0205	0.002	1.1455	0.9995	1.127	0.6225	0.622	0.4765
PF3D7_0307700	0.514	0.442	0.792333333333333	0.580333333333333	0.768	0.653333333333333	0.623	0.301666666666667	0.429333333333333	0.6615	0.563666666666667	0.466666666666667	0.856	0.553	0.253333333333333	0.321	0.606333333333333	0.633333333333333	0.544333333333333	0.529333333333333	0.508666666666667	0.342666666666667	0.315	0.452333333333333	0.451	0.427	1.003	0.606	0.783666666666667	0.707	0.659	0.569666666666667	0.650333333333333	0.590666666666667	0.196	0.696333333333333	0.776	0.870666666666667	0.89	0.87	0.859333333333333	0.719333333333333	0.302666666666667	0.575666666666667	0.559333333333333	0.735333333333333	0.753333333333333	0.923	0.702666666666667
PF3D7_0307800	1.212	0.9545	0.9885	0.6435	0.8355	0.806	0.584	1.269	1.1	1.853	1.5915	1.9725	1.0085	1.453	1.7175	1.733	1.513	1.5885	2.0075	0.566	0.255	1.3465	1.0495	1.09	0.854	0.933	1.3775	1.3515	0.79	0.8895	1.1105	0.98	0.9315	1.139	0.534	1.5295	1.2945	1.217	0.9485	1.1765	0.9735	0.7685	0.6275	1.038	0.944	0.789	0.4655	0.563	0.608
PF3D7_0307900	0.120166666666667	0.342166666666667	-0.6015	0.215333333333333	-1.3345	-1.5088	-1.67133333333333	0.5644	0.623	-0.43925	-0.9816	-1.776	-0.9006	-1.088	0.0381666666666666	0.0801666666666666	-0.1745	-0.998833333333333	-1.0135	-0.35	-0.220333333333333	0.376833333333333	-0.00666666666666662	-0.0863333333333333	-1.05266666666667	-0.875833333333333	-0.627333333333333	-0.8232	-0.705833333333333	-0.677833333333333	-0.589666666666667	-1.01583333333333	-0.9526	-1.48	0.0318333333333333	0.5822	0.5208	-0.5464	-0.6035	-0.7775	-1.1224	-1.1625	-1.12983333333333	0.8405	0.555	0.291333333333333	-0.497166666666667	-0.6065	-0.754666666666667
PF3D7_0308000	0.973	0.761	0.6215	0.7485	-0.2465	0.378	-0.416	0.875	0.622	-0.1915	-0.128	-0.377	-0.4835	-1.205	0.5105	0.4095	0.174	0.033	-0.6965	-0.303	-0.6195	0.929	1.0085	0.6205	0.359	-0.1975	-0.4405	-1.017	-0.074	-0.066	0.0635	0.0755	-0.2785	-0.566	-0.029	1.4715	0.988	0.9155	0.56	0.918	0.3475	-0.276	-0.8535	0.906	0.838	0.735	0.3945	0.2805	0.067
PF3D7_0308100	-0.851666666666667	-0.282	0.446666666666667	0.452333333333333	0.424666666666667	0.664333333333333	0.866	-0.355333333333333	-0.177666666666667	1.356	0.818333333333333	0.936333333333333	1.15866666666667	0.846333333333333	-0.632666666666667	-0.282333333333333	0.639333333333333	0.687	0.897333333333333	0.45	0.511666666666667	-0.603666666666667	-0.200333333333333	0.757	0.321	0.591666666666667	0.846333333333333	0.854	-0.866	-0.578666666666667	0.169666666666667	0.0583333333333334	0.034	0.0553333333333333	-0.0503333333333333	-0.615333333333333	-0.269333333333333	-0.0156666666666667	0.238666666666667	0.351	0.352333333333333	0.141	-0.155666666666667	-0.531	0.105666666666667	0.36	0.35	0.473666666666667	0.422666666666667
PF3D7_0308200	-0.3825	-0.597	-0.96	-0.456	-1.1095	-0.7145	-0.6685	-0.1605	-0.278	-0.875	-0.76	-0.662	-0.4365	-0.519	-0.22	-0.4285	-0.7145	-0.671	-0.839	-1.0235	-0.8595	-0.6545	-0.612	-1.0235	-1.056	-1.2175	-0.683	-0.6785	0.0425	-0.1925	-0.5685	-0.6545	-0.5975	-0.477	-0.7675	-0.00600000000000001	-0.325	-0.5455	-0.823	-0.807	-0.7315	-0.4935	-0.3445	0.15	-0.1925	-0.4675	-0.7285	-0.786	-0.4935
PF3D7_0308300	-2.643	-2.473	-0.377	0.613	1.835	1.871	2.454	-2.473	-2.643	-0.377	0.622	1.627	1.604	2.01	-3.058	-2.556	-0.836	0.485	1.275	1.316	1.505	-2.556	-2.473	-0.621	0.594	1.565	1.182	1.056	-1.785	-2.12	-1.434	0.097	1.117	1.731	0.985	-3.643	-2.251	-0.454	0.678	1.056	1.056	1.835	1.678	-3.321	-1.736	-0.689	0.831	1.384	1.269
PF3D7_0308500	0.389	0.432	-0.104	-1.089	-1.184	-0.943	-0.494	0.4	0.189	-1.514	-1.358	-2.643	-1.514	-1.888	-0.377	-0.321	-0.761	-1.12	-1.943	-1.184	-0.943	-0.089	-0.184	-0.713	-1.12	-1.434	-1.736	-1.785	0.056	-0.556	-0.689	-0.915	-1.029	-1.184	-1.217	0.555	0.344	0.124	-0.251	-0.395	-0.34	-0.494	0.014	0	-0.136	-0.34	-0.666	-0.713	-0.621
PF3D7_0308600	0.367	0.1595	-0.0555	-0.187	-0.3605	-0.3765	-0.051	0.33	0.239	0.581	0.254	0.2865	-0.3305	0.003	0.717	0.647	1.021	0.669	0.231	-0.425	-0.1555	1.25	0.26	0.00700000000000001	-0.1055	-0.0835	-0.4715	0.222	0.7435	0.624	0.3825	0.473	0.152	0.1515	0.512	0.5475	0.2595	0.218	-0.2915	-0.012	-0.319	-0.205	0.3135	0.2275	0.0935	-0.00199999999999999	-0.295	-0.5785	-0.1785
PF3D7_0308700	-1.785	-1.3285	0.298	0.3645	0.9025	1.2755	1.244	-2.222	-1.9525	-1.087	-0.203	-0.4335	0.6635	0.4485	-2.5995	-2.358	-0.9625	-0.341	-0.476	0.608	0.5225	-1.5995	-1.495	0.1595	0.7385	0.8055	-0.222	-0.2835	-1.6975	-1.7605	-0.6675	-0.117	0.4025	0.4655	0.2835	-1.5785	-0.5755	0.757	1.0125	1.2685	1.4075	1.888	1.9325	-1.271	-0.5375	0.391	0.7815	1.295	1.3515
PF3D7_0308800	-0.029	0.176	0.042	0.15	0.389	0.163	0.65	0.432	0.575	-0.415	0.25	0.263	0.757	0.704	-0.014	0.189	0.097	0.201	0.163	NA	-0.494	NA	-0.915	0.07	0.298	0.526	0.378	NA	-0.395	-0.234	-0.395	-0.058	0.056	0.084	0.263	0.678	0.731	1.014	1.049	1.22	1.124	1.372	1.516	0.298	0.536	0.704	0.495	0.948	0.992
PF3D7_0308900	0.515	0.245	-0.0603333333333333	-0.0836666666666667	-0.379	-0.379	-0.412	0.153	0.086	0.0093333333333333	-0.186	-0.538333333333333	-0.432666666666667	-0.8525	0.365	0.124333333333333	-0.0946666666666667	-0.192333333333333	-0.368333333333333	-0.167666666666667	0.011	0.409333333333333	0.329	0.0663333333333333	-0.185	-0.290666666666667	-0.23	-0.231	0.495	0.552	0.2	0.327	-0.00766666666666667	-0.053	-0.0735	0.141666666666667	0.0923333333333333	0.109	-0.0536666666666667	-0.384333333333333	-0.329	-0.35	0.043	0.301333333333333	0.117	0.0696666666666667	-0.321666666666667	-0.129333333333333	-0.0936666666666667
PF3D7_0309000	0.659	0.9295	0.4355	0.5405	0.295	-0.19	-0.0955	0.835	0.859	1.002	0.7935	0.9845	0.315	0.568	1.247	1.094	0.8435	0.823	0.752	-0.244	-0.4785	0.9235	0.824	0.623	0.2235	0.2065	0.618	0.618	0.2735	0.43	0.514	0.163	0.0145	-0.0115	0.0205	1.0575	0.7665	0.7285	0.3275	0.547	0.432	0.6295	0.7345	0.8285	0.622	0.4045	-0.064	0.1715	0.454
PF3D7_0309100	-0.473	-0.81	-0.395	-0.666	-0.251	-0.761	-0.621	0.097	0.07	0.815	0.739	0.65	0.286	0.748	0.79	0.526	0.641	0.443	0.25	-0.014	0.014	0.495	-0.104	0.378	-0.043	-0.286	0.31	0.25	-0.358	-0.577	-0.666	-0.943	-0.888	-1.089	-0.643	1.111	1.28	1.339	1.454	1.475	1.244	1.207	1.104	0.731	1.028	1.111	0.879	1.15	1.124
PF3D7_0309200	0.894333333333333	1.01966666666667	1.02966666666667	1.09733333333333	0.8465	0.941	0.785333333333333	0.426666666666667	0.555	0.199666666666667	0.348666666666667	0.108333333333333	0.421666666666667	0.397	0.348666666666667	0.318333333333333	0.379333333333333	0.343666666666667	0.234	0.510666666666667	0.382666666666667	0.672	1.011	0.797	0.641	0.648	0.497333333333333	0.314666666666667	0.8	0.7745	0.870666666666667	0.829	0.921333333333333	0.860333333333333	0.849	0.791	0.899666666666667	0.946333333333333	0.808666666666667	0.859666666666667	0.833	0.507333333333333	0.294	0.626666666666667	0.667	0.718666666666667	0.721	1.0635	0.688333333333333
PF3D7_0309300	0.1825	0.0305	0.083	1.238	0.2605	0.0995	0.4115	-0.4105	-0.814	0.424	0.0255	0.6875	-0.465	0.534	-0.1385	0.247	0.00850000000000001	0.019	0.499	0.189	0.216	-0.038	0.038	-0.049	0.2325	0.127	-0.2805	0.4175	0.3635	0.366	0.385	0.519	0.584	0.582	0.589	0.805	0.635	0.6315	0.4925	0.754	0.663	0.874	0.7	0.3555	0.084	0.378	-0.07	0.466	0.2405
PF3D7_0309500	-0.1685	-0.3775	-0.3725	-0.4585	-0.9165	-1.0145	-1.016	0.096	-0.1205	0.6195	0.126	0.597	-0.6395	-0.1485	0.5675	0.574	0.2725	0.17	0.2445	-0.4945	-0.722	-0.145	0.0205	-0.4485	-0.4785	-0.7025	-0.3835	-0.0515	0.433	0.314	-0.023	-0.2015	-0.395	-0.47	-0.189	0.371	0.2135	0.0315	-0.3595	-0.322	-0.057	0.088	0.3065	0.0265	-0.1485	-0.2595	-0.295	-0.475	-0.434
PF3D7_0309600	1.459	1.464	1.31	0.367	0.526	0.454	0.056	0.389	0.722	-0.286	-0.473	-1.358	-0.599	-1.358	0.111	0.084	-0.058	-0.377	-0.915	-0.029	-0.268	0.887	1.056	0.659	0.495	0.097	-0.836	-1.089	1.691	1.469	0.992	0.79	0.722	0.454	-0.043	2.166	1.356	1.304	0.443	0.941	1.007	0.79	1.269	1.021	0.91	0.575	0.137	0.111	0.432
PF3D7_0309700	-0.142	0.141	-0.376	-0.711	-0.9585	-0.9785	-0.168	-0.4	-0.494	-1.6605	-1.2965	-2.5005	-0.905	-1.7005	-1.169	-1.1545	-1.1505	-1.217	-1.739	-0.242	-0.0665	0.1285	0.1745	0.028	-0.3365	0.302	-1.5235	-1.7365	-1.1375	-1.237	-1.005	-0.6325	-0.7945	-1.2365	-0.3625	0.7245	0.419	0.4085	0.5365	0.75	0.6985	0.968	1.057	0.263	0.231	0.306	0.2855	0.338	0.3615
PF3D7_0309800	0.15	-0.168	-0.12	-0.434	-0.434	-0.2	0.028	NA	0.014	NA	NA	NA	NA	NA	0.084	-0.184	-0.217	-0.535	-0.599	0.226	0.298	0.31	0.124	-0.152	-0.514	-0.395	-0.556	-0.643	0.678	0.536	0.757	0.565	0.704	0.678	0.575	0.4	0.263	NA	0.042	0.298	0.464	1.07	1.207	-0.168	-0.251	-0.268	-0.358	-0.089	0.505
PF3D7_0309900	0.701	0.520333333333333	0.257666666666667	0.446	-0.232	-0.064	-0.529666666666667	0.849	0.833666666666667	0.3315	0.1415	-0.212	0.033	-0.404	0.580666666666667	0.558	0.383333333333333	0.308	0.0513333333333333	-0.045	0.104333333333333	0.713333333333333	0.415666666666667	0.2655	0.428333333333333	0.12	-0.109333333333333	-0.152666666666667	0.267333333333333	0.367666666666667	0.474333333333333	0.457333333333333	0.448	0.286666666666667	0.57	1.101	1.262	1.74	1.21233333333333	0.363666666666667	0.263	-0.134666666666667	-0.273666666666667	0.987333333333333	1.15266666666667	0.948333333333333	0.889333333333333	0.756333333333333	0.204333333333333
PF3D7_0310000	0.887	0.799	0.918	0.475	0.739	0.4	0.014	0.286	0.411	-0.217	-0.104	-0.577	0.07	-0.577	0.176	0.056	0.321	0.238	-0.2	0.505	0.214	0.871	1.042	0.839	0.839	0.765	-0.217	-0.415	1.422	1.372	1.57	1.58	1.416	1.339	1.124	1.541	1.361	1.443	1.169	1.735	1.226	0.815	0.575	1.157	0.978	1.182	0.925	1	0.925
PF3D7_0310100	-1.943	-0.7075	-1.666	0.2535	-2.418	-1.858	-1.457	-0.844	-1.12	-0.7575	-1.4685	-1.423	-0.786	-0.621	-1.184	-1.736	-1.516	NA	-2.397	-0.379	-0.136	0.31	-1.307	-1.2545	-0.61	-0.4605	-0.747	-0.518	-0.379	0.1025	-0.3725	-0.217	0.1085	-0.1955	0.4445	-1.3365	-1.2175	-0.577	-0.494	-0.438	-1.5145	-1.184	-0.8115	-0.14	-0.129	-0.4035	-0.681	-0.5885	-0.907
PF3D7_0310200	0.228714285714286	0.112428571428571	-0.262666666666667	-0.882285714285714	-0.294142857142857	0.300428571428571	0.567857142857143	-0.00500000000000001	-0.133285714285714	-0.143285714285714	-0.349571428571429	0.199142857142857	0.113714285714286	0.691	0.300571428571429	0.122857142857143	-0.220714285714286	-0.335285714285714	0.067	-0.0184285714285714	0.0831428571428571	0.144857142857143	-0.263666666666667	-0.703714285714286	-0.7275	-0.174428571428571	0.0648571428571428	0.296285714285714	0.467142857142857	0.270333333333333	0.0797142857142857	-0.229142857142857	-0.630714285714286	-0.600285714285714	-0.487571428571429	-0.0414285714285714	-0.477	-0.559	-0.522857142857143	-0.403142857142857	-0.182	0.122285714285714	0.193714285714286	-0.0378571428571429	-0.418571428571429	-0.517857142857143	-0.788285714285714	-0.115714285714286	0.150857142857143
PF3D7_0310300	-0.2585	-0.3925	-0.839	-0.546	-1.2125	-0.9765	-1.217	0.042	0.117	-0.454	-0.395	-0.81	-0.713	-0.836	0.216	-0.0215	-0.456	-0.6435	-0.8915	-0.437	-0.3365	-0.045	-0.1745	-0.592	-0.886	-1.0355	-0.713	-0.778	0.1905	0.0775	-0.1165	-0.308	-0.274	-0.418	-0.299	0.509	-0.0905	-0.34	-0.6895	-0.6375	-0.4405	-0.216	0.1665	-0.2255	-0.3525	-0.497	-1.002	-1.002	-0.615
PF3D7_0310400	1.4215	1.6375	1.635	1.469	1.6545	1.546	1.145	0.994	1.3605	1.0655	1.0695	0.681	1.259	0.612	0.914	0.977	1.1075	1.245	1.02	1.426	1.1545	1.301	1.613	1.4685	1.2935	1.4405	1.475	1.06	1.468	1.2555	1.565	1.2105	1.214	1.302	1.0715	1.4335	1.336	1.655	1.374	1.5655	1.2355	0.5765	-0.012	1.0645	1.201	1.318	1.2555	1.3935	1.0285
PF3D7_0310500	0.7855	0.696	0.296	0.423	-0.01	-0.124333333333333	-0.6245	0.658	0.71375	0.567	0.20975	-0.06225	-0.0455	-0.3605	0.72725	0.86975	0.205666666666667	0.23075	0.19375	-0.10125	-0.27325	0.68	0.90125	0.39125	0.12275	-0.0445	0.08575	-0.13125	0.8645	0.982	0.64275	0.52775	0.24025	0.23125	0.11025	0.488	0.44425	0.30625	0.306333333333333	-0.111	-0.2745	-0.44075	-0.6125	0.63725	0.4305	0.382	0.108	-0.1005	-0.26375
PF3D7_0310700	0.823	1.169	1.207	1.007	0.25	0.15	0.495	1.495	1.952	0.189	1.077	0.782	1.847	1.257	1.049	1.545	1.673	1.636	1.056	-0.029	-0.395	0.097	0.367	0.189	-0.029	0.286	1.847	0.823	-0.713	-0.535	-0.217	-0.943	-0.535	-0.043	NA	-1.434	-1	-1.434	-1.251	-1.514	-1.514	-1.321	-1.888	-0.556	-0.473	-0.666	0.356	-0.415	-0.943
PF3D7_0310800	0.111	0.422	NA	0.124	0.613	0.799	1.22	0.555	0.669	0.367	0.4	1.137	0.782	0.985	0.613	1.021	0.4	0.748	1.007	0.422	0.344	NA	0.65	-0.251	0.111	0.367	0.757	0.815	0.485	0.443	0.028	0.15	0.411	0.678	0.584	-1.785	-1.514	-1.785	-1.643	-1.888	-1.888	-1.643	-1.943	-0.621	-0.494	-0.514	0.084	-0.599	-0.736
PF3D7_0310900	0.9075	0.932	1.3195	0.432	1.0585	0.6885	1.0515	0.303	0.3955	1.8465	1.5895	2.2555	0.711	1.4605	1.4285	1.576	1.377	1.441	1.711	0.9525	0.8125	0.7825	1.0445	0.9215	1.1355	1.049	1.426	1.7415	1.223	1.4455	1.118	1.5945	1.5165	1.4715	1.2285	0.7665	1.0835	0.97	0.9805	0.9135	0.8255	0.642	0.124	0.8845	0.868	0.8835	0.986	0.83	0.771
PF3D7_0311100	0.573	0.7665	0.3305	-0.415	0.2	0.292	-0.1725	0.855	0.984	0.02	0.114	-0.5785	0.4835	-0.4575	0.5325	0.427	0.3015	0.2475	-0.092	-0.0405	-0.311	0.774	0.735	0.7535	0.1375	0.2085	0.3495	-0.3215	1.1055	1.147	1.4735	1.428	1.5025	1.6385	1.0815	1.048	0.6825	0.726	0.3085	0.4145	0.5045	0.1045	0.5875	0.556	0.4105	0.416	0.0175	0.1215	0.146
PF3D7_0311200	0.739	0.262	-0.213333333333333	-0.435	-0.554666666666667	-0.9425	-0.864	0.842333333333333	0.5565	-0.0676666666666667	0.0636666666666667	-0.868	-0.152666666666667	-0.969	0.515666666666667	0.215333333333333	0.198333333333333	-0.087	-0.796	-0.851666666666667	-1.197	0.369	0.259666666666667	0.0353333333333333	-0.342	-0.413666666666667	-0.333	-0.732666666666667	-0.2155	-0.291333333333333	-0.127666666666667	-0.644	-0.437	-0.639333333333333	-0.454	0.811	0.522666666666667	0.373666666666667	0.470666666666667	0.215	0.000999999999999992	-0.0886666666666667	-0.041	0.767333333333333	0.858666666666667	0.683333333333333	0.229333333333333	0.415666666666667	0.0333333333333333
PF3D7_0311300	0.174	0.2675	0.572	0.43	1.004	0.853	1.1475	0.3635	0.622	1.198	1.1405	1.6725	1.2725	1.3405	0.539	0.2975	0.9555	0.998	1.369	0.9825	0.8375	0.218	0.2	0.6495	0.8145	0.904	1.16	1.5845	0.1725	0.307	0.763	0.887	1.0975	1.188	0.8895	1.16	1.203	1.137	1.3265	1.327	1.255	1.229	0.8905	0.647	0.7755	1.1205	0.9705	1.394	1.028
PF3D7_0311400	-0.639	0.237666666666667	-0.173	0.96975	-0.12725	-0.263	0.4945	-0.491	-0.299333333333333	0.37825	0.883	0.87375	1.199	1.387	-0.529333333333333	-0.3905	0.58175	0.53925	0.85725	0.25175	0.46175	-0.387	-0.52125	0.10525	0.7025	0.7535	1.56875	1.70825	-1.133	-0.946	-0.62525	0.0305	0.4305	0.2755	1.05675	-0.229333333333333	1.57675	0.245666666666667	0.926	1.657	0.7765	1.518	1.14075	-0.0525	0.48425	0.70225	1.016	1.13175	0.8125
PF3D7_0311500	-0.089	-0.434	-0.415	0.042	0.782	0.757	1.432	-0.014	-0.395	0.731	0.536	1.883	0.275	1.782	-0.074	0.084	0.042	0.084	1.137	0.545	0.584	-0.454	-0.304	-0.556	-0.152	0.298	0.097	0.847	-0.473	-0.494	-0.577	-0.434	-0.556	-0.184	-0.304	-1.836	-1.395	-1.785	-1.12	-0.888	-0.621	-0.029	-0.014	-0.836	-1	-1	-0.713	-0.234	-0.184
PF3D7_0311600	-0.045	-0.3165	-1.0145	-0.3925	-1.405	-1.237	-0.8045	0.505	0.149	-0.049	-0.501	0.134	-0.694	0.077	0.4025	0.082	-0.4645	-0.793	-0.3105	-0.7145	-0.346	-0.915	-0.3865	-1.012	-1.054	-0.665	-0.733	-0.67	-0.3495	-0.2025	-0.425	-0.571	-0.629	-0.773	0.111	0.2625	0.068	-0.14	-0.4195	-0.251	-0.395	-0.233	-0.3125	0.0935	0.325	-0.1185	-0.6035	-0.296	-0.471
PF3D7_0311800	0.477	0.452	0.3015	0.52	0.1005	5e-04	-0.117	0.759	0.594	0.6425	1.027	1.389	0.5965	0.2705	0.7475	0.7645	0.5315	0.595	0.573	-0.039	-0.785	0.718	0.592	0.4165	0.041	0.2395	0.3975	0.3405	0.86	1.1695	1.02	1.059	1.026	1.024	0.9775	0.36	0.3635	0.7755	0.1785	0.5315	0.3875	-0.0195	-0.0785	0.0135	-0.1	0.1605	0.062	0.085	0.273
PF3D7_0311900	1.2225	1.0665	0.634	0.6515	-0.192	-0.2865	-0.5715	0.791	0.4295	0.402	0.337	-0.216	-0.1895	-0.986	1.0625	0.853	0.423	0.389	0.2535	-0.203	-0.684	1.4275	1.152	0.8965	0.304	0.065	0.0205	-0.312	0.034	0.5185	0.479	0.574	0.1375	0.451	0.266	-0.632	-0.074	-0.1605	-0.761	-0.713	0.3225	-0.078	-0.065	0.859	0.8565	0.926	0.328	-0.244	-0.381
PF3D7_0312000	0.214	-0.321	-0.234	-0.81	-1.12	-1.184	-1.888	0.847	0.713	-0.434	-0.494	-1.395	-0.666	-1.473	0.516	0.07	0.137	-0.217	-1	-0.761	-0.888	0.111	-0.251	-0.599	-1.058	-1.473	-0.862	-1.321	0.07	-0.395	-0.736	-0.713	-0.761	-1.184	-1.286	1.627	1.361	1	1.035	0.895	0.659	0.028	-0.136	1.111	1.356	0.731	0.565	0.176	0.176
PF3D7_0312100	1.0335	1.0625	1.1105	1.652	0.733	0.356	0.4835	1.379	1.392	1.683	1.4405	1.7405	1.382	1.249	1.664	1.9385	1.4875	1.6085	1.601	0.6405	0.2425	0.913	0.9625	0.7235	1.1605	0.9965	1.537	1.4395	0.18	0.25	0.685	0.7315	0.601	0.6485	0.6385	1.227	1.299	1.33	1.261	1.1805	0.9285	0.4535	0.097	0.8765	1.1005	1.121	1.143	1.047	0.8575
PF3D7_0312200	-0.244	-0.041	0.325	-5e-04	0.2585	0.325	0.278	0.2745	0.3095	0.043	0.1935	-0.5055	0.803	0.318	0.00850000000000001	0.1295	0.332	0.386	0.063	-0.3165	-1.321	-0.1635	-0.0335	-0.003	-0.022	-0.0805	0.3345	-0.07	-0.4455	-0.7785	-0.261	-0.623	-0.3545	-0.5375	-0.5355	-0.576	0.203	0.3785	0.8415	0.136	0.223	0.005	-0.276	0.1445	0.3935	0.5665	0.7585	0.6515	0.348
PF3D7_0312300	0.367	0.286	0.613	0.189	0.594	0.097	0.226	0.79	0.739	0.879	0.887	0.713	0.641	0.475	0.807	0.422	0.97	0.855	0.678	0.25	-0.104	0.536	0.275	0.659	0.485	0.333	0.263	0.411	0.622	0.475	0.536	0.443	0.25	0.432	-0.104	1.384	1.405	1.35	0.815	1.09	1.084	0.97	0.782	0.757	0.565	0.584	0.367	0.454	0.604
PF3D7_0312400	-0.051	-0.1285	-0.084	-0.297	-0.022	-0.2325	-0.3625	0.0685	-0.016	0.3335	0.207	0.0525	-0.0995	-0.0485	0.286	0.2395	0.3285	0.2725	0.0715	-0.031	-0.2255	-0.091	-0.165	-0.152	-0.389	-0.383	0.242	0.332	0.35	-0.176	-0.255	-0.5485	-0.471	-0.435	-1.097	1.46	1.329	1.35	1.214	1.4335	1.349	0.929	0.656	0.9955	1.108	1.0805	0.953	1.01	1.124
PF3D7_0312500	0.8895	0.836	0.444	0.103	-0.786	-0.4445	-0.665	0.866	0.7255	-0.027	-0.133	-0.1785	-0.3995	-0.5565	0.851	1.1185	0.303	0.152	0.086	-0.436	-0.4315	0.4715	0.6195	0.129	0.028	-0.34	-0.4295	-0.531	-0.0735	-0.0115	-0.1615	-0.142	-0.1175	-0.2995	0.2	-0.00899999999999995	-0.2085	-0.8175	-1.17	-1.2735	-1.4645	-1.8395	-1.286	0.0865	0.0505	-0.4315	-0.0745	-0.8495	-0.9855
PF3D7_0312800	0.669	0.298	-0.377	-1.395	NA	-1.029	-1.473	NA	0.526	NA	NA	NA	NA	NA	0.713	0.014	-0.2	-0.761	-1.184	-1	-0.836	0.895	0.378	0.137	-0.666	-0.943	-0.81	-1.217	1.327	0.807	-0.074	-0.014	-0.34	-0.358	-1.251	-3.058	-2.643	-3.321	-2.836	-3.321	-3.321	-3.473	-3.184	-0.666	-0.862	-0.943	-1	-2	-1.785
PF3D7_0312900	-2.736	-2.556	-3.058	-2.556	-3.184	-2.736	-2.836	-1.736	-2.395	-3.058	-2.943	-3.836	-2.556	-3.058	-2.473	-2.473	-2.736	-2.943	-3.184	-2.643	-2.556	-2.473	-2.736	-2.943	-3.184	-3.473	-3.058	-2.943	-1.395	-2.251	-2.184	-2.556	-2.736	-2.736	-2.943	-1.029	-2.058	-3.184	NA	-2	-1.643	-1.736	-0.971	-0.943	-1.599	-2	-2.473	-2.058	-1.689
PF3D7_0313000	0.201	0.189	-0.136	-0.577	-0.152	-0.286	-0.473	0	-0.304	-0.888	-0.862	-1.599	-0.599	-1.217	-0.599	-0.971	-0.761	-1.058	-1.321	-0.304	-0.136	-0.136	-0.184	0.028	-0.666	-0.556	-0.666	-0.915	0.475	0.333	0.555	0.555	0.622	0.367	0.084	0.378	0.275	0.238	0.263	0.084	0.189	0.298	0.367	-0.014	0.028	0.137	-0.014	-0.12	0.124
PF3D7_0313100	0.7945	0.445	0.264	0.2915	-0.2705	0.072	-0.4785	0.748	0.015	1.104	0.536	0.807	-0.434	-0.168	0.4455	0.5005	0.198	-0.0145	-0.031	-0.26	-0.1665	0.741	0.4365	0.3095	0.08	-0.81	-0.6435	-0.691	1.0185	1.2095	0.2675	0.8205	0.443	0.25	-0.217	-0.343	-0.116	-0.518	-0.1455	-0.8125	-1.1135	-1.4025	-1.623	0.191	0.12	0.0395	-0.2675	-0.271	-0.6385
PF3D7_0313200	1.545	1.835	1.918	1.985	1.389	0.263	0.422	1.378	1.416	0.895	0.713	0.748	0.933	0.475	1.104	1.292	1.014	1.15	0.925	0.238	0.367	1.416	1.769	1.495	1.555	0.65	0.879	0.669	0.389	0.91	0.992	0.333	0.526	0.298	NA	0.963	1.257	1.22	1.298	0.669	0.344	0.263	-0.395	1.321	1.49	1.292	1.49	1.189	0.613
PF3D7_0313300	1.678	1.432	1.416	1	0.879	0.565	0.526	0.545	0.298	0.604	0.214	0.111	-0.454	-0.395	0.782	0.356	0.485	0.176	-0.014	-0.152	-0.395	1.769	1.49	1.448	0.454	0.807	-0.168	-0.2	NA	1.422	1.361	1.298	0.823	0.739	0.333	0.815	1.163	0.731	0.765	0.389	0.163	-0.136	-0.761	0.985	0.847	0.678	0.526	0.298	0.111
PF3D7_0313400	0.311	0.3685	-0.2605	-0.441	-0.395	-1.473	-0.9865	0.07	0.445	-1.0975	-0.834	-1.982	-0.518	-1.51	-0.141	-0.0885	-0.5275	-0.649	-1.285	-0.5655	-0.823	0.5345	0.2665	-0.2015	-0.8925	-0.833	-1.0625	-1.237	-0.1925	-0.5145	-0.475	-0.6275	-0.972	-0.947	-0.2595	-0.637	-0.779	-0.862	-1.0055	-1.171	-1.192	-1.16	-0.655	-0.476	-0.4925	-0.5685	-0.6545	-0.9195	-0.836
PF3D7_0313500	0.042	0.211	-0.102	0.1335	-0.2865	-0.42	-0.1235	0.66	0.7525	0.635	0.591	0.7255	0.3025	-0.085	1.104	0.5915	0.651	0.3855	0.419	-0.315	-0.4315	0.1945	0.2485	0.364	-0.0355	-0.0885	0.679	0.5565	0.139	0.15	0.5345	0.6155	0.419	0.342	-0.106	-0.693	-0.611	-0.617	-0.561	-0.9875	-1.074	-1.217	NA	-0.2975	-0.3895	-0.4555	-0.567	-0.738	-0.8535
PF3D7_0313600	-0.2925	1.28	-0.1485	-0.3595	-0.4965	0.3785	0.528	0.5435	0.124	0.413	0.287	0.238	0.6435	0.151	0.082	0.695	-1.8085	-3.836	0.0715	0.5055	0.221	0.079	-0.027	-0.404	-0.194	0.11	0.81	0.464	0.0315	0.2695	0.3005	0.1375	0.866	0.473	0.6005	0.4955	0.161	0.3125	0.3595	0.6855	0.119	-0.1485	-0.6005	0.116	0.0945	0.2595	0.3095	0.3055	0.2895
PF3D7_0313700	-1.029	-0.836	-0.862	-1.12	-1.184	-1.599	-1.736	-0.136	-0.34	-1.089	-1.152	-1.888	-0.81	-1.836	-0.666	-0.785	-0.689	-0.836	-1.184	-0.761	0	-0.713	-0.599	-0.81	-1.184	-1.217	-1.058	-1.217	-0.454	-0.736	-0.556	-0.915	-0.862	-0.943	-0.577	1.731	1.432	1.632	1.232	1.35	1.201	0.757	0.25	1.4	1.056	1.269	0.847	1.028	0.722
PF3D7_0313800	0.9085	0.8575	0.6175	0.239	0.2105	-0.063	-0.632	0.7685	0.7025	-0.473	-0.4275	-1.3735	-0.3865	-1.362	0.0835	-0.1045	-0.254	-0.4405	-0.862	-0.0255	-0.4435	0.879	0.807	0.558	-0.036	-0.2225	-0.807	-1.146	0.3595	0.1225	0.367	-0.1255	-0.0475	-0.142	0.034	0.681	0.6105	0.728	0.4345	0.2495	0.1365	-0.3315	-0.5485	0.6725	0.7515	0.5975	0.536	0.0985	-0.043
PF3D7_0313900	-1.7365	-1.807	-1.2435	-1.1285	-3.184	-1.5785	-1.278	0.1345	-0.058	-3.1545	-0.286	-2.736	0.6975	-2.473	-0.072	-0.761	-0.7525	-1.2175	-1.816	-0.268	-0.878	-0.217	-1.395	-0.234	-2.251	-0.81	0.08	-0.553	-0.96	-1.504	-1.6545	NA	-1.08	NA	0.359	NA	0.839	1.207	0.933	1.343	2.068	0.89	0.421	0.687	2.961	1.1415	0.5645	1.367	-0.134
PF3D7_0314000	-0.12	0.356	-0.2	-0.234	0.226	0.485	0.31	0.687	0.895	0.014	0.201	0.07	1	0.333	0.07	0.485	0.333	0.565	0.389	0.773	0.526	-0.358	-0.058	0	0.201	0.411	0.895	0.298	0.201	-0.029	0.189	0.137	0.432	0.411	0.526	0.941	1.195	1.485	1.4	1.731	1.485	1.28	1.09	0.526	0.739	0.748	0.903	0.941	1.384
PF3D7_0314100	-2	-2.321	-2.321	-2.321	-0.736	-0.358	0.226	NA	-1.556	NA	NA	NA	NA	NA	-1.12	-1.689	-1.599	-1.358	-0.304	-0.043	0.163	-1.689	-2.058	-2	-1.785	-0.577	0.137	0.443	-1.12	-1.321	-1.473	-1.643	-1.514	-1.217	-1.358	-1.473	-1.321	-1.514	-0.454	-0.152	0.111	0.536	0.333	-1.286	-1.286	-1.152	0.014	0.378	0.356
PF3D7_0314200	1.3275	0.9975	1.1495	0.7475	0.4085	-0.036	-0.3035	1.0455	0.9635	0.3055	0.3295	-0.0890000000000001	-0.22	-0.5775	0.7905	0.5185	0.5605	0.427	0.3205	-0.0415	-0.2475	1.3695	1.101	0.882	0.861	0.711	-0.3145	-0.712	0.18	0.058	0.578	0.11	-0.3405	-0.3775	-0.024	0.405	0.4145	0.56	0.587	-0.076	-0.541	-1.2755	-1.714	0.9635	1.0995	1.014	0.627	0.3365	0.019
PF3D7_0314300	NA	1.859	1.372	1.55	1.55	-0.34	-1.029	1.157	1.195	1.713	1.565	1.137	0.189	0.516	1.967	1.641	1.042	0.985	1.097	-0.358	-0.184	0.863	1.304	1.169	0.238	0.411	1.35	0.584	-0.434	0.226	0.137	-0.136	-0.321	-0.434	0.238	-0.286	-0.785	-0.713	NA	NA	-1.058	NA	-1.058	1.974	0.831	0.823	0.298	0.411	-1.184
PF3D7_0314400	0.263	0.176	-0.395	0.773	-0.599	-0.234	-0.34	0.432	NA	0.799	0.15	0.847	NA	0.526	1.063	1.189	0.411	0.555	0.659	-0.434	-0.713	0.201	0.097	-0.304	-0.2	-0.81	-0.152	0.25	0.137	0.555	0.189	0.176	0.056	0.238	-0.074	0.263	0.25	0.084	-0.415	-0.434	-0.556	NA	-0.34	0.014	-0.234	-0.152	-0.862	-0.736	-0.915
PF3D7_0314500	0.941	0.575	0.389	0.298	0.176	NA	0.042	0.286	0.333	1.244	0.963	1.117	0.014	0.713	1.356	1.344	0.799	0.659	0.839	0.111	-0.074	0.536	0.31	0.124	-0.168	-0.104	0.555	0.695	1.063	0.918	0.669	0.545	0	0.238	0.226	0.632	0.097	0.028	-0.12	0.056	0.097	0.25	1.063	0.214	0.056	-0.286	-0.599	-0.286	-0.029
PF3D7_0314600	0.815	0.807	0.782	0.594	0.526	0.516	0.454	0.356	0.263	-0.286	0.31	-0.666	0.485	0.31	0.056	0	0.189	0.25	-0.136	0.028	0.056	0.722	0.659	0.659	0.79	0.443	0.176	-0.058	-0.268	-0.377	0.189	-0.415	-0.104	-0.2	-0.251	0.613	0.201	0.226	0.097	0.15	0.214	0.31	0.65	0.687	0.238	0.286	0.176	0.137	-0.136
PF3D7_0314700	0.143	0.1615	0.0665	0.3345	-0.058	0.01	0.4275	0.471	0.0245	0.8655	0.403	1.031	0.604	1.1205	0.791	0.5895	0.481	0.622	0.703	-0.004	0.0535	0.267	0.1575	0.0715	-0.205	0.11	0.9715	1.189	0.4095	0.501	0.655	0.402	0.476	0.3825	0.274	-0.6485	-0.276	-0.1615	-0.1915	-0.1295	-0.108	-0.0845	-0.2135	-0.1935	-0.113	-0.089	-0.193	0.274	0.1135
PF3D7_0314800	1.079	0.9235	1.5205	1.15	1.6885	1.4135	1.394	0.371	0.793	0.4685	0.901	0.2065	1.4775	0.9285	-0.0465	0.3985	0.8075	0.9555	0.6155	0.631	0.5795	0.7295	0.6265	1.215	1.5075	1.1415	1.033	0.672	-0.6645	-0.561	0.2055	-0.0145	0.54	0.438	0.152	-0.672	-0.1665	0.11	0.868	0.4045	0.4715	0.401	-0.4565	0.0445	0.775	0.7875	1.3115	0.966	0.939
PF3D7_0314900	0.906	1.008	1.714	1.49	2.0085	1.4855	1.4805	0.491	0.7985	1.5935	1.6685	1.665	1.6565	1.8665	0.923	1.0775	1.15	1.6	1.6435	1.035	0.913	0.614	0.9915	1.346	1.832	1.6565	2.1925	2.1925	-0.2795	-0.173	NA	0.916	0.9865	1.181	1.238	-1.576	-0.9485	-0.4625	0.1965	-1.0655	-0.809	-0.9845	-1.5435	0.6855	0.722	1.251	1.1255	0.4445	0.704
PF3D7_0315000	1.275	1.257	0.669	0.263	0.201	0.056	-0.473	NA	1.07	NA	NA	NA	NA	NA	0.411	0.367	0.226	0	-0.761	-0.014	0.137	0.847	0.847	0.704	0.042	-0.152	-0.358	-1.029	-0.836	-1.029	-0.184	-0.577	-0.621	-0.736	-0.713	2.395	1.51	0.847	1.049	0.565	0.321	0.176	-0.152	0.526	0.731	0.659	0.163	0.15	0.432
PF3D7_0315100	-0.152	-0.168	-0.321	-0.535	-0.689	-0.556	-0.168	-0.2	-0.234	-0.556	-0.785	-0.556	-0.862	-0.643	-0.029	-0.251	-0.434	-0.535	-0.599	-0.395	-0.556	-0.168	0.042	-0.556	-0.599	-0.736	-0.666	-0.535	0.176	-0.074	-0.377	-0.577	-0.666	-0.643	-0.304	-0.556	-0.514	-0.888	-0.736	-1.184	-0.713	-0.643	-0.621	0.286	-0.12	-0.168	0.07	-0.494	-0.268
PF3D7_0315200	-2.34175	-1.95625	-1.92375	0.9405	-1.54625	-1.512	-0.80925	-2.101	-2.466	-1.4545	-1.34525	-0.6	-1.5425	-0.0585	-1.476	-2.26275	-1.40125	-1.649	-1.01925	-0.294	-0.13325	-2.08975	-2.132	-1.72375	-1.915	-2.01125	-0.99875	-0.05225	-1.13025	-1.0225	-1.362	-0.9305	-0.6685	-0.72475	0.22775	-2.7395	-2.736	-3.2655	-4.321	-1.969	-2.80075	-1.203	-1.80333333333333	-1.30625	-1.0695	-1.7445	-0.9145	-0.931333333333333	-0.917666666666667
PF3D7_0315300	2.07	NA	-1.888	0.244	-2.307	-2.089	-1.64	-0.2055	-0.184	-1.943	-0.217	-1.089	0.321	-0.556	-0.943	-1.251	-2.0775	-3.2265	-0.713	-0.3795	-0.0415	-0.494	-1.358	-0.713	-2.321	-1.8395	-0.836	NA	-1.957	-2.482	-2.3395	-2.418	-1.362	-1.888	-0.41	-0.577	-1.35	-2.836	-0.34	-0.358	-1.7005	NA	-0.968	-0.104	-0.12	-0.234	-0.6205	0.097	0.014
PF3D7_0315400	2.55	3.017	2.277	2.403	2.017	1.981	1.778	1.48	1.691	0.956	1.157	0.226	0.831	0.4	1.182	1.469	1.316	1.269	0.879	1.049	0.807	1.794	1.807	1.495	2.176	1.914	0.871	0.097	1.286	1.819	1.918	1.847	1.56	1.765	1.726	1.304	1.263	1.269	0.97	0.863	0.731	0.286	-0.2	1.298	1.232	1.327	0.422	0.584	0.669
PF3D7_0315500	0.903	0.839	0.545	0.286	0.432	-0.089	-0.321	0.903	0.695	0.356	-0.058	-0.217	-0.136	-0.785	0.933	0.464	0.25	-0.014	NA	-0.184	-0.415	0.871	0.464	0.333	-0.473	-0.268	0.226	0.042	1.584	1.944	1.55	1.769	1.691	1.604	1.339	-0.785	-0.168	-0.535	-0.621	-0.862	-0.862	-1.556	-2	0.344	0.321	0.464	0.622	0.028	-0.251
PF3D7_0315600	0.714	0.8875	0.442	0.4895	0.3465	0.5585	0.2175	0.112	0.056	-0.6675	-0.5565	-1.242	0.466	-0.674	-0.3775	-0.5835	-0.357	-0.6255	-0.833	0.2225	0.612	0.1745	0.799	0.5015	-0.361	-0.7795	0.886	0.25	0.182	0.7515	0.609	0.832	1.1325	1.0485	1.22	0.839	0.781	1.2775	0.7955	1.201	1.2595	1.6595	1.397	0.275	0.6055	0.4145	0.528	0.872	0.8745
PF3D7_0315700	-1.058	0.089	0.2745	1.615	-0.2305	-0.304	0.371	-0.234	0.2905	0.695	1.1845	1.0355	1.0405	1.524	1.2395	1.0945	-0.785	0.4695	0.7595	0.356	0.0155	0.9015	0.041	0.346	-0.3215	-0.142	1.1815	1.2165	0.395	0.198	0.1055	0.523	0.528	0.2985	0.6435	0.663	0.359	0.484	NA	0.9875	0.244	2.863	0.187	-1.251	0.288	0.781	-1.836	-1.12	-0.199
PF3D7_0315800	-0.21	-0.313	0.013	0.1345	0.078	-0.195	0.3435	-0.3175	0.298	0.746	0.548	1.134	0.1645	0.9835	0.285	0.1045	0.488	0.4825	0.669	-0.108	0.01	-0.178	-0.5495	-0.134	0.293	0.15	0.459	0.7465	-0.3695	-0.153	-0.0205	0.4995	0.1945	0.269	0.099	-0.176	-0.056	0.0465	0.2755	0.389	0.451	0.603	0.855	-0.055	0.0555	0.113	0.079	0.3585	0.2505
PF3D7_0316000	-2	-2	-1.473	-0.915	0.887	1.169	1.827	-1.888	-2.058	-1.643	-0.304	0.748	0.948	1.495	-2	-2.058	-1.689	-0.535	0.604	1.257	1.344	-2.184	-2.12	-1.888	-0.556	0.839	0.641	1.13	-2.184	-2.321	-2.395	-2.321	-1.058	0.422	0.669	-2.473	-2.251	-1.943	-0.535	-0.621	-0.454	0.137	0.084	-1.434	-1.434	-0.785	0.799	0.933	0.799
PF3D7_0316100	0.516	NA	0.25	0.214	1.469	1.761	2.443	0.084	0.25	0.286	0.839	1.883	1.883	2.295	1.056	0.545	0.275	0.641	1.895	1.773	1.811	0.378	0.411	0.15	0.815	1.5	1.722	2.049	0.432	0.367	0.526	0.367	0.632	1.744	1.996	0.286	0.65	0.464	1.189	0.739	0.641	1.201	0.464	0.422	0.475	0.594	1.176	1.389	0.773
PF3D7_0316200	1.38725	1.28375	1.09725	1.05225	0.97975	0.77575	0.8175	0.90775	1.09625	0.50025	0.586	0.3745	0.99775	0.392	0.8085	0.88975	0.5945	0.76725	0.5135	0.02925	-0.089	1.23325	1.05325	0.96775	0.68475	0.86625	0.49875	0.141	-0.78125	-0.90575	0.0775	-0.30025	-0.288	-0.15575	-0.134	1.12125	1.025	1.1605	1.08275	0.94575	0.95925	0.4885	0.22125	0.873	1.0525	1.0655	0.88425	1.16566666666667	0.877
PF3D7_0316400	0.137	0.15	-0.494	-0.2	-0.377	-0.643	-0.888	0.536	0.189	-0.104	-0.152	-0.321	-0.535	-0.514	0.575	0.344	0	-0.029	-0.168	-0.251	-0.643	0.298	0.286	-0.089	-0.577	-0.514	-0.304	-0.415	0.097	-0.043	0.056	0.014	-0.12	-0.268	0.226	1.485	0.918	0.863	0.526	0.622	0.495	0.084	0.028	0.782	0.722	0.367	-0.043	-0.043	-0.029
PF3D7_0316500	0.9075	0.756	0.965	0.8375	0.613	0.602	0.93	-0.0945	0.3175	0.3385	0.406	0.2255	0.528	0.254	0.00850000000000001	-0.1605	0.341	0.211	0.265	0.4925	0.341	0.4625	0.4285	0.886	0.5505	0.7515	0.419	0.097	0.4335	0.5195	0.8365	0.638	0.7695	0.9855	0.225	1.16	1.2715	1.408	1.093	1.4655	1.3805	0.9895	1.0415	0.8185	0.804	0.998	0.814	0.928	0.8095
PF3D7_0316600	0.887	0.704	0.226	0.25	-0.074	-0.029	-0.168	0.495	0.298	0.485	0.137	0.028	-0.152	-0.234	0.25	NA	0.163	0.137	0.056	-0.12	0.028	0.389	0.25	0.07	0.422	0.275	-0.34	-0.234	-0.184	0.014	0.124	0.014	0.15	0	0.641	0.79	0.389	0.189	0.084	0.111	0.028	-0.12	-0.029	0.286	0.042	0.014	-0.689	-0.454	-0.494
PF3D7_0316700	0.545	0.321	0.757	0.748	0.748	0.622	0.286	0.275	0.632	0.925	0.722	1.028	0.454	0.659	0.389	0.713	0.731	0.799	0.641	0.555	0.275	0.028	0.389	0.042	0.495	0.367	0.555	0.695	0.356	0.286	-0.014	0.31	0.263	0.124	1.4	0.516	0.475	0.333	0.422	0.422	0.344	-0.014	-0.415	0.454	0.641	0.536	0.739	0.641	0.594
PF3D7_0316800	0.722	0.485	0.823	-0.434	-0.184	-0.304	-0.556	1.361	1.232	0.695	0.389	-0.168	-0.152	-0.473	1.124	0.565	0.831	0.411	-0.043	-0.454	-0.621	0.432	0.111	-0.089	-0.136	-0.494	-0.395	-0.434	0.765	0.389	0.084	-0.184	-0.556	-0.836	-0.888	-2.184	-1.434	-2	-1.514	-2.184	-2	-2.058	-1.943	-0.268	-0.304	-0.689	-0.029	-1.089	-1.152
PF3D7_0316900	0.132	0.2825	0.2435	1.025	1.563	1.672	2.205	-0.1765	-0.092	0.291	0.7445	1.8095	1.7505	2.021	-0.106	0.00699999999999999	0.0985	0.8325	1.53	1.0725	1.163	0.08	0.092	0.148	1.071	1.6335	1.061	1.1685	-0.4335	-0.396	-0.2775	-0.045	0.373	0.944	0.9925	0.516	0.1615	0.35	0.443	0.839	0.9875	1.2905	1.4715	0.012	0.0955	0.2545	0.2195	0.7325	0.914
PF3D7_0317000	0.91	0.925	0.863	0.669	0.641	0.124	0.014	1.014	1.195	1.411	1.056	1.49	0.823	0.411	1.182	1.269	1.286	1.201	1.201	0.495	0.137	0.773	0.594	0.799	0.765	0.695	1.169	0.918	0.678	0.687	0.687	0.432	-0.029	0.084	0.422	1.839	1.55	1.411	0.903	1.286	1.201	0.632	0.485	1.014	1.304	1.104	0.678	0.748	0.823
PF3D7_0317100	-0.514	0.6555	0.2565	0.3705	0.3805	-0.1775	-0.2315	0.183	0.118	0.742	0.3895	0.208	0.13	-0.494	0.68	0.874	0.6655	0.2775	0.2645	-0.477	-0.66	0.0155	0.0505	-0.119	0.1075	-0.713	0.495	0.1605	-0.4585	-0.323	-0.0355	0.002	0.1035	0.422	0.448	0.68	0.828	0.102	-0.011	0.4655	0.49	0.4685	5e-04	0.5545	0.7275	0.2265	-0.2815	0.151	-0.409
PF3D7_0317200	0.239333333333333	0.214	0.402666666666667	0.214333333333333	0.62	0.5	0.274666666666667	0.045	0.2535	0.848	0.644333333333333	0.741666666666667	0.615333333333333	0.444	0.614	0.587333333333333	0.681333333333333	0.610333333333333	0.554	0.651	0.530333333333333	0.267333333333333	0.507666666666667	0.623333333333333	0.256333333333333	0.512	1.171	1.03133333333333	1.18	1.17766666666667	1.01633333333333	1.02966666666667	1.02033333333333	1.0235	0.363	0.884666666666667	1.151	1.23566666666667	1.05533333333333	1.33066666666667	1.25766666666667	0.975	0.64	0.799	0.846666666666667	1.071	1.06133333333333	1.23833333333333	0.982666666666667
PF3D7_0317300	0.3764	0.3136	0.6532	0.6814	0.9406	0.8806	1.1558	-0.2038	-0.0438	0.8164	0.812	1.2206	0.711	1.143	0.4716	0.448	0.6714	0.7774	1.0402	0.909	0.7546	0.2742	0.3168	0.5702	0.7582	0.8502	1.156	1.1716	0.7636	0.7448	0.8372	0.9622	0.9838	0.9182	0.6898	-0.954	-0.913	-0.8486	-0.69	-0.9584	-0.7836	-0.7578	-1.0122	-0.3396	-0.2772	-0.1872	-0.1572	-0.1182	-0.1984
PF3D7_0317400	0.414	0.0635	0.5525	-0.229	0.0675	-0.389	-0.6675	0.162	0.171	-0.0905	0.177	-0.862	-0.1325	-0.6545	0.5835	0.099	0.5065	0.316	-0.4975	0.019	-0.2325	0.467	0.57	0.1545	-0.00600000000000001	-0.301	0.2045	-0.343	0.5325	0.1105	0.0995	0.0555	0.0345	0.0045	-0.454	0.8865	0.59	0.665	0.6115	0.588	0.2355	0.0945	-0.1385	0.7495	0.7055	0.5995	0.631	0.4635	0.2105
PF3D7_0317500	0.740666666666667	0.753666666666667	0.579333333333333	0.645333333333333	0.467	0.309	0.255	0.439333333333333	0.353	0.912666666666667	0.681666666666667	0.752	0.313	0.588333333333333	0.681333333333333	0.958	0.729333333333333	0.631666666666667	0.674	0.0993333333333333	0.271333333333333	0.624666666666667	0.796333333333333	0.653333333333333	0.524333333333333	0.535333333333333	0.47	-0.0363333333333333	0.602	0.665	0.713333333333333	0.770666666666667	0.421666666666667	0.571333333333333	0.398333333333333	-0.242666666666667	-0.0546666666666667	-0.118666666666667	-0.0413333333333333	-0.399666666666667	-0.473333333333333	-0.864666666666667	-1.14466666666667	0.188333333333333	0.153	0.332	0.273	0.12	-0.000666666666666668
PF3D7_0317600	0.704	0.25	-0.304	-0.915	-0.862	-1.089	-1.514	0.659	0.536	-0.089	-0.415	-0.943	-0.943	-1.395	0.918	0.454	0.111	-0.395	-0.862	-1	-0.943	0.344	0.176	-0.377	-0.81	-1.089	-0.514	-0.736	1.58	0.839	0.084	-0.014	-0.304	-0.34	-0.915	-2.058	-1.785	-2.321	-1.943	-2.556	-2.556	-2.556	-2.395	-0.234	-0.736	-0.599	-0.888	-1.785	-1.434
PF3D7_0317700	0.3068	0.2352	0.2744	0.3936	0.0838	0.1538	0.0314	0.1756	0.0498	0.4826	0.3254	0.3386	-0.0978	0.2824	0.318	0.251	0.3248	0.1365	0.1846	0.1334	0.114	0.1438	0.2076	0.0404	0.0618	0.28125	0.2338	0.138	0.2002	0.2074	0.1406	0.043	-0.0428	-0.1364	0.0522	-0.6244	-0.3598	0.25175	-0.174	-0.5648	-0.57	-0.7204	-0.3756	-0.0018	0.0118	0.0406	0.0236	-0.33	-0.08275
PF3D7_0317800	0.871	1.077	0.695	0.263	0.084	-0.2	-0.736	0.432	NA	-1.251	-0.862	-2.184	-0.915	-1.888	-0.599	-0.494	-0.535	-0.81	-1.434	-0.395	-0.074	0.189	0.367	-0.043	-0.12	-0.152	-1.434	-1.736	-0.234	-0.395	0.214	-0.029	-0.043	-0.104	-0.377	0.485	0.201	0.15	-0.104	-0.074	-0.395	-0.666	-0.454	-0.029	0.056	-0.12	-0.454	-0.599	-0.473
PF3D7_0317900	0.0635	0.502	-0.264	0.196	-0.909	-1.175	-1.5145	0.707	0.634	-0.2095	-0.083	-1.46	-1.0145	-1.434	0.4055	0.082	-0.114	-0.407	-0.5125	-0.957	-0.9785	0.3075	0.0725	0.197	-0.359	-0.6285	-0.4845	-0.813	-0.186	0.086	0.007	-0.093	-0.315	-0.5625	-0.349	0.641	0.1875	0.1875	-0.0445	-0.1465	-0.497	-0.8255	-0.777	0.3275	0.235	0.043	-0.242	-0.601	-0.709
PF3D7_0318100	-0.5145	-0.738	-1.083	-1.2735	-1.621	-2.004	-2.2655	-0.057	-0.406	-1.3285	-1.46	-2.558	-1.973	-2.362	-0.395	-0.8815	-1.1045	-1.4	-1.9845	-1.09	-1.4935	-0.16	-0.542	-0.708	-1.4935	-1.722	-2.12	-2.2525	-0.518	-0.976	-1.135	-1.285	-1.4765	-1.632	-1.3425	-1.6045	-1.277	-1.7435	-1.6045	-2.2965	-2.286	-2.947	-2.2495	0.015	-0.369	-0.669	-0.181	-1.235	-1.7625
PF3D7_0318200	0.22075	-0.04775	-0.10375	0.01825	-0.5055	-0.454	-0.523	0.36975	0.1855	0.568	0.1855	0.3845	-0.34375	-0.1875	0.84	0.781666666666667	0.37225	0.18325	0.2845	-0.16525	-0.387	0.2815	0.1775	-0.0943333333333333	-0.20475	-0.3985	-0.013	0.132	0.93475	0.897	0.455	0.40125	0.19225	0.061	-0.19425	0.212	0.06775	-0.154	-0.1905	-0.3865	-0.4135	-0.27	-0.248	0.31	0.0165	-0.01875	-0.19675	-0.21725	-0.32075
PF3D7_0318300	0.884	0.789	1.01	0.718	0.485	0.4665	0.611	0.693	0.6395	1.494	1.224	1.4625	0.646	1.0385	1.122	1.3555	1.248	1.143	1.3035	0.2365	0.3085	0.468	0.5795	0.4715	0.6215	0.5175	0.672	0.746	0.6725	0.6575	0.6925	0.7085	0.4475	0.355	0.2115	-0.0355	0.0735	-0.054	0.2015	0.0685	0.07	0.2365	0.07	0.3385	0.4245	0.436	0.149	0.102	0.4105
PF3D7_0318400	-1.5145	-1.4785	-1.0735	-0.6675	-0.486	-1.087	-0.438	-0.9585	-1.495	-0.138	0.1555	1.253	-0.046	1.016	-0.3285	-0.5775	-0.168	0.1045	0.573	-0.189	-0.185	-1.2525	-1.083	-0.9715	-0.6125	-0.5525	0.6175	1.0865	-0.895	-0.976	-0.6965	-0.6415	-0.0285	0.221	0.566	-0.039	-0.014	0.232	0.176	1.226	0.623	0.976	0.5315	-0.074	0.1865	0.306	0.08	0.966	0.2085
PF3D7_0318500	-2.00371428571429	-1.37371428571429	-0.141571428571429	0.294428571428571	0.809714285714286	0.842714285714286	1.288	-1.681	-1.56357142857143	0.565714285714286	0.938428571428571	1.39642857142857	1.38757142857143	1.66071428571429	-1.63885714285714	-1.15585714285714	0.398	0.848571428571429	1.22428571428571	0.932142857142857	1.10783333333333	-1.76885714285714	-1.317	0.187571428571429	0.639428571428571	1.04042857142857	1.45671428571429	1.632	-1.02428571428571	-1.00057142857143	-0.253428571428571	0.293714285714286	0.747285714285714	0.726428571428571	0.594428571428571	-1.63885714285714	-0.857571428571429	0.225857142857143	0.556285714285714	0.812571428571429	0.828857142857143	1.37328571428571	1.22071428571429	-1.486	-0.697428571428571	0.0832857142857143	0.916714285714286	1.23128571428571	0.761
PF3D7_0318600	0.0495	-0.066	-0.728	0.748	-0.8735	-0.1375	-0.1115	-0.577	-0.6545	-0.915	-1.217	-1.089	-1.286	NA	-0.722	-0.8925	-1.007	-1.257	-1.146	-0.2965	-0.173	0.0615	-0.0895	-0.172	-0.7425	-0.5915	-1.358	-1.1645	-0.2385	-0.1535	-0.387	-0.5775	-0.667	-0.701	-0.2075	-0.6375	-0.6895	-1	-0.85	-0.645	-0.129	0.226	0.624	-0.9325	-0.6785	-0.929	-1.029	-0.633	-0.3495
PF3D7_0318700	-4.058	-3.643	-3.643	-1.785	-0.621	0.097	0.189	-3.473	-3.836	-3.473	-2.058	-0.915	-0.014	0.214	-3.836	-3.643	-3.643	-2.184	-1.184	-0.81	-0.785	-3.836	-4.321	-3.643	-2	-0.862	-1.058	-0.915	-2.836	-3.836	-3.836	-3.643	-3.058	-2.058	-2.058	-4.643	-3.643	-1.836	-0.34	1.014	1.056	2.039	2.063	-5.058	-4.321	-2.473	-0.535	0.731	0.565
PF3D7_0318900	0.82	0.8945	0.456	0.4725	0.5915	0.2525	0.0525	0.664	0.828	0.3805	0.3605	-0.542	0.4665	-0.0375	0.515	0.6515	0.543	0.435	0.2	-0.104	-0.2595	0.614	0.515	0.226	0.151	0.507	0.719	0.333	0.11	0.5745	0.474	0.4265	0.4985	0.3495	0.8395	-0.185	-0.2425	-0.1935	-0.176	-0.428	-0.558	-0.849	-0.5885	-0.0815	0.2025	0.0815	-0.00949999999999999	-0.2255	-0.0615
PF3D7_0319000	0.339333333333333	0.324333333333333	0.861	1.1075	1.04633333333333	0.595	0.932333333333333	0.11	0.332	1.27766666666667	1.2285	1.43066666666667	1.07066666666667	1.30166666666667	0.706	0.738666666666667	0.906	1.14266666666667	1.41433333333333	0.631333333333333	0.508	0.308333333333333	0.4845	0.617	1.00933333333333	0.914333333333333	1.179	1.44833333333333	0.600666666666667	0.4225	0.827	0.875333333333333	0.933	1.02233333333333	0.63	0.731	0.739333333333333	0.895	1.08533333333333	0.985333333333333	0.965333333333333	0.895	0.461	0.647	0.617666666666667	0.835333333333333	1.04333333333333	1.255	0.942333333333333
PF3D7_0319100	1.321	1.333	1.263	0.956	1.007	0.389	0.757	0.895	1.097	0.863	0.823	0.495	0.687	0.344	0.839	0.887	0.722	0.669	0.176	0.189	0.176	1.244	1.117	1.269	0.815	0.669	0.669	0.422	0.687	1.214	1.195	1.367	0.855	1.09	0.855	1.367	1.372	1.269	0.641	0.918	1.176	0.97	0.713	0.839	0.713	0.516	0.669	0.443	0.704
PF3D7_0319200	1.22	0.997	0.867	1.0685	0.218	0.2805	0.223	0.7465	0.801	0.2505	0.1235	-0.3515	-0.0055	-0.2995	0.6345	0.6405	0.4635	0.4725	0.121	-0.28	-0.306	0.9285	0.9	0.6565	0.639	0.4785	-0.3705	-0.477	0.762	0.889	0.9815	0.763	0.572	0.861	0.2385	-0.316	-0.317	-0.493	-0.5615	-0.893	-0.602	-1.1515	-0.2825	0.2865	-0.057	-0.0975	-0.1585	-0.727	-0.608
PF3D7_0319300	1.244	0.978	1.157	1.014	0.4	-0.168	-0.168	1	NA	0.839	0.389	0.4	0.214	-0.136	1.007	1.195	0.782	0.773	0.695	0.042	0.298	0.704	1.014	0.464	0.632	0.344	0.137	-0.152	0.963	1.014	0.918	1.104	1.163	1.007	1.063	-1.029	-0.971	-1.395	-0.454	-1.643	-1.434	-1.836	-1.643	-0.2	-0.415	-0.643	-0.029	-0.888	-1.251
PF3D7_0319400	0.8335	1.449	1.167	0.984	1.046	0.3675	-0.341	0.8105	0.7335	0.316	0.472	-0.304	0.2845	-0.465	0.4445	0.291	0.5	0.3295	0.00799999999999999	0.1385	0.298	0.6955	0.5795	0.6435	0.47	0.3715	0.9035	-0.152	1.4055	1.689	1.678	1.2035	1.53	1.5175	1.187	1.5235	1.2835	1.5275	1.621	1.434	1.2335	0.764	0.354	1.1005	1.1435	1.23	1.0575	1.0685	1.074
PF3D7_0319500	-0.434	-0.761	-1.152	-1.514	-1.395	-1.599	-2	0.111	0.014	-0.643	-0.888	-1.514	-0.943	-1.888	-0.074	-0.599	-0.736	-1.089	-1.321	-1	-1.556	-0.395	-0.556	-0.535	-1.556	-1.434	-0.836	-1.152	0.594	0.422	0	-0.089	-0.217	-0.321	-0.577	-0.2	-0.104	-0.377	-0.454	-1.029	-0.862	-1.029	-0.81	-0.168	-0.321	-0.304	-0.415	-0.689	-0.971
PF3D7_0319600	1.545	1.4	0.565	-0.104	-0.104	-0.34	-0.666	1.799	1.933	0.505	0.367	-0.666	0.084	-0.81	1.389	1.22	0.823	0.565	-0.321	-0.473	-0.713	1.207	0.879	0.622	0	-0.168	-0.089	-0.713	1.137	0.575	0.464	0.124	-0.535	-0.689	-0.494	1.077	0.847	0.189	-0.184	-0.136	0.189	0.25	0.555	0.575	0.565	0.214	-0.286	-0.434	-0.268
PF3D7_0319700	-1.2256	-1.4876	-1.5824	-1.0986	0.048	0.193	0.9988	-0.9618	-2.063	-0.9652	-0.14375	1.113	0.35	1.2006	-0.3715	-0.8742	-1.0648	-0.2182	0.99125	0.2676	0.54	-0.978	-1.1264	-1.4324	-1.1564	0.0618	0.1974	0.7114	-0.8214	-1.1958	-1.3312	-1.438	-1.3288	-0.8554	-0.2804	-0.781	-1.2412	-1.2632	-1.0096	-0.6134	0.0344	0.6528	0.913	-0.8384	-1.0674	-1.1416	-0.7614	-0.074	0.2866
PF3D7_0319800	-0.5935	-0.567	-0.2795	0.5555	-0.397	-0.06	-0.00600000000000001	-0.878	-0.655	-1.087	-0.4765	-1.1605	-0.1965	-0.271	-0.8015	-1.047	-0.633	-0.4695	-0.712	-0.041	-0.045	-0.208	-0.074	0.1235	0.177	-0.3505	-0.464	-0.601	-0.6355	-0.8855	-0.333	-0.4915	-0.3755	-0.546	-0.089	-0.893	-0.773	-0.972	-0.425	-0.4315	-0.2055	0.1925	0.8435	-0.194	-0.0905	-0.323	0.4635	0.0325	-0.27
PF3D7_0319900	0.111	0.028	-0.074	-0.043	-0.34	-0.761	-0.888	0.454	0.464	-0.029	-0.014	-0.358	-0.074	-0.377	-0.014	0.475	0.084	-0.014	-0.286	-0.862	-1.434	-0.415	-0.268	-0.251	-0.836	-0.643	-0.395	-0.514	NA	-0.971	-0.761	-0.577	-0.915	-0.666	-0.621	0.485	0.678	0.485	0.565	0.464	0.344	-0.104	0.411	0.454	0.333	0.31	-0.184	0.189	0.389
PF3D7_0320000	0.545	0.226	0.344	-1.217	0	-0.535	-1.058	NA	0.333	NA	NA	NA	NA	NA	1.378	0.475	0.748	0.056	-0.556	-0.514	-0.836	1.042	0.659	0.773	-0.184	-0.321	0.137	-0.666	0.704	0.286	0.286	0.176	0.137	-0.029	-0.761	-0.168	0.25	-0.029	0.367	-0.286	-0.599	-0.915	-1.599	0.31	0.485	0.536	0.887	0.367	-0.268
PF3D7_0320100	1.056	1.084	1.22	0.555	0.831	0.782	NA	0.084	0.378	-1.152	-0.643	-1.888	-0.234	-1.184	-0.415	-0.395	-0.136	-0.184	-0.971	0.344	0.464	0.443	0.321	0.669	0.389	0.333	-0.043	-0.666	0.97	1.063	1.169	0.678	1.263	1.56	1.117	0.97	1.09	1.021	0.565	1.035	1.063	0.978	0.807	0.422	0.641	0.432	0.176	0.443	0.526
PF3D7_0320200	0.113	0.229	-0.304	-0.5095	-1.219	-1.3215	-0.888	0.5005	-0.029	-0.6975	-0.4975	-1.7355	-0.6885	-1.152	0.342	-0.144	-0.554	-0.6885	-1.2435	-0.1835	-0.256	0.2775	0.7235	-0.0905	-0.5535	-0.6685	-0.512	-0.7015	-0.773	-0.5165	-0.3945	-0.9295	-0.494	-1.0675	-0.439	-0.0465	-0.144	-0.6235	-0.8805	-0.855	-0.7965	-0.689	-0.971	0.52	0.346	0.1305	-0.199	0.3705	-0.6895
PF3D7_0320300	-0.2575	-0.517	-0.7245	-0.7605	-1.3225	-1.222	-1.43	0.262	0.081	0.318	-0.2485	0.141	-0.8755	-0.4725	0.4605	0.6455	0.0835	-0.2175	-0.1055	-0.8045	-0.925	-0.317	-0.3225	-0.6935	-1.076	-1.0265	-0.5355	-0.0045	0.2565	0.2925	-0.2175	-0.4555	-0.739	-0.7425	-1.184	0.773	0.4425	5e-04	-0.1665	-0.317	-0.295	-0.269	-5e-04	0.5675	0.393	-0.072	-0.4765	-0.5505	-0.4665
PF3D7_0320400	-1.4456	-1.5592	-2.0302	2.196	-1.9502	-1.4045	-0.8884	-1.011	-1.378	-0.8018	-0.662	-0.22775	-1.0155	0.256	-1.4515	-0.962333333333333	-1.1596	-1.26275	0.0945	-0.2566	0.1658	-1.1826	-1.0806	-0.931	-1.4512	-0.99225	0.315333333333333	0.818666666666667	-1.396	-1.6754	-1.31525	-1.4995	-0.8514	-0.86025	0.37275	-1.74533333333333	-3.058	NA	-2.058	-0.92925	-1.539	-0.412666666666667	-0.57675	0.199333333333333	-0.54	-0.252	-0.42975	0.04875	-0.987
PF3D7_0320500	-1.286	-1.14	-0.1255	-0.039	0.622	0.751	0.955	-1.018	-0.9575	0.4075	0.902	1.2325	0.904	1.2185	-0.8445	-0.581	0.2565	0.5965	0.732	0.1735	0.1285	-1.2525	-0.9765	-0.107	0.3245	0.4205	0.382	0.3505	-0.868	-1.0615	-0.3405	0.239	0.3215	0.422	-0.000499999999999997	-1.471	-1.002	-0.972	-0.3595	-0.6355	-0.655	-0.317	-0.6505	-1.036	-0.6855	-0.506	0.218	0.233	-0.1435
PF3D7_0320600	0.97	0.321	1.713	0.695	0.443	0.443	1.361	-0.577	-0.043	-1.736	-1.12	-1.888	-0.599	-1.473	-1.251	-1.286	-0.915	-0.971	-1.395	0.443	0.454	0.839	0.765	0.799	NA	0.895	-1.12	-1.556	-0.304	-0.286	0.137	-0.058	0.378	0.214	0.097	0.782	0.895	1.13	1.189	0.948	0.831	0.669	0.613	0.748	NA	0.263	0.815	0.831	0.985
PF3D7_0320700	1.232	1.163	0.97	0.757	0.925	0.941	0.713	1.035	0.918	0.189	0.321	-0.251	0.286	-0.104	0.432	0.641	0.536	0.604	0.084	0.632	0.495	1.176	1.201	0.97	0.925	0.855	-0.136	-0.514	1.51	1.028	0.948	0.731	0.871	0.985	0.443	1.843	1.516	1.655	1.22	1.695	1.632	1.28	1.07	1.201	1.104	1.15	0.933	0.831	1.189
PF3D7_0320800	1.1765	1.0475	0.8655	0.835	0.775	0.78	0.863	1.007	0.794	0.9925	0.77	1.0325	0.515	0.912	1.2215	1.0495	0.8285	0.865	1.0295	0.69	0.508	1.2925	1.244	0.9905	0.903	0.945	0.6165	0.6395	1.357	1.4265	1.2475	1.2775	1.259	1.323	0.761	2.11	1.636	1.581	1.068	1.375	1.2535	0.96	0.8145	1.446	0.9015	0.9885	0.588	0.7595	0.895
PF3D7_0320900	0.333	0.137	0.807	0.124	1.104	1.056	0.963	-0.251	-0.074	1.883	1.56	2.204	0.526	1.495	1.189	0.565	1.464	1.207	1.565	1.356	1.232	0.344	0.25	0.575	0.238	0.238	1.618	1.831	2.722	2.33	1.356	1.464	1.773	1.799	0.15	-0.915	-0.043	-0.168	0.014	0.124	0.15	0.056	-0.234	-0.089	0.028	0.516	1.427	0.956	0.454
PF3D7_0321000	0.9615	1.521	0.7015	0.5935	0.3145	0.5295	0.4465	0.389	0.438	-1.0315	-0.666	-1.9215	-0.12	-0.8005	-0.179	-0.05	-0.381	-0.3355	-0.9155	-0.299	-0.127	0.914	1.304	0.6395	0.293	0.201	-0.4145	-1	0.0905	-0.3595	0.2195	-0.2425	-0.0075	-0.152	0.2375	0.129	-0.1485	-0.1395	-0.428	-0.5335	-0.597	-0.7525	-0.605	-0.072	-0.427	-0.6035	-0.7185	-0.575	-0.632
PF3D7_0321100	0.538666666666667	0.573	1.08733333333333	1.34966666666667	1.27866666666667	1.07133333333333	1.25733333333333	-0.3675	0.211666666666667	0.5185	0.595	0.708	0.7345	0.8215	-0.160666666666667	0.053	0.838333333333333	1.147	1.02933333333333	0.259333333333333	0.388	0.171666666666667	0.221333333333333	1.18866666666667	0.764	1.184	0.989333333333333	0.920666666666667	-0.609666666666667	-0.205333333333333	0.474	0.544666666666667	0.599	0.3145	0.662666666666667	-0.272333333333333	0.160333333333333	0.362666666666667	0.567	0.575333333333333	0.640333333333333	0.699	0.166	-0.352666666666667	0.261666666666667	0.524666666666667	0.645666666666667	0.695333333333333	0.7
PF3D7_0321200	-0.021	0.2425	0.0885	0.021	-0.7045	0.242	0.057	0.881	0.25	-0.273	0.2265	-0.305	0.802	0.211	0.0945	0.2405	0.271	0.2525	-0.1265	-0.2265	0.0285	-0.1915	-0.2385	-0.263	0.1005	0.082	0.219	0.0565	-1.194	-0.96	-0.757	-1.2025	-0.5655	-0.448	-0.2425	0.6785	0.584	0.503	0.2975	0.675	0.3725	0.388	0.529	0.3725	0.4835	0.2715	-0.4675	0.006	-0.2725
PF3D7_0321300	0.298	0.389	1.604	1.809	1.569	1.4295	2.0925	0.1105	0.263	0.713	1.356	2.693	1.959	2.753	0.8735	0.9605	1.6105	1.8385	2.301	0.792	0.6395	1.016	0.458	1.7215	1.9285	1.2755	2.1225	2.322	-0.316	0.111	0.538	1.0055	2.28	1.9455	1.411	0.5975	0.9285	1.477	1.8525	2.0195	1.9215	2.185	2.122	0.3625	0.6395	0.734	1.432	1.879	1.7755
PF3D7_0321400	-2.643	-2.12	0.367	-0.34	0.641	0.731	1.269	-2.12	-1.736	0.286	0.855	1.189	0.722	1.316	-2.184	-1.556	0.189	0.782	0.815	NA	0.454	-2.556	-1.785	-0.2	0.31	0.622	0.641	0.575	-1.785	-1.736	-0.599	-0.074	0.4	0.464	-0.304	-0.556	0.226	0.948	1.257	1.531	1.55	2.017	1.613	-0.514	0.214	0.895	1.604	1.735	1.636
PF3D7_0321500	0.4	0.3485	0.1815	0.0145	-0.084	-0.4355	-0.2615	0.805	0.832	0.5815	0.545	0.5095	0.5505	0.075	1.037	0.8205	0.654	0.626	0.626	-0.145	-0.4345	0.678	0.286	0.504	-0.242	0.037	0.642	0.4445	-0.4995	-1.1375	-0.629	-0.8815	-0.8865	-0.8485	-0.37	0.7715	0.5355	0.258	-0.1785	0.2235	0.1055	-0.303	-0.5775	0.268	0.337	0.238	-0.2235	-0.1265	-0.315
PF3D7_0321600	0.797	0.7945	0.916	0.538	0.485	0.321	0.684	1.3495	1.216	0.9245	0.8855	0.86	0.879	0.693	0.7895	0.963	0.8705	0.773	0.7365	0.323	0.2485	0.5755	0.5895	0.7935	0.843	0.7215	0.726	0.522	-0.264	-0.233	-0.06	0.104	-0.16	-0.227	0.222	0.801	0.573	0.495	0.404	0.171	0.1875	-0.136	-0.444	0.5645	0.443	0.405	0.021	0.268	0.0765
PF3D7_0321700	1.18933333333333	1.46566666666667	1.27166666666667	1.37166666666667	1.20766666666667	1.513	1.216	0.546666666666667	0.879333333333333	1.00733333333333	1.11666666666667	0.913666666666667	1.23566666666667	1.13566666666667	0.787	0.769333333333333	1.02	1.05333333333333	1.09533333333333	0.964333333333333	0.710333333333333	0.881	0.902	1.253	0.946333333333333	1.217	1.32966666666667	1.245	0.771666666666667	0.956666666666667	1.21333333333333	1.21833333333333	1.15066666666667	1.29233333333333	0.862333333333333	-0.296	-0.0403333333333333	0.0653333333333333	0.165	-0.179666666666667	-0.242	-0.637333333333333	-0.848333333333333	0.387	0.439333333333333	0.608333333333333	0.614666666666667	0.639666666666667	0.202333333333333
PF3D7_0321800	-0.1785	-0.372	0.262	0.09625	0.63525	0.5805	0.88225	-0.6545	-0.780666666666667	0.46425	0.60325	0.92375	0.61375	1.07625	-0.08425	-0.3525	0.34225	0.52225	0.675	0.764	0.669	-0.397333333333333	-0.30575	0.096	0.458	0.5935	0.81225	1.10275	0.4625	0.36	0.27975	0.52475	0.7395	0.58575	0.2075	-0.78775	-0.8755	-0.77675	-0.591	-0.7045	-0.6375	-0.25175	0.00624999999999998	-0.28075	-0.55425	-0.406	-0.1345	-0.25375	-0.102
PF3D7_0321900	-0.1605	-0.2515	-0.346	-0.4955	-0.368	-0.6805	-0.668	-0.234	-0.3285	0.189	0.15	-0.12	-0.251	-0.2	-0.1505	-0.4125	-0.34	-0.494	-0.596	-0.288	-0.0605	-0.167	-0.151	-0.1925	-0.439	-0.546	-0.4475	-0.377	0.2965	0.243	0.0725	-0.2155	-0.194	-0.235	-0.7395	-0.0695	-0.1535	-0.1945	-0.19	-0.089	-0.00650000000000001	0.242	0.5175	-0.153	-0.2365	-0.1745	-0.219	0.001	0.146
PF3D7_0322000	1.646	1.786	1.007	0.378	0.31	0.454	-0.089	0.956	0.956	-0.666	-0.689	-1.556	-1.029	-1.473	0.389	0.464	-0.058	-0.268	-0.915	-0.2	-0.286	1.13	0.933	0.594	0.555	0.214	-0.836	-1.473	1.35	1.201	0.641	0.356	0.226	-0.029	-0.494	1.448	1.257	0.545	0.464	0.536	0.286	0.163	0.669	1.269	1.144	0.575	-0.454	-0.286	-0.029
PF3D7_0322100	0.5435	0.5865	0.1745	0.119	-0.396	-0.36	-0.474	0.961	0.991	0.976	0.44	0.5335	0.2825	0.00850000000000001	1.206	1.072	0.6755	0.633	0.6365	-0.281	-0.4585	0.584	0.5695	0.371	0.287	-0.043	0.504	0.326	0.717	0.874	0.8045	0.6545	0.3715	0.3035	0.378	1.0645	0.685	0.789	0.562	0.481	0.3985	0.1595	0.4775	0.5565	0.692	0.5455	0.088	-0.029	0.218
PF3D7_0322300	1.628	1.8	1.6455	2.021	1.747	1.937	1.856	1.2495	1.388	1.814	1.607	2.067	1.3995	1.6855	1.344	1.6755	1.461	1.845	1.9625	1.2385	0.9405	1.394	1.543	1.2715	1.9375	1.769	1.132	0.8535	0.9395	1.0855	1.3615	1.402	1.457	1.627	1.5575	1.37	1.163	1.166	1.2575	1.0425	1.03	0.4055	0.22	1.0635	0.9725	0.9595	0.843	0.882	0.692
PF3D7_0322400	-0.286	-0.377	-0.434	-0.599	-1.12	-1.395	-1.643	-0.621	-0.577	-0.971	-1.058	-1.836	-1.473	-1.473	-0.268	-0.454	-0.577	-1	-1.321	-0.377	-0.473	-0.136	-0.184	-0.454	-0.643	-0.836	-0.888	-1.217	-0.251	-0.321	-0.514	-1.184	-1.152	-1.643	-0.089	1.084	0.807	0.584	-0.217	0.137	0.263	-0.074	0.516	0.704	0.555	-0.058	-0.454	-0.577	-0.304
PF3D7_0322500	0.585	0.591	1.1095	0.6445	1.0355	0.8875	0.8625	0.5265	0.887	0.9125	0.9985	0.8165	1.192	1.0105	0.531	0.325	0.914	1.003	0.807	0.7495	0.5565	0.5695	0.685	0.9575	1.137	1.0185	1.0695	0.9275	0.298	0.354	0.772	0.768	0.7115	0.641	-0.276	-0.199	-0.2415	0.2805	0.2115	0.3595	0.1865	0.103	0.1075	0.0765	0.2235	0.438	0.587	0.576	0.3285
PF3D7_0322600	-0.3595	-0.6285	-0.2995	0.542	0.046	-0.5995	-0.354	-0.6045	-0.785	-0.5275	-0.4105	-0.6615	-0.5095	-0.24	-0.2745	-0.449	-0.3315	-0.5685	-0.3695	-0.106	0.216	-0.014	-0.092	0.025	-0.6415	-0.497	0.073	-0.1375	-0.184	0.344	-0.0115	-0.287	0.142	0.0405	0.91	0.00600000000000001	0.6115	0.146	0.695	0.207	0.015	0.49	0.042	0.524	0.7725	0.516	0.312	0.075	-0.385
PF3D7_0322700	0.7224	0.748666666666667	0.617166666666667	0.428666666666667	0.386166666666667	-0.124666666666667	-0.0708333333333333	0.684833333333333	0.6875	0.611833333333333	0.7434	0.432166666666667	0.217833333333333	0.113833333333333	0.803333333333333	0.758166666666667	0.655666666666667	0.616666666666667	0.467333333333333	0.0311666666666667	-0.0553333333333333	0.8095	0.580666666666667	0.5495	0.516	0.432166666666667	0.103333333333333	0.0131666666666667	-0.356333333333333	-0.697666666666667	-0.2015	-0.627333333333333	-0.7775	-0.721833333333333	-0.1205	0.601833333333333	0.528333333333333	0.536833333333333	0.1005	0.081	0.24	0.225666666666667	0.356	0.110333333333333	0.242833333333333	0.194	-0.163833333333333	-0.003	0.1872
PF3D7_0322900	0.731	0.722	0.333	0.214	0.028	NA	0.545	0.659	0.389	0.226	-0.029	-0.168	-0.473	-0.377	0.678	0.454	0.15	-0.058	0.042	-0.514	-0.577	0.604	0.526	0.124	0.214	-0.029	-0.434	-0.184	0.584	0.713	0.226	0.298	0.25	0.333	0.495	0	0.028	0.014	-0.943	-0.286	-0.494	-0.535	-0.713	0.238	-0.736	-0.089	0.028	0.014	-0.268
PF3D7_0323000	1.646	1.989	1.443	0.669	0.65	0.704	0.15	1.757	1.722	-0.043	0.545	-1.395	0.594	-0.599	1.321	1.169	0.91	0.695	-0.234	-0.12	-0.395	0.748	1.021	0.422	0.124	-0.089	0.526	-0.577	1.263	0.584	0.594	0.226	0.137	0.084	-0.2	0.15	0.189	0.097	0	-0.358	-0.304	-0.888	-0.971	0.111	0.333	0.028	0.201	-0.434	-0.785
PF3D7_0323100	1.21133333333333	1.124	0.848333333333333	1.30633333333333	0.665666666666667	0.172666666666667	0.0736666666666667	0.656333333333333	0.469	0.787	0.513	-0.136	0.132333333333333	0.145666666666667	0.687333333333333	0.904666666666667	0.551333333333333	0.439333333333333	0.379666666666667	-0.270333333333333	-0.209666666666667	0.884333333333333	0.885333333333333	0.549333333333333	0.581	0.379333333333333	0.0573333333333333	0.163333333333333	-0.126	0.282333333333333	0.306333333333333	-0.352333333333333	-0.369666666666667	-0.102333333333333	-0.371333333333333	0.704666666666667	0.640666666666667	0.574666666666667	0.348333333333333	0.358	0.178333333333333	-0.111666666666667	-0.487333333333333	0.636	0.385333333333333	0.443333333333333	0.245	0.224	0.086
PF3D7_0323200	0.14	0.0535	-0.2895	-0.4515	-0.52	-0.629	-1.3925	0.0605	-0.184	-1.1505	-0.866	-2.208	-0.726	-1.757	-0.4105	-0.4935	-0.5785	-0.8105	-1.396	-0.9055	-0.904	0.325	0.036	-0.102	-0.663	-0.9035	-1.345	-1.7625	-0.094	-0.512	-0.361	-0.7045	-0.866	-0.8185	-1.0655	1.312	0.8155	0.9425	0.5115	0.7575	0.5665	-0.0575	-0.229	0.627	0.444	0.3265	-0.104	-0.0195	0.0985
PF3D7_0323300	1.4585	0.6745	1.1685	0.9555	1.1345	0.076	0.384	1.352	1.687	1.4095	1.367	1.731	1.3405	0.7715	1.3395	1.095	1.398	1.144	1.038	0.1775	-0.1535	1.2345	0.9055	1.1855	0.4005	0.58	1.4795	1.104	-0.3875	-0.0355	0.299	0.2135	0.292	0.339	0.4425	0.8345	1.1505	1.3605	1.535	1.5155	0.9705	1.3145	0.798	0.839	1.6405	1.2075	1.4105	1.3865	0.7445
PF3D7_0323400	-3.397	-3.2395	-1.8285	-0.281	1.451	1.657	2.2715	-3.0785	-3.2525	-0.5715	1.0345	2.769	1.6355	3.045	-2.8395	-3.01	-1.2235	0.785	2.0835	1.3435	1.3835	-3.473	-3.1895	-1.7125	0.4875	1.487	1.2645	1.752	-1.995	-2.982	-3.132	-2.097	-0.199	1.101	0.6365	-4.1895	-3.3285	-1.236	0.145	0.8805	0.9875	1.9705	1.798	-4.482	-3.473	-1.203	0.718	1.5395	0.9665
PF3D7_0323500	0.189	0.124	-0.058	-0.888	-0.104	-0.12	0.056	-0.136	-0.089	-1	-0.785	-1.217	-0.234	-0.621	-0.434	-0.621	-0.666	-0.81	-0.836	0.028	0.028	0.485	0.31	0.111	-0.494	-0.089	-0.321	NA	0.895	0.443	0.367	0.298	0.367	0.565	0.475	0.097	-0.043	0	-0.014	0.367	0.65	0.992	1.028	-0.494	-0.643	-0.689	-0.184	0.344	0.432
PF3D7_0323600	0.669	0.659	0.378	-0.043	-0.286	-0.415	-0.377	0.111	0.555	-0.666	-0.736	-1.358	-0.454	-1.251	-0.136	0.124	-0.304	-0.286	-0.666	-0.434	-1.029	0.831	0.678	0.4	-0.599	0.286	-0.666	-1	0.201	0.604	0.687	0.422	0.226	0.07	0.632	0.25	0.056	0.014	0.201	-0.577	-0.943	-1.184	-0.971	0.475	0.333	0.344	0.238	-0.168	-0.535
PF3D7_0323700	0.4565	0.3365	0.213	0.083	0.6585	0.3855	0.7265	-5e-04	0.035	0.111	0.096	0.402	0.6165	0.883	0.308	0.1355	0.1105	0.2185	0.5385	0.3105	0.3935	0.6365	0.4025	0.594	0.362	0.9945	0.495	0.3355	0.6945	0.659	0.9575	0.9595	0.939	1.2245	1.011	0.859	0.8135	0.778	0.5015	0.7345	0.976	0.946	1.008	0.432	0.4905	0.386	0.2	0.568	0.5985
PF3D7_0323800	0.7995	0.658	0.6755	0.314	0.2665	0.11	0.1065	0.233	0.2715	0.8455	0.4745	0.5955	-0.311	0.3495	0.9625	0.942	0.613	0.5095	0.3845	0.056	-0.0195	0.6415	0.5105	0.067	0.4255	0.262	0.339	0.358	1.0375	0.79	0.594	0.4745	0.3985	0.388	0.4335	-0.732	-0.6055	-0.699	-0.681	-0.8925	-0.907	-1.034	-1.0355	0.0145	-0.218	-0.229	-0.0415	-0.297	-0.5335
PF3D7_0324100	NA	0.226	-0.888	-1.358	-1.251	-1	-0.785	2.427	2.217	-0.577	0.632	-0.358	-0.058	NA	2.295	2.087	NA	0.042	-1.089	NA	-0.2	0.622	-0.089	-0.2	-1.029	-1.184	0.773	0.565	NA	NA	0.286	-0.395	-0.074	-0.014	0.056	0.992	NA	0.097	NA	-0.12	-0.761	NA	-0.643	0.367	0.333	-0.473	-0.643	-0.321	-1.12
PF3D7_0324900	-3.284	-2.1545	-3.07166666666667	-2.45575	-4.01966666666667	-2.96666666666667	-2.396	-2.434	-4.143	-2.684	-2.5435	-3.321	-3.0285	-2.556	-3.869	-3.6895	-2.736	-3.1545	-2.184	-0.42125	-0.44375	-3.2525	-2.578	-3.0355	-2.88925	-2.96666666666667	-3.192	-2.52	-0.8955	-1.82725	-1.952	-2.04525	-1.52233333333333	-2.26666666666667	0.00900000000000002	-3.715	-2.83833333333333	NA	NA	-2.54333333333333	-2.434	-3.0995	-3.473	-2.621	-2.0785	-2.12666666666667	-4.321	-2.5635	-2.621
PF3D7_0400100	-1.36233333333333	-1.1555	-2.699	-1.26575	-3.058	-2.0495	-1.6315	-0.7285	-1.448	-3.089	-3.62466666666667	-1.434	-3.3505	NA	-1.149	-1.88975	-1.726	-2.1175	-0.7495	-0.65925	-0.361	-1.61275	-1.37725	-1.569	-1.229	-1.24733333333333	-1.63775	-1.11925	-1.14225	-1.0455	-1.44225	-1.3505	-1.04125	-1.71125	0.00533333333333333	-2.111	-2.242	-1.984	-0.8855	-0.8825	-1.752	-2.654	-0.535	-0.923	-0.600666666666667	-1.308	-0.204666666666667	-0.878333333333333	-1.593
PF3D7_0400400	-3.579	-3.2735	-3.8655	-2.80333333333333	-3.642	-3.295	-3.3744	-2.85683333333333	-3.30766666666667	-3.018	-3.2525	-3.3185	-3.047	-2.9445	-3.04583333333333	-3.00816666666667	-3.18216666666667	-3.19633333333333	-2.71666666666667	-1.88233333333333	-2.00583333333333	-3.5172	-3.5492	-3.70616666666667	-3.5525	-3.634	-3.1155	-2.33516666666667	-1.95833333333333	-2.85066666666667	-3.19266666666667	-3.08266666666667	-3.12716666666667	-3.35	-2.2365	-4.775	-4.7786	-5.3172	-4.882	-4.4802	-4.82216666666667	-3.4255	-3.5135	-5.409	-4.948	-5.292	-4.72766666666667	-4.74433333333333	-4.54933333333333
PF3D7_0401700	0.3305	-0.227	-0.9875	-1.0285	-1.6895	-2.036	-2.1855	0.6345	0.01	-0.7145	-0.8625	-0.785	-1.643	-1.184	1.111	-0.023	-0.2735	-0.8825	-1.246	-0.797	-1.029	0.16	-0.057	-0.868	-1.5145	-1.558	-1.2715	-1.1895	-0.471	-0.9035	-1.029	-1.3775	-1.5715	-1.7655	-0.1905	0.5205	-0.1675	-0.978	-1.447	-1.4385	-1.2895	-1.585	-1.4525	0.279	-0.3835	-1.111	-1.5005	-1.4385	-1.6495
PF3D7_0401800	-0.7735	-1.067	-0.8405	-0.709	0.087	0.182	0.3055	-0.9385	-1.1585	-0.168	-0.11	0.291	0.2105	0.6075	-0.4165	-0.901	-0.4585	-0.1745	0.054	0.2795	0.041	-0.9145	-1.2605	-0.4405	-0.5435	-0.115	0.648	0.657	0.082	0.3835	0.4905	1.151	1.4105	1.384	1.099	-0.2805	-0.656	-0.488	-0.581	-0.5665	-0.5145	-0.235	-0.1735	-0.6355	-0.838	-0.4345	-0.518	-0.333	-0.5385
PF3D7_0401900	-1.643	-1.425	-1.868	-1.038	-0.347	0.235	1.005	-1.0355	-1.407	-2.7365	-1.7125	1.22	1.5935	1.438	-1.059	-1.12	-1.556	-1.947	0.276	-0.0965	0.2405	-1.692	-1	-0.965	-1.943	-0.0965	1.4005	1.837	-1.235	-1.474	-1.6605	-1.092	-1.5715	-2.1545	0.2025	-1.3775	-1.786	-1.46	0.6785	2.2795	2.812	3.819	3.3795	-0.425	-0.793	-0.0395	1.321	2.623	3.471
PF3D7_0402000	0.389	0.137	-1.029	-1.286	-1.599	-1.358	-1.736	-0.577	-1.029	-2.12	-2.395	-2.943	-2.643	-3.058	-0.713	-1.058	-1.689	-2	-2.321	-1.473	-1.514	NA	-0.217	-0.689	-1.643	NA	-2.251	-2.321	0.887	0.575	0.298	-0.217	-0.34	-0.434	-0.761	0.321	-0.268	-0.736	-1.286	-1.395	-1.434	-1.836	-2	-0.014	-0.217	-0.971	-1.434	-1.514	-1.599
PF3D7_0402100	-1.862	-2.06	-2.4035	-1.888	0.7595	1.179	2.1495	-1.421	-1.9525	-2.0435	-1.547	0.8965	1.0805	2.0505	-1.397	-1.6545	-2.1045	-1.5655	0.818	1.3355	1.579	-1.786	-1.836	-2.323	-1.708	0.8425	1.0595	1.491	-1.105	-1.696	-1.868	-1.9045	-2.1895	-1.793	-0.457	-3.058	-3.143	-3.1895	-1.8125	-0.735	-0.2945	0.5905	0.2695	-2.368	-2.9135	-2.786	-1.025	0.045	0.318
PF3D7_0402200	-2.71725	-2.2945	-1.94925	-0.5805	0.57875	0.68275	1.475	-2.2995	-2.28775	-1.707	-0.58375	0.4815	1.1735	1.33675	-2.511	-2.31825	-1.75125	-0.62375	0.52725	0.574	0.98025	-2.58125	-2.524	-1.7865	-0.71375	0.37175	0.7875	1.06925	-2.01225	-2.65625	-2.315	-2.09825	-0.81175	0.3965	0.0394999999999999	-3.75566666666667	-2.61575	-1.6405	-0.25975	-0.135	0.2875	0.94	0.52725	-3.38266666666667	-2.2015	-1.27975	0.35475	0.96525	0.576
PF3D7_0402300	-3.2712	-3.186	-2.447	-0.6732	1.5222	1.7896	2.4628	-2.922	-3.2166	-1.4814	0.3056	2.1568	1.7412	2.6432	-3.0218	-2.6874	-2.0152	-0.0238	1.7832	1.4706	1.5218	-3.2298	-3.0775	-2.2012	0.0128	1.516	1.2286	1.5012	-2.59575	-3.027	-3.4024	-3.046	-1.6122	0.2734	0.3974	-5.41625	-5.00733333333333	-3.061	-0.8816	-0.5684	-0.5358	0.3422	0.205	-4.8616	-4.1632	-1.926	0.0088	0.8342	0.5678
PF3D7_0402400	0.111	-0.136	0.226	-0.104	0.594	0.389	0.887	-0.34	-0.104	0.918	0.847	1.176	0.464	1.263	0.226	0.226	0.765	0.765	1.028	0.879	0.807	-0.168	-0.286	0.028	0.214	0.516	1.028	1.361	0.422	-0.029	0.07	0.238	0.176	0.163	0.07	0.669	0.238	0.163	-0.058	0.422	0.941	1.214	1.226	0.464	0.25	0.15	0.454	0.443	0.641
PF3D7_0402900	-1.251	0.536	-2.395	-0.377	1.104	-0.089	0.713	-1	-1.643	-3.184	-0.434	0.111	1.914	1.389	-1.514	NA	-1.286	-0.836	0.545	-0.234	-0.713	-1.643	-1.556	-1.943	NA	-0.184	1.244	1.201	-0.473	-1.888	-2.058	-2.184	-1.514	-2.12	0.137	-1.251	-1.358	-1.888	-1.152	0.79	1.5	2.269	2.333	-1.785	-1.395	-1.689	-0.761	0.713	1.226
PF3D7_0403100	0.4325	0.679	0.222	0.598	-0.027	0.01	-0.2305	0.6315	0.4315	-0.322	-0.2085	-0.6285	-0.001	-0.777	0.076	-0.0355	-0.203	-0.192	-0.4035	-0.0605	-0.5	0.5755	0.2565	0.221	-0.4705	0.159	-0.3835	-0.803	-0.3595	-0.584	0.203	-0.2215	-0.2015	-0.4535	-0.054	0.7285	0.695	0.4225	0.268	0.4335	0.2655	-0.1335	-0.066	0.501	0.332	0.3225	-0.027	-0.158	-0.046
PF3D7_0403200	1.0455	1.1345	0.76	0.4185	0.617	0.499	0.3145	-0.014	0.5865	-1.395	-1.089	-2.12	-0.556	-1.434	0.1695	0.0455	-0.1605	-0.242	-0.592	0.3735	0.4855	1.055	0.9745	0.701	0.5385	0.4485	0.147	-0.457	0.9615	0.7765	0.928	0.679	0.554	0.556	0.2055	1.164	0.8825	0.6435	0.384	0.2915	0.5075	0.603	1.0065	0.708	0.756	0.4135	0.087	0.2065	0.0255
PF3D7_0403300	1.516	2.107	2.053	0.855	1.028	0.903	0.275	0.918	1.316	-0.286	0.321	-1.514	0.495	-0.415	0.622	0.855	0.807	0.565	-0.286	-0.168	-0.286	1.316	1.111	0.871	0.604	0.485	-0.058	-0.514	NA	0.028	0.731	0.389	0.505	0.31	0.214	0.286	0.389	0.07	-0.12	0.056	0.176	0.275	0.731	-0.12	0.124	-0.043	0.014	-0.168	0.042
PF3D7_0403400	0.4768	0.473666666666667	0.0881666666666667	0.231166666666667	-0.2555	-0.32	-0.249666666666667	0.141666666666667	0.174166666666667	0.322166666666667	0.186	-0.2764	-0.234333333333333	-0.1822	0.399	0.4185	0.213	0.082	0.1335	-0.2008	-0.225333333333333	0.437333333333333	0.250666666666667	0.17	-0.1838	-0.0283333333333333	-0.0505	-0.1135	-0.188833333333333	-0.155666666666667	-0.0686666666666667	-0.4085	-0.532166666666667	-0.4924	0.116833333333333	0.0153333333333333	-0.153833333333333	-0.160333333333333	-0.1685	-0.126333333333333	0.0891666666666667	0.164833333333333	0.644	-0.0603333333333333	0.0103333333333333	-0.0551666666666667	-0.330833333333333	-0.175333333333333	0.256666666666667
PF3D7_0403500	0.569	0.4655	0.4125	0.2705	0.4145	-0.156	-0.0685	1.1705	1.022	1.0445	0.853	0.8845	0.8615	0.949	1.182	1.192	0.9975	0.8695	0.89	-0.144	-0.268	0.1275	0.2805	0.047	0.1735	0.061	0.7275	0.63	0.174	-0.075	0.012	-0.066	-0.2075	-0.286	-0.1175	-0.2015	0.094	-0.1795	-0.015	-0.208	-0.074	-0.4605	-0.251	1.062	0.5795	0.951	0.9665	0.43	0.5055
PF3D7_0403600	1.134	1.02	1.00666666666667	0.821	0.710666666666667	0.354	0.345	0.814	0.789333333333333	1.577	1.24066666666667	1.32066666666667	0.600666666666667	0.831666666666667	1.67833333333333	1.44233333333333	1.285	1.12266666666667	1.23433333333333	0.804666666666667	0.561	1.06333333333333	1.30866666666667	1.045	0.774666666666667	0.775666666666667	1.46033333333333	1.461	1.50166666666667	1.193	1.02533333333333	1.05933333333333	0.951333333333333	0.898666666666667	0.459666666666667	1.894	1.463	1.62766666666667	1.34566666666667	1.57133333333333	1.26366666666667	0.842666666666667	0.504666666666667	1.496	1.284	1.43733333333333	1.24066666666667	1.303	1.08766666666667
PF3D7_0403700	0.1815	-0.0015	-0.11	-0.9105	-0.399	-0.2945	-0.756	0.056	0.084	-0.7915	-0.8765	-1.7525	-0.8105	-1.321	-0.2885	-0.5355	-0.5305	-0.8885	-1.3405	-0.581	-0.471	0.0635	0.122	-0.1975	-1.0005	-1.041	-0.5715	-0.785	0.968	0.824	0.597	0.3135	0.293	0.1635	-0.503	0.216	-0.046	-0.127	-0.278	-0.3515	-0.253	-0.089	-0.0865	0.2715	0.1945	-0.152	-0.1815	-0.1795	-0.0735
PF3D7_0403800	-0.787	-0.66	-0.114	0.7205	1.187	1.4715	1.7885	-1.152	-0.972	-0.0045	0.3735	1.6445	1.0565	2.097	-0.786	-1.029	-0.395	0.037	0.945	0.836	0.7595	-0.9755	-0.7145	-0.317	0.19	0.7815	0.932	1.3225	-0.1895	-0.2815	-0.2725	-0.1765	-0.095	0.4065	0.3655	-0.9165	-0.777	-0.3795	0.4875	1.172	1.226	1.702	1.3385	-0.9295	-0.643	-0.3285	0.529	1.3195	1.2895
PF3D7_0403900	-0.0785	0.3115	0.917	0.853	1.009	1.0675	1.233	0.035	0.075	0.653	0.9235	0.843	1.361	1.234	0.2435	-0.0975	0.7365	0.895	0.8525	0.464	0.9295	0.1405	0.056	1.224	0.826	0.8335	1.4005	1.2895	0.005	-0.084	0.623	0.686	0.925	1.2905	0.836	0.8755	1.0105	1.445	1.223	1.715	1.756	1.7185	1.651	0.416	0.895	1.1235	1.3565	1.6035	1.501
PF3D7_0404100	-0.56	-0.40625	-0.76475	-0.107	-0.435	-0.84325	-0.59825	-0.46625	-0.652	-0.50875	-0.40375	-0.82175	-0.37275	-0.40975	-0.6785	-0.701	-0.505	-0.38975	-0.49325	-0.095	0.19425	-0.55	-0.2135	-0.11475	-0.483333333333333	-0.4215	-0.19675	-0.139666666666667	-0.562	-0.535	-0.40875	-0.64975	-0.373	-0.5745	0.046	-1.599	-0.4605	0.3115	0.21825	0.43675	0.193333333333333	-0.075	-0.241333333333333	0.358666666666667	0.42175	0.49325	0.567333333333333	0.66725	0.54175
PF3D7_0404200	-0.268	-0.34	-0.184	0.516	-0.915	-0.888	-0.029	0.516	-0.304	0.978	0.226	0.526	-0.358	0.084	0.91	0.887	0.594	NA	0.422	-0.713	-0.268	0.263	-0.621	-0.415	-0.152	-1.251	0.238	0.176	-0.395	-0.074	0.014	-0.12	0.097	-0.234	-0.074	1.367	1.718	1.104	0.985	1.843	1.077	1.056	0.411	0.807	0.695	0.831	0.15	0.263	0.823
PF3D7_0404300	0.7405	0.703	0.545	-0.024	0.1655	0.149	-0.198	0.403	0.541	0.135	0.152	-0.4835	-0.0285	-0.6415	0.4345	0.275	0.299	0.1655	-0.1795	0.2705	0.18	0.754	0.7015	0.4595	0.3275	0.0785	0.298	-0.0505	1.152	1.082	0.536	0.875	0.841	0.8945	0.488	-0.493	-0.562	0.344	-0.3385	-0.977	-1.129	-1.376	-1.253	0.304	0.1375	-0.051	0.143	-0.4445	-0.53
PF3D7_0404500	-0.0455	-0.195	-0.312	0.7765	-0.301	-0.1535	-0.4165	0.163	0.0295	0.6025	0.3245	0.325	-0.059	0.3685	0.7115	0.6425	0.2505	0.2645	0.252	-0.16	-0.144	-0.1205	-0.103	-0.456	-0.764	-0.419	0.584	0.852	0.4165	0.6955	0.583	0.7725	0.8395	1.0085	0.5765	-1.482	-1.3045	-2.0775	-2.793	-2.621	-1.793	-2.5785	-4.2395	0.162	0	-0.6215	-0.934	-1.192	-1.6545
PF3D7_0404600	0.770833333333333	0.4275	0.202166666666667	0.1435	-0.328166666666667	-0.128833333333333	-0.451	0.552833333333333	0.414833333333333	0.465166666666667	0.256333333333333	0.247	-0.357166666666667	-0.0506666666666667	1.18716666666667	0.998333333333333	0.535166666666667	0.329333333333333	0.260666666666667	-0.0991666666666667	-0.218	0.8554	0.677166666666667	0.305	-0.00666666666666668	-0.147666666666667	-0.0181666666666667	-0.0136666666666667	1.1296	1.296	1.0995	1.13266666666667	0.9935	0.936166666666667	0.567	2.028	1.31183333333333	1.1605	0.998833333333333	0.880666666666667	0.638333333333333	0.257333333333333	0.193833333333333	1.94716666666667	1.37483333333333	0.984166666666667	0.711833333333333	0.7525	0.572
PF3D7_0404700	-2.2575	-1.816	-0.0575	-0.0965	0.789	0.581	0.904	-1.8445	-1.306	0.418	0.8095	0.9155	0.955	1.1085	-1.8815	-1.3975	0.3055	0.619	0.832	0.8265	0.839	-2.3285	-1.556	-0.066	0.31	0.4615	1.101	1.2765	-1.5655	-1.675	-0.4585	0.0855	0.4155	0.3365	0.041	-0.774	-0.129	0.4335	0.5985	1.0655	1.0305	1.3615	1.0795	-1.0695	-0.5665	0.193	0.9675	1.0785	0.9655
PF3D7_0404800	-0.589	0.4505	0.6195	1.0835	1.4075	1.4195	1.7485	-0.9045	-0.4595	-0.9395	-0.203	-0.2705	1.1055	0.695	-1.812	-1.2525	-0.4965	0.017	0.0495	0.754	0.9615	-0.538	-0.1775	0.44	0.8805	0.836	0.563	0.3645	-0.4645	-0.1455	0.3735	0.8025	1.3655	1.618	1.688	-0.0815	0.1085	0.4975	1.643	1.472	1.3815	1.7515	1.428	0.1705	0.134	0.6215	0.9595	1.669	1.4245
PF3D7_0404900	-0.336	0.201	0.2875	0.592	1.11	1.146	1.341	0.2825	0.642	0.1505	0.7135	0.5	1.516	0.9875	-0.3565	0.1035	0.5225	0.887	0.7205	0.829	0.7925	-0.6325	-0.387	0.3065	0.5945	0.833	1.0575	0.6685	-0.4545	-0.737	0.051	0.1105	0.4655	0.521	0.0385	0.885	1.0125	1.454	1.364	1.644	1.8585	1.858	1.651	0.251	0.783	1.073	1.1515	1.714	1.617
PF3D7_0405000	0.1485	-0.113	0.212	-0.3975	-0.36	-0.2175	-0.3235	0.1565	0.0975	-1.0755	-0.7265	-1.7985	-0.309	-1.078	-0.4375	-0.4635	-0.4605	-0.5615	-1.1225	-0.4945	-0.2615	0.057	-0.207	-0.5435	-0.3985	-0.764	-1.036	-1.16	-0.284	-0.336	-0.207	-0.424	-0.3895	-0.4685	-0.4735	0.414	-0.0045	-0.0355	-0.2885	-0.314	-0.064	0.1385	0.5295	0.3765	0.1025	-0.393	-0.3825	-0.434	-0.185
PF3D7_0405100	0.1	0.138333333333333	0.408333333333333	0.309666666666667	0.598	0.356333333333333	0.451	0.405	0.521666666666667	1.485	1.28333333333333	1.66333333333333	0.929666666666667	1.383	0.931	1.06766666666667	1.16866666666667	1.16766666666667	1.27633333333333	0.550666666666667	0.487666666666667	-0.024	0.371	0.462	0.565	0.486333333333333	1.02566666666667	1.17066666666667	0.674	0.601333333333333	0.585333333333333	0.688333333333333	0.508333333333333	0.518333333333333	0.0626666666666667	0.449	0.692	0.479333333333333	0.558666666666667	0.617	0.599	0.707333333333333	0.510333333333333	0.454666666666667	0.514	0.566666666666667	0.494333333333333	0.733333333333333	0.596666666666667
PF3D7_0405200	-0.611	-0.473	-0.0825	-0.447	0.5665	0.6645	0.8475	-0.5715	-0.635	-0.316	0.0895	-0.286	0.571	0.345	-0.816	-0.7885	-0.16	0.089	-0.0445	0.326	0.423	-0.4605	-0.4875	0.3605	0.186	0.3895	0.4455	0.303	-0.742	-1.212	-0.322	-0.129	-0.0515	0.123	-0.327	-0.2005	-0.2655	0.025	-0.089	0.4155	0.389	0.459	0.43	-0.4935	-0.234	-0.054	-0.022	0.3535	0.318
PF3D7_0405300	-0.471333333333333	-0.458333333333333	-1.11833333333333	0.236333333333333	-1.41533333333333	-0.742666666666667	-0.756333333333333	-0.643	0.713	-0.850333333333333	-0.760333333333333	-0.703666666666667	-0.727	-0.829333333333333	-0.76	-1.261	-0.579666666666667	-0.868333333333333	-0.807333333333333	-0.300666666666667	-0.286333333333333	-0.539666666666667	-0.00150000000000006	-0.8	-0.178333333333333	-0.111666666666667	-0.540333333333333	-0.365666666666667	-0.709	-0.706666666666667	-0.311666666666667	-0.447333333333333	-0.440333333333333	-0.672666666666667	-0.0353333333333333	0.815	0.115	-0.2555	-1.578	-1.45966666666667	0.4295	0.2705	-0.225333333333333	-0.423666666666667	-0.467333333333333	-0.1535	-2.31033333333333	-0.623	-0.567666666666667
PF3D7_0405400	0.09275	-0.3058	-0.3042	-0.3786	-0.7082	-0.7714	-0.9048	0.087	-0.022	0.1754	-0.2028	-0.09525	-0.4868	-0.5406	0.5546	0.2476	0.1028	-0.1238	-0.123	-0.3308	-0.4766	0.0246	-0.0088	-0.292	-0.573	-0.6458	-0.1996	-0.0814	0.6838	0.636	0.2058	0.0788	-0.0872	-0.2426	-0.4542	0.2984	0.2146	8.33751470641353e-18	-0.1734	-0.088	-0.1768	0.048	0.1894	0.1718	0.1322	-0.1762	-0.2518	-0.3652	-0.121
PF3D7_0405500	-0.234	-0.058	-0.862	-1.736	-1.689	-1.643	-1.434	0.084	-0.104	-1	-0.943	NA	-1.12	-1.736	0.298	-0.043	-0.621	-0.862	-1.321	-0.643	-0.689	0.014	0.028	-0.494	-0.577	-0.888	-1.286	-1.321	-0.184	-0.494	-0.689	-0.689	-0.599	-0.736	-0.514	-0.666	-0.713	-0.556	-1.152	-0.888	-0.286	-0.473	0.25	-0.862	-0.713	NA	-0.234	-0.713	-0.81
PF3D7_0405600	0.594	0.321	0.15	-0.761	-0.81	-0.736	-1.321	0.15	0.15	-0.836	-0.599	-1.473	-0.761	-1.599	-0.014	-0.074	-0.234	-0.494	-1	0.056	-1.358	-0.058	-0.251	-0.494	-0.689	-0.713	-0.971	-1.089	-0.286	-0.104	-0.014	-0.915	-0.915	-0.074	-0.014	0.895	0.238	0.584	0.137	0.07	0.014	NA	0.263	0.526	0.263	0.163	-0.089	-0.535	-0.251
PF3D7_0405700	-0.71425	-0.81875	-1.06475	0.68975	-1.00225	-0.9875	-0.452	-0.10875	-0.507333333333333	-0.08125	-0.41525	-0.0295	-0.5895	-0.074	-0.09275	-0.38325	-0.47375	-0.833	-0.49425	-0.733333333333333	-0.74525	-0.86525	-0.74475	-0.79475	-0.957	-0.80675	-0.303	0.017	-0.362	-0.2415	-0.328	-0.25925	-0.08175	-0.3605	0.3115	-0.155	-0.3855	-0.72625	-0.557	-0.67675	-0.8975	-0.996	-1.2255	-0.1695	-0.459	-0.5325	-0.82525	-0.543	-0.833
PF3D7_0405900	-2.0775	-1.2245	0.298	0.08	1.0215	0.9605	1.393	-2.1545	-1.6015	-0.4205	0.1765	-0.219	0.748	0.4615	-2.5995	-1.8215	-0.1	0.1435	0.2805	1.198	1.159	-2.081	-1.3235	0.448	0.5975	0.8985	0.4745	0.4695	-1.6605	-1.1495	0.2505	0.7105	0.723	0.633	0.3945	-1.556	-0.6045	0.2385	0.421	1.0205	1.0435	1.332	1.2565	-1.646	-0.761	-0.0165	0.3985	0.8265	0.467
PF3D7_0406000	-0.496	-0.809	-0.357	-0.0645	-0.0355	-0.233	0.0045	0.027	-0.059	0.1795	0.1695	0.52	0.263	0.00699999999999999	-0.2965	-0.456	0.0765	0.056	-0.015	-0.255	-0.525	-0.2565	-0.52	-0.0465	0.575	-0.2775	-0.199	-0.552	0.1945	-0.1175	-0.229	0.2805	0.00199999999999997	-0.0585	-0.315	0.568	0.561	0.6285	0.459	0.7605	0.7045	0.867	0.6195	0.0635	0.3155	0.359	0.2925	0.239	0.441
PF3D7_0406100	-0.081	-0.4785	-0.3795	-0.7895	-0.6585	-0.277	-1.087	-0.152	-0.12	0.4325	0.006	0.083	-0.83	-0.646	0.4505	0.024	0.1815	-0.137	-0.18	-0.287	-0.393	-0.1605	-0.351	-0.474	-0.749	-0.7985	-0.314	-0.086	1.329	0.99	0.278	0.2295	0.2585	0.112	-0.6895	0.8035	0.4825	0.3775	0.3725	0.2715	0.1025	-0.058	0.0825	0.4535	0.326	0.2445	0.127	-0.058	-0.036
PF3D7_0406200	0.757	0.757	0.485	0.389	0.757	1.269	1.485	0.831	1.104	1.835	1.618	2.443	1.432	2.767	1.887	1.773	1.298	1.819	2.007	1.339	1.531	1.448	0.925	0.807	1.411	1.257	1.438	2.144	1.042	1.304	1.31	1.189	1.584	1.669	1.56	0.263	0.084	0.07	0.176	0.782	0.895	1.007	1.55	-0.268	-0.058	-0.074	-0.251	0.226	0.65
PF3D7_0406400	-0.689	-0.621	-0.34	-0.599	-0.136	-0.184	0	-0.689	-0.556	0.4	0.333	0.584	0.25	0.495	-0.494	-0.136	0.084	0.275	0.263	0.226	0.124	-0.514	-0.321	-0.104	-0.043	-0.104	0.201	0.367	0.389	-0.058	-0.251	-0.014	-0.268	-0.395	-0.377	-1.358	-0.494	-1.029	-0.34	-0.81	-0.785	-0.643	-0.736	-0.454	-0.074	-0.168	0.238	-0.286	-0.251
PF3D7_0406500	0.2795	0.253333333333333	0.451833333333333	0.125	-0.0876	0.355333333333333	0.105666666666667	0.382333333333333	0.588	0.1285	0.340166666666667	-0.359166666666667	0.568333333333333	0.122833333333333	0.129	0.157666666666667	0.3285	0.215333333333333	0.00966666666666668	0.242833333333333	0.1696	0.310333333333333	0.326833333333333	0.239166666666667	0.226833333333333	-0.005	0.298666666666667	0.236833333333333	0.259	0.344	0.6604	0.445166666666667	0.530333333333333	0.3	0.388	0.026	-0.239666666666667	-0.0836666666666667	-0.231833333333333	-0.316833333333333	-0.13	0.144833333333333	-0.0588333333333334	-0.0261666666666667	-0.158666666666667	-0.169833333333333	-0.103166666666667	0.0151666666666667	0.132333333333333
PF3D7_0406600	0.65	0.356	0.545	-0.621	-0.136	-0.321	-0.643	0.505	0.298	0.275	0.321	-0.358	NA	-0.785	0.941	0.333	0.565	0.201	-0.104	-0.286	-0.494	0.941	0.65	0.594	0.042	-0.184	-0.473	-0.713	1.459	1.372	1.189	0.956	0.739	0.765	-0.043	1.028	1.028	1.021	0.678	1.13	0.613	0.356	-0.473	0.536	0.823	0.704	NA	0.298	0.238
PF3D7_0406700	0.4615	0.4985	0.047	-0.2675	-0.1775	-0.00749999999999999	-0.3195	0.682	0.6315	0.5825	0.589	0.099	0.342	0.089	0.525	0.404	0.459	0.4	0.536	-0.207	-0.317	0.5195	0.3985	0.4465	-0.434	0.1025	0.4165	0.1595	-0.222	-0.133	-0.0985	-0.4155	-0.4545	-0.3245	-0.2895	-0.1885	-0.0485	-0.3285	0.0459999999999999	0.184	0.5935	0.6015	0.7145	-0.3305	-0.194	-0.0805	-0.193	0.3675	0.4
PF3D7_0406800	1.214	0.214	0.545	0.15	-0.014	-0.494	-0.761	0.941	NA	0.124	-0.014	-0.415	-0.168	-0.666	1.097	0.65	0.464	0.137	-0.454	0.137	0.238	1.327	0.855	0.411	0.555	-0.089	-0.304	-0.81	1.541	1.722	1.356	1.555	1.104	0.903	0.713	1.028	0.839	0.887	0.79	0.748	0.545	0.31	-0.029	1.014	0.765	0.485	0.333	0.275	0.097
PF3D7_0406900	-0.855	-0.731	-1.63333333333333	-0.464666666666667	-2.6895	-1.67566666666667	-1.441	-0.211	-0.874666666666667	-1.91233333333333	-1.393	-3.058	-1.09633333333333	-3.61	-0.731333333333333	-1.22	-1.1495	-1.293	-1.33466666666667	-0.386666666666667	-0.361	-1.00866666666667	-1.79266666666667	-1.04133333333333	-3.866	-0.934	-0.778666666666667	-0.828333333333333	-1.082	-1.00433333333333	-0.832666666666667	-0.728666666666667	0.015	-0.766666666666667	0.453666666666667	-2.736	-2	-1.184	-1.8975	-1.38766666666667	-0.97	-2	-0.4755	-0.680666666666667	-0.7425	-0.364	-0.622	-0.558	-1.293
PF3D7_0407000	-0.4135	-0.7285	-1.029	-1.4785	-1.669	-1.7995	-1.269	-0.0885	-0.3805	-0.1925	-0.529	-0.529	-1.2365	-0.5485	0.018	-0.2405	-0.4	-0.7855	-0.614	-0.889	-0.6895	-0.558	-0.456	-0.854	-1.0315	-1.2365	-1.0145	-0.1975	0.122	0.01	-0.261	-0.3355	-0.4365	-0.53	-0.5565	-3.558	-2.793	-3.058	-2.358	-3.121	-2.2205	-1.7885	-0.9095	-0.9695	-1.143	-1.171	-1.457	-1.692	-1.1545
PF3D7_0407100	NA	NA	0.678	0.594	0.275	0.31	0.028	0.536	NA	-0.888	-0.473	-2.251	-0.217	-1.395	0	0	-0.184	-0.358	-1.029	0.097	0.263	1.454	1.25	1.007	0.739	0.495	NA	-0.34	-1	-1.217	-0.286	-0.643	-0.514	-0.268	0	0.495	0.111	-0.074	0.286	0.137	0.201	0.378	0.687	0.189	0.25	0.097	-0.217	-0.104	-0.014
PF3D7_0407200	-0.556	-0.81	-1.152	-1.643	-1.251	-1.395	-1.251	-0.358	-0.599	-1.785	-1.514	-2.321	-1.599	-1.785	-0.621	-0.862	-1.251	-1.358	-1.785	-1.152	-1.321	-0.029	-0.377	-0.643	-1.321	-1.217	-2	-1.888	-0.666	-1.217	-1.184	-1.395	-1.395	-1.434	-1.217	0.815	0.584	0.333	0.356	0.604	0.731	1.163	1.416	0.422	0.226	-0.058	-0.12	0.189	0.604
PF3D7_0407300	-0.184	-0.836	-0.971	-0.666	-1.556	-1.836	-1.286	0.31	NA	-0.217	-0.666	-0.666	-0.689	NA	0.389	-0.415	-0.454	-0.81	-0.736	-0.321	-0.217	-0.415	-0.454	-1.152	-0.761	-1.251	-1.251	NA	-0.286	-0.34	-1.029	-0.666	-0.915	-1.321	-0.304	-1.395	-0.888	NA	-1.358	-1.184	-0.535	-1.184	-0.029	0.298	-0.058	-0.454	-1	-0.971	-0.621
PF3D7_0407400	1.584	1.815	1.405	1.007	0.422	0.565	0.4	0.344	0.695	-0.761	-0.761	-1.643	-0.736	-1.358	0.014	-0.152	-0.358	-0.415	-0.689	0.298	0.4	1.378	1.15	0.815	1.117	0.4	-1.12	-1.089	0.555	0.298	0.713	0.028	0.201	0.056	0.084	1.298	1.201	1.028	0.879	0.695	0.4	0.378	0.189	1.195	0.687	0.704	0.641	0.07	0.214
PF3D7_0407500	0.672	0.4485	0.238	0.4075	-0.357	-0.4055	-0.333	0.869	0.6775	1.2275	0.3945	0.2275	-1.514	-0.75	0.859	1.265	0.49	0.2785	0.52	-0.37	-1.349	0.616	0.616	0.29	-1.7995	0.2445	-0.5425	0.079	-0.3485	0.15	0.0025	-0.063	-0.371	-0.494	0.132	-1.2085	-1.311	-1.2295	0.344	-1.078	-1.199	-0.778	-0.504	0.913	1.576	0.613	-0.2525	-0.604	-1.018
PF3D7_0407600	-1.183	-0.978	-0.6845	-0.0805	-0.7715	-1.781	-1.2485	-0.1255	-0.4605	-0.9025	-0.7655	-1.378	-0.505	-0.665	-0.2605	-0.8865	-0.4415	-0.888	-1.1545	-0.42	-0.423	-0.7885	-1.2365	-1.418	-1.5355	-1.393	-0.454	-0.4055	-0.7125	-0.928	-1.133	-1.18	-0.722	-1.339	0.0795	-1.646	-1.2685	-0.514	0.31	-0.2075	-0.506	-0.113	0.024	-1.117	0.4	-0.045	0.0825	0.067	-0.286
PF3D7_0407700	-0.913666666666667	-0.592333333333333	0.492333333333333	0.782666666666667	1.45366666666667	1.407	1.88033333333333	-1.271	-0.889333333333333	1.426	1.39	2.291	1.269	2.307	-0.766	-0.601333333333333	0.732	1.21933333333333	1.737	1.43333333333333	1.53666666666667	-1.02366666666667	-1.089	0.692333333333333	1.171	1.35	1.535	1.96033333333333	-0.354333333333333	-0.219333333333333	0.682666666666667	1.22733333333333	1.54466666666667	1.79266666666667	1.04233333333333	-0.641333333333333	-0.194333333333333	0.282	0.785666666666667	0.812666666666667	0.827	1.16033333333333	1.04933333333333	-0.853333333333333	-0.313666666666667	0.383333333333333	0.736666666666667	1.024	0.908333333333333
PF3D7_0407800	-1.14566666666667	-0.565333333333333	0.635666666666667	0.567333333333333	1.36866666666667	1.43233333333333	1.693	-1.16	-0.555	0.419333333333333	0.895	1.01166666666667	1.649	1.48366666666667	-0.966	-0.728666666666667	0.524333333333333	0.926666666666667	1.10933333333333	0.909	0.843666666666667	-1.064	-0.622333333333333	0.475666666666667	0.826666666666667	1.2825	1.45466666666667	1.28966666666667	-0.941666666666667	-0.6135	0.0116666666666667	0.494	0.925	1.066	0.761	-1.07266666666667	-0.404	-0.0823333333333333	0.160666666666667	0.300333333333333	0.507666666666667	0.693666666666667	0.565666666666667	-0.998	-0.306	0.147333333333333	0.815333333333333	0.995666666666667	0.604
PF3D7_0407900	-0.535	-1.249	-0.9635	-0.502	0.643	0.7605	1.2525	-0.8895	0.097	-1.3975	-0.4935	0.491	0.727	1.0995	-0.845	-1.136	-0.947	-0.4545	0.29	0.6675	0.7425	-1.0265	-1.0005	-1.148	-0.213	0.7695	0.111	0.483	-0.645	-0.7605	-0.8125	-0.895	-0.3045	0.7425	0.78	-0.8825	-0.866	-0.667	0.07	0.2005	0.3425	1.006	0.866	-0.944	-0.749	-0.6435	0.3495	0.9945	0.341
PF3D7_0408000	-2.736	-2.943	-2.321	-1.473	0.25	0.575	1.07	-3.184	-3.473	-2.836	-1.217	0.286	-0.251	0.782	-2.836	-3.184	-2.836	-1.473	-0.234	0.432	0.367	NA	-3.058	-2.836	-1.152	-0.014	-0.268	-0.104	-1.888	-2.395	-2.556	-2.643	-1.473	-0.089	-0.304	-3.836	-3.836	-3.643	-1.888	-1.736	-1.473	-1.089	-0.915	-2.836	-2.643	-1.736	-0.184	-0.535	0.028
PF3D7_0408100	-0.4515	-0.526	-0.1405	0.139	0.072	0.115	0.324	-0.5565	-0.678	-0.174	-0.046	0.4745	0.242	0.752	-0.282	-0.445	-0.3705	-1.058	0.087	-0.403	-0.4485	-0.399	-0.6005	-0.3545	-1.434	0.5315	0.0735	0.072	-0.9515	-1.3395	-0.7305	-0.607	-0.562	-0.3605	-0.0185	-0.152	0.039	0.089	0.903	0.3445	0.3255	0.811	0.618	-0.236	-0.05	0.1745	0.182	0.669	0.329
PF3D7_0408200	-0.7325	-0.175	-0.368	-0.2645	0.5715	-0.7155	-0.2115	-0.0235	-0.137	-0.588	-0.3875	-0.557	0.5965	0.268	-0.5775	-0.4345	-0.2285	-0.0585	-0.059	-0.2775	-0.344	-0.541	-0.377	0.034	-0.751	-0.313	0.381	0.17	-0.688	-1.2625	-0.566	-0.8395	-0.5255	-0.356	0.1505	-0.5975	-0.512	-0.371	-0.5815	-0.314	-0.199	-0.167	-0.077	-0.209	-0.535	-0.37	-0.21	-0.0115	-0.1985
PF3D7_0408300	0.356	0.516	0.321	NA	0.238	0.464	0.378	-0.971	-0.81	-1.556	-1.395	-1.943	-0.785	-1.434	-0.971	-1.251	-1.217	-1.251	-1.473	0.15	-0.074	0.097	0.163	0.097	-0.152	-0.043	-0.043	-0.943	1.007	0.565	0.575	0.65	0.536	0.594	0.526	0.731	0.475	0.575	0.25	0.584	0.687	0.613	0.594	-0.152	-0.089	0.084	-0.217	0.238	0.389
PF3D7_0408400	0.6315	0.458	0.4715	0.142	0.062	0.014	-0.172	0.816	0.695	0.7405	0.647	0.609	0.287	0.00199999999999997	0.9155	0.869	0.378	0.6835	0.616	0.0815	-0.051	0.5845	0.4215	0.359	0.4305	0.451	0.5285	0.2505	0.722	0.6185	0.741	0.5525	0.3345	0.3225	0.1435	0.8715	0.93	0.7445	0.746	0.417	0.222	-0.14	-0.169	0.808	0.795	0.646	0.2225	0.212	0.222
PF3D7_0408500	1.333	1.5545	1.3125	1.077	0.604	0.7165	0.231	0.8585	1.0605	-0.113	0.198	-0.7865	0.58	-0.488	0.281	0.3785	0.402	0.2265	-0.2395	-0.055	-0.423	0.62	0.6355	0.439	-0.284	0.248	0.3465	-0.357	0.8305	0.8705	1.1845	0.6885	0.623	0.8215	0.6355	-0.2225	0.0235	-0.1925	1.475	-0.0379999999999999	-0.2915	0.925	-0.9885	0.8065	0.9935	0.684	0.5495	0.202	0.2515
PF3D7_0409000	0.8665	0.990333333333333	1.3575	1.603	1.15125	-0.2595	-0.21175	1.12375	1.5065	1.57575	1.29375	1.77233333333333	1.09625	1.191	0.95425	1.49325	1.503	1.12675	1.40125	-0.201	-0.232666666666667	0.95775	0.05375	0.6735	0.10325	0.45875	1.49075	1.56	-0.96725	-0.86775	-0.353666666666667	-0.51725	-0.273	-0.79475	0.23175	1.08325	1.0275	1.17566666666667	1.6215	1.28825	1.0975	0.52625	0.04375	1.23975	1.1	1.421	1.46375	1.161	0.88175
PF3D7_0409100	0.468	0.54	0.03	0.1745	-0.051	0.1455	0.03	-0.067	-0.029	-0.994	-0.947	-1.722	-0.648	-0.8975	-0.5235	-0.512	-0.774	-0.76	-1.2365	-0.2255	-0.4105	0.3375	0.5585	0.1575	-0.5205	-0.099	-0.9205	-1.074	-0.1195	-0.643	-0.14	-0.483	-0.644	-0.629	-0.37	0.748	0.143	0.0195	-0.249	0.0845	0.351	0.5425	0.714	0.1315	-0.0485	-0.257	-0.268	-0.3885	0.239
PF3D7_0409200	-0.6855	-1.1285	-1.1745	-1.5315	-1.771	-1.0465	-0.9065	-0.239	-0.6075	-1.4425	-1.434	-1.943	-1.17	-1.3765	-0.796	-1.184	-1.132	-1.37	-1.5995	-1.132	-0.8225	-0.561	-0.833	-1.0695	-1.285	-1.3005	-1.6415	-1.5995	-0.6125	-0.8805	-0.9025	-0.949	-1.053	-1.054	-1.349	0.2565	-0.0215	-0.2085	-0.27	-0.154	0.0525	0.49	0.5615	0.0485	-0.1485	-0.3125	-0.2255	-0.2255	0.097
PF3D7_0409300	1.104	0.717	0.232	0.5145	-0.3825	-0.039	0.077	0.1805	0.1565	-0.304	-0.5265	-1.397	-0.6355	-0.7875	0.175	-0.0105	-0.1935	-0.4935	-0.678	-0.1795	-0.155	0.479	0.475	0.023	-0.066	-0.271	-0.5165	-0.595	0.3995	0.4425	-0.0425	-0.094	0.1455	-0.1115	0.2305	0.96	0.293	0.118	-0.271	0.076	0.451	0.6395	1.2125	0.2835	0.0445	-0.247	-0.5885	-0.4565	-0.1625
PF3D7_0409400	0.7655	0.4885	-0.031	-0.257	-0.4415	-0.4645	-0.4855	0.3155	0.1145	-0.1675	-0.3495	-0.8365	-0.4805	-0.454	0.4195	0.2775	-0.0485	-0.2825	-0.382	-0.2775	-0.397	0.6875	0.5205	0.195	-0.11	-0.303	-0.416	-0.318	0.963	0.508	0.1875	0.18	0.081	0.0325	0.2135	-0.205	-0.6255	-1.321	-1.2435	-1.4405	-1.26	-1.123	-0.9155	0.0905	-0.182	-0.4785	-0.7015	-0.9175	-0.906
PF3D7_0409500	1.1365	0.9115	1.029	0.49	0.619	0.4535	0.0685	0.72	0.6905	0.0215	0.3675	-0.485	0.0575	-0.4785	0.7435	0.3405	0.5375	0.4675	-0.1785	0.265	-0.0515	0.818	0.771	0.4685	0.3765	0.2025	0.123	-0.434	1.194	0.9825	0.8085	0.8015	0.5935	0.6235	0.203	1.5985	1.289	1.271	1.184	1.0165	0.735	0.345	0.2135	1.195	1.144	-0.861	-0.6755	0.871	-0.2875
PF3D7_0409600	0.2055	-0.088	0.3545	0.5295	0.577	0.464	0.526	0.176	-0.116	2.0675	1.811	2.476	0.657	1.752	1.2185	1.2245	1.363	1.4345	1.7865	0.6405	0.4505	0.2205	0.2895	0.2825	0.4605	0.3605	1.047	1.4935	0.857	0.881	0.6315	0.9885	0.722	0.761	0.452	1.2165	0.8215	0.863	0.608	0.641	0.5775	0.2445	-0.00949999999999999	0.705	0.298	0.4075	0.4335	0.3325	0.2555
PF3D7_0409700	-0.2	-0.12	0.124	0.15	0.238	0.31	0.356	0.111	-0.089	-0.358	0.042	-0.304	0	-0.043	-0.268	-0.184	-0.074	0.014	-0.34	-0.089	0.15	0.238	0.028	0.014	0.275	0.124	-0.377	-0.713	-0.577	-0.12	-0.029	0.111	0.124	0.056	0.263	1.021	0.799	0.773	0.584	0.847	0.669	0.722	0.545	0.765	0.189	0.411	0.555	0.632	0.799
PF3D7_0409800	-0.3595	-0.296	0.3525	0.198	0.6725	0.952	1.316	-0.8315	-0.793	0.0245	0.3115	0.61	0.698	0.8485	-0.6165	-0.7085	0.033	0.3395	0.3395	0.2425	0.411	-0.425	-0.36	0.367	0.7515	0.818	0.3865	0.2185	-0.7915	-1.2615	-0.632	-0.055	-0.256	-0.1255	-0.19	-0.2575	-0.6515	-0.564	-0.315	-0.4935	-0.1105	0.1895	0.547	-0.3045	-0.396	-0.1935	-0.39	-0.218	0.042
PF3D7_0409900	-0.274	-0.0165	0.2735	1.798	0.1455	0.1595	0.4555	0.232	-0.0905	0.7135	0.854	1.0885	1.223	1.06	-5e-04	0.1355	0.5045	0.4465	0.753	-0.378	-0.276	-0.147	-0.074	0.175	0.7385	0.016	0.8375	1.0615	-1.199	-0.802	-0.365	-0.4255	-0.2475	-0.411	0.2065	1.0975	1.028	1.265	1.3145	1.712	1.2945	1.8135	1.242	0.832	0.802	0.9055	1.152	1.197	0.594
PF3D7_0410000	-1.029	-1.145	-0.378	0.0135	1.007	1.3065	1.7035	-1.536	-1.6605	-0.8875	-0.062	0.85	0.3305	1.292	-1.378	-1.7895	-1.1095	-0.258	0.2015	0.339	-0.00449999999999998	-0.823	-1.1415	-0.356	0.2675	1.0275	0.0485	0.1585	-0.822	-0.895	-0.712	-0.46	0.3215	0.8855	0.507	-1.5315	-1.447	-2.058	-1.514	-1.184	-1.089	1.102	1.01	-1.1975	-0.96	-0.5755	-0.049	0.538	0.405
PF3D7_0410300	0.2145	0.234	-0.105	0.454	-0.2295	-0.1545	-0.5915	0.124	0.021	0.1025	-0.182	-0.1255	-0.501	-0.471	0.1465	0.113	-0.115	-0.236	-0.2725	-0.144	-0.396	0.121	0.1925	-0.113	-0.5715	-0.502	0.1515	-0.055	0.9445	1.0985	0.4795	0.6355	0.521	0.5935	0.4245	0.56	0.4665	0.4895	0.0435	0.32	0.3605	0.4255	0.619	0.1535	-0.135	-0.129	-0.3435	-0.227	0.157
PF3D7_0410400	0.389	0.495	0.163	0.604	-0.168	-0.395	-0.234	0.333	0.286	-0.494	-0.473	-1.251	-0.184	-0.785	0.25	0.097	-0.029	-0.152	-0.577	-0.713	-1.286	0.333	-0.286	-0.184	-0.304	NA	0.15	-0.415	0.238	0.275	0.15	-0.014	-0.014	0.07	0.275	0	-0.014	-0.104	-0.251	-0.395	-0.217	NA	-0.152	0.028	-0.168	0	-0.043	-0.473	-0.104
PF3D7_0410600	-0.577	-0.761	-0.761	-0.268	0.263	0.25	1.104	-0.321	-0.736	-0.494	-0.152	0.659	-0.395	0.176	-0.2	-0.577	-0.494	-0.321	0.321	0.475	0.356	-0.454	-0.666	-0.286	-0.029	0.275	-0.535	-0.321	-0.234	-0.304	-0.415	-0.136	0.163	0.475	-0.599	0.757	0.464	0.201	0.176	0.163	0.176	0.536	0.722	0.263	0.097	0.189	0.042	0.226	0.321
PF3D7_0410700	-0.115	-0.0805	0.6025	0.4895	1.142	1.3415	1.6285	0.0905	0.0555	1.475	1.673	2.249	1.574	2.0825	0.5295	0.505	1.2865	1.531	1.9515	1.3975	1.287	-0.063	0.059	0.8715	1.018	1.3	1.5835	1.9035	0.799	0.432	0.734	1.0735	1.3405	1.4465	0.851	0.6315	0.6505	0.7605	0.87	0.9335	0.9925	1.291	0.9635	0.637	0.762	1.0665	0.9925	1.0155	1.0655
PF3D7_0410800	-0.558	-0.425	-0.059	-0.0475	0.7175	0.463	0.8765	-0.219	-0.2205	1.0765	0.986	1.5625	0.9245	1.3785	0.1945	0.081	0.668	0.7825	1.334	0.808	0.735	-0.484	-0.449	0.3375	0.2205	0.411	1.0905	1.3235	-0.0195	-0.115	0.1815	0.469	0.549	0.622	0.163	-0.5235	-0.168	-0.194	-0.3085	-0.069	-0.28	-0.1695	-0.812	-0.239	-0.029	0.0405	0.4315	0.4035	0.169
PF3D7_0410900	0.2305	-0.0505	-0.14	-0.666	-0.756	-0.8825	-1.196	-0.3675	-0.666	-0.972	-1.153	-1.689	-1.701	-1.7625	-0.014	-0.556	-0.666	-0.9855	-1.3765	0.00399999999999999	-0.224	0.4535	0.4435	-0.9705	-0.4535	-0.7075	-0.9325	-0.9165	1.125	0.7865	0.4335	0.2015	0.215	0.251	0.0435	-0.5145	-0.703	-0.8775	-0.9585	-1.6545	-1.425	-1.561	-1.358	-0.063	-0.3125	-0.5675	-0.8045	-0.918	-1.2205
PF3D7_0411000	-1.38566666666667	-1.47466666666667	-1.28733333333333	-1.36233333333333	-1.603	-1.35666666666667	-1.44666666666667	-1.083	-1.35733333333333	-0.254	-0.679	-0.062	-1.168	-0.3145	-0.733333333333333	-0.86	-0.904333333333333	-1.112	-0.838333333333333	-0.782	-0.679	-1.31266666666667	-1.22833333333333	-1.55933333333333	-1.40033333333333	-1.586	-0.932	-0.738333333333333	-0.714333333333333	-1.169	-0.812	-0.843	-0.819666666666667	-0.844333333333333	-0.703333333333333	-1.00466666666667	-1.06466666666667	-1.521	-1.77733333333333	-1.88566666666667	-1.73633333333333	-1.011	-0.764333333333333	-1.145	-1.10233333333333	-1.525	-1.72266666666667	-1.52833333333333	-1.464
PF3D7_0411100	1.655	1.48	1.35	NA	0.367	0.25	0.163	0.895	0.505	1.356	0.669	1.263	-0.358	0.014	1.25	1.111	0.879	0.925	0.678	0.485	0.238	1.485	1.22	1.35	0.604	0.847	-0.089	0.201	0.985	1.195	1.378	1.286	0.555	0.485	0.367	-1.785	-1.736	-2.12	-2	-2.12	-1.943	-2.058	-0.888	0.422	0.056	0	-0.434	-1.473	-1.358
PF3D7_0411200	0.1945	0.3925	-0.144	0.404	-1.016	-0.785	-1.0335	0.5535	0.343	0.3455	0.248	0.273	0.1105	-0.3405	1.2165	0.9435	0.4855	0.338	0.5505	-0.471	-0.8125	0.667	0.209	-0.0145	0.169	-1.008	0.053	0.4025	0.0205	0.379	0.037	-0.1105	-0.2205	0.124	-0.036	0.565	0.089	0.042	-0.4145	-0.496	-0.9125	-0.978	-1.277	0.22	0.077	-0.000499999999999997	-0.381	-0.593	-0.3895
PF3D7_0411300	0.6155	0.3375	0.0535	0.103	-0.1735	-0.4945	-0.9015	0.4215	0.097	0.72	0.3825	0.1075	-0.286	-0.51	0.9795	0.7465	0.6265	0.2805	0.0175	-0.066	0.0635	0.6905	0.65	0.421	-0.1215	-0.2095	-0.34	-0.072	0.3715	0.306	0.255	0.1635	0.021	-0.2365	-0.054	0.9905	0.814	0.571	0.7945	0.4885	0.2045	-0.1915	-0.2255	0.744	0.841	0.686	0.4735	0.389	0.0905
PF3D7_0411400	0.989	1.049	-0.207	0.2375	-1.785	-1.078	-0.494	-0.074	0.039	-1.395	-1.184	-2.473	-1.434	-1.599	0.2175	-0.321	-0.3475	-1.0445	-1.621	-0.233	-0.071	0.684	1.057	0.276	-0.425	-0.3215	-1.0005	-1.1495	-1.155	-1.042	-0.763	-0.332	-0.742	-1.3395	NA	0.9745	0.6565	-0.136	-0.0335	-0.4215	-0.465	-0.3955	-0.2655	0.5405	0.5855	0.327	-0.449	-0.374	-0.666
PF3D7_0411800	1.65333333333333	1.31266666666667	1.241	1.37666666666667	1.32666666666667	0.443	0.216333333333333	1.3585	1.31533333333333	1.8275	1.76	NA	1.308	1.6695	1.63033333333333	1.531	1.541	1.21366666666667	1.649	0.086	-0.024	1.54533333333333	1.26	1.45833333333333	1.294	1.22	1.45966666666667	1.35766666666667	-0.0226666666666667	0.129333333333333	0.417	0.193333333333333	0.078	0.785	0.627333333333333	0.836333333333333	0.894666666666667	0.877	0.888333333333333	0.809	0.460333333333333	-0.116333333333333	-0.430333333333333	0.762	0.825	1.00533333333333	0.818	0.584666666666667	0.407
PF3D7_0411900	0.531	0.520666666666667	0.557	0.354	0.0973333333333333	0.199333333333333	0.0256666666666667	0.494	0.653666666666667	-0.177	-0.119666666666667	-0.539333333333333	0.258	-0.807	-0.00800000000000001	-0.0296666666666667	0.0856666666666667	-0.001	-0.281666666666667	0.299	0.0353333333333333	0.546	0.549333333333333	0.524666666666667	0.35	0.381333333333333	0.292666666666667	-0.141666666666667	0.536333333333333	0.714	0.727666666666667	0.721666666666667	0.608333333333333	0.559333333333333	0.211666666666667	0.712	0.498	0.655	0.35	0.523666666666667	0.221333333333333	-0.234	-0.528666666666667	0.338666666666667	0.527333333333333	0.397333333333333	0.302	0.301666666666667	0.282333333333333
PF3D7_0412000	1.071	1.206	1.46	1.3625	1.3985	0.752	0.73	1.391	1.4455	1.3755	1.073	0.9895	1.762	0.967	1.624	1.6055	1.3215	1.3885	1.6935	0.0745	-0.3665	1.1585	1.065	1.1655	0.948	0.759	1.529	1.3905	0.004	0.617	0.987	0.4985	0.608	0.7075	0.8625	1.72	1.3925	1.53	1.0575	1.411	1.1565	0.791	0.214	1.1555	0.981	1.1375	0.749	0.926	0.53
PF3D7_0412100	0.765	1.104	0.443	1.137	0.613	0.773	0.704	0.344	0.565	0.594	0.07	0.584	-0.168	-0.395	0.15	0.286	0.238	0.176	0.565	0.111	0.124	0.632	0.731	0.275	-0.358	0.632	-0.168	-0.089	0.604	1.244	0.895	0.815	0.739	0.782	0.918	1.448	1.432	1.207	1.07	1.042	0.863	0.411	0.286	1.028	1.097	0.79	0.739	0.594	0.485
PF3D7_0412200	1.847	1.594	1.495	1.269	1.226	0.201	0.495	1.613	1.56	1.07	1.007	0.495	0.695	0.678	1.51	1.613	1.286	1.137	0.65	0.31	0.333	1.416	1.765	1.286	1.137	0.855	0.432	0.432	0.298	0.028	0.565	0.432	0.565	1.021	0.757	0.07	0.555	0.378	0.4	0.163	0.042	0.31	0.084	1.169	1.226	0.978	0.782	0.389	0.321
PF3D7_0412300	1.353	1.4535	1.431	1.007	1.8225	0.49	0.2705	0.9885	1.2075	2.1055	1.8045	1.927	1.0575	1.321	1.378	1.685	1.681	1.4155	1.504	0.2915	-0.181	0.925	0.954	1.4155	0.8175	0.444	1.688	1.419	0.073	0.682	0.932	1.049	0.7985	0.7385	0.8025	1.1935	1.219	1.0915	1.5495	1.425	1.004	0.9005	0.029	1.0345	1.3735	1.524	1.0265	0.7605	0.5505
PF3D7_0412400	-3.9645	-3.4775	-4.16625	-3.10675	-4.20425	-3.7895	-3.93333333333333	-3.097	-3.91966666666667	-3.74125	-3.95066666666667	-4.12233333333333	-3.7525	-3.397	-3.61725	-4.058	-4.03833333333333	-3.7525	-3.321	-1.5055	-1.30433333333333	-3.6515	-3.759	-3.73775	-3.5395	-3.674	-3.87375	-2.87375	-2.4215	-2.98775	-3.18766666666667	-3.46025	-3.259	-3.77	-1.61866666666667	-4.448	-3.836	-5.643	-4.643	-5.143	-5.143	-3.826	-5.058	-4.45425	-3.8265	-3.87375	-3.1895	-3.87375	-3.86166666666667
PF3D7_0412700	-0.991	-0.84775	-0.92625	0.3175	-0.8365	-0.80575	-0.22475	-0.9275	-1.2095	-0.101	1.2285	0.24725	-0.654	1.67633333333333	-0.51525	-1.14975	0.695666666666667	-0.733	-0.33725	0.10575	0.1605	-0.71075	-1.05875	-0.77375	-0.55775	-0.78625	-0.55525	0.3235	-0.3825	0.856666666666667	-0.36425	-0.18225	-0.17175	-0.69925	-0.2085	-0.863333333333333	-0.749666666666667	-0.996	-1.84066666666667	0.939	-1.48125	-1.101	-0.8435	-1.4355	-1.1245	-1.33975	-1.03825	-0.346666666666667	-0.418333333333333
PF3D7_0413400	-1.712	-1.132	-0.2365	1.1405	-1.0085	-1.1775	-0.717	-1.4135	-0.029	-0.661	-0.574	-1.0975	-0.0295	0.2215	-1.1325	-1.323	-0.763	-0.7855	-0.771	-0.0875	0.097	-1.505	-1.339	-1.3895	-0.761	-1.3805	-0.1795	-0.0279999999999999	-2.214	-1.491	-1.6545	-1.307	-1.362	-2.0785	-0.675	-0.383	-2.621	-2.473	-2.643	-2.473	-2.184	-3.643	-1.6895	-1.6895	-1.666	-2.036	-1.4295	-1.722	-2.947
PF3D7_0413500	0.847	1.077	1.304	1.49	1.176	1.321	1.516	0.475	1	0.526	0.659	0.757	1.182	0.687	-0.043	0.545	0.536	0.799	0.669	0.659	0.669	0.545	0.669	0.485	1.021	1.09	0.887	0.124	-0.321	-0.217	0.555	0.526	0.516	0.495	0.765	0.97	1.117	1.137	1.117	1.356	1.25	0.847	0.594	0.604	0.782	0.956	0.704	0.992	1.014
PF3D7_0413600	-0.3725	-0.5685	-0.1695	-0.7925	0.065	-0.4545	-0.2175	-0.0205	-0.12	0.506	0.332	0.436	-0.044	0.0695	0.035	-0.222	0.258	0.127	0.298	0.1275	-0.0805	-0.239	-0.36	0.106	-0.1775	0.0215	0.00199999999999999	0.3855	0.479	-0.001	-0.193	0.023	-0.121	-0.2255	-0.11	-0.991	-0.574	-0.782	-0.4075	-0.9625	-0.997	-1.3925	-1.495	-0.0735	-0.03	0.033	0.4845	-0.351	-0.325
PF3D7_0413700	0.669	0.669	0.722	0.422	0.356	0.07	-0.395	1.65	1.831	1.238	1.084	0.422	0.847	0.214	1.641	1.389	1.292	1.163	0.722	0.367	0.137	0.839	0.887	0.565	0.356	0.137	0.925	0.713	0.613	0.238	0.15	-0.074	0.084	0.07	-0.251	-0.089	0.344	0.111	0.286	-0.34	-0.473	-1	-1.321	0.887	0.641	0.555	1	0.411	-0.12
PF3D7_0413800	0.831	0.298	1.097	1.28	0.226	0.226	0.111	1.735	NA	1.286	1.475	0.933	1.459	0.641	1.438	1.13	1.505	1.372	1.137	0.163	-0.074	1.097	0.713	0.948	1.09	0.516	1.084	-1.689	0.765	0.713	0.992	NA	0.422	-0.34	0.226	-0.643	-0.217	NA	0.214	-0.251	-0.089	-0.599	-0.377	0.918	1.275	1.056	1.035	0.464	0.042
PF3D7_0413900	0.4635	0.367	0.075	-0.129	0.08	-0.049	-0.351	0.1525	0.1875	-0.6035	-0.3755	-1.407	-0.333	-1.042	-0.294	-0.2565	-0.298	-0.5	-0.9535	-0.3055	-0.3485	0.466	0.4075	0.3485	-0.387	-0.299	-0.3775	-0.97	0.117	0.0165	0.0635	-0.163	-0.2085	-0.354	-0.4805	0.882	0.875	0.8085	0.707	0.777	0.7035	0.3395	0.2145	0.542	0.3765	0.54	0.2215	0.367	0.5325
PF3D7_0414000	1.014	1.1185	0.6695	0.621	0.707	0.873	-0.0305	-0.00800000000000001	0.00800000000000001	-0.075	-0.3825	-0.7255	-0.6465	-1.0265	-0.0695	-0.162	-0.2865	-0.53	-0.665	0.238	0.2945	1.0085	0.91	0.7	0.3995	0.4595	-0.151	-0.5475	1.435	1.626	1.344	1.1335	1.0105	0.914	0.538	0.706	0.4995	0.512	0.142	0.0665	-0.1625	-0.7075	-0.6985	0.7905	0.5815	0.649	0.286	0.193	0.16
PF3D7_0414100	0.986666666666667	0.651666666666667	-0.057	0.387	-0.544333333333333	-0.849	-0.742	0.486333333333333	0.632666666666667	0.201666666666667	0.04	-0.782333333333333	-0.0423333333333333	-0.681	0.731	0.445666666666667	0.211333333333333	-0.115333333333333	-0.233666666666667	-0.363666666666667	-0.467333333333333	0.664666666666667	0.703666666666667	0.0863333333333333	-0.207	-1.088	0.200333333333333	-0.170666666666667	-0.285	-0.306333333333333	-0.295333333333333	-0.69	-0.884	-1.27333333333333	-0.122333333333333	0.147666666666667	-0.103	-0.214333333333333	-0.348666666666667	-1.134	-1.129	-2.7265	NA	1.05066666666667	0.660333333333333	0.529333333333333	0.0956666666666667	-0.336	-0.904666666666667
PF3D7_0414300	1.438	1.469	1.157	-0.014	0.594	0.07	-0.535	1.182	0.978	-0.043	0.028	-1.434	-0.217	-1.184	0.704	0.575	0.356	0.111	-0.643	-0.377	-0.473	1.584	1.344	1.007	0.526	0.056	-0.643	-0.971	0.807	0.622	0.575	0.15	-0.074	-0.415	-0.736	1.526	1.48	1.389	0.739	0.757	0.91	0.613	0.432	0.855	0.731	0.454	0.356	-0.014	0.432
PF3D7_0414600	-0.136	0.176	0.575	0.575	0.948	1.111	1.104	0.505	0.731	-0.434	0.097	-0.395	1.438	0.344	-0.268	-0.029	0.226	0.516	0.056	-0.184	-0.184	-0.089	-0.074	0.201	0.333	0.356	0.622	NA	-0.268	-0.395	0.189	0.014	0.298	0.485	0.321	0.863	1.035	1.35	1.505	1.815	1.992	1.871	1.691	0.275	0.356	0.903	0.918	1.469	1.531
PF3D7_0414700	0.633	0.495	1.226	1.696	1.8025	1.566	2.1175	0.729	0.6875	2.0765	1.9465	2.875	1.8005	2.694	0.7935	0.918	1.769	1.9215	2.4365	1.1975	1.1	0.7255	0.5355	1.177	1.7095	1.653	1.7945	2.2615	0.5955	0.682	1.026	1.4585	1.7125	1.832	1.536	0.8425	0.921	1.2225	1.057	1.28	1.3475	1.549	1.182	0.4065	0.6015	0.677	1.14	1.251	1.0315
PF3D7_0414800	-1.556	-1.152	-0.915	0.575	0.807	0.555	1.028	-1.514	-1.836	-1.058	-0.2	0.613	0.15	0.632	-1.888	-1.888	-1.395	-0.377	0.111	-0.666	-0.81	-1.689	-2.473	-1.321	-0.074	-0.643	-0.234	-0.058	-1.152	-2.321	-2.556	-1.736	-1.089	-0.184	0.536	-2.473	-2.556	-1.643	-1	-0.494	-0.434	0.659	0.378	-2.556	-1.836	-1.089	-0.168	0.411	0.111
PF3D7_0414900	-3.184	-2.943	-1.321	-0.358	1.09	1.201	1.786	-2.736	-2.836	-0.862	0.31	1.505	1.646	1.952	-2.943	-2.836	-1.251	0.454	1.201	0.925	0.799	-3.184	-3.058	-1.514	0.042	0.773	0.956	1.321	-2.736	-3.058	-2.736	-1.514	0.014	0.748	0.925	-4.058	-3.184	-1.689	-0.395	-0.104	-0.089	0.565	0.545	-3.836	-2.556	-0.971	0.454	0.757	0.536
PF3D7_0415000	0.248	0.1955	0.035	-0.599	-0.261	-0.4505	-0.5235	0.033	-0.1625	-0.568	-0.6005	-1.178	-0.9415	-1.1705	0.0035	-0.3885	-0.252	-0.427	-0.8285	-0.107	-0.231	0.351	0.163	0.001	-0.1105	-0.325	-0.61	-0.991	0.3275	0.2585	0.1825	0.0135	-0.142	0.011	-0.1185	-0.6145	-0.3235	-0.4215	-0.1155	-0.561	-0.482	-0.4975	-0.152	-0.038	-0.075	-0.076	-0.234	-0.502	-0.3785
PF3D7_0415100	-0.3335	-0.319	-0.5475	-0.6935	-0.947	-0.9965	-1.293	-0.1315	-0.333	-1.807	-1.4935	-2.821	-1.37	-2.152	-0.9855	-1.094	-1.2875	-1.3865	-1.973	-0.755	-0.9645	-0.0545	-0.113	-0.534	-0.833	-1.362	-2.0695	-1.9935	-0.981	-1.358	-1.016	-1.5565	-1.4875	-1.542	-0.944	0.2295	-0.1135	-0.018	0.0165	-0.236	-0.4235	-0.2055	0.019	-0.036	-0.171	-0.2265	-0.529	-0.566	-0.3365
PF3D7_0415200	1.0535	1.683	1.14866666666667	0.583	0.747333333333333	0.376	0.188333333333333	1.19733333333333	1.22233333333333	0.992333333333333	0.841333333333333	0.790666666666667	0.476666666666667	0.154666666666667	0.936	1.12433333333333	1.04566666666667	0.7535	0.893333333333333	0.0326666666666667	-0.193	1.269	1.088	0.823666666666667	1.02866666666667	0.0886666666666667	0.2305	0.468333333333333	0.174333333333333	0.492333333333333	0.646	0.401	0.274	0.41	0.712	1.29933333333333	1.08233333333333	1.041	0.806666666666667	0.921333333333333	0.568666666666667	0.105333333333333	-0.553333333333333	1.121	1.15333333333333	1.05533333333333	0.882333333333333	0.826	0.46
PF3D7_0415300	-0.058	-0.156	-0.384	-0.455	-0.7095	-0.719	-0.965	0.117	0.0245	-0.7515	-0.9415	-1.307	-0.559	-0.887	-0.236	-0.369	-0.5495	-0.709	-0.9145	-0.622	-1.097	-0.0415	-0.2535	-0.3925	-0.719	-0.9385	-0.943	-0.9995	-0.053	-0.229	-0.474	-0.4505	-0.5135	-0.5915	-0.4795	0.2405	-0.1455	-0.233	-0.495	-0.645	-0.331	-0.0485	0.089	0.0925	-0.2125	-0.3885	-0.5755	-0.558	-0.2995
PF3D7_0415400	1.144	1.443	1.641	1.286	1.673	1.31	1.691	0.189	0.298	0.4	0.389	0.356	0.526	0.505	0.201	0.454	0.526	0.475	0.333	0.79	0.713	0.584	1.201	0.963	0.879	1.104	0.545	0.545	0.765	1.077	1.411	1.695	1.594	1.516	1.339	0.454	0.722	0.516	0.632	0.622	0.948	0.903	0.887	0.356	0.356	0.389	0.4	0.659	0.847
PF3D7_0415500	-0.12	-0.377	0.07	-0.286	0	-0.168	-0.268	-0.304	-0.184	-0.251	-0.358	0	-0.136	0.014	-0.268	-0.494	-0.268	-0.2	-0.152	0.333	0.084	-0.2	-0.104	-0.286	-0.089	-0.136	0.07	0.263	0.505	0.321	0.07	0.137	0.111	-0.014	0.4	0.163	0.275	0.454	0.07	0.275	0.485	0.669	0.895	0.028	0.15	-0.029	-0.029	-0.043	0.25
PF3D7_0415700	0.895	0.666	0.4935	0.612	0.443	1.1945	1.043	-0.116	0.2875	-0.472	0.037	0.339	0.301	0.5785	-0.45	-0.425	-0.4125	0.1185	-0.056	-0.017	-0.0985	0.6205	0.3155	0.203	-0.254	0.826	-0.2855	-0.7265	-0.6935	-0.583	-0.065	-0.4145	0.1275	0.302	0.243	1.1285	0.8395	1.0315	0.981	1.041	0.7995	0.6225	0.6155	0.7505	-0.7875	0.7285	0.5635	0.6475	0.695
PF3D7_0415800	0.3305	0.596	0.4875	1.2505	1.437	1.8365	2.2185	-0.1555	0.659	0.961	1.262	2.194	1.014	2.1625	-0.325	0.315	0.4125	1.1275	1.7845	0.8895	1.0565	-0.4735	0.97	-0.0615	1.3705	1.2435	0.8755	1.371	-0.343	0.015	-0.051	0.427	1.1065	1.6795	2.211	-1.486	-1.39	-1.271	-0.5875	-0.655	-0.3955	-0.151	0.3985	-0.9315	-0.7935	-0.4095	0.0025	0.119	-0.261
PF3D7_0415900	0.495	0.097	-0.184	-0.514	-0.915	-0.494	-1.029	0.028	-0.184	-0.168	-0.599	-0.34	-1.395	-1.286	0.137	0.111	-0.304	-0.514	-0.556	-0.599	-1.089	0.275	0.275	-0.286	-0.473	-0.736	-1.286	-1.286	1.4	1.28	0.422	0.443	0.056	0.111	-0.599	1.339	0.687	0.495	0.111	0.333	0.464	0.669	1.232	1.049	0.536	0.378	-0.268	-0.304	0.344
PF3D7_0416000	-0.2295	-0.152	-0.1985	-0.574	-0.2825	-0.216	-0.3	0.2805	0.299	-0.2305	0.145	-0.5805	0.3515	-0.2885	0.879	0.1185	0.1	-0.023	-0.291	-0.265	-0.4255	0.067	0.1315	0.1355	-0.6875	-0.4315	0.5005	0.137	-0.638	-1.0505	-0.6785	-0.777	-0.7255	-0.64	-1.007	0.997	0.985	1.03	0.97	0.9825	0.9475	0.797	0.629	0.704	0.6895	0.756	0.8775	0.955	0.7915
PF3D7_0416100	0.8335	0.807	0.8935	1.0895	1.0735	0.9385	1.095	0.739	0.803	1.329	1.106	1.484	0.984	1.357	0.8405	1.0785	0.9955	1.1495	1.271	0.7195	0.6245	0.731	0.666	0.5605	0.927	0.922	1.069	1.136	1.105	1.1105	1.0135	1.1845	1.2065	1.235	0.947	1.052	0.9175	1.1315	1.0345	0.979	0.827	0.78	0.484	1.0185	0.8255	1.007	0.6755	0.9275	0.742
PF3D7_0416200	-1.152	-1.058	-1.251	-1.089	-0.556	-0.217	0.263	-0.643	-0.761	-1.395	-0.971	-1.089	0.176	-0.152	-1.251	-0.943	-1.058	-0.915	-0.943	-0.971	-1.058	-1.358	-1.286	-1.473	-1.836	-1.029	-0.599	-0.836	-1.689	-1.888	-1.514	-1.785	-1.556	-0.736	-0.599	0	0.014	0.124	0.201	0.263	0.275	0.641	0.678	-0.473	-0.286	-0.217	-0.136	0.097	0.014
PF3D7_0416300	0.641	0.777333333333333	0.475	0.957333333333333	0.387333333333333	0.681	0.402333333333333	0.465333333333333	0.985	0.418333333333333	0.409666666666667	0.168	0.601333333333333	0.221666666666667	0.419	0.361333333333333	0.436	0.0563333333333333	0.320666666666667	0.573666666666667	0.440333333333333	0.654	0.520666666666667	0.669666666666667	0.348666666666667	0.743	1.003	0.601	1.26366666666667	1.397	1.187	1.291	1.44566666666667	1.43833333333333	1.27866666666667	0.758666666666667	0.778	0.741	0.599333333333333	0.637333333333333	0.574333333333333	0.265333333333333	-0.104333333333333	0.833	0.931666666666667	0.724666666666667	0.718666666666667	0.778333333333333	0.682333333333333
PF3D7_0416400	0.704	0.731	0.594	0.389	0.903	0.887	0.659	-0.304	0.15	-0.321	-0.152	-0.81	0.275	-0.556	-0.152	-0.2	-0.029	-0.152	-0.395	0.887	0.863	0.695	0.823	0.847	0.432	0.622	1.077	0.226	1.257	1.182	1.214	0.933	1.137	1.028	0.485	0.432	0.475	0.536	0.555	0.389	0.201	-0.029	-0.494	0.516	0.65	0.545	0.831	0.555	0.176
PF3D7_0416500	1.3525	1.4685	1.7	1.3015	1.6105	1.5015	1.411	0.457	0.715	0.3385	0.836	-0.2645	0.9175	0.3945	0.2385	0.37	0.6555	0.685	0.3265	0.6945	0.7855	1.0055	1.2455	1.293	1.223	1.19	0.5505	0.29	0.416	0.561	1.056	0.9985	0.961	0.8195	1.0025	0.9705	1	1.173	0.9965	1.317	1.1385	0.9685	0.6315	0.7215	0.777	1.081	1.1695	1.163	1
PF3D7_0416600	1.851	2.324	1.454	1.695	1.5	-0.058	-0.058	1.063	1.56	0.782	0.622	0.214	0.713	NA	0.855	0.879	NA	0.622	0.545	0.214	0.189	1.176	0.687	0.757	1.189	0.941	0.367	0.111	-0.136	-0.81	0.238	-0.358	0.367	-0.943	NA	2.08	1.819	1.5	1.469	1.545	1.495	1.269	1.021	1.541	1.443	1.014	0.887	0.695	0.659
PF3D7_0416800	0.226	0.226	-0.058	0.042	-0.286	0.014	NA	0.495	0.422	1.007	0.555	0.757	-0.217	-0.304	0.941	1.049	0.79	0.704	0.622	-0.168	-0.621	0.124	0.163	-0.058	-0.286	-0.251	0.056	0.201	1.238	1.049	0.432	0.622	0.422	0.495	0.344	0.978	0.695	0.555	0.214	0.545	0.25	-0.234	-0.358	1	0.831	0.545	0.454	0.31	0.321
PF3D7_0416900	0.156	0.141333333333333	-0.053	0.285333333333333	-0.181666666666667	-0.358666666666667	-0.309333333333333	0.028	0.0686666666666667	-0.397333333333333	-0.277	-0.696	-0.276	-0.509	0.140333333333333	0.000333333333333336	-0.183666666666667	-0.258333333333333	-0.421666666666667	-0.409	-0.746666666666667	-0.0393333333333333	-0.024	-0.083	-0.774	-0.9075	-0.269	-0.417666666666667	0.127333333333333	0.0486666666666667	0.112	-0.441666666666667	-0.175	-0.3705	0.00500000000000001	1.14433333333333	0.784	0.674333333333333	0.508333333333333	0.302666666666667	0.229333333333333	0.235	0.241666666666667	0.624333333333333	0.570333333333333	0.444	0.156333333333333	-0.04	0.205
PF3D7_0417200	0.661	0.5605	0.163	0.2825	-0.029	-0.2685	-0.6705	1.007	0.631	1.263	0.678	0.985	0.124	0.014	0.6165	0.766	0.396	0.0715	0.064	-0.3885	-0.3435	0.6825	0.6235	0.2635	0.002	-0.0485	-0.06	-0.2595	0.5435	0.552	0.3875	0.191	-0.029	-0.0055	-0.8145	-0.123	0.261	-0.186	0.0725	-0.683	-0.7915	-1.2355	-1.6495	0.3395	0.364	0.3405	0.4265	-0.212	-0.3445
PF3D7_0417300	0.5955	0.5715	0.216	0.146	-0.106	-0.333	-0.643	0.2565	-0.018	-0.921	-0.653	-1.632	-0.7315	-1.364	-0.123	-0.0885	-0.4525	-0.5215	-0.988	-0.57	-0.8125	0.78	0.718	0.3485	-0.073	-0.104	-1.1325	-1.431	0.5545	0.4635	0.405	0.276	0.0435	0.1375	-0.015	0.7225	0.1525	0.3635	-0.027	0.036	-0.073	-0.411	-0.1565	0.4045	0.056	0.0695	-0.471	-0.3595	-0.3675
PF3D7_0417400	0.775777777777778	0.6628	0.7328	0.7015	0.7261	0.4614	0.497625	0.597666666666667	0.519714285714286	0.675111111111111	0.739777777777778	0.515111111111111	0.762666666666667	0.631111111111111	0.6189	0.5756	0.5934	0.6424	0.597	0.3007	0.1704	0.7134	0.6291	0.6575	0.6887	0.737888888888889	0.6259	0.3192	-0.0176666666666667	-0.1172	0.2168	-0.1305	-0.1977	-0.331777777777778	-0.1893	0.7644	0.3577	0.5343	0.4747	0.4372	0.5156	0.3451	0.5984	0.3074	0.2541	0.2897	0.1193	0.3082	0.3592
PF3D7_0417500	1.021	0.941	0.565	-0.029	0.659	0.275	0.111	1.15	0.941	0.536	0.632	-0.168	0.454	-0.168	1.042	0.713	0.739	0.604	0.163	0.176	0.124	1.405	1.014	1.238	0.879	0.584	0.378	-0.058	1.111	1.014	0.79	0.65	0.432	0.31	0.111	1.189	1.163	1.137	1.15	1.097	1.021	0.536	0.505	0.963	1.063	1	0.823	0.757	0.807
PF3D7_0417600	-0.597	-0.5565	-0.3175	-0.2255	1.27	0.104	-0.286	0.084	-0.621	0.411	0.648	0.651	0.496	0.2335	0.26	-0.113	0.036	0.12	0.3895	0.1215	0.112	0.48	0.1025	-0.1535	0.634	0.43	1.2255	1.5	-0.37	-0.037	0.649	0.504	1.057	0.9895	1.104	-0.3625	-0.235	0.1505	1.143	1.2085	0.8785	0.8915	-0.086	0.5905	0.4525	0.7545	1.1375	1.722	0.8955
PF3D7_0417700	-0.0375	0.239	0.1885	0.963	-0.022	-0.2465	-0.171	0.823	0.4875	0.381	0.3555	0.00850000000000001	1.273	0.231	0.3895	0.351	0.432	0.176	0.137	-0.303	-0.5285	NA	-0.043	-0.0375	-0.4365	-0.358	0.7015	0.5985	-0.545	-0.646	-0.277	-0.4205	0.056	-0.254	0.573	-0.519	-0.1975	-0.14	0.263	0.1565	-0.018	-0.3595	-0.669	1.6395	0.608	1.0975	1.206	0.9505	0.2985
PF3D7_0417800	0.8485	1.0505	0.5575	0.3555	0.1815	0.0695	-0.393	0.6595	0.735	0.227	0.198	-0.6185	0.0625	-0.7635	0.2835	0.2995	0.239	0.091	-0.1505	0.142	-0.0505	0.951	0.941	0.934	0.4075	0.53	0.218	-0.2695	0.8885	1.307	1.1655	1.124	0.823	0.879	0.785	0.9445	0.784	0.9435	0.62	0.5885	0.375	-0.1605	-0.448	0.6185	0.5945	0.517	0.28	0.1305	0.253
PF3D7_0417900	-0.3145	-0.1935	-0.357	-0.3125	-0.36	-0.6435	-0.51	0.231	0.1855	-0.514	-0.5275	-0.955	-0.0355	-0.6235	-0.1185	-0.254	-0.3305	-0.4925	-0.4975	-0.254	-0.059	-0.092	-0.0755	0.0295	-0.6725	-0.6895	-0.2775	-0.0385	-0.3125	0.255	0.398	0.068	0.204	0.27	0.168	-0.222	-0.089	-0.194	-0.4125	-0.7615	-0.5785	-0.971	-0.929	0.1555	0.5545	0.135	-0.209	0.0205	-0.691
PF3D7_0418000	-0.36225	-0.198142857142857	0.027	0.50475	0.056125	-0.1925	-0.00399999999999999	-0.110625	-0.067875	0.19925	0.44925	0.352285714285714	0.85175	0.499857142857143	-0.117285714285714	0.1235	0.25875	0.12325	0.44475	-0.13125	-0.18075	-0.717428571428571	-0.267125	-0.486142857142857	-0.409625	0.04575	0.7505	1.00614285714286	-0.827142857142857	-1.21925	-0.74225	-0.82475	-0.569625	-0.771875	-0.064625	-0.197571428571429	0.025875	0.316166666666667	0.499125	0.733625	0.5225	0.580125	0.1255	0.1055	0.384125	0.548	0.512625	0.80275	0.673125
PF3D7_0418100	0.4785	0.5	0.508	0.3685	-0.65	-0.2015	-0.06	-0.089	-0.152	-0.128	-0.2685	-0.517	-0.8365	-0.5415	0.1905	-0.153	-0.104	-0.389	-0.434	0.1735	0.161	0.591	-0.0565	0.0855	0.3255	-0.3895	-0.8015	-0.6725	0.2435	0.3715	0.1035	-0.19	0.084	-0.4555	-0.12	-0.089	-0.096	-0.3885	-0.456	-0.4755	-0.306	-0.078	0.3665	-0.3125	-0.2615	-0.5755	-0.864	-0.739	-0.482
PF3D7_0418200	0.3085	0.227	-0.015	-0.244	-0.4725	0.049	-0.662	-0.069	-0.0505	0.3025	-0.0115	0.041	-0.7745	-0.4345	0.3535	0.299	0.0745	-0.092	-0.063	-0.2965	-0.331	0.036	-0.097	-0.2735	-0.4375	-0.4635	-0.4105	0.00899999999999998	0.97	1.1145	0.5445	0.48	0.3415	0.2875	-0.0775	0.332	0.1025	-0.0125	-0.415	-0.396	-0.0745	0.00699999999999999	0.3385	-0.313	-0.3525	-0.415	-0.849	-0.8625	-0.4645
PF3D7_0418300	-0.556	-0.689	-0.761	-0.915	0.124	0.137	0.356	-0.494	-0.577	0.263	0.124	0.695	0.15	0.641	NA	0.056	-0.12	0.07	0.495	0.584	0.516	-0.473	-0.395	-0.434	-0.689	-0.043	0.757	1.226	0.536	0.275	-0.168	0.286	0.333	0.555	0.238	0.505	0.042	-1.321	0.111	0.443	0.432	0.704	0.545	0.495	0.176	0.137	0.238	0.622	0.344
PF3D7_0418400	0.863	0.765	0.536	-1.089	-0.152	-0.395	-0.395	0.411	0.495	-0.058	-0.058	-1	-0.454	-1.184	0.526	0.137	0.15	-0.074	-0.643	0.097	-0.136	1.117	0.855	0.871	0.286	0.201	-0.713	-0.713	1.673	1.565	1.257	1.244	0.956	0.722	0.226	0.321	0.555	0.378	0.443	0.25	0.176	-0.434	0.042	0.344	0.378	0.378	0.25	-0.104	-0.043
PF3D7_0418500	1.238	1.304	1.356	0.097	0.757	0.678	0.15	0.887	1.042	-0.217	0.097	-1.251	0.097	-0.689	0.748	0.344	0.432	0.238	-0.577	0.15	-0.184	1.367	1.35	1.07	0.65	0.475	-0.104	-0.556	0.695	0.137	0.07	-0.029	0.084	0.097	-0.074	1.565	1.541	1.344	1.182	1.405	1.321	1.372	1.292	0.815	0.748	0.879	0.963	0.91	0.879
PF3D7_0418600	-2.174	-1.91466666666667	-0.620333333333333	0.425333333333333	1.37066666666667	1.438	2.01233333333333	-2.17666666666667	-2.39133333333333	-0.738333333333333	0.145	1.00333333333333	1.47433333333333	1.51	-2.44066666666667	-2.145	-1.07533333333333	0.147333333333333	0.829666666666667	0.990666666666667	1.19533333333333	-2.057	-1.97066666666667	-0.741666666666667	0.541666666666667	1.21566666666667	0.98	0.858666666666667	-1.05133333333333	-1.38933333333333	-1.13666666666667	-0.434	0.708	1.25666666666667	1.05066666666667	-3.15933333333333	-2.23333333333333	-0.871	0.304	0.543	0.692333333333333	1.40833333333333	1.307	-2.85433333333333	-2.126	-0.809	0.765666666666667	1.28033333333333	1.069
PF3D7_0418700	-0.9535	-1.0275	-1.486	-0.991	0.1785	0.209	0.7195	-0.862	-1.1685	-0.689	-0.304	0.79	0.526	1.077	-0.338	-0.761	-0.7395	-0.3585	0.6715	0.815	0.718	-0.823	-0.855	-1.1285	-0.4765	0.4285	0.965	1.1295	0.5455	0.156	-0.3285	-0.242	0.124	0.367	0.687	-0.4805	-0.7545	-0.868	-0.074	-0.00949999999999999	0.2335	0.961	0.626	-0.252	-0.6375	-0.5085	0.02	0.736	0.1455
PF3D7_0418900	0.7895	0.255	0.727	0.668	-0.5755	-0.225	0.091	0.00199999999999997	0.413	-0.1585	-0.13	-0.6845	0	0.505	0.049	-0.3975	0.0275	-0.1125	-0.218	-0.4365	-0.447	0.3975	0.315	0.202	0.6525	0.384	0.067	0.196	0.341	0.5565	0.629	0.5115	0.6855	0.329	1.1805	0.4545	0.543	0.663	0.442	0.559	0.2415	-0.0735	-0.0485	0.367	0.682	0.539	0.3495	0.238	0.013
PF3D7_0419000	-0.206	0.0315	-0.6365	-0.377	-0.846	-0.915	-0.3735	-0.168	-1.057	-0.217	0.111	-0.304	0.056	-0.621	-0.5885	-0.531	-0.343	-0.952	-0.3865	0.177	0.00199999999999999	-0.124	-0.5855	-0.1485	-0.409	-0.739	-0.014	0.157	-0.0735	-0.1035	-0.152	0.0695	0.479	0.0345	-0.161	-2.943	-1.217	-2.251	-1.286	-1.217	-1.1605	-1.669	-0.833	-0.3075	-0.2595	0.046	-0.445	-0.176	-0.436
PF3D7_0419100	0.526	0.505	0.344	0.263	-0.34	-0.12	-0.168	1.13	0.831	1.063	0.782	1.042	0.432	0.765	0.871	0.956	0.575	0.831	0.948	-0.014	-0.043	0.604	0.536	0.111	0.545	0.201	0.097	0.163	0.014	-0.058	-0.029	-0.089	-0.152	-0.058	-0.058	1.475	1.327	1.575	0.632	0.238	0.344	0.07	0.137	1.117	0.879	0.963	0.226	0.641	0.333
PF3D7_0419200	0.575	0.765	NA	1.416	1.327	1.077	1.169	0.422	0.678	0.918	1.077	1.117	1.09	1.021	0.378	0.748	0.879	1.15	0.871	0.495	0.464	0.748	0.925	0.879	1.077	0.97	0.545	0.298	-0.514	-0.514	0.028	-0.152	-0.058	0.042	0.163	0.948	1.028	1.226	1.09	1.416	1.411	1.622	1.49	0.321	0.604	0.669	0.669	1.084	1.244
PF3D7_0419300	0.722	1.851	1.007	0.731	0.695	0.659	0.782	1.321	1.51	0.555	0.65	0.641	1.257	0.604	0.807	1.15	0.807	1.014	0.739	0.07	-0.058	0.831	0.65	0.389	0.014	0.613	1.035	0.622	-0.494	-0.836	-0.014	-0.321	-0.268	0	0.807	1.636	1.7	1.895	2.124	1.51	1.475	1.604	0.65	1.157	1.232	1.117	0.879	1.195	1.163
PF3D7_0419400	-0.08225	0.1495	0.50175	0.57475	0.72725	0.3645	0.4255	0.138	0.40425	1.23066666666667	1.06466666666667	1.59033333333333	0.986	1.01566666666667	0.414	0.788	0.89	0.98975	1.339	0.2815	0.15925	-0.494	0.08625	0.287666666666667	0.285	0.496	1.24275	1.27275	-0.443	-0.44075	0.1245	0.00700000000000001	-0.164	-0.188	0.15	0.205	0.53125	0.55375	0.77625	0.655	0.47775	0.289	-0.4355	0.276	0.62075	0.745	0.73475	0.928	0.56975
PF3D7_0419500	-0.0455	0.208	0.3705	-0.0785	-0.062	-0.1715	-0.018	0.267	0.366	0.6675	0.547	0.689	0.4585	0.2735	0.5795	0.452	0.631	0.3655	0.452	0.256	0.116	0.163	0.25	0.427	0.3665	0.2875	0.73	0.677	0.0605	0.084	0.5225	0.448	0.4215	0.432	0.1565	-2.2205	-1.708	-1.943	-1.556	-1.9525	-1.2005	-1.701	-1.1845	0.412	0.3105	0.49	-0.093	-0.918	0.3935
PF3D7_0419600	0.464	0.739	0.111	-0.321	-0.074	-0.168	-0.494	0.201	0.15	-0.915	-0.736	-1.888	-0.494	-1.251	-0.643	-0.473	-0.621	-0.862	-1.358	-0.514	-0.556	0.097	0.475	-0.136	-0.666	-0.535	-0.599	-1.029	0.137	-0.104	0.014	-0.377	-0.415	-0.556	-0.268	0.594	0.79	0.275	0.15	0.056	0.356	0.378	0.275	0.505	0.275	0.137	0.014	0.137	0.189
PF3D7_0419700	-1.395	-0.689	0.739	0.678	1.4	1.531	2.042	-1.888	-1.434	0.831	1.104	1.438	0.659	1.575	-1.689	-1	0.622	0.956	1.25	1.327	1.333	-1.395	-0.943	0.748	0.903	1.361	0.757	1.021	-1.251	-1.152	0.124	0.79	0.748	0.879	0.505	-1.736	-1.251	-0.888	-0.217	-0.029	0.214	0.454	0.575	-1.785	-0.888	-0.34	0.201	0.238	0.321
PF3D7_0419800	0.963	0.632	0.613	0.604	0.475	0.389	0.731	-0.184	0.25	-0.689	-0.621	-0.915	-0.268	-0.415	0.014	-0.415	-0.304	-0.304	-0.736	0.31	0.536	0.505	0.432	0.201	0.367	0.163	-0.286	-0.556	0.678	0.731	0.695	0.659	0.669	0.575	0.757	-0.577	-0.434	-0.377	-0.12	-0.713	-0.234	0.07	0.411	0.084	0.014	-0.234	-0.12	0.07	0.097
PF3D7_0419900	0.9905	0.966857142857143	1.601875	1.191875	1.4645	1.148	1.412125	0.404875	0.597	1.0085	1.133625	1.0075	1.16725	0.993125	0.513625	0.601625	1.113375	1.19825	1.168125	0.796375	0.626857142857143	0.757625	0.872375	1.217	1.3635	0.920375	0.859875	0.792875	-0.637375	-0.568625	0.1475	-0.146333333333333	-0.00737499999999999	0.03625	0.035	0.104	0.097875	0.3215	0.387	0.404875	0.511125	0.52425	0.669625	-0.252375	0.103375	0.263125	0.23375	0.405625	0.350625
PF3D7_0420000	0.2855	0.2194	0.0798333333333333	0.0608333333333333	-0.062	-0.086	-0.0571666666666667	-0.0223333333333333	-0.0795	-0.155333333333333	-0.2075	-0.422666666666667	-0.190833333333333	-0.196833333333333	0.191166666666667	0.0625	-0.0638333333333333	-0.142	-0.160666666666667	-0.0886666666666667	-0.150833333333333	0.2565	0.168	0.018	-0.3934	-0.2132	0.101	-0.079	0.3335	0.328333333333333	0.2835	0.041	-0.144666666666667	-0.146	-0.0745	-0.221833333333333	-0.400833333333333	-0.407666666666667	-0.545	-0.510833333333333	-0.203833333333333	-0.183	0.028	-0.101666666666667	-0.169166666666667	-0.321333333333333	-0.380833333333333	-0.144333333333333	0.113166666666667
PF3D7_0420100	0.026	0.2665	-0.129	0.031	-0.255	-0.136	-0.053	0.1435	0.2055	-0.5985	-0.52	-0.862	-0.1385	-0.4865	-0.1355	-0.0585	-0.1385	-0.271	-0.505	-0.2205	-0.1655	-0.0355	-0.105	-0.3515	-0.7635	-0.2945	-0.009	-0.168	0.184	0.261	0.251	0.082	-0.0115	0.024	0.144	0.287	-0.188	-0.2325	-0.5615	-0.3495	-0.0255	0.045	0.273	-0.2385	-0.185	-0.652	-0.915	-0.652	-0.1835
PF3D7_0420200	0.3765	0.5205	-0.3515	-0.5245	-1.0745	-1.3975	-1.4845	0.5455	0.3385	0.4295	-0.049	-0.1645	-0.434	-1.1625	1.0615	0.838	0.248	0.08	-0.3365	-0.764	-0.9095	0.873	0.4325	-0.136	-0.6965	0.201	-0.3075	-0.346	-0.4275	-0.021	-0.204	-0.3045	-0.3535	-0.4355	0.1235	0.286	0.086	-0.1255	-0.393	-0.6565	-0.713	-0.905	-1.362	0.6445	-0.025	0.05	-0.0515	-0.2525	-0.6855
PF3D7_0420300	-1.60566666666667	-1.99116666666667	-2.09066666666667	-1.482	0.196333333333333	0.325	1.0345	-1.48333333333333	-1.7348	-1.03633333333333	-0.4645	1.23366666666667	0.638833333333333	1.595	-0.824833333333333	-1.1495	-1.34216666666667	-0.7734	0.857333333333333	0.932833333333333	1.02583333333333	-1.43766666666667	-1.59216666666667	-1.7585	-1.23266666666667	0.185333333333333	0.975	1.4565	-0.211	-0.500333333333333	-1.0276	-1.214	-1.06783333333333	-0.2805	-0.270333333333333	-0.583833333333333	-1.132	-0.940166666666667	-0.0113333333333333	0.432	0.523666666666667	1.2365	0.913833333333333	-0.7125	-1.22383333333333	-0.959	0.182833333333333	1.15933333333333	0.611666666666667
PF3D7_0420400	0.286	0.31	-0.029	-0.058	0.028	-0.217	0	1	0.823	-0.074	-0.043	-0.358	0.298	-0.666	0.176	0.214	0.189	0.163	-0.089	-0.074	0.028	0.321	0.15	0.275	0.07	-0.217	-0.168	-0.358	0.333	0.189	0.137	0.344	0.25	0.263	0.07	0.956	0.526	0.739	0.286	0.443	0.432	0.275	0.189	0.25	0.124	0.214	-0.12	-0.014	-0.058
PF3D7_0420700	-4.2655	-3.81233333333333	-4.14566666666667	-3.72466666666667	-4.51233333333333	-3.91966666666667	-4.058	-3.284	-4.179	-3.61733333333333	-3.43333333333333	-4.448	-4.20233333333333	-4.49	-3.72466666666667	-3.76666666666667	-3.78033333333333	-3.4135	-2.7395	-1.346	-1.60766666666667	-4.15666666666667	-3.96166666666667	-3.96166666666667	-3.61233333333333	-3.68633333333333	-3.9	-2.831	-4.14566666666667	-3.12633333333333	-3.284	-3.479	-3.419	-3.80733333333333	-1.735	-5.8505	-5.8505	-5.643	NA	-4.3505	-4.447	-5.058	-3.473	-4.30966666666667	-3.72466666666667	-4.72466666666667	-3.2265	-3.9	-3.53566666666667
PF3D7_0421200	0.344	0.238	-0.535	-0.217	-1.029	-0.34	-1.473	-0.395	-0.689	-0.395	-0.971	-1.184	-1.785	-1.643	0.028	-0.643	-0.577	-1.152	-1.321	-0.643	-0.971	-0.074	-0.377	-0.251	-1.395	-2.058	-1.089	-0.862	0.887	1.263	0.298	0.389	0.163	0	-0.473	-0.395	-0.358	-0.736	-1	-0.915	-0.971	-1.089	-1.184	-0.014	-0.217	-0.34	-0.473	-0.666	-1.217
PF3D7_0421300	-3.9775	-3.26275	-3.84975	-3.03875	-3.8285	-3.38575	-3.03025	-3.058	-3.496	-3.27575	-3.34975	-3.384	-3.458	-3.1815	-3.35425	-3.14566666666667	-3.50525	-3.53025	-2.922	-1.2915	-1.2625	-3.69325	-3.51233333333333	-3.65525	-3.7265	-3.6515	-3.6005	-2.491	-1.9635	-2.26575	-2.24325	-2.7415	-2.672	-3.081	-1.22675	-4.39875	-4.253	-4.1895	-6.643	-4.65066666666667	-3.643	-3.95425	-4.674	-4.8505	-4.08575	-3.9775	-3.91966666666667	-4.134	-4.045
PF3D7_0421800	0.464	0.298	0.432	0.475	0.15	-0.104	-0.104	0.163	0.163	0.356	0.432	0.378	0.526	0.704	0.344	0.526	0.454	0.505	0.356	-0.888	-0.785	0.378	0.31	0.432	0.286	0.056	0.432	0.432	-0.556	0.15	0.201	0.31	-0.184	-0.029	-0.014	0.948	0.713	0.978	0.765	2.229	1.028	1.25	1.4	1.459	0.31	2.424	0.855	2.182	0.25
PF3D7_0422000	0.748	0.275	0.014	1.55	-0.234	-0.2	-0.415	0.378	0.505	0.163	-0.304	-0.104	0.516	-0.286	0.15	0.555	-0.074	-0.074	0.356	-0.168	-0.81	0.321	-0.152	0.15	-2.321	0.378	0.713	0.298	-0.535	-0.836	-0.599	-0.785	-0.494	-0.785	0.344	1.405	1.15	1.15	1.422	1.144	0.807	0.641	0.815	0.594	0.79	0.963	0.176	0.4	0.659
PF3D7_0422100	1.051	1.218	0.8415	0.1725	0.3695	-0.3385	-0.7435	0.7025	0.704	-0.5905	-0.4855	-1.7015	-0.4735	-1.6605	0.0145	-0.003	-0.116	-0.4885	-0.556	-0.4765	-0.8645	0.498	0.695	0.6725	-0.4315	-0.1055	-0.548	-1.3285	0.087	-0.182	-0.092	-0.486	-0.97	-1.083	-0.5265	0.672	0.6235	0.3915	-0.029	0.028	-0.0735	-0.434	-0.599	0.264	0.209	0.143	-0.323	-0.505	-0.2095
PF3D7_0422200	0.335428571428571	0.127571428571429	0.00800000000000001	0.111571428571429	-0.169	-0.129	0.130571428571429	0.183142857142857	0.0652857142857143	0.000428571428571441	-0.0347142857142857	0.026	-0.036	0.232714285714286	0.332142857142857	0.150571428571429	0.0834285714285714	0.0451428571428572	0.0917142857142857	-0.0144285714285714	0.00885714285714285	0.165428571428571	0.0401428571428571	-0.0828571428571429	0.079	0.0178571428571429	-0.0665714285714286	0.0715714285714286	0.174428571428571	0.194285714285714	-0.0872857142857143	-0.163714285714286	-0.0307142857142857	-0.0454285714285714	-0.174333333333333	0.438833333333333	0.232142857142857	0.177714285714286	0.0607142857142857	-0.117857142857143	-0.121	-0.00971428571428571	0.105142857142857	0.101142857142857	0.112428571428571	-0.0141428571428571	-0.199142857142857	-0.151714285714286	-0.232
PF3D7_0422300	0.464	0.075	0.5125	0.6695	0.4245	0.7255	0.751	0.678	0.588	1.201	1.035	1.49	0.613	1.367	1.0835	0.9335	0.985	1.021	1.146	1.048	0.8315	0.435	0.4145	0.2015	0.5695	0.291	1.2725	2.0005	1.827	1.3785	1.085	1.3875	1.75	1.8385	1.4165	0.879	0.8555	1.0755	1.1205	1.4285	1.298	1.6225	1.418	0.8105	0.726	0.9455	1.015	1.395	1.4575
PF3D7_0422400	0.545	0.263	0.286	-0.785	-0.81	-1.184	-1.358	0.903	0.847	-0.074	-0.377	-1.217	-1.029	-1.556	0.765	0.344	0.124	-0.494	-1.058	-0.888	-1.217	0.584	0.422	-0.251	-0.556	-1.152	-0.971	-1.152	0.773	0.111	-0.321	-0.736	-0.862	-1.058	-1.434	-0.836	-0.535	-1.12	-1.058	-1.473	-1.514	-1.089	-1.184	0.333	-0.12	-0.286	0.07	-0.915	-0.81
PF3D7_0422500	0.6076	0.6842	0.0688	0.0084	-0.207	-0.3006	-0.4956	0.5086	0.3678	-0.0606	-0.2282	-0.4572	-0.2616	-0.6868	0.2384	0.2316	-0.1028	-0.329	-0.5158	-0.4934	-0.5728	0.1658	0.1832	-0.0302	-0.5106	-0.189	-0.2372	-0.5506	0.3674	0.4926	0.1324	-0.0234	-0.316	-0.4266	-0.2076	-0.046	-0.1456	-0.3312	-0.3354	-0.623	-0.5408	-0.5178	-0.2572	0.0924	-0.266	-0.1768	-0.578	-0.5254	-0.4198
PF3D7_0422700	-0.0515	-0.313	-0.4225	-0.43	-0.9755	-0.3305	-1.1375	-0.3405	-0.567	0.346	-0.3525	-0.1965	-1.3505	-0.7735	0.359	0.213	-0.0215	-0.4035	-0.523	-0.6785	-0.691	-0.1785	-0.3655	-0.703	-1.03	-1.239	-0.485	-0.1975	1.4455	1.1425	0.2555	0.39	0.3995	0.1885	-0.3855	0.8225	0.6375	0.6265	0.00850000000000001	0.2795	0.375	0.5495	0.861	0.356	0.025	0.081	-0.362	-0.152	0.028
PF3D7_0422800	1.636	1.5055	1.055	1.1105	0.68	0.322	0.0965	1.187	1.146	1.3345	1.2125	1.1925	0.992	0.612	1.2155	1.447	1.1505	1.1345	1.891	0.259	-0.194	1.0815	1.2525	0.959	0.0505	0.6475	1.2965	1.0795	0.148	0.1965	0.461	0.5705	0.4075	0.3515	0.526	-1.2365	-0.473	-0.7625	-0.4895	-0.768	-1.1605	-1.286	-1.152	0.3275	0.336	0.4645	0.962	0.0295	0.263
PF3D7_0423000	0.641	0.765	0.545	0.214	0.333	0.367	-0.074	0.389	0.042	-2.058	-1.029	-2.556	-0.643	-1.785	-0.713	-0.599	-0.81	-0.689	-1.689	-0.377	-0.666	0.189	0.111	NA	-0.577	-0.473	-1.434	-2.184	-0.535	-1.058	-0.34	-0.785	-0.836	-0.689	-0.943	1.201	1.361	1.847	1.847	1.713	1.526	1.384	0.807	1.084	1.803	1.163	0.887	0.941	0.925
PF3D7_0423100	0.933	1.207	0.669	0.124	0.111	0.4	-0.152	0.344	0.443	-0.599	-0.377	-1.514	-0.184	-1.152	-0.34	-0.152	-0.152	-0.395	-0.943	-0.029	-0.304	0.722	0.641	0.622	0.378	0.176	-0.321	-0.915	0.201	NA	0.07	0	-0.268	-0.358	-0.34	1.097	1.056	0.925	0.879	0.799	0.855	0.687	0.956	0.831	0.815	0.584	0.333	0.422	0.526
PF3D7_0423200	-0.251	-0.321	-0.358	-0.217	-0.104	-0.089	-0.014	-0.395	-0.473	0.321	-0.014	0.594	-0.415	-0.358	-0.168	-0.395	0.084	-0.152	0.176	-0.104	0.028	-0.2	-0.377	-0.058	-0.184	-0.074	-0.321	-0.251	0.378	0.31	0.321	0.356	0.137	0.176	-0.377	0.773	0.956	1.09	0.941	1.049	1.207	1.07	0.941	0.545	0.575	0.839	0.641	0.831	0.985
PF3D7_0423300	-1.862	-0.84	0.9415	0.6815	1.6265	1.753	1.96	-1.921	-0.621	0.2405	0.8855	0.81	1.587	1.2705	-2.321	-1.4525	0.5275	0.746	0.7275	1.7355	1.5625	-1.8035	-1.0145	1.132	1.586	1.5805	1.1025	0.787	-1.7925	-1.2175	0.3495	1.0975	1.31	1.265	0.4025	-1.3285	-0.2775	0.1395	0.7075	0.732	0.9485	1.49	1.38	-1.5145	-0.322	0.3665	0.733	1.137	0.627
PF3D7_0423400	-1.514	-0.377	1.28	1.427	1.941	2.127	2.169	-2.251	-1.556	1.007	1.195	1.575	0.594	1.718	-2.12	-1.251	0.485	0.97	0.895	1.333	1.163	-1.736	-1	0.855	1.55	1.35	0.321	0.565	-1	-0.736	0.669	1.344	1.327	1.389	0.765	-2.058	-0.689	0.137	0.014	0.333	0.545	1.157	1.077	-2.251	-1.058	-0.434	0.298	0.344	-0.043
PF3D7_0423500	-1.1025	-0.793	0.5405	0.2015	0.987	0.8665	1.137	-1	-0.7395	1.2775	1.147	1.597	0.946	1.4105	-0.8245	-0.588	0.899	1.0435	1.1475	1.0455	1.132	-1.209	-0.662	0.597	0.7215	0.868	1.2105	1.517	-0.8255	-0.574	0.117	0.6215	0.7395	0.7465	-0.128	0.112	0.3075	0.8205	1.107	1.2285	1.153	1.3685	1.227	-0.243	0.3375	0.874	0.9775	1.333	1.1475
PF3D7_0423600	0.7865	0.726	0.3595	0.2795	0.5985	0.592	0.849	0.096	0.0835	-0.079	0.0385	-0.108	0.132	0.2835	0.2095	0.1685	0.0555	0.099	0.0745	0.3665	0.429	0.8805	0.7485	0.6585	0.3755	0.663	0.088	-0.0485	0.898	0.9115	0.836	0.8895	0.868	0.8835	0.861	0.629	0.2725	0.294	0.2425	0.106	0.382	0.6135	0.688	0.2125	0.214	0.0415	-0.1375	-0.151	0.1735
PF3D7_0423700	-0.251	0.214	0.748	0.432	0.903	1.042	0.839	-0.836	-0.494	-0.621	-0.043	-1.058	0.536	-0.434	-1.473	-0.971	-0.152	-0.184	-0.666	0.669	0.389	-0.888	-0.434	0.028	-0.014	0.163	0.545	-0.234	-0.34	-0.535	0.495	0.432	0.454	0.516	0.111	-0.434	0.367	0.925	0.925	1.454	1.378	1.176	1.063	-0.836	0.367	0.485	0.189	0.831	0.895
PF3D7_0423800	-3.836	-3.643	-2.251	-0.9025	0.5885	0.649	1.3235	-3.397	-3.51	-1.457	-0.054	1.341	0.86	1.7535	-3.184	-3.447	-1.778	-0.1715	0.841	0.6145	0.54	-3.836	-3.643	-2.395	-0.3675	0.384	0.6975	1.258	-3.6545	-3.7395	-3.397	-2.5995	-0.937	0.095	0.346	-3.1895	-2.358	-0.68	0.3805	1.036	1.2585	2.215	2.0715	-3.121	-2.286	-0.7885	0.89	1.5215	1.246
PF3D7_0423900	-4.058	-3.473	-3.836	-3.058	-2	-0.943	-1.029	-3.321	-3.836	-3.643	-2.836	-2.251	-0.971	-1	-4.058	-3.643	-3.643	-2.836	-2.251	-2.321	-2.251	-4.058	-3.836	-4.058	-3.836	-2.395	-1.736	-2	-3.473	-4.321	-3.836	-4.058	-3.643	-3.473	-3.321	-3.643	-3.643	-2.643	-1.184	-0.074	0.411	1.163	1.516	-3.836	-3.184	-2.736	-1.217	-0.043	0.495
PF3D7_0424100	-3.1895	-2.87	-1.646	-0.3895	1.0875	1.3635	2.146	-2.786	-3.0635	-1.6705	-0.147	1.0345	1.608	1.7845	-3.058	-2.8505	-1.785	-0.048	1.03	1.3325	1.4005	-3.058	-3.121	-1.864	0.0145	1.029	0.866	1.2465	-2.629	-2.793	-2.8505	-1.978	-0.124	1.028	0.9955	-5.058	-3.836	-1.514	0.213	0.3555	0.371	0.851	0.654	-4.643	-3.0785	-0.918	0.508	1.2495	1.2715
PF3D7_0424200	-4.34066666666667	-3.9	-4.53566666666667	-3.789	-4.04066666666667	-3.51233333333333	-2.92333333333333	-3.30233333333333	-3.674	-3.447	-3.5785	-2.736	-2.63566666666667	-2.43866666666667	-3.73833333333333	-3.42833333333333	-3.78133333333333	-3.49266666666667	-2.668	-2.60166666666667	-2.47633333333333	-4.448	-3.9	-4.448	-4.65066666666667	-3.42833333333333	-3.23333333333333	-2.36566666666667	-3.21	-4.07166666666667	-4.07166666666667	-4.0785	-4.15933333333333	-3.826	-2.905	-6.643	-6.143	-4.321	-5.643	-4.3505	-4.2655	-3.984	-3.447	-5.143	-5.448	-4.643	-4.34066666666667	-3.70733333333333	-4.179
PF3D7_0424300	-4.23333333333333	-3.78133333333333	-4.23333333333333	-1.80733333333333	-3.643	-3.06166666666667	-2.50666666666667	-3.29766666666667	-3.863	-3.37166666666667	-3.479	-3.04933333333333	-2.542	-2.286	-3.65066666666667	-3.674	-3.643	-3.49266666666667	-2.642	-1.79766666666667	-1.70566666666667	-4.095	NA	-4.14566666666667	-4.448	-3.37666666666667	-2.84566666666667	-2.026	-3.01966666666667	-3.01	-2.643	-3.08033333333333	-3.158	-3.49133333333333	-1.826	-6.643	-6.643	NA	NA	-4.6895	-4.6895	-4.39133333333333	-4.643	-5.97633333333333	-5.11466666666667	-6.30966666666667	-4.558	-3.91	-4.2395
PF3D7_0424400	-2.2005	-1.189	-2.1545	0.1135	-1.943	-2.5635	-2.286	-0.286	-0.915	-0.643	-0.888	NA	-0.689	-0.785	-1.5395	-0.836	-1.782	-0.761	-0.621	-0.5655	-0.6045	-1.4935	-1.5885	-0.915	-2.1605	-2.2655	-0.666	-1.037	-1.1015	-1.3215	-1.525	-1.897	-1.3595	-1.836	-0.122	-2.4645	-3.4135	NA	NA	-2.643	NA	-1.836	-0.971	-0.888	-0.689	-0.915	-0.251	NA	-1.251
PF3D7_0424500	-2.96	-3.01	-3.132	-1.973	-1.1895	-0.73	-0.0415	-2.7495	-3.1045	-3.1545	-3.397	-1.646	-1.0235	-0.3625	-2.947	-3.0785	-3.1545	-3.2655	-1.849	-0.5735	-0.354	-2.6045	-2.558	-2.897	-2.897	-1.736	-1.5385	-0.782	-2.2395	-2.6545	-2.558	-2.6155	-2.793	-2.708	-1.925	-3.6545	-3.4135	-3.836	-3.0285	-1.5775	-0.7285	0.0965	0.216	-3.3285	-3.184	-3.3285	-2.214	-0.9025	-0.1575
PF3D7_0424600	-1.599	-1.888	-2.12	-2.251	-1.286	-0.34	0.07	-1.785	-1.888	-2.556	-2.943	-1.943	-0.689	-0.321	-1.736	-2	-2.184	-2.556	-2.058	-0.556	-0.377	-1.643	-1.888	-2.12	-2.473	-1.736	-0.971	-0.358	-1.514	-1.836	-2.058	-2.321	-2.736	-2.836	-2.556	-2.184	-2.251	-2.321	-1.836	-0.836	0.321	0.367	0.422	-2.395	-2.395	-2.736	-1.888	-0.577	0.014
PF3D7_0424700	-2.786	-2.7525	-2.8285	-2.6895	-3.143	-2.821	-2.786	-2.5785	-2.8505	-2.558	-2.9135	-2.807	-2.8505	-2.708	-2.643	-2.7525	-2.793	-2.807	-2.5285	-2.3215	-2.2175	-2.8395	-2.7395	-3.01	-2.708	-3.1045	-3.0785	-2.1545	-2.4135	-2.3285	-2.4755	-2.6045	-2.7495	-2.5655	-2.821	-2.8815	-3.2655	-3.482	-3.821	-3.7525	-3.397	-3.3505	-2.473	-3.621	-3.4135	-4.058	-4.321	-3.6895	-3.3895
PF3D7_0425800	-3.014125	-2.85014285714286	-3.224625	-1.876125	-3.15175	-2.595	-2.373375	-2.13814285714286	-2.76575	-2.759	-2.67883333333333	-2.9335	-2.57428571428571	-2.90157142857143	-2.95225	-3.000375	-2.990125	-2.936125	-2.49125	-1.337	-1.321625	-2.89825	-3.053875	-2.978125	-2.77457142857143	-3.764125	-3.10475	-2.379125	-1.817375	-2.357625	-2.2775	-2.4625	-2.43575	-2.86014285714286	-1.404375	-3.92216666666667	-4.3555	-4.5076	-3.24966666666667	-4.84014285714286	-3.81514285714286	-3.35125	-3.015375	-3.88033333333333	-3.9615	-4.47283333333333	-3.942	-3.98585714285714	-3.602
PF3D7_0426000	-3.66433333333333	-2.51033333333333	-3.48225	-2.90525	-3.015	-3.12975	-3.286	-2.425	0.084	-2.943	-2.97833333333333	-2.12	NA	-1.251	-3.51233333333333	-4.321	-3.51275	-3.5395	-2.85233333333333	-0.44275	-0.40275	-3.21	-2.71	-4.321	-3.05175	-2.759	-2.271	-1.643	-1.22525	-1.75566666666667	-2.61125	-2.184	-1.8825	-2.85425	-0.255	-2.058	-3.447	-3.321	NA	-2.556	-3.85433333333333	-2.336	-2.4935	-1.94633333333333	-0.802	-2.397	-3.1895	-2.652	NA
PF3D7_0500100	-1.04	-1.43366666666667	-2.67533333333333	-1.48866666666667	-2.427	-3.17333333333333	-2.1545	-0.163	-0.905	-1.168	-2.5105	1.669	2.427	-1.7995	-1.67533333333333	-4.058	-4.058	-4.643	-1.0895	-0.966	-0.772333333333333	-3.5005	-2.13633333333333	-1.2635	-1.00266666666667	-1.2465	-0.6465	-0.0579999999999998	-1.041	-1.656	-2.11266666666667	-1.142	-1.1555	-2.993	-0.190333333333333	0.00800000000000001	1.839	1.948	1.356	1.704	0.495	-0.7335	1.144	-0.534666666666667	-0.582333333333333	0.4635	-0.0963333333333333	-0.850666666666667	-1.109
PF3D7_0500800	-2.0385	-2.1155	-2.652	-2.632	-2.8815	-2.336	-2.6895	-2.251	-2.473	-2.362	-2.558	-2.395	-2.8395	-2.7495	-2.307	-2.097	-2.519	-2.556	-2.358	-2.7205	-2.6895	-2.035	-2.125	-2.447	-2.947	-2.821	-2.793	-2.358	-1.1365	-1.2655	-1.0885	-1.0615	-0.9935	-1.0145	-1.4155	-1.434	-1.696	-2.184	-2.395	-2.943	-3.0005	-3.558	-3.947	-1.12	-1.495	-1.978	-2.4755	-2.643	-2.696
PF3D7_0500900	-0.6235	0.264	0.9245	0.7535	1.2885	1.333	1.6685	-0.3605	0.3515	0.744	0.9555	0.864	1.4495	1.346	-1.0465	-1.12	0.7025	1.023	0.973	0.6245	0.635	-0.578	0.019	0.687	1.28	1.288	1.1085	1.1235	-0.8395	-0.617	0.853	1.0865	1.4165	1.5475	1.421	0.3575	0.891	1.103	1.376	1.589	1.6785	2.0875	1.5885	0.0485	0.906	1.064	1.3825	1.6	1.2375
PF3D7_0501000	-1	-1.251	-1.358	-1.888	-2.12	-2.12	-2.12	-1.888	-1.943	-2.058	-2.473	-2.473	-2.836	-3.184	-1.736	-1.434	-2.058	-2.184	-2.251	-1.785	-1.836	-0.888	-0.666	-1.029	-1.514	-1.689	-2.736	-2.473	0.056	-0.34	-0.761	-0.943	-1.251	-1.358	-1.943	-0.168	-0.713	-0.836	-1.286	-1.286	-1.152	-1.286	-0.81	-0.888	-0.971	-1.184	-1.736	-1.736	-1.434
PF3D7_0501200	-0.991	-1.1975	-1.587	-2.1505	-1.96	-2.09	-2.3895	-0.696	-0.9495	-1.1395	-1.5	-1.8895	-1.925	-2.293	-0.601	-0.708	-0.906	-1.2885	-1.519	-1.9935	-1.997	-1.183	-0.947	-1.277	-1.8405	-1.9145	-1.722	-1.6855	-0.3475	-0.897	-0.786	-1.0485	-1.3755	-1.349	-1.8865	-0.036	0.1825	-0.146	-0.569	-0.624	-0.7525	-1.136	-1.136	-0.343	-0.0905	-0.34	-0.9525	-0.871	-0.928
PF3D7_0501300	-1.785	-1.888	-2.321	-1.943	-2.321	-1.836	-1.321	NA	-2.736	NA	NA	NA	NA	NA	-2.943	-2.556	-2.836	-2.836	-2.473	-0.862	-0.836	-1.689	-1.736	-1.943	-2.251	-2.395	-2.836	-2	-1.184	-1.395	-1.643	-1.514	-1.643	-1.643	-1.943	-3.836	-4.321	-5.058	-4.643	-3.643	-2.395	-1.152	-0.321	-4.321	-4.321	-4.643	-4.643	-3.643	-2.12
PF3D7_0501400	-3.14066666666667	-3.03333333333333	-2.7395	-2.07666666666667	-2.42866666666667	-1.58733333333333	-1.127	-3.40133333333333	-3.337	-2.58633333333333	-2.578	-2.41166666666667	-2.269	-1.325	-3.405	-3.04266666666667	-2.82533333333333	-2.71166666666667	-2.40133333333333	-1.18166666666667	-0.534	-3.12233333333333	-2.871	-2.519	-2.73833333333333	-2.29166666666667	-1.45466666666667	-0.605333333333333	-1.887	-1.49766666666667	-1.37933333333333	-1.23833333333333	-0.952333333333333	-0.942333333333333	-0.915666666666667	-3.22966666666667	-3.069	-2.55733333333333	-2.50366666666667	-1.043	0.401	1.18566666666667	1.87	-3.91966666666667	-3.326	-3.18766666666667	-2.843	-1.24033333333333	0.338666666666667
PF3D7_0501500	-1.4755	-0.4585	1.0345	1.235	1.567	1.4975	1.9195	-2.2365	-1.5615	0.588	0.7155	1.01	0.393	1.146	-2.1805	-1.2525	0.1905	0.5185	0.6315	1.1055	1.0535	-1.8215	-0.749	0.7845	1.1455	1.2925	0.1885	0.474	-1.978	-1.8395	-0.3255	0.3645	0.25	0.321	-0.029	-0.6075	0.0555	0.58	0.5995	1.0865	1.143	1.6475	1.3385	-1.0695	-0.117	0.3095	0.6235	0.9485	0.991
PF3D7_0501600	-2.558	-1.629	0.452	0.5195	1.3955	1.092	1.8285	-1.8895	-1.1205	1.3445	1.614	2.2505	1.49	2.1065	-2.089	-1.059	0.9615	1.535	1.94	1.786	1.719	-2.4385	-1.5385	0.5835	1.225	1.3855	1.4425	1.9075	-2.4035	-1.816	-0.1255	0.729	0.9335	0.96	0.178	-2.646	-1.514	-0.833	-0.331	-0.4635	-0.5375	-0.057	-0.387	-1.669	-0.561	0.3775	1.4125	0.8125	0.4595
PF3D7_0501700	-1.736	-0.584	-0.2715	0.24	-0.7085	-0.4595	-0.555	-1.358	-1.286	-0.266	-0.371	-2.6895	0.2545	-0.2685	-0.5105	-1.019	-0.3735	-0.252	-0.6325	-0.306	-0.4105	-1.0385	-0.753	-0.4595	-0.304	0.839	-0.1395	-0.0755	-1.2735	-1.473	-1.1545	-0.836	-1.36	-1.088	-0.096	-0.518	-0.144	-0.168	NA	0.5725	-0.182	0.4505	-0.24	0.4065	2.51	0.8155	-0.089	0.8635	-1.307
PF3D7_0501800	1.0365	1.13	0.7905	0.802	0.58	0.716	0.701	1.232	1.3935	1.337	1.1385	1.474	1.197	1.271	1.383	1.47	1.1285	1.211	1.526	0.5835	0.528	1.0175	1.0865	0.7215	0.8235	0.9895	1.1895	0.8575	0.9755	1.07	1.0945	0.9675	1.1165	1.1065	1.1395	0.648	0.771	0.6325	0.619	0.475	0.2125	-0.2675	-0.6255	0.726	0.642	0.8035	0.343	0.466	0.337
PF3D7_0501900	NA	0.056	0.367	0.632	0.137	-0.286	-0.577	1.021	1.443	0.641	0.713	-0.058	1.007	0.097	0.704	0.847	1.117	0.713	0.176	-0.029	0.056	-0.473	0.014	-0.599	-0.454	-0.599	1.09	0.622	-0.029	0.07	0.056	-0.268	0.07	-0.152	-0.136	-0.785	-0.029	-0.34	0.056	-0.713	-0.785	-1.184	-1.12	0.238	0.226	0.15	0.505	0.084	-0.473
PF3D7_0502000	0.1435	-0.135	-0.0825	-0.199	-0.5675	-0.668	-0.528	0.3245	0.4615	-0.02	-0.139	0.127	-0.3555	-0.9025	0.24	-0.0575000000000001	-0.00949999999999998	-0.1555	-0.117	-0.3885	-0.777	0.097	0.038	-0.156	0.077	-0.3245	-0.3735	-0.272	-0.249	-0.079	-0.05	-0.0535	-0.2035	-0.5735	0.0035	0.0745	-0.2255	-0.2595	-0.3405	-0.485	-0.4885	-0.6025	-0.5265	0.1	0.056	-0.0355	-0.26	-0.457	-0.262
PF3D7_0502100	0.464	0.687	0.214	0.713	0.575	0.014	0.475	-0.599	-0.836	-1.514	-1.286	-1.286	-0.785	-0.836	-1.029	-0.556	-1.152	-1	-0.862	0.344	0.333	0.286	0.333	0.31	0.07	0.555	-0.915	-0.862	-0.666	-0.736	-0.184	0.056	0.014	-0.136	0.443	1.361	1.163	0.97	0.978	0.895	0.799	0.815	0.632	0.815	0.948	0.739	0.505	0.695	0.411
PF3D7_0502200	0.3095	0.353	0.262	0.0575	0.2385	0.765	0.2745	0.165	0.1945	-1.183	-0.5695	-1.4165	0.189	-0.7395	-0.736	-0.6545	-0.556	-0.39	-0.9	0.049	-0.053	0.24	0.0135	0.434	0.3555	0.3425	-0.5355	-1.061	-0.6555	-0.5525	-0.127	-0.307	-0.1535	-0.482	0.042	0.8575	0.811	0.5605	0.605	0.6645	0.489	0.077	0.3195	0.551	0.549	0.555	0.2355	0.2375	0.346
PF3D7_0502400	-1.9035	-1.6505	-1.8105	-1.589	-0.773	-0.1605	0.751	-2.286	-2.482	-2.1045	-2.1805	-0.8515	-0.625	0.468	-2.323	-2.06	-2.251	-2.1045	-1.067	-0.039	0.3715	-1.689	-2.316	-2.4135	-2.058	-0.8965	-0.5775	0.4075	-1.5785	-1.26	-1.317	-1.201	-1.3705	-1.1895	-0.302	-3.9135	-3.8505	-3.058	-3.447	-2.336	-0.9435	-0.317	-0.175	-3.621	-3.51	-3.5785	-2.2205	-1.178	-0.5115
PF3D7_0502500	3.473	2.935	0.137	0.639	-0.2255	-0.304	-0.1115	0.4105	2.889	3.368	-0.831	0.4835	-0.219	2.163	3.424	2.817	-1.352	2.498	2.715	0.7485	0.513	0.975	0.2875	0.3775	1.0495	0.286	2.931	1.4865	-0.0195000000000001	0.378	0.0710000000000002	0.3085	0.501	-0.5165	0.989	-0.9405	-1.8815	-5.643	-3.246	-1.239	-0.839	-0.6495	-0.1145	-1.016	-1.1895	-1.3795	-1.736	-1.1375	-0.9895
PF3D7_0502600	1.028	0.731	0.07	0.226	-0.81	-0.304	-0.34	NA	-0.089	NA	NA	NA	NA	NA	0.25	-0.2	-0.415	-0.761	-1.251	-0.104	-0.286	1.084	0.91	0.07	-0.377	-0.556	-0.473	-1.251	0.731	0.4	0.124	-0.029	-0.074	0.238	-0.888	0.695	0.687	NA	0.15	-0.395	-0.577	-0.535	-0.577	0.495	0.137	-0.12	-0.2	-0.434	-0.836
PF3D7_0502700	0.275	0.097	-0.395	0.286	-1.251	-1.473	-1.514	-0.014	-0.104	-1.395	-1.556	-2.736	-1.888	-2.321	-0.321	-0.761	-1.152	-1.599	-2.12	-0.643	-0.736	0.07	-0.358	-0.666	-1.395	-1.785	-1.785	-1.785	0.985	0.584	0.07	-0.029	-0.377	-0.377	-0.761	1.144	NA	0.367	-0.2	-0.234	-0.12	-0.12	0.214	0.863	0.286	0.111	-0.514	-0.643	-0.535
PF3D7_0502800	0	-0.029	0.042	-0.761	-1.599	-1.888	-1.251	-0.736	0.333	-2.321	-2.12	-3.184	-1.689	-2.836	-1.395	-1.12	-0.943	-1.321	-2.12	NA	0.056	-0.2	-0.014	-0.713	-0.785	-1.434	-2	-2.251	-0.689	-0.434	-0.621	-0.81	-1.12	-2.184	-0.621	0.443	0.275	-0.058	-0.251	-0.168	0.084	0.321	0.871	-0.2	0.014	-0.377	-0.643	-0.785	-0.514
PF3D7_0502900	-0.415	-0.029	0	-0.494	-0.514	-0.2	0.056	0.678	0.91	-1.689	-1.184	-1.514	0.028	-1.321	-0.535	-0.268	-0.514	-0.251	-1.251	-0.473	-0.358	-0.014	0.124	-0.268	-0.304	-0.12	-0.643	-1.217	0.056	0.25	0.014	-0.304	-0.234	0.226	-0.014	1.48	1.169	0.855	0.613	0.879	0.839	0.757	0.565	0.687	0.678	0.555	0.163	0.344	0.613
PF3D7_0503000	1.163	1.124	1.15	0.903	1.575	1.594	2.025	0.731	0.79	-0.689	-0.251	-0.666	0.632	-0.043	-0.34	-0.074	-0.089	0.07	-0.217	1.104	1.124	0.903	0.757	0.887	0.933	1.263	0.07	-0.395	NA	0.879	1.189	0.839	1.275	1.722	1.443	1.594	1.31	1.516	1.117	1.622	1.786	1.448	1.443	0.925	1.207	1.077	1.007	1.25	1.422
PF3D7_0503100	1.325	1.3745	0.831	0.3435	-0.0655	0.1085	-0.323	0.839	1.0115	0.3115	0.2185	-0.029	-0.121	-1.168	0.644	0.709	0.4115	0.286	-0.1535	-0.268	-0.3305	1.148	0.938	0.629	0.286	0.013	-0.079	-0.6045	0.394	1.042	0.8285	0.831	0.71	0.492	0.378	1.4665	1.186	0.9255	0.853	0.932	0.637	0.0305	0.037	0.916	0.9025	0.7465	0.2845	0.2465	0.186
PF3D7_0503200	0.677	0.8415	0.644	0.4155	0.5405	0.664	0.4625	1.3465	1.5105	0.528	0.8315	0.3135	1.4695	0.676	0.903	0.9125	0.883	0.9055	0.6515	0.357	0.2105	0.6125	0.666	0.692	0.659	0.5705	1.022	0.386	0.231	0.2895	0.6835	0.5115	0.5315	0.573	0.176	0.12	0.3195	0.034	-0.1225	-0.004	0.0205	-0.503	-0.8825	0.112	0.416	0.474	0.411	0.251	0.056
PF3D7_0503300	0.963	0.879	0.575	0.505	0.344	0.163	0.275	-0.152	-0.168	-0.089	-0.34	-0.434	-0.785	-0.736	0.042	0.07	-0.074	-0.152	-0.234	0.321	0.25	0.871	0.748	0.516	0.565	0.613	-0.494	-0.454	1.28	0.933	0.757	0.432	0.201	0.321	0.411	0.028	-0.377	-0.395	-0.599	-1.029	-0.81	-0.713	-0.666	0.124	-0.089	-0.268	-0.535	-0.599	-0.643
PF3D7_0503400	0.176	0.704	0.831	0.91	1.835	1.722	2.518	0.263	0.765	0.31	0.695	1.339	0.985	1.55	-0.268	0.713	0.823	1.028	1.286	1.963	1.843	-0.152	0.176	0.286	1.042	1.627	0.879	0.807	-0.217	-0.377	0.097	0.056	0.15	0.807	0.97	0.97	1.257	0.97	1.263	1.475	1.226	1.691	1.51	0.25	1.021	1.035	1.056	1.384	1.104
PF3D7_0503500	-1.1705	-0.9465	-0.944	-0.672	-0.4365	-0.4515	0.2825	-0.907	-0.943	0.558	0.3975	1.209	0.1995	0.64	-0.489	-0.344	0.127	0.205	0.869	0.173	0.265	-1.144	-1.0775	-0.561	-0.5145	0.078	0.4775	0.988	-0.749	-0.823	-0.581	-0.108	0.215	0.075	-0.027	-2.7655	-1.8765	-2.5005	-1.242	-1.6015	-1.7435	-1.497	-1.3405	-1.255	-1.152	-1.023	-0.483	-0.583	-1.0915
PF3D7_0503600	-2.1895	-2.1545	-1.632	-0.286	1.3195	1.221	2.1245	-1.5735	-2.1505	-0.486	0.7925	2.266	1.391	2.496	-1.6085	-1.786	-0.994	0.505	1.9525	1.239	1.5	-2.293	-2.316	-1.3365	0.1075	1.2565	1.3635	2.1045	-1.286	-1.8915	-2.1255	-1.434	0.132	1.427	1.8425	-4.8505	-3.8505	-3.0635	-1.1505	-1.251	-1.0495	-0.396	-1.0005	-3.3505	-3.1045	-1.8915	0.354	0.447	-0.1195
PF3D7_0503800	1.207	0.839	0.613	-0.862	-0.251	-0.736	-1.12	0.887	0.839	-0.234	-0.358	-1.599	-0.785	-1.599	0.847	-0.014	0.042	-0.454	-1.058	-0.395	-0.599	1.594	1.063	0.704	0.201	-0.377	-0.666	-0.915	1.333	0.545	0.084	-0.12	-0.217	-0.556	-0.915	-2.321	-1.785	-2.251	-2	-2.736	-2.556	-2.836	-2.556	-0.058	-0.577	-0.862	-0.621	-1.556	-1.599
PF3D7_0503900	0.6025	0.4825	0.7665	0.2055	-1.152	-0.6895	-1.058	0.505	0.405	-0.103	-0.5095	-2.184	-0.908	-1.556	0.367	0.0665	-0.0295	-0.22	-0.53	-0.4445	-0.4545	0.015	-0.066	-0.001	-0.8365	-0.833	-0.2735	-0.9065	-0.107	0.2825	0.1695	0.124	0.0945	-0.0075	0.1945	1.389	0.6725	1.097	0.583	0.4505	-0.0695	-0.787	-0.683	0.837	0.6645	0.852	0.19	-0.089	-0.4655
PF3D7_0504000	1.01225	0.94225	0.71225	0.78175	0.344	-0.05075	-0.22775	0.66325	0.62625	0.5125	0.3625	0.26275	0.02875	-0.2325	0.68925	0.779	0.512333333333333	0.465	0.36025	0.000999999999999997	-0.1505	0.96775	0.961	0.74875	0.68325	0.5095	0.11325	-0.1475	0.5315	0.6025	0.80025	0.25675	0.256	0.11425	0.12575	0.619	0.409	0.55275	0.27725	0.23925	0.209	0.09925	0.0355	0.37525	0.14275	0.15825	-0.1775	0.04	0.0125
PF3D7_0504100	-0.862	-1.184	-0.494	-0.043	0.687	0.863	1.485	NA	-1.286	NA	NA	NA	NA	NA	-1.785	-1.473	-0.971	-0.304	-0.268	0.238	0.454	NA	-1.358	-0.434	0.669	0.485	-0.234	-0.234	-1.643	-1.321	-1.395	-0.943	-0.736	-0.2	-0.556	0.622	0.378	0.378	0.687	0.823	0.739	0.918	0.622	0.07	0.097	0.163	0.575	0.526	0.356
PF3D7_0504200	0.2805	-0.0975	0.3665	0.781	0.839	0.984	1.249	0.205	0.2405	1.029	1.313	1.9885	0.8095	2.055	0.602	0.6815	0.7615	1.217	1.3695	0.495	0.4535	0.268	0.289	0.4505	0.981	0.9755	0.505	0.737	0.126	0.077	0.389	0.48	0.555	0.9715	0.273	1.1245	0.863	1.1015	0.928	1.1255	1.0715	1.12	1.108	0.539	0.528	0.641	0.468	0.8355	1.0305
PF3D7_0504300	0.432	0.389	0.111	0.214	0.07	-0.168	-0.043	NA	0.163	NA	NA	NA	NA	NA	-0.104	0	-0.217	-0.514	-0.81	-0.395	-0.089	0.214	0.124	0.226	0.111	-0.184	-0.234	-0.713	-0.971	-0.217	-0.043	0.042	0.214	-0.168	-0.454	0.176	1.669	NA	0.594	0.189	0.014	0.411	0.263	0.163	0.31	0.594	0.454	0.594	-0.268
PF3D7_0504400	0.9795	0.815	0.4985	0.645	-0.163	-0.678	-0.8445	0.575	0.321	0.201	0.163	0.056	-0.415	-0.836	-0.103	-0.319	-0.199	-0.428	-0.568	-0.103	-0.0625	0.6705	0.582	0.1905	0.426	0.695	-0.4785	-0.9855	0.818	0.575	0.275	0.515	0.514	0.2035	0.669	0.957	0.86	0.8915	0.711	0.7875	0.4345	-0.2535	-0.362	1.029	1.0225	1.049	0.6515	0.546	0.499
PF3D7_0504600	-0.27	-0.2515	0.1825	0.739	0.482	0.343	0.482	-0.2515	-0.184	0.3125	0.373	0.4045	0.338	0.3505	0.00399999999999999	-0.044	0.389	0.36	0.2805	0.414	0.444	-0.1365	-0.129	0.278	0.021	0.3355	0.466	0.4665	0.021	-0.041	0.214	0.4095	0.5815	0.485	0.1885	0.4695	0.8695	1.0595	0.9815	1.425	1.277	1.223	0.769	0.076	0.4835	0.7645	0.5695	0.783	1.0035
PF3D7_0504700	0.303	0.3765	-0.192	0.132	-0.258333333333333	-0.365	-0.1235	-0.02	-0.158333333333333	-0.00933333333333332	-0.472	-0.275	-0.7905	-0.160333333333333	0.313333333333333	-0.5565	-0.465	-0.559	-0.230333333333333	-0.233333333333333	-0.144	0.442666666666667	0.00166666666666665	0.289666666666667	-0.087	-0.175666666666667	0.0203333333333333	-0.4625	0.64	1.04566666666667	0.8345	0.5055	0.3855	0.244	0.0463333333333333	0.0316666666666666	-0.588	-0.514	-0.506	-0.636666666666667	-0.547666666666667	-0.783333333333333	-0.625333333333333	-0.067	-0.496333333333333	-0.558666666666667	-0.723333333333333	-0.719666666666667	-0.687333333333333
PF3D7_0504800	0.344666666666667	0.303111111111111	0.420555555555556	0.583444444444444	0.581555555555556	0.224	0.0487777777777778	0.364888888888889	0.581625	1.07977777777778	0.945555555555556	1.062	0.563888888888889	0.78325	0.899444444444444	0.77	0.933375	1.03271428571429	1.05425	0.442444444444444	0.209	0.555555555555556	0.579444444444444	0.546666666666667	0.62775	0.42075	0.953222222222222	0.768222222222222	0.529777777777778	0.411	0.511666666666667	0.0975555555555555	-0.019	-0.067	0.195	1.00277777777778	0.936888888888889	1.24733333333333	1.09522222222222	1.05955555555556	0.943111111111111	0.434222222222222	0.0753333333333333	0.690888888888889	0.794222222222222	0.928222222222222	0.896666666666667	1.06825	0.867333333333333
PF3D7_0504900	-0.304	-0.358	0.25	-0.577	-0.043	-0.286	-0.761	0.604	0.632	-0.286	0.014	-1.152	0.443	-0.621	0	-0.104	0.275	0.263	-0.514	-0.514	-0.577	-0.217	-0.12	-0.184	-0.234	-0.535	0.056	-0.666	-0.713	-1.029	-0.761	-0.736	-0.621	-0.514	-0.689	1.35	1.189	1.416	1.298	1.28	1.244	0.933	0.594	0.91	0.941	0.956	0.855	1.035	1.056
PF3D7_0505000	-0.1438	-0.2422	-0.5432	-0.2296	-1.2318	-1.3184	-1.3214	0.0236	-0.0648	-0.72825	-0.656	-1.0102	-0.8232	-1.088	-0.0744	-0.0978	-0.4798	-0.7798	-0.7946	-0.542	-0.8598	-0.1656	-0.6886	-0.7564	-1.7516	-1.0525	-0.7036	-0.619	-0.5556	-0.4315	-0.72	-0.946	-1.0564	-1.4142	-0.3058	-0.2084	-0.5098	-0.9242	-1.0688	-1.2514	-1.0526	-0.6198	-0.5266	-0.2118	-0.3334	-0.6612	-0.97675	-0.9588	-0.8864
PF3D7_0505100	0.5488	0.5594	0.6085	0.7185	0.4556	0.304	0.1668	0.135	0.1344	0.4814	0.3002	0.2504	0.04925	0.1348	0.3342	0.3416	0.28	0.2716	0.2858	0.1854	0.1296	0.4662	0.6104	0.5452	0.4776	0.4172	0.4074	0.2638	0.6752	0.8014	0.6176	0.5112	0.5026	0.4376	0.1754	0.3534	0.372	0.4434	0.1512	0.2218	0.123	-0.1832	-0.3752	0.2656	0.0626	0.3244	0.1292	0.2404	0.1886
PF3D7_0505200	-0.1485	-0.177	-0.041	0.446	0.6305	0.698	1.241	0.257	-0.00749999999999998	0.7405	1.055	2.011	0.9955	1.955	0.4055	0.756	0.5545	1.046	1.4715	0.528	0.4815	-0.2915	0.111	-0.4195	0.3245	0.556	0.878	1.101	0.224	-0.0835	-0.262	0.1715	0.4855	0.615	0.4375	-0.6675	-0.2815	-0.454	-0.0815	-0.68	-0.749	-0.5575	-1.1255	0.509	0.1285	0.327	0.826	0.6075	-0.193
PF3D7_0505300	0.291	0.334	0.3805	1.1025	-0.104	-0.836	-1.3755	0.254	0.46	0.092	-0.11	-0.196	0.2595	-1.018	0.2805	0.2855	0.516	0.307	0.0625	-0.3255	-0.3975	-0.218	0.021	-0.5265	-0.0985	-0.3165	0.0905	-0.496	-0.837	-0.639	-0.266	-0.34	-0.025	-0.5055	0.15	1.377	1.4075	1.4525	1.33	1.454	1.318	0.7685	0.207	0.9495	1.3125	1.16	0.677	0.947	0.6455
PF3D7_0505400	1.007	1.2735	1.0205	1.0525	1.098	1.0385	1.0555	0.7765	0.871	0.719	0.779	0.7275	0.917	0.7685	0.5945	0.708	0.6975	0.833	0.7945	0.947	0.7205	1.1755	1.315	1.268	0.978	1.353	1.0755	0.779	0.8675	1.051	1.361	1.219	1.353	1.4975	1.3125	1.419	1.3375	1.4825	1.078	1.4925	1.3995	0.981	0.588	1.128	0.8975	1.1345	1.081	1.2485	1.149
PF3D7_0505500	0.4265	0.4725	0.5245	-0.0725	-0.1665	-0.311	-0.875	0.9185	0.9525	0.244	0.326	-0.3995	0.0955	-0.629	0.792	0.43	0.582	0.397	-0.1495	-0.276	-0.655	0.4925	0.4815	0.2355	0.013	-0.2695	0.185	-0.291	0.4815	0.2775	0.203	-0.0655	-0.1755	-0.248	-1.358	1.0345	1.0275	1.1785	1.103	0.717	0.32	-0.097	-0.345	1.144	1.2475	1.0555	0.9485	0.722	0.438
PF3D7_0505600	-0.473	-0.321	-0.358	-1.286	-1.12	-0.836	-1	0.344	0.124	-0.34	-0.321	-0.577	-0.377	-1.089	0.286	-0.473	-0.043	-0.473	-0.535	-0.286	-0.473	-0.104	0.298	-0.043	-0.12	-0.81	-0.217	-0.535	0.137	0.042	-0.184	-0.415	-0.321	-0.395	-0.043	0.097	0.464	-0.043	0.028	-0.217	-0.415	-0.621	-1.058	0.604	0.713	0.632	0.575	0.189	-0.136
PF3D7_0505700	-0.0895	0.09	-0.357	-0.315	-0.5905	-0.4435	-0.9245	0.2	0.228	0.268	0.1305	0.1705	-0.3525	-0.494	0.359	0.3915	0.235	0.0265	0.249	-0.4645	-0.597	-0.324	-0.175	-0.277	-0.6025	-0.5505	0.073	-0.136	0.553	0.482	0.3515	0.0695	-0.031	0.0425	-0.0755	0.109	-0.34	0.1135	-0.2855	-0.3875	-0.5505	-0.8425	-1.047	0.4885	0.126	0.3495	0.114	0.112	-0.444
PF3D7_0505800	1.304	1.286	1.163	0.565	0.659	0.485	0.042	0.933	1.201	0.124	0.028	NA	0.263	-0.915	0.604	0.722	0.526	0.298	-0.234	0.15	0.189	0.632	0.79	0.594	0.275	0.124	0.333	-0.217	1.495	1.422	1.077	0.687	0.485	0.411	0.275	1.903	1.867	1.589	0.933	1.327	1.304	0.823	0.839	1.28	1.15	1.169	0.575	0.687	0.799
PF3D7_0505900	0.695	0.722	0.124	-0.377	-0.643	-0.321	-0.689	0.815	0.545	0.07	-0.136	-0.556	-0.217	-0.915	0.641	0.344	0.238	0.176	-0.217	-0.556	-0.168	0.613	0.575	0.286	0.097	0.014	-0.234	-0.862	0.4	0.687	0.604	0.475	0.137	0.056	-0.556	-0.836	-1.089	-1.184	-0.971	-1.785	-1.888	-2.736	-2.184	0.286	-0.494	-0.058	-0.494	-1.12	-1.286
PF3D7_0506000	0.536	0.495	0.137	-0.915	-0.643	-1.12	-1.514	0.757	0.91	-0.434	-0.321	-1.785	-0.234	-1.599	0.176	0.298	0.176	-0.234	-0.971	-0.621	-0.358	0.321	-0.029	0.056	-0.862	-1.089	-0.689	-1.434	-0.286	-0.643	-0.599	-0.915	-1.029	-1.473	-0.971	0.678	0.356	0.31	0.07	0.176	0.028	0.214	0.356	0.286	0.176	-0.089	-0.377	-0.454	-0.454
PF3D7_0506100	0.831	0.978	0.464	0.042	-0.014	-0.074	-0.12	1.15	1.263	-0.184	-0.12	-0.915	0.356	-0.599	0.263	0.584	0.238	0.084	-0.473	-0.168	-0.643	0.389	0.389	0.163	0.226	-0.304	0.056	-0.689	0.641	0.604	0.555	0.485	0.201	0.137	0.201	0.422	0.31	0.042	-0.136	-0.454	0.111	0.226	0.722	0.4	0.275	0.014	-0.434	-0.556	-0.014
PF3D7_0506200	-0.168	-0.12	-0.304	-0.785	-1.434	-1.286	-0.81	NA	-0.104	-0.377	-0.286	0.344	-0.358	0.226	-0.268	-0.029	-0.074	-0.251	-0.184	-0.168	-0.304	-0.473	-0.34	-0.473	-0.599	-1.089	0.454	0.739	-1.251	NA	-1	-0.971	-0.943	-1.089	0.097	-2.321	-1.736	-1.943	-2	NA	-1.251	-1.184	-0.599	-0.377	-0.184	-0.358	-0.621	-1.286	-0.136
PF3D7_0506300	1.145	1.152	0.56	-0.295	-0.09	-0.4425	-0.9715	1.145	0.965	-0.0375	-0.1845	-1.203	-0.504	-1.473	0.5795	0.299	0.07	-0.121	-0.7135	-0.21	-0.4735	1.1005	0.8025	0.908	0.261	-0.055	-0.7125	-0.9015	0.6175	0.4635	0.2875	0.035	-0.1965	-0.319	-0.3865	1.5105	1.3	1.0555	0.8905	0.529	0.4635	0.013	-0.297	1.4635	0.9095	0.863	0.2825	0.082	-0.001
PF3D7_0506500	-0.0421428571428571	-0.304285714285714	-0.417571428571429	0.0065	-0.311714285714286	-0.463857142857143	-0.169714285714286	-0.0615714285714286	-0.277	-0.340142857142857	-0.187142857142857	-0.0401666666666667	-0.254285714285714	0.091	-0.119	-0.201285714285714	-0.202285714285714	-0.212857142857143	-0.146	-0.176428571428571	-0.145428571428571	-0.0878333333333333	0.019	-0.167857142857143	0.0144285714285714	-0.0901428571428571	-0.126285714285714	0.0628571428571428	0.101428571428571	0.105714285714286	-0.0997142857142857	-0.119428571428571	0.125142857142857	0.146	0.273857142857143	-0.2372	-0.220142857142857	-0.207	0.0298571428571429	-0.191	-0.174428571428571	-0.437166666666667	-0.436	-0.0258571428571429	-0.122666666666667	-0.108	-0.120166666666667	0.217142857142857	-0.0285714285714286
PF3D7_0506700	0.3455	0.1935	0.0855	0.2355	0.0165	-0.0035	-0.092	0.3275	0.227	0.553	0.3505	0.641	0.178	0.1145	0.7045	0.3945	0.389	0.372	0.2955	-0.000499999999999997	0.021	0.484	0.4925	0.3265	0.042	0.047	0.765	0.617	0.9715	1.113	0.766	0.7105	0.536	0.641	-0.107	1.4555	1.145	1.476	1.23	1.4975	1.159	1.036	0.649	1.023	1.02	0.941	0.57	0.695	0.9205
PF3D7_0506800	-0.38	-0.3765	-0.777	-0.9825	-1.23	-1.0215	-1.4155	0.0525	-0.2445	-0.795	-0.717	-1.5735	-0.9095	-1.3285	-0.376	-0.2095	-0.568	-0.6905	-1.152	-1.368	-1.708	0.00650000000000006	0.157	-0.27	-0.7355	-1.029	-1.3365	-1.4725	-0.319	-0.678	-0.5975	-0.883	-1.2145	-1.2865	-1.552	0.5385	0.1555	0.2955	-0.0355	0.075	0.0355	-0.0145	0.2825	0.24	0.07	-0.048	-0.2385	-0.281	-0.231
PF3D7_0506900	-0.4765	-0.003	0.8815	1.0185	1.5215	1.2605	1.6975	-1.0715	-1	0.951	0.81	1.219	0.8065	1.289	-0.925	-0.501	0.676	0.811	1.0895	1.114	1.1055	-0.7575	-0.064	0.6115	1.001	1.2475	0.814	1.187	-0.4755	-0.142	0.512	0.874	0.9395	0.875	0.8185	0.133	0.5275	1.0675	1.0245	1.484	1.508	1.5875	1.421	-0.505	0.117	0.6235	0.6635	1.1785	1.09
PF3D7_0507000	-0.286	-0.377	-0.043	-0.761	-0.556	-0.862	-1	-0.12	0.097	-0.395	-0.304	-1.152	-0.514	-1.152	0.137	-0.074	0.028	-0.152	-0.81	-0.666	-0.785	0.014	-0.251	-0.321	-0.556	-0.836	-0.713	-1.251	-0.358	-0.395	-0.234	-0.599	-0.736	-0.761	-1.286	0.831	0.847	0.773	0.4	0.79	0.678	0.238	0.411	0.333	0.526	0.422	-0.043	0.31	0.344
PF3D7_0507200	-0.33	0.2	0.631	0.773	1.1655	0.7975	1.132	0.2075	0.367	0.8075	1.1035	1.097	1.226	1.2025	-0.058	0.2965	0.7305	0.9515	1.1215	0.689	0.625	-0.332	0.1525	0.5935	0.699	0.941	1.222	1.322	0.0855	0.082	0.47	0.804	0.779	1.1415	1.174	0.525	0.9565	1.535	1.3125	1.6555	1.674	1.6	1.284	0.5205	1.0955	1.0735	1.307	1.803	1.694
PF3D7_0507300	-1.849	-1.4155	-1.0715	-0.1465	0.6365	0.246	1.4295	-1.309	-2.2575	-0.9	0.3765	1.1135	1.271	1.737	-1.7285	-1.592	-0.982	0.117	1.335	0.608	0.769	-1.785	-1.8825	-1.0175	-0.104	0.851	1.3385	1.391	-1.078	-1.089	-1.1255	-0.9585	-0.0435	1.0485	1.305	-1.7965	-1.5145	-0.312	0.6295	1.5615	1.517	2.3455	2.0645	-1.643	-1.2525	-0.349	0.8655	1.444	1.1315
PF3D7_0507400	-2.058	-2.058	-0.888	0.014	1.372	1.565	2.01	-1.943	-1.358	-1.321	0.097	0.941	1.09	1.735	-2.12	-1.888	-1.251	-0.043	0.687	0.91	0.918	-2.184	-1.888	-1.358	0.163	0.895	0.622	0.815	-2	-1.943	-1.514	-1.434	-0.473	0.526	0.356	-1.358	-0.971	-0.136	0.773	1.395	1.405	2.405	2.198	-1.473	-1.058	-0.454	0.895	1.682	1.077
PF3D7_0507500	-2.897	-2.6545	-1.236	-0.138	1.3265	1.1945	1.7985	-2.3505	-2.632	-0.8175	0.4995	1.522	1.411	1.895	-2.7175	-2.478	-1.097	0.534	1.47	1.0755	1.045	-2.807	-2.669	-1.273	0.4845	1.084	0.816	1.192	-2.5995	-2.5995	-2.358	-1.661	0.299	1.143	0.79	-5.643	-3.643	-2.129	-0.4885	-0.431	-0.332	0.253	-0.0835	-4.643	-3.3285	-1.354	0.655	0.6215	0.216
PF3D7_0507600	0.4815	-0.0815	0.5305	-0.089	0.5545	0.552	0.5755	0.067	0.051	0.642	0.6695	0.833	0.1695	0.767	0.841	0.536	0.8065	0.751	0.5575	0.458	0.258	0.619	0.3975	0.653	0.256	0.447	0.441	0.338	1.346	1.0465	0.9565	0.985	0.9955	1.1645	0.717	-0.208	-0.00900000000000001	-0.152	0.103	-0.1935	-0.0355	0.2065	-0.032	0.3715	0.3375	0.355	0.4715	0.4475	0.4365
PF3D7_0507700	1.134	1.222	1.11	1.0205	0.8125	0.669	0.2755	0.9775	0.876	1.137	0.7755	0.378	0.1875	0.163	1.063	0.8055	0.8435	0.6895	0.641	0.325	0.0715	1.0645	1.0595	0.9505	0.909	0.711	0.49	0.4495	1.1435	1.134	0.992	0.9375	0.777	0.9775	0.653	-0.255	0.035	-0.195	0.1435	-0.5485	-0.7255	-1.161	-1.421	0.3995	0.3625	0.32	0.5985	-0.18	-0.2815
PF3D7_0507800	-0.386	-0.461333333333333	-0.157666666666667	-0.232333333333333	0.373	0.526333333333333	0.966666666666667	-0.484333333333333	-0.392	-0.022	0.158	0.418333333333333	0.592333333333333	0.858666666666667	-0.200333333333333	-0.421	-0.038	0.119333333333333	0.464666666666667	0.507666666666667	0.462	-0.307333333333333	-0.392666666666667	-0.171666666666667	0.0756666666666667	0.228	0.355333333333333	0.492666666666667	0.164333333333333	0.0793333333333333	0.225333333333333	0.207	0.45	0.3555	0.219333333333333	0.199333333333333	-0.257333333333333	-0.0456666666666667	0.00733333333333333	0.334333333333333	0.396	0.924333333333333	0.869	-0.215333333333333	-0.319333333333333	-0.166666666666667	-0.227333333333333	0.316333333333333	0.325333333333333
PF3D7_0507900	-0.104	-0.556	-0.761	-2.251	-1.358	-1.736	-1.785	0.321	0	-0.514	-0.713	-1.514	-1.251	-1.643	0.722	-0.217	-0.234	-0.736	-1.286	-1.286	-1.643	0.389	-0.304	-0.12	-1.029	-1.286	-0.81	-1.089	0.985	0.411	-0.043	-0.104	-0.268	-0.535	-1	-1.089	-0.736	-0.888	-0.736	-0.888	-0.535	-0.599	0.097	-0.074	-0.184	-0.168	-0.014	-0.434	-0.377
PF3D7_0508100	0.250666666666667	0.520333333333333	1.11133333333333	1.158	1.58133333333333	1.563	1.57133333333333	0.438	0.716	2.0985	1.9625	2.6655	1.795	2.269	0.808333333333333	1.23933333333333	1.73333333333333	1.851	2.23633333333333	1.888	1.75033333333333	0.218666666666667	0.710666666666667	1.26533333333333	1.34533333333333	1.37066666666667	2.37333333333333	2.496	0.993	1.16333333333333	1.39966666666667	1.82233333333333	1.925	1.97433333333333	1.703	1.111	1.768	1.894	2.011	2.237	2.23	2.045	1.46633333333333	0.716666666666667	1.289	1.73533333333333	1.87833333333333	2.09333333333333	2.00633333333333
PF3D7_0508200	1.084	1.15	0.941	1.752	1.232	0.823	0.863	1.214	1.28	1.659	1.232	1.704	1.879	1.195	1.104	1.469	1.327	1.475	1.545	0.344	NA	0.863	0.925	0.895	0.454	1.55	1.443	1.536	-0.473	0.275	0.739	0.713	0.823	0.695	0.748	1.372	1.35	1.589	1.589	1.855	1.604	1.327	1.007	1.021	1.144	1.541	0.863	1.422	1.269
PF3D7_0508300	0.992	1.226	0.863	0.555	0.15	-0.152	-0.81	1.269	1.232	0.757	0.422	0.333	0.31	-0.2	1.214	1.333	0.622	0.622	0.495	-0.358	-0.736	0.545	0.731	0.014	-0.058	0.389	0.189	0.111	0.111	-0.058	0.176	-0.152	-0.377	-0.217	-0.234	-0.2	-0.34	-0.415	-0.304	-1.058	-1.358	-1.943	-2.251	0.536	-0.014	0.111	0.111	-0.621	-0.971
PF3D7_0508400	0.4975	0.8065	0.7975	1.09	1.2165	0.946	1.2545	-0.0365	0.4525	0.9355	0.9705	2.286	1.1435	1.8755	0.2605	0.4905	0.7845	1.0085	1.3125	0.7355	0.5455	0.5365	0.789	1.0895	1.224	1.1885	1.585	1.336	0.3325	0.9115	1.013	0.874	0.918	0.966	1.014	0.806	0.853	0.978	1.2505	1.757	1.223	1.438	0.852	0.5255	0.97	1.0265	1.063	1.0885	1.3125
PF3D7_0508500	-0.92975	-0.29925	0.3075	0.479	0.5275	0.441	0.69425	-0.936	-0.63825	0.387	0.6165	0.678	0.8795	1.321	-1.07175	-0.361	0.212	0.514	0.562	0.39875	0.337	-0.92525	-0.41375	0.38275	0.465333333333333	0.737	0.68425	0.649	-0.77725	-0.75875	-0.15925	0.16575	0.29275	0.13975	0.377	-0.506	0.15325	0.64275	0.9715	1.03175	1.053	1.0965	0.82425	-0.7035	0.013	0.51175	0.604	0.99075	0.81425
PF3D7_0508600	-0.643	-0.377	0.042	-0.043	0.495	0.495	0.831	-0.599	-0.599	-0.689	-0.599	NA	0.056	-0.321	-1.286	-0.943	-0.494	-0.321	-0.377	0.475	0.632	-0.415	-0.473	0.333	0.275	0.632	-0.136	-0.043	-0.251	-0.184	0.443	0.807	0.695	0.722	0.536	0.238	0.367	0.536	0.505	0.782	0.978	0.992	1.169	-0.251	0.275	0.321	0.443	0.321	0.669
PF3D7_0508700	0.533666666666667	0.542666666666667	0.233666666666667	0.212333333333333	0.0133333333333333	0.1375	0.194666666666667	0.237	0.221666666666667	-0.210333333333333	-0.174666666666667	-0.471666666666667	-0.083	-0.252	-0.199	0.128666666666667	-0.055	-0.110666666666667	-0.145333333333333	-0.0626666666666667	-0.21	0.501	0.372	0.241666666666667	0.0906666666666667	-0.0373333333333334	0.217666666666667	-0.123333333333333	0.883	0.91	0.977666666666667	0.9	0.990666666666667	0.888	0.537666666666667	-0.127	-0.429666666666667	-0.565	-0.677333333333333	-0.781666666666667	-0.877666666666667	-0.716666666666667	-0.761	-0.067	-0.206333333333333	-0.302333333333333	-0.517333333333333	-0.545	-0.503666666666667
PF3D7_0508800	0.485	0.321	0.176	0.378	0.31	-0.074	0.056	0.084	-0.089	1.526	1.13	1.7	0.137	0.992	1.238	1.475	0.97	0.903	1.163	0.575	0.014	0.464	0.536	0.422	0.263	0.298	0.704	0.695	0.757	0.443	0.226	0.464	0.389	0.545	0.111	0.475	0.79	0.238	0.659	0.367	-0.152	0.042	-0.2	0.91	0.687	0.731	0.695	0.748	0.594
PF3D7_0508900	0.000400000000000013	0.3842	0.54275	0.6004	1.02	1.0374	1.0926	-0.139	0.2288	0.625	0.7314	0.838	0.9764	0.871	-0.2298	-0.1092	0.5036	0.4772	0.7028	0.9322	0.7754	0.092	0.1608	0.7904	0.6384	0.8322	1.082	0.8744	0.3026	0.5462	1.1425	0.9192	1.0254	1.1562	0.2994	-0.226	0.0326	0.3584	0.4778	0.6668	0.4862	0.4332	0.1222	-0.4	0.0508	0.33	0.357	0.6848	0.5608
PF3D7_0509000	0.275	0.176	0.454	0.31	0.263	0.214	0.263	0.389	0.422	1.4	0.956	1.201	0.594	0.536	0.622	0.613	1.021	0.925	1.207	0.176	0.137	0.344	0.124	0.389	0.124	0.25	0.879	0.978	1.117	1.339	1.137	1.195	0.871	0.925	0.669	1.333	1.361	1.226	0.815	1.207	1.157	0.704	0.748	0.613	0.584	0.443	0.378	0.298	0.739
PF3D7_0509100	1.35633333333333	1.41066666666667	1.338	1.23933333333333	1.095	1.096	0.737666666666667	0.850666666666667	0.867666666666667	1.16966666666667	1.127	1.00433333333333	0.706	0.702666666666667	0.895333333333333	0.951333333333333	0.938333333333333	0.992	1.008	0.805	0.586333333333333	1.18733333333333	1.29033333333333	1.19166666666667	1.32533333333333	1.241	1.00366666666667	0.694	1.09633333333333	1.43733333333333	1.48333333333333	1.494	1.55233333333333	1.679	1.29266666666667	1.243	1.07633333333333	1.19366666666667	1.148	1.08433333333333	0.854	0.243666666666667	-0.148666666666667	1.18533333333333	0.864666666666667	1.15066666666667	0.885	0.817333333333333	0.707
PF3D7_0509300	1.48	1.454	0.855	0.124	-0.029	-0.168	-0.152	1.35	1.475	0.298	0.176	-0.643	0.594	-0.377	0.933	1.077	0.669	0.344	-0.014	-0.2	0.042	1.378	1.201	0.713	0.613	0.565	0.124	-0.395	0.25	0.454	0.855	0.669	0.321	-0.043	0.298	0.4	0.163	-0.074	-0.136	0.028	-0.184	-0.251	-0.043	0.678	0.333	0.333	-0.029	-0.074	0.163
PF3D7_0509400	-0.4958	-0.803	-1.1494	-0.8422	-1.3288	-0.94	-0.6772	-0.2092	-0.47	-0.4852	-0.77	-0.4818	-0.84625	-0.3596	0.078	-0.2814	-0.7034	-0.7264	-0.67725	-0.64	-0.3656	-0.2314	-0.5204	-0.707	-1.0662	-1.2362	-0.8458	-0.354	0.1222	0.088	-0.3428	-0.3972	-0.5924	-0.8086	-0.748	-0.4346	-0.8838	-1.1	-1.308	-1.2768	-0.5704	-0.1594	0.1108	-0.4644	-0.7838	-1.0764	-1.4516	-0.9812	-0.4016
PF3D7_0509500	0.756	0.6845	0.287	0.316	0.1315	-0.347	-0.4605	0.723	0.4845	-0.4085	-0.038	-0.8325	0.152	-0.5585	0.215	0.53	0.1295	-0.029	-0.3915	-0.4445	-0.714	0.469	0.64	0.1615	-0.6285	0.748	-0.434	-0.822	0.01	-0.051	0.125	-0.0675	-0.161	-0.288	0.3215	-1.8215	-1.5285	-1.7495	-1.7285	-1.8815	-1.9935	-2.286	-1.434	0.0535	-0.1905	-0.233	-0.0185	-0.8765	-0.8735
PF3D7_0509600	0.5155	0.261	-0.3225	-0.246	-0.7135	-0.761	-0.425	0.5275	0.556	-0.379	-0.2345	-0.6075	-0.645	-1.2635	0.066	0.325	0.0775	0.023	-0.1765	-0.484	-0.4375	0.15	-2.836	-0.1465	-0.747	-0.3565	-0.5635	-0.6705	0.123	0.418	0.544	0.2435	-0.211	0.103	-0.692	1.208	0.25	-0.1455	-0.086	0.0525	-0.436	-0.8125	-0.6965	0.393	0.19	0.209	-0.713	-0.4845	-0.456
PF3D7_0509700	0.099	0.536	0.089	-0.234	-0.3955	-0.5505	-0.062	0.5615	0.3615	0.3205	0.169	0.4635	0.7655	0.843	0.83	0.6285	0.388	0.825	0.7715	0.14	0.07	0.7295	0.3575	0.364	0.00800000000000001	0.3155	0.942	1.1585	-0.0815	-0.291	-0.201	-0.1665	0.265	0.3745	0.6115	-0.6745	-0.52	-0.761	-0.5695	-1	-0.9165	-1.2875	-0.597	0.315	0.4325	0.277	1.0515	0.1655	-0.2445
PF3D7_0509800	-0.024	0.023	-0.126666666666667	0.108	0.696	0.857	1.039	-0.166333333333333	-0.224333333333333	-0.142666666666667	0.124	0.382	0.490666666666667	0.728	-0.289333333333333	-0.326666666666667	-0.285	-0.0173333333333334	0.24	0.237333333333333	0.447666666666667	-0.0883333333333333	-0.129	0.00599999999999998	-0.0263333333333333	0.479666666666667	0.387666666666667	0.336	-0.0896666666666667	-0.125666666666667	0.0123333333333333	0.162	0.429333333333333	0.606666666666667	0.496666666666667	-0.286	-0.505	-0.312666666666667	-0.059	-0.029	-0.121333333333333	0.125666666666667	0.129	-0.352	-0.467333333333333	-0.293666666666667	-0.184333333333333	0.131333333333333	-0.02
PF3D7_0509900	0.992	0.687	0.678	0.356	0.575	0.432	0.536	0.992	1	0.4	0.594	0.137	0.432	0.367	0.687	0.731	0.632	0.678	0.31	-0.043	0.042	0.669	0.545	0.565	0.863	1.104	0.389	0.124	-0.268	0.422	0.344	0.565	0.526	0.454	0.925	1.13	1.124	0.704	0.839	0.782	0.594	0.321	0.014	0.748	0.879	0.992	0.948	0.536	0.25
PF3D7_0510000	1.224	1.1385	0.5645	0.4055	0.3775	0.671	-0.046	0.765	1	-0.1325	0.1935	-0.8015	0.675	-0.186	0.0925	0.4025	0.2135	0.179	-0.2685	-0.504	-0.306	0.9745	0.3715	0.786	0.4975	0.443	0.2415	-0.3495	-0.782	-1.0355	-1.089	-1.1575	-1.118	-1.4755	-0.07	1.2725	1.175	1.267	1.4265	1.328	0.9765	0.775	0.4845	0.9865	1.068	0.917	0.721	1.0185	0.7525
PF3D7_0510100	1.10225	1.08425	1.1515	1.1085	1.26733333333333	1.107	1.2465	0.464	0.65975	0.841666666666667	0.800666666666667	0.776666666666667	0.902666666666667	0.884333333333333	0.647	0.758	0.844	0.8215	0.84975	0.73175	0.7345	1.01325	0.9665	0.9655	1.1895	1.10425	0.80825	0.52425	0.83975	0.77125	0.95425	0.73425	0.573	0.5825	0.47625	0.714	0.4275	0.58175	0.53225	0.325	0.1485	0.185	-0.31075	0.9785	1.0075	0.99075	0.86975	0.9515	0.757
PF3D7_0510200	0.868	1.0295	0.7615	0.913	0.802	0.553	1.0695	0.598	0.468	1.0855	1.017	1.1745	0.577	0.9585	0.4335	0.8915	0.841	0.732	0.969	0.588	0.4255	0.742	0.113	0.8895	0.9525	0.9935	0.659	0.8405	0.189	0.607	0.8005	0.969	0.8545	0.767	1.1885	1.1655	1.244	0.5955	0.7265	0.5175	0.4395	0.394	0.5375	0.7495	0.685	0.574	0.2565	0.4505	0.501
PF3D7_0510400	0.208	-0.321	0.028	0.051	-0.3585	0.0945	0.5235	-0.4945	-0.4585	0.079	-0.0235	0.846	-0.623	0.7035	0.085	0.1155	0.064	0.113	0.028	0.3395	0.359	0.076	0.0115	-0.481	0.299	-0.1565	-0.1725	0.7365	-0.207	0.2655	0.216	-0.0935	0.2825	0.198	0.266	-0.508	-0.2445	0.257	-0.621	-0.778	0.0135	0.1895	0.38	-0.2605	0.298	-0.2755	-0.134	-0.4755	-0.4935
PF3D7_0510500	0.937	1.0915	0.6535	1.192	0.732	0.976	0.685	0.135	0.24	-1.366	-0.8895	-1.862	-0.301	-1.309	-0.9885	-0.646	-0.8815	-0.836	-1.3125	0.464	0.807	0.6035	0.7335	0.664	0.398	0.55	-0.578	-1.368	0.7945	0.806	1.356	0.6735	0.542	0.8515	0.5545	0.607	0.4525	0.544	0.4455	0.4595	0.246	-0.06	-0.3035	0.255	0.4215	0.175	0.18	0.086	0.226
PF3D7_0511000	1.111	1	1.157	0.933	0.695	NA	0.344	0.594	NA	0.464	0.084	0.333	-0.304	-0.473	0.056	0.464	0.367	0.411	0.422	0.575	0.31	0.863	0.956	0.485	0.985	0.739	-0.395	-0.643	0.604	0.807	0.831	0.238	0.111	-0.104	0.111	0.739	0.79	0.505	0.464	0.137	0.097	-0.136	-0.12	0.495	0.565	0.475	0.163	-0.12	-0.058
PF3D7_0511100	0.65	0.31	0.176	0.79	0.238	-0.494	-0.415	0.042	-0.12	-0.713	-0.666	-1.434	-0.577	-0.943	0.526	-0.184	-0.304	-0.599	-1.089	-0.34	0.042	0.731	0.31	0.344	-0.434	-0.643	-0.136	-0.34	0	-0.836	-0.785	-0.761	-0.599	-0.666	-0.268	2.166	1.646	1.372	1.298	1.722	1.516	1.521	1.226	1.555	1.25	0.79	0.526	0.863	0.713
PF3D7_0511200	1.124	0.831	0.927	0.996	1.0665	1.059	0.701	-0.3215	-0.0475	0.224	0.0885	0.0589999999999999	0.00900000000000001	-0.0580000000000001	-0.449	0.0525	-0.0995	0.1045	0.139	0.25	0.156	0.2445	0.616	0.5275	0.6625	0.8395	-0.255	-0.1495	-0.6845	-1.118	-0.045	-0.1255	-0.2735	-0.301	0.0705	0.919	0.875	0.998	0.965	0.847	0.704	0.333	0.0045	0.5445	0.7255	0.8895	0.6315	0.7705	0.739
PF3D7_0511300	0.791	0.866	0.459	-0.2005	-0.5445	-0.566	-0.4815	0.79	0.704	0.5915	0.4895	0.57	-0.163	-1	0.729	0.71	0.595	0.232	0.3895	0.0985	-0.2605	0.853	0.2775	0.1315	-0.168	0.0365	0.163	-0.1565	-0.5615	-0.3145	0.1765	-0.3425	-0.3685	-0.4545	-0.149	0.042	0.666	0.28	0.12	-0.0745	-0.3595	-1.0165	-1.0235	0.4875	0.658	0.5055	0.542	0.26	-0.433
PF3D7_0511400	-1	NA	-2.12	-0.251	-1.836	-1.217	-0.184	-0.377	-0.836	-2.321	-1.251	-2.395	0.613	0.555	-1.152	-1.836	-1.321	-1.12	-0.415	-0.377	0.411	-1.152	-1.514	-0.915	-1.251	0.505	0.321	0.042	-1.217	-1.152	-1.217	-1.251	0.422	-0.251	1.104	NA	NA	NA	-1.434	NA	-3.058	-1.736	-1.184	-0.184	-0.358	-0.377	-0.377	-0.473	-0.862
PF3D7_0511500	0.3518	0.301933333333333	0.223066666666667	-0.0120714285714286	0.0194666666666667	-0.0778666666666667	0.0920666666666667	0.1086	0.261	-0.0124666666666667	-0.0327333333333333	-0.331357142857143	0.00333333333333332	-0.13	0.280133333333333	0.216066666666667	0.1604	0.0645714285714286	-0.115333333333333	0.00693333333333333	-0.123714285714286	0.223066666666667	0.1788	0.111533333333333	-0.185133333333333	-0.127533333333333	0.0756	-0.0218666666666667	0.232733333333333	0.220466666666667	0.0938666666666667	-0.251866666666667	-0.438333333333333	-0.463266666666667	-0.522666666666667	-0.347066666666667	-0.483	-0.455666666666667	-0.477333333333333	-0.6718	-0.3262	-0.260533333333333	-0.0451333333333333	-0.189533333333333	-0.263533333333333	-0.266933333333333	-0.494714285714286	-0.298533333333333	-0.0353333333333333
PF3D7_0511600	-1.434	-0.395	0.765	NA	1.35	1.09	1.839	-1.152	-0.434	0.704	0.757	0.97	1.104	1.195	-1.785	-1.029	0.464	0.485	0.903	0.748	0.815	-1.514	-0.836	0.765	0.584	1.673	0.613	0.669	-0.862	-0.81	0.15	0.782	0.516	0.613	0.454	-0.415	0.275	0.678	0.765	0.933	1.042	1.378	1.422	-0.915	-0.184	0.111	0.378	0.594	0.839
PF3D7_0511700	0.555	0.411	1.084	0.584	0.815	0.713	1.035	0.111	0.056	0.782	0.604	0.765	0.201	0.505	0.378	-0.089	0.505	0.575	0.378	0.201	0.226	0.948	0.739	0.985	0.985	0.65	0	-0.074	0.526	0.678	0.978	0.887	0.782	0.485	0.214	0.604	0.659	0.887	0.669	0.831	0.903	0.948	0.704	0.15	0.536	0.389	0.378	0.475	0.485
PF3D7_0511800	0.875	0.764	0.588	0.175	0.4915	0.3785	0.137	0.042	0.336	0.422	0.084	0.124	-0.104	-0.014	0.7485	0.5425	0.5365	0.44	0.104	0.448	0.132	0.786	0.7025	0.629	0.3275	0.395	0.3765	0.08	0.9535	0.8495	0.706	0.4545	0.3105	0.2655	0.038	1.2215	1.1005	0.846	0.6785	0.457	0.489	0.0315	-0.025	0.8855	0.739	0.6515	0.32	0.2895	0.034
PF3D7_0511900	0.9925	0.5945	-0.1245	-0.1575	-1.2745	-1.407	-1.5635	1.049	0.7235	0.739	0.084	-0.286	-0.836	NA	0.5725	0.65	-0.132	-0.1605	-0.562	-0.2675	-0.0145	0.298	0.207	-0.16	0.0145	-0.4445	-1.0485	-0.9165	-0.833	-0.46	-0.5135	-0.5145	-0.599	-0.777	0.258	-0.3875	-0.7835	-1.135	-1.047	-2.042	-1.717	-2.293	-1.4425	0.464	-0.1145	-0.144	-0.464	-1.183	-1.519
PF3D7_0512000	0.847	0.933	0.485	-0.494	0.056	-0.184	-0.888	0.992	0.895	-0.152	-0.058	-1.395	-0.12	-1.251	0.389	0.367	0.263	-0.029	-0.761	-0.81	-1.217	0.855	0.704	0.695	-0.234	-0.217	-0.415	-1.12	0.622	0.411	0.575	0.4	0.07	0.014	-0.251	1.238	1.097	0.895	0.773	0.454	0.516	0.137	0.214	0.887	1	0.659	0.298	0.111	0.378
PF3D7_0512100	0.739	0.713	0.214	0.014	-0.434	-0.915	-1.058	0.782	0.782	-1	-0.785	-2.12	-0.494	-1.689	-0.168	0.042	-0.473	-0.643	-1.395	-0.494	-0.234	0.176	0.367	-0.029	-0.943	-0.434	-1.029	-1.643	-0.415	-0.556	-0.395	-0.689	-0.736	-1.152	-0.621	1.157	1.097	0.713	0.632	0.298	-0.089	-0.234	-0.268	0.731	0.632	0.344	-0.268	-0.268	-0.136
PF3D7_0512200	-0.957	-1.506	-1.684	-2.085	-2.7525	-2.208	-2.2655	-0.247	-1.2315	-1.143	-1.5785	-0.8725	-2.12	-2.251	-0.1815	-0.227	-1.0775	-1.4575	-1.666	-0.9295	-1.5165	-0.822	-0.5735	-1.694	-2.3505	-2.019	-1.6145	-1.4785	-0.8255	-0.4385	-0.6095	-1.11	-1.076	-1.536	-0.4465	0.28	-0.083	-0.5305	-1.214	-1.036	-1.111	-1.345	-1.7205	0.2635	-0.246	-0.5715	-1.2025	-1.279	-1.2525
PF3D7_0512300	-0.217	-0.304	-0.494	0.226	-0.535	-0.535	-0.666	0.238	-0.184	1.263	0.443	1.207	-0.074	0.464	0.855	0.933	0.622	0.454	1.117	-0.136	0.056	0.084	NA	-0.514	-0.321	-0.535	0.028	0.475	-0.043	0.475	0.084	0.124	0.298	0.056	0.084	0.941	0.879	0.863	0.773	0.622	0.773	0.575	0.941	0.594	0.632	0.687	-0.184	0.163	0.505
PF3D7_0512500	1.315	1.0385	0.9845	0.72	0.0685	0.3615	0.5125	1.27	1.141	0.984	0.998	1.098	0.4235	0.799	1.3845	1.195	0.952	0.748	1.0225	0.0695	-0.1975	1.147	0.7055	0.818	0.5975	0.7465	0.3715	0.2045	-0.488	-0.303	0.1925	0.209	0.058	0.126	0.5015	1.786	1.27	1.095	0.893	0.818	0.5895	0.18	0.3955	1.65	1.622	1.104	0.76	0.622	0.4775
PF3D7_0512600	-0.12	-0.785	-0.217	-0.689	-0.556	-0.514	-0.556	0.298	NA	1.454	1.195	1.339	-0.058	0.565	1.292	0.963	1.226	0.925	0.815	-0.014	-0.234	0.378	0.275	0.07	-0.12	-0.321	0.378	0.516	0.65	0.613	0.378	0.443	0.286	0.226	-0.862	1.238	1.201	1.182	1	1.22	1.09	1.214	1.117	0.695	0.773	0.765	0.432	0.695	0.748
PF3D7_0512700	1.077	0.933	0.084	-0.089	-0.473	-0.862	-0.862	0.678	0.65	-0.184	-0.304	-1.029	-0.535	-0.915	0.333	0.454	-0.029	-0.251	-0.689	-0.689	-0.971	0.443	0.201	0.084	-0.473	-0.514	-0.761	-1.029	-0.152	-0.12	-0.268	-0.074	-0.577	-0.862	-0.2	1.31	0.91	0.275	-0.136	-0.12	-0.234	-0.358	-0.168	0.79	0.584	0.15	-0.621	-0.666	-0.577
PF3D7_0512800	0.225	-0.392666666666667	-0.531	-0.597	-1.105	-1.426	-1.366	0.229	-0.013	-0.0646666666666667	-0.213666666666667	0.374	-0.634	-0.354	0.436666666666667	1.042	0.193666666666667	-0.018	-0.384666666666667	-0.185333333333333	-0.246666666666667	-0.0035	0.0523333333333333	-0.547333333333333	-0.795666666666667	-0.9445	-0.292333333333333	-0.276666666666667	-0.103666666666667	0.1185	-0.369	-0.575666666666667	-0.563666666666667	-1.204	-0.270333333333333	1.15266666666667	0.565333333333333	0.463	-0.267333333333333	-0.145333333333333	-0.299	-0.664666666666667	-1.07033333333333	1.03433333333333	0.5125	0.039	-0.242666666666667	-0.401	-0.664666666666667
PF3D7_0512900	-0.029	-0.494	-0.2	-1.286	-2.184	-1.514	-1.12	-1.058	-0.713	-2	-2.184	-3.058	-2	-3.321	-1.785	-1.556	-1.599	NA	NA	-0.321	-0.34	1.169	-0.014	0.028	-0.251	-0.535	-2.473	-2.556	-1.029	-0.377	0.014	-0.286	-0.454	-0.556	0.189	1.361	1.117	1.111	0.739	0.659	0.443	-0.473	-0.304	0.903	0.839	0.695	0.275	0.238	-0.029
PF3D7_0513000	1.124	0.765	1	0.516	0.632	0.389	0.584	1.097	1.104	1.321	1.049	1.405	0.992	1.28	1.485	0.956	1.104	1.049	0.879	0.739	0.713	0.895	0.918	0.985	1.042	0.839	1.321	1.48	0.773	0.594	0.485	0.622	0.536	0.594	0.948	0.389	0.238	0.604	0.687	0.594	-0.415	-0.736	-0.286	0.757	0.757	0.298	0.389	0.084	-0.043
PF3D7_0513200	0.5934	0.5128	0.4076	0.3002	0.218	-0.041	0.1878	0.121	0.1394	0.083	0.0182	0.00339999999999998	0.037	0.00879999999999998	0.2776	0.2315	0.0988	0.1726	0.067	-0.0408	-0.2748	0.532	0.365	0.3364	0.401	0.2222	-0.105	-0.0183999999999999	-0.2092	-0.1024	-0.056	0.0424	-0.231	-0.3148	-0.2086	0.1052	0.028	-0.0292	-0.1414	-0.245	-0.2626	-0.4484	-0.1344	0.279	0.16	0.1488	-0.2276	-0.2424	-0.089
PF3D7_0513300	1.395	1.244	0.956	0.555	0	0.214	-0.761	0.536	0.831	0.641	0.097	-0.34	-0.836	-1.217	0.79	0.659	0.555	0.367	-0.304	-0.074	-0.304	0.985	0.669	0.575	0.356	0.042	-0.184	-0.454	2.137	2.414	1.752	1.851	1.541	1.137	0.584	1.58	1.669	1.464	0.367	0.163	0.176	-0.268	-0.058	0.815	1.232	1.014	-0.014	-0.535	-0.473
PF3D7_0513400	-0.785	-1.217	-1.599	-0.971	-2.058	-1.599	-2	0.226	NA	-0.836	-1.058	-1.556	-1.599	-1.888	0.097	-0.473	-0.785	-0.971	-1.358	-1.184	-2.058	-0.761	-1.184	-1.599	-2.12	-2.058	-1.514	-1.643	-0.217	-0.473	-0.836	NA	-0.862	-0.943	-1.152	0.948	0.632	0.505	0.411	0.15	-0.152	-0.415	-0.395	0.659	0.622	0.321	-0.136	-0.358	-0.395
PF3D7_0513600	0.9755	1.0245	0.7295	0.2955	0.3595	0.5165	0.0855	0.6455	0.5995	-0.56	-0.378	-1.199	-0.1675	-0.6765	0.1745	0.0685	-0.0695	-0.171	-0.6775	-0.07	-0.321	0.5775	0.6285	0.3495	-0.02	-0.0525	-0.2385	-0.825	-0.152	0.153	0.35	-0.115	0.054	-0.0905	-0.2195	1.047	0.751	0.823	0.62	0.48	0.2135	-0.0515	0.02	0.954	0.9955	0.6885	0.5255	0.349	0.4215
PF3D7_0513800	-1.286	-1.473	-1.358	-2.321	-1.943	-2.395	-2.943	0.378	0.097	-0.599	-0.666	-1.689	-0.81	-2.058	0.163	-0.251	-0.136	-0.395	-1.152	-2.473	-2.395	-0.971	-1.089	-1.395	-1.943	-2.395	-1.217	-1.599	-1.888	-2.395	-2.321	-2.643	-2.643	-2.836	-3.184	1.505	1.608	1.304	1.25	1.31	1.084	0.565	0.367	1.292	1.304	1.169	0.782	0.855	0.713
PF3D7_0513900	0.79	0.584	0.516	0.879	0.163	-0.234	-0.217	0.941	1.042	1.327	0.956	0.871	0.613	0.505	1.584	1.641	1.176	1.124	1.189	0.042	0.124	0.903	0.831	0.575	0.475	0.422	0.695	0.622	0.111	0.505	0.226	0.25	0.411	0.263	0.584	1.356	1.226	1.395	1.182	1.286	1.226	1	0.641	0.807	0.807	0.847	0.704	0.594	0.594
PF3D7_0514000	-2.058	-1.836	-1.599	-0.971	-2.12	-2.251	-1.599	-1.029	-1.395	-0.395	-0.251	-0.454	-0.689	-0.043	-0.785	-2.473	-1.089	-0.666	-1.152	-1.286	-1.321	-2.395	-0.836	-2.321	-0.915	-1.152	-1.12	-0.556	-3.321	-2.643	-2.736	-2.943	-2.395	-2.643	-2.395	0.378	0.214	0.163	-0.058	0.65	0.422	0.855	0.565	0.097	0.321	-0.136	-0.415	-0.014	-0.268
PF3D7_0514100	1.0795	1.066	1.164	2.15	0.729	0.8675	0.738	0.4085	0.631	-0.2345	-0.129	-0.8675	0.5355	-0.2745	-0.0255	0.00799999999999998	0.232	0.1815	-0.151	0.3475	0.3905	0.718	0.7525	0.894	0.653	0.578	0.12	-0.437	0.1895	-0.168	0.968	0.466	0.3875	0.2405	0.3025	1.1905	1.3235	1.391	1.3345	1.3635	1.178	0.999	0.72	0.832	0.7845	0.9415	0.789	0.9665	0.932
PF3D7_0514200	0.195	0.2455	0.5	0.299	0.179	-0.00900000000000001	0.2045	0.786	1.116	0.855	0.671	0.8575	0.6785	0.5675	0.487	0.488	0.791	0.5615	0.7415	-0.016	-0.321	0.094	0.298	0.3095	0.1445	0.3545	0.624	0.522	-0.0215	-0.144	0.303	0.247	0.007	-0.123	0.404	0.884	0.824	1.859	0.6775	0.9615	0.7625	0.618	0.4955	0.988	0.744	1.1175	0.726	0.5975	0.476
PF3D7_0514300	0.9975	0.802	0.677	0.5155	0.325	0.1955	-0.071	0.691	0.941	0.464	0.395	0.0775	-0.036	-0.1935	0.6465	0.7575	0.6085	0.52	0.4325	0.186	0.188	0.6965	0.735	0.44	-0.869	0.291	0.182	-0.0185	0.7185	0.7595	0.7395	0.613	0.448	0.4635	0.0895	0.962	0.5945	0.464	0.5835	0.232	0.127	-0.622	-0.643	0.6815	0.8665	0.482	0.043	0.1435	-0.252
PF3D7_0514600	-0.836	-1.12	-1.395	-1.836	-1.785	-1.12	-1.888	-0.251	-0.473	-0.12	-0.321	-0.577	-1.058	-1.184	0.238	-0.168	-0.234	-0.535	-0.621	-0.761	-1	NA	-0.943	-1	-1.434	-1.599	-0.943	-0.81	0.321	0.201	-0.535	-0.395	-0.434	-0.599	-1.058	1.195	0.782	0.536	0.485	0.731	0.485	0.485	0.773	0.871	0.704	0.704	0.226	0.378	0.536
PF3D7_0514700	-0.601	-0.146666666666667	-0.865666666666667	-0.659666666666667	-1.62333333333333	-1.41033333333333	-1.285	0.636	-0.0556666666666667	-1.3825	-1.146	-0.943	-0.3095	-2.321	0.361	0.054	-0.375	-0.394	-0.579666666666667	-0.420333333333333	-0.678333333333333	-0.740333333333333	-1.405	-1.68866666666667	-1.30933333333333	-1.903	0.12	0.700333333333333	-0.945333333333333	-0.709333333333333	-0.842	-1.04233333333333	-0.920666666666667	-1.597	-0.057	0.881	0.330666666666667	0.5	1.195	0.6565	0.156333333333333	-0.190333333333333	-0.213	1.10433333333333	0.551666666666667	0.528	0.304333333333333	0.220666666666667	-0.0943333333333334
PF3D7_0514800	0.617	0.548	0.69	0.991	0.528	0.00799999999999999	-0.001	0.5585	0.4945	1.182	0.709	0.8765	0.032	0.246	0.7555	0.8065	0.881	0.732	0.887	-0.0105	-0.1355	0.715	0.8055	0.6315	0.8435	0.3495	0.168	0.2805	1.0645	1.0125	1.196	0.8895	0.9535	0.9135	0.2895	-0.6375	-0.179	-0.4165	-0.0485	-0.777	-0.7875	-1.1145	-1.408	0.206	0.365	0.113	0.3595	0.089	-0.3315
PF3D7_0514900	0.553	0.351	0.2855	-0.0185	0.118	0.00849999999999995	-0.261	0.793	0.504	-0.075	0.0665	-0.786	0.095	-0.6855	0.5975	0.201	0.146	-0.00199999999999999	-0.377	-0.215	-0.3995	0.7345	0.6545	0.4665	-0.2495	-0.5125	0.0835	-0.4225	0.3275	-0.599	0.3625	0.247	-0.083	-0.0515	-0.2085	0.863	0.7605	0.758	0.5	0.5645	0.3015	0.502	0.1185	0.4215	0.5425	0.4665	0.163	0.2795	0.368
PF3D7_0515000	0.0665	-0.204	0.037	-0.395	-0.361	-0.489	-0.6605	0.1655	-0.209	0.664	0.339	0.626	-0.3865	-0.1115	0.637	0.3005	0.582	0.268	0.486	0.0615	0.0605	0.299	-0.185	-0.0615	-0.024	-0.3505	0.205	0.4865	1.1705	1.088	0.4515	0.4395	0.3905	0.2795	-0.311	-0.1535	-0.1845	-0.152	-0.4075	-0.5625	-0.574	-0.536	-0.4535	-0.052	-0.022	-0.1665	-0.1855	-0.3365	-0.6745
PF3D7_0515100	0.5865	0.582	0.421	0.152	-0.00199999999999999	-0.195	-0.6045	0.5985	0.731	0.356	0.241	-0.2925	-0.025	-0.558	0.57	0.5405	0.3715	0.344	-0.138	-0.3285	-0.047	0.4405	0.3575	0.1025	0.1345	-0.4015	0.043	-0.4295	0.4335	0.367	0.291	0.3485	0.232	0.268	-0.063	1.305	1.217	1.161	1.147	0.8905	0.563	0.163	-0.07	1.2335	1.1115	1.0735	0.793	0.622	0.4985
PF3D7_0515200	-0.81	-0.888	-0.971	-1.689	-0.971	-1.358	-2	0.432	0.485	-0.358	-0.217	-1.358	0.056	-1.358	0.367	-0.2	0.298	-0.136	-0.785	-1.514	-1.434	-0.321	-0.535	-0.304	-1.217	-1.217	-0.304	-0.915	-0.81	-1.321	-1.152	-1.514	-1.643	-1.785	-1.836	0.992	1.014	1	0.65	1.189	0.722	0.263	0.014	0.505	0.526	0.575	0.321	0.454	0.575
PF3D7_0515300	0.25225	0.33625	0.2155	0.5	0.2055	0.20425	-0.08275	0.2245	0.26175	0.95475	0.7445	0.78775	0.319	0.59125	0.88	0.73275	0.6925	0.68825	0.6235	-0.09125	-0.17225	0.3995	-0.139333333333333	0.438333333333333	-0.00449999999999999	-0.04425	0.73325	0.8165	0.6015	0.6615	0.507	0.53925	0.3665	0.50775	0.39	1.06775	1.08225	1.24433333333333	0.6265	0.89775	0.64375	0.42625	-0.043	0.66275	0.735	0.67625	0.423	0.70875	0.34925
PF3D7_0515400	-2.1255	-1.7175	-0.5485	-0.319	0.688	0.567	0.988	-1.692	-1.5145	-0.205	0.3795	0.9865	0.7165	1.032	-1.708	-1.771	-0.499	0.087	0.3855	0.3415	0.3925	-1.785	-1.5775	-0.4165	-5e-04	0.1555	0.7555	0.7805	-1.482	-1.5735	-1.0565	-0.3045	0.2665	0.436	-0.092	-3.807	-2.6545	-2.0785	-0.83	-1.434	-1.2525	-1.029	-1.1375	-1.982	-1.436	-0.6285	0.414	0.129	-0.023
PF3D7_0515600	-0.129	0.0585	0.041	1.295	-0.114	-0.405	-0.2885	0.238	0.058	0.757	NA	NA	0.475	1.395	-0.0185	0.2885	0.1565	0.127	0.4025	-0.082	0.118	0.019	0.125	0.104	0.4395	0.1755	0.941	1.09	-1.256	-0.815	-0.754	-0.7885	-0.6055	-0.7315	-0.105	0.014	8.802	0.257	1.035	1.416	0.4455	0.6835	0.58	0.535	0.813	0.9395	1.4045	1.0565	0.146
PF3D7_0515700	-0.9135	-0.489	1.2065	0.8405	1.559	1.117	1.4165	-0.972	-0.5455	1.3075	1.3155	1.741	1.2035	1.5865	-0.994	-0.3285	1.039	1.2465	1.44	1.2805	1.1975	-1.1345	-0.6375	0.6605	1.0975	1.224	1.171	1.685	-0.909	-0.757	0.2075	0.7	0.735	0.654	0.603	-0.1255	0.473	0.8495	0.926	1.1715	1.2415	1.477	1.1455	-0.409	0.2845	0.485	0.9005	1.1125	0.6705
PF3D7_0515800	0	0.704	-0.089	-0.058	-0.556	-0.395	-0.268	0.659	0.516	-0.434	-0.089	-0.321	0.111	-0.152	NA	0.356	0.097	0.189	-0.043	-0.415	-0.943	-0.104	0.163	-0.152	-1.358	-0.321	0.176	0.111	-0.217	0.15	-0.12	-0.234	-0.058	-0.304	0.286	1.056	0.831	0.669	0.422	0.432	0.367	0.189	0.028	1.007	0.565	0.214	0.432	0.263	0.422
PF3D7_0515900	0.137	0.056	0.31	0.454	0.263	0.124	0.097	0.807	0.956	0.879	0.948	0.91	0.903	0.871	0.704	0.739	0.773	0.871	0.731	-0.168	-0.34	0.15	0.4	0.286	0.422	0.176	0.367	0.505	-0.089	-0.494	-0.184	-0.217	-0.251	-0.184	-0.599	-0.556	-0.321	-0.621	-0.321	-0.81	-1.058	-1.251	-1.643	0.422	0.097	0.111	0.678	0.084	-0.577
PF3D7_0516000	0.618	0.303	-0.084	0.2265	0.3395	-0.216	0.00699999999999999	0.204	-0.0105	-0.4255	-0.592	-0.461	-0.2435	-0.1565	0.1005	-0.117	-0.4185	-0.507	-0.29	0.0915	-0.0945	0.8195	0.588	0.3105	-0.1835	0.5445	0.0425	-0.0139999999999999	0.206	0.4165	0.325	0.4625	0.824	0.858	1.0275	1.023	0.4585	0.0715	-0.1845	-0.2675	-0.3105	-0.4545	-0.465	0.549	0.336	-0.023	-0.475	-0.444	-0.518
PF3D7_0516100	-0.15775	0.30775	-0.2435	0.15625	-0.85125	-0.911	-0.756	0.166666666666667	0.09325	-0.3085	-0.01275	-0.1225	-0.345	-1.03666666666667	0.27275	0.25325	-0.162333333333333	-0.149666666666667	-0.3285	-0.568333333333333	-0.53175	0.214	0.131	-0.7895	-0.74	-1.34933333333333	-0.20275	-0.3985	-0.7255	-1.1665	-0.74875	-0.476333333333333	-0.54475	-0.573	0.24375	0.4615	0.392333333333333	0.1815	0.07	-0.45325	-0.6105	-1.0335	-1.04375	0.958	0.42825	0.41125	0.4325	0.2405	-0.492
PF3D7_0516200	-0.599	-0.761	-1.152	-1.473	-1.836	-1.836	-2.184	0.464	0.226	-0.836	-0.862	-1.395	-1.12	-1.785	0.111	0.333	-0.168	-0.415	-1.395	-2.058	-2.251	-0.888	-0.943	-1.556	-2.12	-1.943	-0.736	-1.286	0	-0.514	-1.029	-1.251	-1.556	-1.514	-1.643	-0.514	-0.104	-0.761	-0.736	-1.089	-1.058	-1.089	-0.836	0.238	0.07	-0.217	-0.043	-0.785	-1
PF3D7_0516300	-0.06	-0.1785	0.00600000000000001	0.696	-0.069	-0.507	-0.159	-0.133	-0.393	0.0795	-0.713	-0.577	-0.652	0.0255	0.147	-0.4275	-0.2615	-0.312	-0.105	-0.3815	-0.486	0.0135	-0.0965	-0.194	-0.1315	-0.936	-0.4095	-0.2325	-0.096	-0.0315	-0.124	-0.0875	-0.282	-0.1955	-0.054	0.156	-0.211	-0.217	-0.5695	-0.5285	-0.475	-0.309	-0.097	-0.323	-0.2645	-0.511	-1.089	-0.7125	-0.776
PF3D7_0516400	0.505	0.713	1.454	1.257	1.739	1.673	1.941	0.495	1.077	-0.058	0.367	0.263	1.286	0.731	-0.621	-0.268	0.333	0.632	0.31	0.815	0.555	0.704	0.286	0.933	1.485	1.361	0.432	-0.043	-0.029	0.189	0.687	0.443	0.91	1.189	0.575	0.084	0.443	0.584	0.4	0.25	0.226	0.275	0.201	0.111	0.495	0.422	0.65	0.748	0.275
PF3D7_0516500	0.643	0.608	0.855	0.6435	0.24	0.4565	0.7845	0.0745	-0.236	0.314	0.539	0.962	0.213	0.941	0.2755	-0.0035	0.346	0.3445	0.6855	0.4335	0.2735	0.65	0.0165	0.256	0.4335	0.549	0.263	0.0755	-0.7345	0.126	0.0635	0.1275	0.557	0.528	1.086	0.4845	0.1035	0.23	0.333	0.169	-0.1005	0.3695	-0.163	0.4625	0.517	0.495	0.5525	0.3305	0.1725
PF3D7_0516600	0.248	0.270666666666667	-0.814	0.278	-0.334333333333333	-0.493333333333333	-0.693333333333333	0.1415	0.345666666666667	0.6225	0.1535	-0.014	-0.442	-0.027	0.745666666666667	0.640666666666667	0.354	0.231	0.150333333333333	-0.278333333333333	-0.372	0.0796666666666667	0.265	-0.015	-0.218333333333333	-0.310333333333333	0.328	0.200666666666667	0.342	0.284	0.156666666666667	0.19	0.317	0.318666666666667	0.000333333333333348	0.931666666666667	0.668666666666667	0.643	0.592333333333333	0.293	0.216666666666667	-0.216333333333333	-0.279333333333333	0.861666666666667	0.617333333333333	0.585333333333333	0.280666666666667	0.442333333333333	0.178666666666667
PF3D7_0516700	-0.428	-0.43	0.202	0.545	0.6385	0.448	1.011	-0.4755	-0.389	0.732	0.681	1.416	0.5875	1.31	-0.027	0.1905	0.4435	0.715	1.0885	0.6385	0.5195	-0.2485	-0.094	0.136	0.4375	0.5285	0.6735	1.0085	-0.0685	-0.1065	0.021	0.2575	0.4265	0.536	0.0685	-0.981	-0.603	-0.3975	0.0555	-0.2085	-0.137	0.0995	0	-0.425	-0.34	-0.15	0.443	0.41	0.1315
PF3D7_0516800	0.83325	0.78525	0.8885	0.79325	0.83675	0.8365	0.788	0.65325	0.664	1.259	1.12225	1.41375	0.8895	1.012	1.245	1.002	1.06625	1.038	1.2305	0.683	0.60375	1.006	0.80525	0.905	0.82375	0.96325	1.30475	1.3075	1.14325	1.23	1.307	1.09525	1.0725	1.2295	0.8005	0.828	0.9295	1.119	1.2545	1.16625	0.95175	0.5375	-0.036	1.04625	1.05425	1.17675	1.178	1.29	1.02975
PF3D7_0516900	0.214	-0.029	-0.434	-1.556	-1.358	-1.643	-2	0.321	0.042	-0.915	-1.184	-2.184	-1.643	-2.251	0.15	-0.377	-0.643	-1.089	-1.556	-1.689	-1.836	0.454	0.097	-0.251	-1.058	-1.514	-1.736	-1.736	0.4	-0.217	-0.761	-1.089	-1.152	-1.395	-2.058	1.169	0.604	0.464	-0.12	-0.184	0.084	0.014	0.594	0.4	-0.074	-0.377	-0.454	-0.514	-0.473
PF3D7_0517000	0.516	0.411	-0.2	-0.943	-0.785	-0.943	-1.358	0.555	0.189	-0.234	-0.234	-1.286	-1.286	-1.643	1.097	0.028	0.028	-0.454	-0.862	-0.785	-1.217	0.344	-0.043	-0.074	-0.599	-0.689	-0.836	-1.152	1.321	0.695	0.344	0.056	-0.268	-0.184	-0.666	0.925	0.432	0.422	-0.251	0	0.097	0.137	0.757	0.757	0.555	0.226	-0.217	-0.395	-0.074
PF3D7_0517100	-0.665	-0.7615	-1.2925	-1.196	-1.7395	-1.696	-1.338	-0.643	-0.875	-1.9545	-1.897	-2.786	-1.7625	-1.9935	-1.054	-1.0695	-1.47	-1.714	-2.097	-1.3795	-1.3765	-0.738	-1.006	-1.1805	-1.689	-1.701	-2.1975	-2.3215	-0.648	-1.2145	-1.06	-1.222	-1.3755	-1.4545	-0.9855	1.003	0.3465	0.221	-0.312	0.08	0.1375	-0.1965	0.005	0.1435	-0.0905	-0.383	-0.8285	-0.6005	-0.286
PF3D7_0517200	-1.271	-1.529	-1.9845	-1.668	-2.2895	-1.6545	-1.4425	-0.34	-1.0975	-1.599	-1.599	-2.395	-0.621	-1.321	-0.6685	-0.947	-1.053	-1.5355	-1.378	-1.129	-0.4095	-0.5475	-0.928	-1.1325	-1.6675	-1.52	-1.0495	-0.535	0.4075	0.2585	-0.4585	-0.6985	-0.781	-0.7895	-0.478	-1.03	-1.6505	-2.01	-1.9215	-1.219	-1.1415	-1.152	-0.875	-0.6095	-1.1895	-1.497	-2.1705	-0.8365	-0.7265
PF3D7_0517300	-0.473	-0.415	-0.971	NA	-1.184	-1.058	-0.713	-0.971	-1.12	-1.286	-1.836	-1.643	-1.556	-1.251	-1.184	-1.089	-1.434	-1.473	-1.599	-0.862	-0.862	-0.761	-0.577	-0.888	-1.184	-1.089	-1.395	-1.089	-0.234	-0.514	-0.643	-0.862	-0.971	-1	NA	0.214	0.056	-0.415	-0.454	-0.014	0.464	0.807	1.485	0.014	-0.136	-0.434	-0.81	-0.321	0.367
PF3D7_0517400	0.6015	0.614	0.3035	0.3635	-0.007	-0.128	-0.448	0.5455	0.5935	-0.12	-0.135	-0.7365	-0.389	-0.8855	0.308	0.266	0.09	0.102	-0.47	-0.482	-0.703	0.5395	0.4985	0.282	-0.0395	0.014	-0.3855	-0.9	0.238	0.4175	0.5345	0.116	0.1585	0.321	-0.4095	1.5085	1.013	1.018	0.617	0.7395	0.4945	0.077	-0.24	0.8775	0.769	0.714	0.232	0.324	0.214
PF3D7_0517600	-0.621	-0.785	-0.074	0.201	0.356	-0.785	0.176	-0.152	-0.268	-0.286	-0.268	-0.217	0.516	0.176	-0.761	-0.862	-0.34	-0.217	-0.104	0.042	0.137	-0.556	-0.621	0.028	0.163	0.505	-0.014	0.084	-1.514	-1.058	-1.514	-0.888	-0.494	-0.915	0.432	-0.836	NA	-1.321	-1.321	NA	-0.434	-0.286	0.137	-0.862	-0.862	-1.286	-0.514	-0.761	-0.761
PF3D7_0517700	0.2055	0.058	-0.46	-0.4025	-0.8875	-0.5945	-0.8355	0.377	0.012	-0.207	-0.6345	-0.621	-1.0145	-0.7615	-0.00199999999999999	0.2255	-0.4075	-0.635	-0.7175	-0.669	-0.7625	-0.06	-0.0515	-0.5435	-0.692	-0.796	-1.059	-0.868	0.642	0.489	0.068	-0.11	-0.5335	-0.502	-0.5635	0.5795	0.3765	-0.252	-0.3285	-0.3225	-0.045	0.3275	0.544	0.243	-0.0115	-0.2385	-0.7905	-0.6495	-0.287
PF3D7_0517900	-1.0385	-0.2065	-0.0425	-0.0665	0.1135	-0.0395	0.197	-0.652	-0.311	0.2975	0.491	0.489	0.513	0.395	-0.5665	-0.2815	0.332	0.4985	0.4365	-0.0535	-0.1325	-0.9445	-0.623	-0.016	0.07	-0.0185	0.4335	0.4955	-0.7485	-0.5225	-0.162	-0.2005	-0.02	-0.0295	0.475	0.5015	0.777	1.1585	1.1585	1.5745	1.4635	1.4785	0.9945	0.148	0.5195	0.7835	0.7785	1.1135	1.157
PF3D7_0518000	0.925	0.695	1.014	-0.251	0.389	0.321	0.137	0.659	0.389	-0.168	-0.089	-0.862	0.014	-0.494	0.389	0.042	0.238	-0.089	-0.514	-0.577	-0.785	1.189	0.978	0.782	0.495	-0.029	-0.514	-0.358	0.956	0.536	0.695	0.321	0.07	-0.014	-1.152	-1.12	-0.643	-0.621	-0.666	-0.915	-0.415	-0.395	-0.12	-1.029	-0.713	-0.836	-0.2	-0.34	-0.321
PF3D7_0518100	0.624	0.470333333333333	0.126	0.660333333333333	-0.340666666666667	-0.436	-0.3705	0.809	0.8555	0.566666666666667	0.375	0.256666666666667	-0.0866666666666667	-0.222333333333333	0.982333333333333	0.927333333333333	0.514333333333333	0.350666666666667	0.325333333333333	-0.394666666666667	-0.444333333333333	0.503333333333333	0.447	0.154	0.015	-0.219	0.0823333333333333	0.0613333333333334	0.743666666666667	0.648666666666667	0.427	0.566666666666667	0.286333333333333	0.143666666666667	0.03	0.766333333333333	0.654333333333333	0.473	0.359666666666667	0.265	-0.0356666666666667	-0.354333333333333	-0.733	0.771	0.7305	0.562666666666667	0.332666666666667	0.004	0.0246666666666667
PF3D7_0518300	0.855	0.799	0.903	0.948	0.887	0.536	0.454	0.622	0.79	0.887	0.704	0.807	0.739	0.422	0.678	0.847	0.918	0.941	0.704	0.189	-0.074	0.536	NA	0.65	0.555	0.65	0.799	0.641	0.748	0.903	0.903	0.847	0.238	0.321	0.275	1.731	1.48	1.25	0.748	1.13	1.144	0.678	0.344	0.839	0.799	0.695	0.526	0.613	0.748
PF3D7_0518500	0.053	-0.34	0.247	0.0615	-0.2555	-0.044	-0.525	0.067	0.1105	-0.539	-0.53	-0.903	-0.6495	-1.019	-0.0655	-0.4265	-0.231	-0.4725	-0.8705	-0.022	-0.0475	0.2125	0.0275	-0.015	-0.023	-0.5095	-0.6855	-0.61	1.13	0.86	0.6475	0.5245	0.457	0.427	-0.115	0.3705	0.276	0.2085	0.253	0.193	-0.027	-0.041	0.1875	0.2705	0.355	0.02	0.1105	-0.0445	-0.219
PF3D7_0518600	0.874	0.851	0.7265	1.0195	0.488	0.182	0.075	0.826	0.575	0.14	0.4185	-0.1455	0.485	0.3245	0.707	0.2405	0.253	0.298	0.0425	-0.0295	-0.2675	0.7335	0.4045	0.5825	0.48	0.323	0.6265	0.184	0.4555	0.1215	0.4625	-0.064	0.207	0.3175	0.841	0.8575	1.0245	1.1225	1.0315	1.105	0.833	0.574	0.0025	0.7175	0.555	0.8145	0.6025	0.855	0.5465
PF3D7_0518700	-0.972666666666667	-0.641	-0.244333333333333	-0.0146666666666667	-0.671	-0.847	-0.360333333333333	-0.685333333333333	-0.645	-0.878	-0.594333333333333	-0.997	-0.033	-0.315	-0.676	-0.743666666666667	-0.738	-0.745666666666667	-0.796	-0.049	-0.187	-0.510333333333333	-0.654333333333333	-0.634666666666667	-0.465666666666667	-0.450666666666667	-0.244	-0.323333333333333	-0.940333333333333	-0.755333333333333	-0.545333333333333	-0.387333333333333	0.0416666666666667	-0.325	0.305	-2.03533333333333	-2.321	-2.364	-1.3895	-1.83566666666667	-1.252	-1.41566666666667	-1.073	-1.753	-1.487	-1.32333333333333	-0.901333333333333	-1.034	-1.07033333333333
PF3D7_0519100	0.275	0.15	0.263	0.176	0.298	0.275	-0.043	0.475	0.823	-0.643	-0.377	-0.81	0.604	-1	-0.785	-0.473	-0.494	-0.434	-0.535	0.176	0.189	-0.058	-0.104	0.042	-0.12	-0.2	-0.217	-0.434	0.097	-0.043	0.286	0.111	0.014	-0.234	0.389	0.985	0.871	1.056	1.226	1.344	1.292	1.07	0.722	0.584	0.773	0.748	0.847	0.565	0.831
PF3D7_0519200	0.014	-0.029	-0.058	-0.251	0.137	0.31	0.014	-0.915	-0.915	-0.943	-1.029	-1.029	-0.785	-0.971	-0.761	-0.81	-0.736	-0.888	-1	-0.377	-0.415	-0.234	-0.321	-0.286	-0.915	-0.494	-0.643	-0.689	0.678	0.555	0.286	0.214	0.176	0.056	-0.251	1.669	1.304	1.286	1.361	1.691	1.372	1.726	1.565	1.214	1.169	1.014	0.555	0.91	0.713
PF3D7_0519300	0.478	0.6015	-0.203	-0.3345	-0.8705	-0.2115	-0.529	0.6555	0.731	0.051	-0.108	-0.5	-0.094	-0.751	0.6685	0.5055	-0.577	-0.1285	-0.3605	-0.116	0.2095	0.648	0.5055	0.2795	-0.465	-0.494	-0.289	-0.2485	0.417	0.6465	0.6855	0.6005	0.577	0.1355	-0.001	0.5515	0.7725	0.5275	0.919	0.266	-0.0425	-0.37	-0.4905	0.9115	0.6345	0.549	0.6455	0.4895	-0.16
PF3D7_0519400	0.956	0.91	0.226	-0.043	-0.377	-0.286	-0.556	0.545	0.613	-0.713	-0.836	-1.556	-0.599	-1.321	NA	-0.2	-0.621	-0.599	-1.029	-0.473	-0.81	0.4	0.4	-0.104	-0.358	-0.666	-0.836	-1.358	1.226	0.823	0.25	0.014	-0.321	-0.395	-0.736	0.632	0.097	-0.043	-0.666	-0.621	-0.454	-0.358	0.163	0.604	0.028	0	-0.34	-0.556	-0.454
PF3D7_0519500	0.93825	0.7115	0.4085	0.3765	0.1365	-0.00525000000000003	0.00825000000000001	0.77625	0.6485	0.68625	0.46425	0.417	0.02725	0.251	1.0555	0.97425	0.73625	0.65525	0.562	0.108	0.14625	1.104	0.885	0.65675	0.725666666666667	0.44225	0.23125	0.24375	1.334	1.31025	0.88225	0.87325	0.60275	0.6755	0.4455	0.7375	0.129	0.07575	-0.13675	-0.457	-0.62725	-0.82425	-1.15725	0.62625	0.21325	0.1365	-0.0915	-0.22275	-0.44575
PF3D7_0519600	0.1735	0.2015	-0.9165	-0.2925	-1.2675	-0.9125	-0.878	0.432	0.174	0.5975	0.2905	0.444	-0.2615	-0.558	0.6855	0.4805	0.3945	0.1165	0.2005	-0.587	-0.895	0.231	-0.0875	-0.0305	-0.6935	-0.601	-0.209	-0.262	-0.11	-0.07	-0.0665	-0.1835	-0.4845	-0.553	-0.0515	0.5195	0.3315	0.1885	-0.037	0.012	-0.182	-0.3405	-0.2895	0.2135	0.195	0.2175	-0.075	-0.3435	-0.36
PF3D7_0519700	-0.943	-1.152	-1.217	-1.643	-1.217	-1.152	-1	-0.785	-0.81	-0.785	-0.81	-1.12	-1.058	-0.836	-0.251	-0.713	-0.643	-0.836	-1	-1.089	-1.12	-0.689	-0.736	-0.836	-1.286	-1.217	-0.915	-0.888	-0.358	-0.689	-0.666	-0.862	-0.888	-0.943	-1.434	-1.514	-1.321	-1.599	-1.395	-1.514	-1.358	-1.514	-1.358	-0.217	-0.415	-0.321	-0.358	-1.152	-0.434
PF3D7_0519800	0.163	-0.152	-0.286	-0.577	-0.434	-0.81	-0.836	-0.395	NA	-0.915	-1.029	NA	-1.12	NA	-0.136	-0.713	-0.736	-1	-1.217	-0.152	-0.304	0.604	0.432	0.084	-0.395	-0.514	-0.556	-0.888	1.438	1.111	0.604	0.722	0.773	0.632	-0.074	-0.556	-0.666	-0.736	-0.736	-1.395	-1.12	-1.058	-0.862	-0.689	-0.577	-0.666	-0.81	-2.12	-0.943
PF3D7_0519900	0.848	1.2975	1.0445	0.9025	0.4105	-0.1	0.3915	0.8365	0.976	0.6675	0.3045	0.14	0.6595	0.1545	0.661	0.6385	0.4045	0.403	0.393	-0.1685	-0.2425	1.1805	0.5255	0.7395	0.7955	0.428	0.1785	-0.577	0.226	-0.2275	0.4135	-0.031	0.436	0.807	0.938	1.1965	1.1085	0.588	0.5375	0.599	0.341	-0.015	-0.3675	0.5945	0.7945	0.6175	0.088	0.2365	0.1105
PF3D7_0520000	0.823	0.475	0.137	-0.785	-0.689	-1.089	-1.321	1.07	1.014	-0.217	-0.473	-1.058	-0.666	-1.599	0.985	0.799	0.201	-0.058	-0.888	-1.184	-1.434	0.622	0.536	-0.089	-0.494	-0.736	-0.81	-1.321	0.992	0.505	-0.014	-0.2	-0.643	-0.761	-1.058	-0.454	-0.454	-0.736	-1	-1.689	-1.514	-1.689	-1.556	0.464	0.31	0.15	0.097	-0.494	-0.943
PF3D7_0520100	0.1035	0.0725	-0.377	-1.434	-1.286	-0.8395	-1.081	-0.3305	-0.449	-0.2515	-0.652	-1.275	-1.3755	-1.5775	0.234	-0.785	-0.3715	-0.68	-1.0265	-0.6135	-0.3785	0.7445	0.33	-0.057	-0.8315	-0.56	-0.87	-1.1095	0.137	0.2605	0.07	-0.184	-0.3035	-0.7375	-0.0335	0.0845	-0.334	-0.3305	-0.561	-0.7125	-0.7435	-0.742	-0.3175	-0.3625	-0.522	-0.4245	-0.749	-0.742	-0.813
PF3D7_0520200	0.647	0.337	0.1915	0.1245	0.0245	-0.795	-1.1065	0.5195	0.516	0.877	0.412	0.5345	-0.1135	-0.4145	1.001	0.804	0.7775	0.4245	0.657	-0.114	-0.3505	0.3955	0.493	0.226	0.918	0.505	-0.041	0.136	0.163	0.3005	-0.014	-0.1125	-0.3215	-0.732	-0.0905	1.052	0.7225	0.879	0.4055	0.3345	-0.0205	-0.1355	-0.12	0.769	0.4415	0.3575	0.005	-0.0105	-0.256
PF3D7_0520300	0.07	0.201	-0.234	-0.785	-0.888	-0.943	-1.514	0.731	0.613	-0.862	-0.643	-2.12	-0.514	-1.599	0.084	0.056	-0.234	-0.454	-1.12	NA	-1.836	-0.184	-0.434	-0.713	-1.434	-1.473	-0.971	-1.736	-0.089	-0.736	-0.415	-0.915	-1.029	-1.152	-1.184	0.879	0.545	0.356	0.201	0.111	-0.168	-0.184	0.097	0.422	0.25	0.097	-0.321	-0.395	-0.268
PF3D7_0520400	0.516	0.526	0.659	NA	0.454	0.042	-0.286	0.91	1.395	0.963	1.157	1.321	0.575	0.933	0.925	1.049	1.475	1.207	0.963	0.31	0.214	0.526	0.659	0.286	0.526	0.263	1.263	0.887	0.124	0.956	NA	0.485	0.545	0.97	0.526	1.599	1.361	1.316	1.07	1.111	1.111	0.713	NA	0.757	0.941	0.765	0.485	0.485	0.613
PF3D7_0520500	-0.556	-0.666	-0.184	NA	0.321	0.189	0.367	-0.621	-0.761	-0.434	-0.251	-0.34	-0.556	-0.415	-0.713	-1	-0.377	-0.321	-0.643	-0.152	-0.251	-0.514	-0.713	-0.089	-0.12	-0.074	-0.621	-0.785	0.485	-0.058	-0.152	0.097	-0.058	-0.074	-0.494	0.443	0.333	0.124	0.298	0.422	0.226	0.378	0.25	0.286	0.189	0.389	0.286	0.422	-0.152
PF3D7_0520600	0.678	0.298	-0.535	-1.434	-1.286	-1.12	-0.971	-0.136	-0.577	-1.556	-1.785	-2.395	-2.184	-2.058	0.042	-0.643	-1.058	-1.473	-1.888	-1.12	-1.12	0.545	-0.029	-0.089	-0.836	-1.286	-1.888	-1.599	1.084	0.863	0.495	NA	-0.043	NA	-0.377	0.464	-0.395	-0.81	-1.514	-1.152	-0.268	0.111	0.985	-0.577	-0.836	-1.184	-1.836	-1.434	-0.577
PF3D7_0520700	0.521	0.85	0.0515	-0.775	-0.624	-0.528	-0.7935	0.732	0.6975	-0.3735	-0.3035	-1.1015	-0.014	-1.378	0.411	0.483	0.07	-0.281	-0.7985	-0.2565	-0.417	0.397	0.295	-0.141	-0.341	-0.8655	-0.457	-0.971	-0.001	0.1165	0.0745	-0.1015	-0.1575	-0.68	0.2235	-0.768	-1.24	-1.486	-3.4215	-1.9135	-1.7395	-2.589	-2.9645	0.1135	-0.179	-0.1685	-0.696	-1.1675	-1.1415
PF3D7_0520800	0.599	0.454	0.35625	0.0585	-0.2945	-0.5485	-0.68825	0.536	0.45025	0.01925	-0.1035	-0.623	-0.379	-1.19433333333333	0.8135	0.4315	0.18125	-0.051	-0.241	-0.326	-0.5645	0.58275	0.528	0.19575	-0.0336666666666667	-0.104	-0.13475	-0.5335	0.53975	0.68575	0.4975	0.253	0.03025	-0.0415	-0.00875	0.2295	0.03125	0.151	-0.01525	-0.477	-0.73075	-1.10625	-1.44575	0.8255	0.4925	0.36925	0.0586666666666667	-0.1665	-0.489
PF3D7_0520900	1.097	1.0285	0.99	0.743	0.6085	0.3955	0.1025	0.8705	0.9775	0.2945	0.347	-0.187	0.402	-0.3995	0.827	0.965	0.619	0.639	0.4135	0.1775	-0.042	0.6175	0.9405	0.3495	0.427	0.1735	0.716	0.068	1.0465	0.735	0.46	0.135	0.0245	-0.094	-0.185	2.273	1.896	1.874	1.43	1.7575	1.497	0.99	0.916	1.5015	1.545	1.5655	1.103	1.156	1.081
PF3D7_0521000	1.2135	1.415	0.9915	0.6905	0.298	0.2875	-0.304	0.3855	0.4705	-0.9845	-0.866	-2	-0.7365	-1.6545	-0.243	-0.212	-0.544	-0.6645	-1.344	-0.1935	-0.2235	1.372	1.3805	0.9705	0.44	-0.0055	-0.76	-1.3595	1.4475	1.448	1.466	1.153	1.298	1.0875	0.8055	0.6115	0.1515	-0.00949999999999999	-0.56	-0.5145	-0.512	-0.4345	-0.1775	0.319	0.124	-0.059	-0.4855	-0.8285	-0.58
PF3D7_0521100	-0.084	0.269	-0.576	-0.825666666666667	-1.05333333333333	-0.984666666666667	-0.765666666666667	0.1255	-0.477666666666667	0.3105	0.185	0.4935	-0.854	0.389	0.062	0.35	-0.546333333333333	-0.501333333333333	-0.287333333333333	-0.366	-0.586	0.214	0.107333333333333	-0.8765	-0.888	-0.894666666666667	-1.01166666666667	0.0333333333333333	-1.23166666666667	-0.605666666666667	-0.5195	-0.610333333333333	-0.641666666666667	-0.907333333333333	0.322	1.2425	1.154	0.992	1.143	0.9235	0.716	0.785	-0.321	0.722	1.0855	0.534	1.002	0.283	0.903
PF3D7_0521300	0.55	0.2395	0.359	0.2815	-0.9715	-0.47	-0.6065	0.1445	0.117	-0.4145	-0.417	-1.192	-0.474	-0.7145	0.243	0.0185	-0.1665	-0.2075	-0.4175	-0.3515	-0.3885	0.0405	0.042	-0.234	-0.32	-0.5635	-0.7745	-0.689	0.505	0.378	-0.073	-0.4895	-1.514	-0.6615	-0.2855	0.593	0.31	0.4495	-0.0145	0.1315	0.4325	0.581	1.083	0.3755	-0.2075	-0.2235	-0.301	-0.071	0.1045
PF3D7_0521400	1.3965	1.6355	0.985	0.83	0.126	-0.1385	-0.7285	1.335	1.255	0.291	0.1985	-0.6285	-0.00549999999999998	-1.029	0.9555	0.953	0.5755	0.3005	-0.182	-0.449	-0.472	1.127	1.2335	0.7425	0.268	0.2085	0.021	-0.736	1.039	1.0745	0.9855	0.2855	0.1665	0.046	0.0625	0.584	-0.546	-0.9345	-1.136	-1.412	-1.617	-2.621	-2.1045	1.3825	0.963	0.918	0.081	-0.652	-0.493
PF3D7_0521500	0.831	0.9985	0.4755	0.3695	0.082	-0.12	-0.5785	0.81	0.565	-0.3235	-0.46	-1.3005	-0.552	-1.505	0.261	0.1505	-0.0895	-0.333	-0.8435	-0.184	-0.2995	1.0505	1.0105	0.663	0.332	0.0855	-0.6785	-1.122	1.113	1.1235	1.066	0.952	1.0055	0.8975	0.5755	1.3135	0.687	0.8795	0.54	0.424	0.2675	-0.1625	-0.145	0.661	0.8765	0.653	0.163	0.143	0.1215
PF3D7_0521700	0.3695	0.297	-0.2615	0.5445	-0.8255	-0.991	-0.909	0.1075	-0.0185	-0.097	-0.453	-0.4355	-1.122	-0.6705	0.176	0.478	-0.3885	-0.345	-0.397	-0.915	-0.217	0.2655	0.2925	-0.205	-0.742	-0.694	-0.7965	-0.5265	0.277	0.613	0.075	0.047	-0.238	-0.154	-0.189	-0.226	-0.2175	-0.25	-0.2465	-1.0595	-0.9535	-0.855	-0.5885	0.1165	-0.103	-0.3355	-0.226	-0.578	-0.7305
PF3D7_0521800	-0.2725	-0.3075	0.216	-0.236	0.3265	-0.0105	-0.0215	-0.3915	-0.16	0.0905	0.169	-0.0075	0.226	0.042	-0.376	-0.465	0.016	-0.013	-0.055	-0.0835	0.114	-0.653	-0.4795	-0.2015	-0.105	-0.2225	0.295	0.232	-0.0125	0.2575	0.3795	0.4255	0.4315	0.499	0.3675	-0.4585	-0.105	-0.268	0.114	-0.4105	-0.4665	-0.4555	-0.6505	0.148	-0.152	0.15	0.444	0.432	-0.1855
PF3D7_0521900	0.837	6.07833333333333	0.978666666666667	1.142	0.848666666666667	0.746666666666667	1.47833333333333	0.999	1.52066666666667	0.902	1.535	1.543	1.786	1.875	2.208	1.725	2.0475	1.50833333333333	1.616	0.0833333333333333	0.0396666666666667	0.906	0.584	1.41333333333333	1.05333333333333	0.837333333333333	2.03	2.19733333333333	-0.16	0.329	1.04	0.771666666666667	1.17033333333333	1.08933333333333	1.04866666666667	1.299	2.29833333333333	3.563	5.1095	2.193	2.06766666666667	2.04966666666667	1.88533333333333	3.34033333333333	2.33533333333333	3.104	2.552	3.33	2.29433333333333
PF3D7_0522000	2.408	2.641	2.516	1.691	1.871	1.851	1.673	1.914	2.114	0.124	0.748	-1.286	1.257	0.097	1.269	1.384	1.269	1.163	0.226	0.536	0.536	1.875	1.718	1.495	1.201	1.13	0.422	-0.415	1.411	1.238	1.722	1.269	1.31	1.405	1.042	2.662	2.655	2.485	2.166	2.485	2.16	2.632	NA	1.622	2.117	1.831	1.411	1.827	1.903
PF3D7_0522100	0.338	0.174	1.5855	1.743	2.366	2.385	3.0165	0.193	0.042	2.289	2.457	3.3495	2.2515	3.1915	0.295	0.137	1.6545	2.0635	2.775	1.5185	1.854	0.217	0.3395	1.8225	2.1165	2.62	2.117	2.666	0.134	0.413	1.1455	2.1355	2.5445	2.622	2.399	0.6915	0.9045	0.992	1.6115	1.536	1.6205	1.994	1.894	0.652	1.127	1.2965	1.788	1.978	1.4525
PF3D7_0522200	2.185	2.269	1.996	1.084	1.713	1.811	1.718	1.922	1.811	1.042	1.13	0.124	1.035	0.823	1.765	1.803	1.608	1.298	0.722	0.432	0.432	1.722	1.367	1.269	0.925	0.722	0.713	0.389	1.989	1.516	1.57	1.321	1.238	1.316	0.963	2.448	2.344	2.324	NA	2.286	2.604	2.675	2.914	1.65	2.176	1.739	1.51	1.933	2.09
PF3D7_0522300	0.565	0.124	-0.377	0.056	-0.136	0.263	-0.234	0.863	0.669	-0.268	-0.621	-0.736	-0.713	-0.415	0.454	0.226	-0.074	-0.556	-0.888	-0.184	-0.454	0.014	-0.184	-0.415	-0.666	-0.862	-0.415	-0.184	1.531	1.475	0.918	1	1.176	1.137	1.035	0.713	0.687	0.422	0.214	0.475	0.97	1.238	1.906	0.389	0.422	0.124	-0.152	0.263	0.839
PF3D7_0522400	-0.420461538461538	0.0839230769230769	1.42221428571429	1.45078571428571	1.81121428571429	1.73442857142857	2.08071428571429	-0.469916666666667	0.0272857142857143	1.56261538461538	1.67930769230769	2.06984615384615	2.02938461538462	2.16907692307692	-0.207428571428571	0.257642857142857	1.49478571428571	1.70114285714286	1.9885	1.446	1.39871428571429	-0.258538461538462	0.191230769230769	1.37357142857143	1.55564285714286	1.69771428571429	1.924	2.10178571428571	-0.536416666666667	-0.219571428571429	0.6215	0.848928571428571	1.021	0.969214285714286	0.808642857142857	0.0924615384615385	0.787285714285714	1.43285714285714	1.74957142857143	1.83942857142857	1.86557142857143	2.02028571428571	1.87807142857143	0.129214285714286	1.00642857142857	1.62207142857143	1.91771428571429	2.28578571428571	2.04378571428571
PF3D7_0522500	0.925	0.713	0.941	-0.184	0.79	0.565	0.286	1.464	1.55	2.094	1.839	1.599	1.201	0.863	2.386	1.485	2.049	1.599	1.275	1.13	0.895	1.622	1.344	1.57	0.933	0.823	1.992	1.799	2.33	2.007	1.704	1.664	1.744	1.5	1.124	1.361	1.839	1.823	1.739	1.687	1.604	1.226	0.678	2.084	2.22	2.226	2.65	2.372	2.15
PF3D7_0522600	0.08	0.4775	1.9665	1.9425	2.275	2.184	2.4095	0.169	0.584	2.1035	2.2015	2.369	2.183	2.3995	0.193	0.7275	2.0815	2.202	2.1835	1.693	1.7	-0.004	0.631	1.7255	1.993	2.099	1.9565	2.086	-0.268	-0.333	0.879	1.318	1.3465	1.108	0.5325	0.044	0.923	1.6085	1.9845	1.676	1.528	1.7285	1.297	0.943	1.582	2.3055	2.6625	2.6935	2.183
PF3D7_0522700	2.367	2.414	NA	2.14	2.247	1.937	1.903	2.053	2.232	1.903	1.819	1.49	1.887	1.169	1.815	1.859	1.978	1.941	1.613	1.883	1.25	2.327	2.469	2.375	2.353	2.272	1.608	1.304	2.604	2.319	2.053	2.226	2.25	2.204	1.875	1.744	2.176	2.482	2.432	2.053	2.042	1.636	1.438	1.985	2.301	2.204	2.313	2.232	1.929
PF3D7_0522800	1.641	1.464	1.049	0.799	0.4	0.432	0.356	1.839	1.827	1.372	1.157	0.454	0.757	0.565	1.929	1.682	1.536	1.049	0.687	0.505	0.565	1.752	1.516	1.454	0.695	0.871	0.925	0.659	1.622	2.053	1.622	1.384	1.097	1.356	0.978	1.875	2.07	1.691	1.664	1.731	1.79	1.851	2.124	1.58	1.855	1.58	1.207	1.238	1.526
PF3D7_0522900	1.092	0.879666666666667	1.513	1.854	1.40866666666667	0.902	1.44633333333333	0.912	1.005	1.39233333333333	1.44433333333333	1.81866666666667	1.75866666666667	1.93333333333333	1.54766666666667	1.38766666666667	1.6995	1.33733333333333	1.60933333333333	0.759666666666667	0.929	1.38266666666667	1.24266666666667	0.991	1.36133333333333	1.35766666666667	2.15733333333333	2.22066666666667	0.965	0.903666666666667	0.740333333333333	1.618	1.48466666666667	1.549	1.478	0.600666666666667	0.634	1.275	1.485	1.05433333333333	0.788333333333333	1.09733333333333	0.896666666666667	0.907333333333333	1.09633333333333	1.00033333333333	1.64466666666667	1.37233333333333	1.146
PF3D7_0523000	0.694666666666667	0.557666666666667	0.019	-0.0413333333333333	0.136666666666667	0.483666666666667	1.132	0.938666666666667	0.678666666666667	0.472333333333333	0.153666666666667	0.742333333333333	0.822666666666667	1.32366666666667	1.13433333333333	1.37033333333333	0.491333333333333	0.401333333333333	0.641333333333333	0.170666666666667	0.396333333333333	0.425666666666667	0.662333333333333	-0.0583333333333333	-0.309	0.0346666666666667	0.658333333333333	1.177	0.610666666666667	0.584333333333333	0.148666666666667	-0.00299999999999999	-0.426666666666667	-0.371666666666667	-0.165333333333333	0.945	0.439	0.103666666666667	0.1	0.494	1.07966666666667	1.42166666666667	1.66766666666667	1.119	0.571333333333333	0.400333333333333	0.304333333333333	0.743666666666667	1.15133333333333
PF3D7_0523100	1.104	0.9245	0.735	0.7205	0.217	0.1525	0.0245	1.393	1.192	1.315	0.9885	1.15	0.684	0.644	1.5165	1.5395	1.0865	0.9915	0.974	0.1435	0.011	0.9575	0.9285	0.7235	0.5995	0.306	0.9755	0.868	1.132	1.321	0.7865	0.779	0.4535	0.448	0.4	1.785	1.7015	1.5755	1.3295	1.33	1.2765	0.9995	1.2165	1.675	1.404	1.3575	0.845	0.9765	0.939
PF3D7_0523200	2.4515	2.5925	2.079	2.21	1.882	1.81	1.5085	1.584	1.6875	0.07	0.464	-1.058	0.65	0.014	2.077	1.8905	1.52	1.327	1.226	0.608	0.452	2.4425	2.1915	1.7995	1.824	1.298	0.8455	0.595	1.205	1.357	1.542	1.059	0.9875	0.827	0.3935	2.547	2.005	1.827	1.869	1.34	1.293	1.2965	1.424	2.204	2.197	1.8745	1.1195	1.1525	1.202
PF3D7_0523300	-0.2	0.028	-0.074	-0.268	-0.377	-0.104	-0.736	NA	0.389	NA	NA	NA	NA	NA	-0.286	-0.234	-0.304	-0.286	-0.836	-0.81	-0.621	0.014	-0.089	-0.058	-0.395	-0.556	-0.599	-1.184	-0.358	-0.713	-0.358	-0.577	-0.643	-0.666	-1.089	1.007	1.063	0.831	1.07	1.304	1.15	0.933	0.956	0.485	0.516	0.739	0.111	0.622	0.739
PF3D7_0523400	-0.0615	-0.0515	-0.395	-0.702	-0.004	-0.0285	-0.017	0.127	-0.0665	-0.6155	-0.588	-0.6935	-0.3555	-0.343	-0.2385	-0.376	-0.578	-0.7045	-0.6365	-0.1755	-0.3965	0.127	0.167	0.05	-0.552	-0.199	-0.2885	-0.5	0.5535	0.1405	0.00850000000000001	-0.059	0.003	0.1025	-0.6385	-1.286	-0.9885	-1.1645	-0.646	-1.2315	-1.3975	-1.169	-1.5785	-0.313	-0.4945	-0.1925	-0.033	-0.297	-0.6495
PF3D7_0523500	1.063	NA	0.659	1.232	1.51	-0.286	0.176	0.604	0.454	-1	-0.736	-1.943	-0.184	-1.089	0.176	0.014	-0.321	-0.556	-1.217	-0.234	-0.577	1.137	1.157	0.799	NA	NA	-0.713	-1.184	0.31	0.422	0.475	0.356	0.176	-0.104	0.454	1.48	1.244	0.903	NA	1.232	0.757	0.687	-0.089	1.555	0.613	0.782	0.704	0.516	0.695
PF3D7_0523600	0.137	0.263	0.111	-0.104	-0.089	-0.286	-0.377	0.422	0.263	1.021	0.731	1.257	0.163	0.485	1.195	1.232	1.021	1	0.992	0.163	0.014	NA	0.687	0.286	-0.136	0.201	0.831	0.91	0.799	0.713	0.604	0.704	0.782	0.669	-0.029	-0.395	-0.014	-0.136	-0.12	-0.434	-0.514	-1.058	-2.12	-0.074	0.176	0.226	0.505	0.25	-0.217
PF3D7_0523700	0.168333333333333	0.0906666666666667	0.303	0.084	-0.897	-1.029	-0.6685	0.379333333333333	0.343666666666667	0.773333333333333	0.650333333333333	0.432	-0.316	0.5325	0.971	0.990333333333333	0.941	0.6725	0.5345	-0.632333333333333	-0.646	0.445333333333333	0.444333333333333	0.279666666666667	-0.136	-1.20933333333333	-0.0205	0.455	-0.764333333333333	-0.770333333333333	-0.605666666666667	-0.571333333333333	-0.868	-1.225	0.091	-1.6085	-1.31033333333333	-1.79566666666667	-1.943	-2.6545	-2.978	-2.889	-2.736	0.637333333333333	1.0665	1.21733333333333	-0.223666666666667	-0.876666666666667	-1.374
PF3D7_0523800	0.0155	0.0985	-0.3045	0.4025	-0.459	-0.854	-0.4885	0.1255	-0.105	0.332	-0.053	-0.029	-0.5615	-0.261	0.464	0.5765	0.034	-0.253	0.0475	-0.5735	-0.643	-0.104	-0.169	-0.2655	-1.317	-0.55	-0.0415	0.032	-0.431	-0.53	-0.3525	-0.571	-0.6605	-0.8965	0.111	-2.397	-1.587	-2.321	-1.3225	-1.9525	-1.511	-1.3595	-1.136	-1.0435	-1.0615	-0.9045	-0.1925	-0.6375	-1.123
PF3D7_0523900	-1	-1	-0.862	-0.888	-0.888	-0.836	-0.915	-0.736	-0.915	-1.058	-0.736	-1.395	-0.621	-1.12	-1.089	-0.836	-0.736	-0.785	-0.971	-1.152	-1.434	-0.971	-1.152	-0.888	-1.089	-1.058	-0.888	-1.251	-0.971	-1.286	-0.943	-1.089	-1.184	-1.089	-1.12	0.516	0.214	0.275	-0.136	0.565	0.695	0.887	1.226	0.042	0.084	-0.043	-0.415	0	0.565
PF3D7_0524000	0.203	0.055	-0.0855	-0.43	-0.61	-0.96	-0.722	0.573	0.378	0.532	-0.038	0.201	-0.495	-0.3405	0.6095	0.689	0.2205	0.0555	0.077	-0.4325	-0.3825	0.251	0.477	-0.073	-0.219	-0.4135	-0.464	-0.081	0.3435	0.389	-0.0205	-0.25	-0.6725	-0.7435	-0.96	-0.0785	0.16	-0.2745	-0.1255	-0.485	-0.3865	-0.1695	-0.222	0.3445	0.243	-0.128	-0.209	-0.242	-0.099
PF3D7_0524100	-0.0685	-0.2895	-0.1175	-0.138	0.003	-0.134	0.1435	0.5335	0.79	0.027	0.2425	0.1605	0.414	0.38	0.135	0.1755	0.231	0.2825	0.3625	0.16	0.4135	0.063	0.029	-0.2	-0.0505	-0.029	0.338	0.504	0.1435	0.6115	0.35	0.4525	0.56	0.7565	0.712	-0.3875	-0.42	-0.5835	-0.3725	-0.811	-0.4445	-0.2285	-0.004	0.3205	0.1235	-0.048	0.0965	-0.1585	0.0115
PF3D7_0524300	0.176	0.103	-0.316	-0.5235	-0.7485	-0.8045	-0.9095	1.138	0.9985	0.143	0.143	-0.06	0.1215	-0.3315	1.047	0.9025	0.5295	0.35	0.042	-0.5055	-0.8105	0.5895	0.664	0.1975	-0.269	-0.4545	0.171	-0.152	0.844	0.86	0.7025	0.6435	0.3715	0.3375	-0.036	0.3575	0.4525	0.148	0.176	-0.321	-0.633	-0.777	-1.146	0.703	0.3275	0.1365	0.148	-0.1055	-0.2005
PF3D7_0524400	0.0065	-0.0785	-0.3475	-0.325	-0.588	-0.746	-0.5945	0.4275	0.2015	-0.041	-0.2865	-0.0815	-0.167	-0.28	0.203	0.1185	-0.19	-0.376	-0.3915	-0.495	-0.691	0.043	-0.0105	-0.229	-0.5225	-0.5905	-0.1445	-0.2605	0.3835	0.262	-0.309	-0.1215	-0.379	-0.5465	-0.258	-2.152	-1.786	-2.2525	-1.918	-1.8405	-1.973	-1.621	-1.7885	-0.112	-0.3645	-0.43	-0.7875	-1.397	-0.6725
PF3D7_0524500	0.275	-0.217	-0.34	-0.058	-0.415	-0.029	-0.058	-0.434	0.189	-0.736	-0.761	-1	-0.34	-1.251	-0.736	-0.494	-0.761	-0.689	-0.862	-0.104	-0.251	-0.234	-0.577	-0.577	-0.321	-0.217	-0.862	-1.514	-1.12	-0.454	-0.395	-0.358	-0.556	-0.358	-0.168	0.575	0.604	0.201	0.389	0.411	0.4	0.367	0.65	0.594	0.275	0.07	-0.104	0.124	0.356
PF3D7_0524600	0.028	0.176	0.042	0.137	0.111	-0.184	-0.286	1.356	NA	1.65	1.411	1.963	1.5	1.646	1.669	1.655	1.454	1.536	1.726	0.097	-0.34	0.773	0.516	0.464	0.226	0.356	1.469	1.25	0.321	0.422	0.659	0.298	0.321	0.286	-0.029	1.922	1.974	1.786	1.427	1.887	1.718	1.411	0.887	1.035	1.232	1.144	0.863	1.111	1.5
PF3D7_0524700	-0.184	-0.358	-0.666	-0.434	-1.058	-1.184	-1.12	0.695	0.464	NA	0.214	0.201	-0.058	0.042	0.321	0.91	0.298	0.298	0.201	-0.862	-1.514	-0.217	-0.535	-0.836	-0.577	-1.152	-0.074	-0.234	-0.286	-0.136	-0.454	-0.599	-0.915	-0.971	-0.454	0.124	0.028	-0.34	-0.785	-0.836	-0.915	-1.029	-0.836	-0.184	-0.234	-0.434	-0.915	-1.152	-0.836
PF3D7_0524800	0.045	-0.22	0.584	0.0615	0.668	0.1555	1.0645	0.1515	0.032	0.3935	0.9205	1.188	0.926	1.642	0.4205	-0.311	0.652	0.579	0.7215	0.0925	0.217	0.1775	-0.1725	0.3735	0.2755	-0.029	0.6595	0.9285	-0.3665	-0.5215	-0.8595	-0.2685	-0.026	-0.286	0.219	0.3285	0.084	-0.304	0.193	0	-0.0105	0.451	0.3005	0.0265	0.201	0.09	0.728	0.3725	0.002
PF3D7_0524900	-0.751	-1.2735	-1.3445	-0.7975	-1.8735	-1.7625	-1.692	0.0605	-0.2745	0.0105	-0.436	-0.2085	-0.717	-0.26	0.7345	0.3605	-0.184	-0.2955	-0.2075	-0.9365	-1.0905	-0.37	-0.239	-0.8825	-1.083	-1.111	-0.578	-0.008	0.1105	0.0635	-0.4835	-0.457	-0.633	-0.611	-0.825	-0.1935	-0.569	-0.6395	-1.0435	-1.1685	-0.897	-0.4805	-0.024	-0.313	-0.691	-1.03	-1.0445	-1.0615	-0.746
PF3D7_0525000	0.0105	-0.652	-1.0305	-1.1015	-1.061	-0.9135	-1.2235	-0.149	-0.4325	-0.144	-0.4535	-0.464	-1.0395	-0.7485	0.941	0.2795	-0.0515	-0.4075	-0.495	-0.1725	-0.4095	0.427	0.046	-0.1795	-0.761	-0.802	0.116	0.2855	1.8875	1.543	1.0225	1.007	1.0915	1.169	0.4455	1.152	0.2415	0.267	0.09	0.344	0.161	-0.144	-0.0375	0.488	-0.012	-0.042	-0.1145	-0.0285	-0.038
PF3D7_0525100	0.142	-0.1485	0.125	-0.06	0.844	0.797	1.585	-0.1975	-0.127	0.242	0.2035	1.2725	0.7955	1.6715	0.245	0.051	0.0985	0.2485	1.136	1.384	1.4755	0.059	0.0035	-0.2725	0.1555	0.745	0.9685	1.758	0.6725	0.712	0.321	0.2375	0.528	0.7815	0.591	0.6065	0.3015	0.2945	0.2825	0.5265	0.8585	1.1235	1.344	0.071	0.2	-0.143	0.0625	0.346	0.5675
PF3D7_0525200	0.395666666666667	0.610666666666667	0.706666666666667	0.898333333333333	0.683666666666667	1.01966666666667	1.079	0.245	0.586333333333333	0.393333333333333	0.582	0.465666666666667	0.785333333333333	0.516	0.320333333333333	0.500666666666667	0.661666666666667	0.587333333333333	0.493333333333333	0.42	0.335333333333333	0.679	0.409666666666667	0.515333333333333	0.848	0.439333333333333	0.508	0.306	0.422666666666667	0.858666666666667	0.871333333333333	0.879333333333333	0.801	0.853333333333333	0.808	0.974666666666667	0.863	0.838666666666667	0.826333333333333	0.906666666666667	1.03566666666667	0.896	0.603333333333333	0.608333333333333	0.714666666666667	0.750333333333333	0.604333333333333	0.827666666666667	0.834333333333333
PF3D7_0525300	-2.125	-2.3735	-1.8405	-1.085	0.4785	0.672	1.077	-1.9935	-2.1605	-1.675	-0.34	0.928	0.6005	1.2795	-1.793	-2.092	-1.8215	-0.646	0.1945	-0.34	0.0695	-2.214	-2.286	-2.056	-0.374	0.255	-0.101	-0.1095	-0.957	-1.921	-2.146	-1.9155	-0.8205	0.1615	-0.1495	-3.1545	-2.5785	-2.37	-1.375	-1.2875	-1.239	-0.6785	-0.9095	-1.5145	-1.599	-0.9765	0.263	0.123	0.3355
PF3D7_0525400	-0.688	-0.611	-0.731	-0.588	-0.441	-0.377	-0.5145	0.1455	-0.185	-0.8305	-0.6935	-0.702	-0.1795	-0.4205	-0.67	-0.4265	-0.617	-0.553	-0.5535	-0.566	-0.491	-0.6545	-0.936	-0.9895	-0.7285	-0.7615	-0.686	-0.7205	-0.701	-1.2685	-1.061	-1.1255	-1.0745	-0.897	-0.2485	-1.0395	-0.7925	-0.689	-0.5165	-0.688	-0.5405	-0.8105	-0.919	-0.4585	-0.4805	0.1135	0.042	-0.293	-0.303
PF3D7_0525500	0.05	0.113	-0.0483333333333333	0.816333333333333	-0.738666666666667	-1.19366666666667	-0.596	0.293333333333333	0.3375	-0.405333333333333	-0.3	-0.786666666666667	-0.9455	0.292	0.273333333333333	0.284333333333333	-0.100333333333333	-0.334666666666667	-0.613666666666667	-0.326666666666667	-0.028	-0.26	-0.507333333333333	-0.753	-0.665666666666667	-0.737333333333333	-0.774666666666667	-0.423666666666667	-0.741333333333333	-0.453333333333333	-0.429666666666667	-0.815666666666667	-0.543666666666667	-0.8	-0.0896666666666667	0.0883333333333333	-0.111	-0.6375	-1.018	-0.953	-0.800666666666667	-0.481333333333333	-0.0646666666666667	-0.0116666666666667	-0.272333333333333	-0.6705	-1.057	-1.163	-0.551666666666667
PF3D7_0525600	0.5075	0.3445	0.2015	0.4665	-0.356	-0.128	-0.015	0.4485	0.5835	-0.4835	-0.465	-0.905	-0.3455	-1.152	0.1275	0.00850000000000001	-0.147	-0.213	-0.5735	-0.3855	-0.647	0.6675	0.1885	-0.088	-0.068	-0.15	-0.336	-0.62	-0.195	0.398	0.188	0.1875	0.132	0.2945	0.3795	1.1065	0.5055	0.387	0.2755	0.4345	0.2755	-0.0905	-0.113	0.918	0.6195	0.6545	0.2155	0.0115	0.106
PF3D7_0525700	1.765	1.718	1.655	0.773	1.111	0.695	0.4	1.176	1.084	0.765	0.823	0.356	0.799	-0.104	0.963	0.713	0.978	0.757	0.536	0.25	0.028	1.536	1.22	1.117	0.839	0.659	0.871	0.4	1.58	1.735	1.4	1.104	0.985	0.863	0.594	-0.268	-0.268	-0.494	0.124	-0.234	-0.358	-0.621	-0.152	0.516	0.286	0.344	0.757	0.464	-0.104
PF3D7_0525800	-3.321	-3.184	-1	-0.234	1.495	1.298	2.169	-3.321	-3.321	-0.971	0.201	1.316	0.863	1.56	-3.643	-3.184	-1.434	0.028	1.007	1.495	1.536	-3.473	-3.058	-0.915	0.555	1.31	0.333	0.948	-3.184	-3.184	-2.321	-0.736	0.526	1.124	0.641	-3.643	-2.643	-1.152	-0.415	0.4	0.687	2.244	2.28	-4.321	-2.736	-1.736	-0.058	1.111	0
PF3D7_0526000	-0.434	0.135	0.174	0.155	-1.669	-1.14	-0.7415	1.2325	NA	0.611	NA	-1.836	-0.149	-0.691	1.416	1.1145	0.6825	0.157	0.0935	-0.7135	-1.251	1.472	0.5595	-0.354	-0.897	-1.5165	0.622	0.4345	-0.34	0.7435	0.604	0.0475	-0.168	0.052	0.1105	1.6675	1.196	1.1325	0.286	0.9255	0.7065	0.4295	0.2485	1.3035	0.524	0.827	0.2075	0.237	0.0975
PF3D7_0526100	0.422	-0.943	-0.862	-1.251	-1.785	-1.217	NA	0.275	NA	-0.599	-0.473	-1.152	-1.152	-1.599	0.321	-0.689	-0.2	-0.599	-0.862	-0.304	-0.217	-0.152	-0.358	-0.473	-0.251	NA	-0.599	0.275	-1.184	-0.915	NA	-0.577	-0.81	-1.089	-0.621	0.903	0.4	NA	0.516	0.516	0.124	-0.2	-0.104	0.918	1.214	0.475	0	0.163	0.111
PF3D7_0526300	-0.014	0.176	0.084	0.07	-0.286	-0.2	-0.304	0.411	0.333	NA	-0.152	-1.251	0.298	-0.415	-0.168	-0.058	-0.251	-0.074	-0.621	-0.599	-0.888	0.163	-0.089	-0.058	-0.286	-0.666	-0.434	-0.785	-0.736	-1.395	-0.862	-1.12	-1.184	-1.358	-0.556	0.516	0.056	0.111	0	-0.014	0.31	0.443	0.815	-0.152	-0.377	-0.358	-0.761	-0.577	0.014
PF3D7_0526500	0.872333333333333	0.778666666666667	0.181333333333333	0.13	-0.261	-0.152333333333333	-0.125333333333333	0.351333333333333	0.336333333333333	0.163	-0.0336666666666667	-0.272666666666667	-0.360666666666667	-0.358666666666667	0.579333333333333	0.515666666666667	0.195333333333333	-0.0353333333333333	-0.100666666666667	-0.25	-0.116333333333333	0.683	0.621	0.392333333333333	0.189666666666667	0.05	-0.387	-0.544	0.563333333333333	0.599	0.536333333333333	0.383333333333333	0.198	0.132666666666667	-0.297	0.502	0.250666666666667	0.0713333333333333	-0.449333333333333	-0.138333333333333	0.743	0.249333333333333	0.740666666666667	0.129	-0.014	-0.0553333333333333	-0.695	-0.4	0.0173333333333333
PF3D7_0526600	0.736666666666667	0.434333333333333	0.240333333333333	1.2734	-0.157666666666667	-0.0456666666666667	-0.1405	0.954833333333333	0.611833333333333	1.14266666666667	0.732166666666667	1.03833333333333	0.202833333333333	0.733166666666667	1.41483333333333	1.5315	0.7598	0.798333333333333	0.8165	-0.0455	-0.212333333333333	0.808	0.922666666666667	0.706833333333333	0.381833333333333	0.333	0.691166666666667	0.882666666666667	0.694333333333333	1.20483333333333	0.771	0.8905	0.787166666666667	0.7415	0.843333333333333	0.835333333333333	0.6538	0.5254	0.427333333333333	0.0395	-0.71	-0.709833333333333	-2.07933333333333	1.0025	0.664833333333333	0.699333333333333	0.186833333333333	0.352	-0.330333333333333
PF3D7_0526700	1.2015	0.693	0.842	0.1795	-0.103	-0.2975	-0.5265	0.68	0.687	0.328	0.18	-0.2675	-0.059	-0.814	0.493	0.3705	0.3825	0.223	-0.135	0.1025	-0.7615	0.8615	1.0095	0.67	0.8085	0.401	-0.296	-0.4945	0.644	0.641	0.525	0.444	0.2065	0.2895	0.3425	-0.7425	-0.6785	-0.6255	-0.2745	-1.222	-1.6545	-1.9935	-2.3505	-0.0075	-0.001	-0.152	0.1375	-0.454	-1.03
PF3D7_0526800	-0.1095	-0.671	-0.627	-0.9295	-1.134	-1.3045	-1.6415	-0.14	-0.2795	0.496	0.061	0.2525	-0.86	-0.5745	0.6945	0.3995	0.2945	0.0495	0.0205	-0.8125	-1.0095	-0.253	-0.405	-0.7385	-0.743	-1.085	-0.6765	-0.409	0.312	0.1915	-0.2675	-0.3165	-0.5965	-0.636	-1.1855	0.965	0.847	0.575	0.102	0.4415	0.3645	0.353	0.4365	0.7315	0.1605	0.164	-0.4245	-0.203	-0.3255
PF3D7_0526900	-1.029	-1.152	-1.473	-2.251	-1.736	-2.058	-2.321	NA	-0.915	NA	NA	NA	NA	NA	-0.836	-0.971	-1.058	-1.321	-1.888	-1.599	-1.943	-0.915	-1.029	-1.251	-2.058	-2.12	-1.556	-2	-0.643	-1.184	-1.358	-1.643	-1.599	-1.689	-2.058	-0.184	-0.12	-0.415	-0.251	-0.577	-0.621	-0.666	-0.621	0.15	-0.058	-0.074	-0.217	-0.434	-0.535
PF3D7_0527000	0.3705	0.375	0.5865	0.507	0.5605	0.449	0.3275	0.691	0.662	1.4095	1.1445	1.597	0.6935	0.992	0.896	1.01	1.1195	1.109	1.3425	0.581	0.292	0.5685	0.5345	0.614	0.7265	0.4865	1.08	1.247	0.8625	0.9075	0.813	0.7155	0.657	0.5965	0.3435	1.427	1.547	1.5115	1.4215	1.468	1.2105	0.8495	0.238	1.0855	1.3835	1.302	1.2675	1.29	1.041
PF3D7_0527100	0.367	0.111	0.807	-0.268	0.604	-0.136	0.189	0.25	0.214	1.13	0.855	0.839	0.201	0.344	0.855	0.286	1.169	0.839	0.887	0.454	0.25	0.632	0.042	0.855	0.782	0.526	0.545	0.815	0.807	0.895	0.773	0.695	0.536	NA	-0.058	-0.761	-0.304	-0.535	-0.12	-0.836	-0.785	-0.836	-1.058	0.124	0.137	-0.12	0.07	-0.184	-0.599
PF3D7_0527200	0.5335	0.542	0.36	0.193	0.4615	0.17	0.221	0.6725	0.411	0.4425	0.124	0.147	0.299	0.134	0.541	0.562	0.4425	0.465	0.2925	-0.018	-0.129	0.598	0.5915	0.615	0.361	0.409	0.286	0.1615	0.632	0.567	0.325	0.32	-0.089	0.0475	-0.1835	-0.8705	-0.7045	-0.866	-0.5775	-1.293	-1.2735	-1.59	-1.9035	0.1375	-0.0615	0.055	0.321	-0.1205	-0.51
PF3D7_0527300	0.411	0.201	-0.074	0.111	-0.251	-0.321	-0.168	0.782	0.516	-0.029	-0.136	-0.454	-0.014	-0.268	0.432	0.25	0.111	0	-0.268	-0.454	-0.761	0.475	0.189	0.31	-0.377	0.07	-0.029	-0.104	0.275	0.454	0.163	0.263	0.201	0.014	0.31	1.344	0.695	0.855	0.555	0.847	1.007	1.182	1.669	0.632	0.757	0.367	0.014	0.286	0.65
PF3D7_0527400	0.765	0.505	0.201	-0.34	-0.104	0.367	0.584	0.594	0.238	-0.321	-0.286	-0.599	-0.136	0.263	0.739	0.722	0.226	0.042	-0.415	-0.434	-0.043	0.432	0.378	0	-0.713	-0.599	0.028	-0.058	0.839	0.124	0.014	-0.251	-0.251	-0.251	-0.971	1.263	0.815	0.389	-1.943	0.985	1.361	1.879	2.7	1.007	0.604	0.432	0.028	0.594	1.269
PF3D7_0527500	0.4725	0.3235	0.038	-0.558	-0.6985	-0.474	-0.548	0.276	0.149	-1.025	-1.018	-1.5785	-0.838	-1.408	-0.255	-0.391	-0.5915	-0.7365	-0.9415	-1.029	-0.947	-0.055	0.0695	-0.553	-0.701	-1.214	-0.771	-0.8245	0.4375	0.183	0.117	-0.234	-0.3675	-0.4145	-1.1325	1.0965	0.559	0.3455	-0.3365	0.203	0.4545	0.438	0.8735	0.641	0.52	-0.0275	-0.529	-0.277	0.1
PF3D7_0527600	-0.175	-0.0055	0.032	-0.0855	0.1075	-0.0845	0.276	0.5185	0.637	0.496	0.5585	0.7865	1.0525	0.5275	0.075	0.4105	0.585	0.578	0.797	-0.1855	-0.236	-0.2255	-0.3595	-0.1655	-0.1675	0.1035	0.575	0.4625	-0.575	-0.457	-0.108	-0.1395	-0.1965	-0.1555	-0.108	-1.1325	-0.6255	-0.9145	-0.63	-0.849	-0.34	-1.208	-1.1015	0.473	0.3275	0.517	0.2925	-0.3175	0.1965
PF3D7_0527900	0.2565	0.6275	0.0115	0.375	-0.3225	-0.6065	-0.6895	-0.07	-0.027	-0.6115	-0.9895	-1.2945	-1.0525	-1.214	-0.3785	-0.0625	-0.596	-0.528	-0.9335	-0.4125	-0.479	-0.0615	0.102	-0.3145	-0.205	-0.5115	-0.944	-0.8785	0.061	0.296	0.0205	0.024	-0.076	-0.1935	0.321	0.319	0.1735	-0.008	-0.089	-0.13	0.0905	0.3045	0.7305	0.217	-0.0825	-0.169	-0.4835	-0.286	-0.038
PF3D7_0528000	-0.043	0.15	0.042	0	-0.358	-0.454	-0.454	1.063	1.333	-0.234	-0.104	-0.535	0.782	-0.234	0.25	0.748	0.344	0.286	-0.136	NA	-1.152	-0.2	0.097	-0.494	-0.321	-0.514	0.15	-0.689	-0.234	-0.535	-0.556	-0.761	-0.915	-0.971	-1	-1.943	-1.152	-1.556	-0.81	-2.058	-1.943	-2.251	-1.888	0.839	0.687	0.731	0.226	-0.577	-0.168
PF3D7_0528100	-0.331	-0.4635	-0.425	-0.1735	-0.255	-0.364	-0.046	0.4585	0.132	0.7985	0.6145	1.22	0.3435	0.9355	0.658	0.559	0.4365	0.5105	0.851	-0.4915	-0.601	-0.3095	0.028	-0.222	-0.0855	-0.2255	0.1655	0.484	0.055	-0.0855	-0.199	-0.181	-0.3785	-0.236	-0.5835	0.0675	0.1475	-0.0725	-0.099	-0.0365	-0.055	0.2185	0.2215	-0.00549999999999998	-0.397	-0.247	-0.3035	0.00600000000000001	0.148
PF3D7_0528200	0.268	0.151	-0.205	-0.5565	-0.548	-0.3435	-0.522	0.4045	0.2275	0.00699999999999999	-0.1575	-0.229	-0.312	-0.322	0.4215	0.5675	0.107	-0.0585	-0.181	-0.542	-0.485	0.00799999999999998	0.1565	-0.3835	-0.605	-0.655	-0.2015	-0.2375	0.8565	0.4635	0.2445	0.061	-0.095	-0.286	-0.453	-1.317	-1.2175	-1.5785	-1.757	-1.8595	-1.714	-1.587	-1.514	-0.069	-0.5665	-0.6785	-0.5915	-1.2525	-0.9885
PF3D7_0528300	-2.5285	-1.757	-0.3055	0.3445	0.986	0.8835	1.427	-1.897	-2.1545	0.6215	1.3005	2.112	1.3355	2.216	-2.132	-1.5775	0.3435	1.1215	1.607	0.5845	0.536	-2.395	-1.8215	-0.208	0.5505	0.9985	1.042	1.5685	-1.175	-1.9155	-0.937	0.1155	0.719	0.9625	1.072	-1.3765	-0.2425	0.3945	1.115	1.4955	1.5145	2.0135	1.85	-1.2525	-0.34	0.507	0.9945	1.544	1.6625
PF3D7_0528400	-2.0635	-1.345	-0.113	0.4215	1.0455	1.1735	1.5455	-1.6975	-1.46	0.622	0.947	1.7135	1.1635	1.839	-1.643	-1.354	0.422	1.063	1.0785	0.7205	0.5675	-2.09	-1.5385	-0.1555	0.5345	0.743	0.9215	1.1895	-1.2715	-1.436	-0.5455	0.014	0.618	0.7875	0.199	-0.3555	0.2615	1.1275	1.292	1.7725	1.9555	2.367	2.1575	-0.8395	0.011	0.7505	1.12	1.7375	1.7285
PF3D7_0528500	-0.136	-0.058	0.014	-0.217	0.15	-0.971	-0.943	0.263	0.344	-0.494	-0.454	-0.689	-0.395	-0.577	0.111	-0.014	-0.473	-0.415	-0.666	-0.514	-0.473	0.333	0.028	-0.104	-0.377	-0.2	-0.395	-0.535	-1.217	-1.184	-1.395	-1.556	-1.029	-0.599	0.15	0.378	0.286	0.084	0.505	0.565	0.333	-0.12	0.422	0.201	0.189	0.286	0.321	0.238	0.367
PF3D7_0528600	-1.434	-1.434	-2	-2.736	-2.473	NA	-2.643	0.286	0.15	-1.358	-1.251	-2.473	-1	-1.888	-0.599	-0.577	-1.029	-1.217	-1.836	-3.058	-2.836	-1.12	-1.434	-1.785	-2.836	-2.736	-1.888	-2.184	-1.836	-2.395	-2.395	-2.643	-2.836	-2.943	-3.321	1.189	0.739	0.495	0.378	0.464	0.941	1.084	1.608	0.687	0.485	0.263	-0.251	-0.043	0.31
PF3D7_0528700	-0.761	-0.971	-1	-1.599	-1.736	-2	-1.888	-0.454	-0.915	-0.836	-0.971	-1.152	-1.689	-1.643	-0.286	-0.577	-0.736	-1	-1.286	-0.888	-0.943	-0.599	-0.736	-1.058	-1.251	-1.689	-1.514	-1.058	0.31	-0.029	-0.713	-0.599	-0.689	-0.514	-1.058	-1.514	-1.321	-1.643	-1.395	-1.836	-1.473	-1.599	-1.434	-0.577	-1.152	-1	-0.377	-1.029	-1.029
PF3D7_0528800	-1.395	-1.3445	-1.816	-2.092	-2.321	-2.321	-2.12	-0.436	-0.665	-1.47	-1.8915	-2.132	-1.997	-2.184	-0.2655	-0.7615	-1.0745	-1.4875	-2.019	-1.5435	-1.352	-1.271	-1.3405	-1.778	-2.058	-2.447	-1.9715	-1.5165	-0.8795	-1.3255	-1.293	-1.96	-1.807	-2.06	-1.0095	-1.558	-1.6545	-2.293	-2.558	-2	-1.862	-1.505	-1.4135	-1.129	-1.494	-1.742	-1.769	-1.8035	-1.553
PF3D7_0528900	-0.943	-0.251	-0.494	-0.358	-0.473	-0.713	-0.514	-0.888	-1.643	-0.713	-0.514	-0.556	-0.473	-0.074	-0.666	-0.434	-0.836	-0.785	-1.058	-0.377	-0.304	-0.836	NA	-0.761	-0.577	-0.621	-0.268	0.137	-0.043	0.201	-0.304	-0.621	-0.286	-0.34	-0.415	-2.836	-2.943	-4.058	NA	-3.321	-1.599	-0.943	-0.358	-1.089	-1.836	-2.12	-1.836	-1.556	-1.556
PF3D7_0529000	0.031	-0.1485	-0.099	0.2755	0.2225	0.4845	0.641	0.087	-0.1785	0.247	0.25	0.7415	0.125	0.794	-0.0205	0.0505	-0.091	0.1475	0.3145	0.088	-0.3075	-0.1115	-0.0515	-0.2735	0.1285	0.0805	-0.3505	-0.1935	0.024	-0.4585	-0.477	-0.2595	-0.184	-0.152	-0.378	0.7675	0.2475	0.441	0.169	0.4855	0.6155	0.829	1.0315	0.27	-0.0025	-0.0655	-0.023	0.1845	0.3205
PF3D7_0529100	0.25	0.014	0	0.056	-0.736	-1.029	-0.971	0.978	0.678	0.389	0.163	0.389	-0.014	-0.599	0.79	1.163	0.298	0.263	0.097	-0.915	-0.415	0.432	0.65	0.15	0.084	-0.34	-0.494	-0.761	0.014	-0.395	-0.358	-0.415	-0.556	-0.454	-1.089	0.042	0.189	-0.168	0.201	-0.494	-0.556	-0.971	-1.321	0.565	0.495	0.757	0.378	0.389	0.321
PF3D7_0529200	-0.3195	0.0185	-0.6895	0.6535	-0.7985	-0.495	-0.746	0.505	0.8925	1.021	0.815	1.056	0.839	0.604	0.67	0.8645	0.624	0.847	0.222	-0.5265	-0.168	-0.444	-0.6075	-0.738	-0.565	-0.8445	0.5905	0.352	-0.675	-0.747	-0.5145	-0.3855	-0.533	-0.3815	0.459	0.83	0.9115	-0.3335	-0.094	0.0515	-0.2025	-0.0105	-0.06	0.5385	1.0805	0.187	-0.2535	0.00700000000000001	-0.43
PF3D7_0529300	1.137	1.163	1.618	1.378	0.604	0.847	-0.043	1.405	1.13	0.807	0.91	0.097	0.565	0.555	1.389	1.201	0.97	0.863	0.613	-0.089	0	0.495	1.117	0.831	0.847	0.516	0.815	0.555	0.321	0.847	1.189	0.475	0.464	0.918	0.632	1	0.669	1.709	0.879	0.321	0.669	0.137	-0.029	1.687	0.687	0.956	0.516	0.526	0.214
PF3D7_0529500	-1.599	-1.943	-1.689	-2.251	-2.395	-2.643	-2.943	-0.168	-0.494	-0.943	-1.473	-1.689	-1.556	-2.184	-0.689	-0.943	-0.971	-1.358	-1.689	-1.599	-1.434	-1.395	-1.514	-1.943	-2.184	-2.643	-1.514	-1.473	-0.643	-0.915	-1.217	-1.434	-1.434	-1.689	-1.217	-0.81	-0.577	-0.862	-1	-1.434	-1.152	-1.473	-1.286	-0.251	-0.454	-0.494	-0.152	-0.713	-0.943
PF3D7_0529700	0.811	0.4745	0.6265	0.852	0.473	0.163	0.8335	0.47	0.242	0.657	0.6735	1.1205	0.608	0.956	1.0805	0.7735	0.828	0.6385	1.2035	0.0665	0.006	0.8525	0.494	0.516	0.8065	0.9265	0.4535	0.7545	-0.646	-0.733	0.11	0.15	0.5105	0.6125	0.657	0.4995	0.555	0.114	0.2565	0.014	-0.0375	0.286	-0.128	0.603	0.806	-0.044	0.067	0.167	0.0745
PF3D7_0529800	0.711	0.606	0.743	0.766	0.851333333333333	0.56	0.636	0.728333333333333	0.731	1.30433333333333	1.20033333333333	1.378	1.11966666666667	1.26366666666667	1.05133333333333	0.938333333333333	1.04733333333333	1.05633333333333	1.25033333333333	0.458	0.293333333333333	1.027	0.656666666666667	0.700666666666667	0.8	0.897333333333333	1.12166666666667	1.20466666666667	0.6025	0.687333333333333	0.817333333333333	0.813	0.611333333333333	0.606	0.451	0.808	0.845666666666667	0.798666666666667	0.750333333333333	0.785666666666667	0.707666666666667	0.424333333333333	0.266	0.676	0.536	0.64	0.663666666666667	0.542333333333333	0.549333333333333
PF3D7_0529900	-1.395	-1.434	-1.643	-1.599	-1.058	-0.785	-0.666	-0.395	-0.689	-1.029	-1.029	-1.184	-0.713	-0.81	-1.089	-1.029	-1.058	-0.943	-1.089	-1.473	-1.689	-1.058	-1.184	-1.029	-1.251	-1.473	-1.473	-1.286	-1.736	-2.12	-1.785	-1.785	-1.643	-1.689	-2.058	0.584	0.226	0.411	-0.089	0.815	1.09	1.28	2.003	-0.34	-0.152	-0.184	-0.2	0.263	0.871
PF3D7_0530000	0.604	0.555	-0.104	-0.888	-0.286	-0.434	-0.494	0.367	0.042	-0.736	-0.643	-1.358	-0.643	-1.251	0.163	-0.577	-0.494	-0.713	-1.089	-0.494	-0.643	0.286	-0.058	-0.089	-0.81	-0.888	-0.514	-1.12	1.207	0.333	-0.058	-0.152	-0.217	-0.454	-0.761	-1.217	-0.862	-1.12	-0.888	-1.514	-1.152	-1.473	-1.184	0.056	-0.136	-0.104	-0.395	-0.785	-0.915
PF3D7_0530100	-1.473	-1.943	-1.888	-1.836	-0.713	-0.514	0.07	-0.761	NA	-0.81	-0.395	0.847	1.084	1.316	-0.454	-0.862	-0.915	-0.395	0.65	0.356	0.226	-1.286	-1.152	-1.434	-0.943	0.042	0.978	1.226	-0.862	-0.943	-1.217	-1.152	-0.915	-0.643	-0.643	-0.184	-0.514	-0.577	-0.268	0.594	0.475	0.831	0.887	-0.577	-0.535	-0.358	0.124	0.389	0.378
PF3D7_0530200	1.0965	0.9755	0.9625	0.73	0.46	-0.141	-0.319	0.5535	0.6325	0.612	0.494	0.132	0.0405	-0.252	0.6635	0.748	0.4575	0.341	0.024	-0.0395	-0.2015	0.838	1.0745	0.7015	0.4895	0.4935	0.3035	0.059	0.135	0.22	0.033	0.028	0.07	-0.1245	0.1715	-0.6275	-0.3635	-0.3675	0.097	-0.643	-0.746	-1.494	-1.2525	-0.03	0.066	0.168	0.6245	-0.207	-0.6685
PF3D7_0530300	-0.249	0.073	0.424	0.591333333333333	0.651	0.487666666666667	0.806	-0.165666666666667	0.017	1.17533333333333	1.102	1.8925	0.709	1.407	0.381666666666667	0.743333333333333	0.837333333333333	0.997333333333333	1.292	0.693333333333333	0.547333333333333	0.105666666666667	0.467666666666667	0.612333333333333	0.719	0.945333333333333	1.12166666666667	1.204	-0.348	-0.559333333333333	0.127333333333333	0.0593333333333333	-0.0476666666666667	-0.008	0.164333333333333	1.068	1.09033333333333	1.40333333333333	1.21033333333333	1.50366666666667	1.543	1.37666666666667	1.06366666666667	0.544333333333333	0.872333333333333	1.057	0.989666666666667	1.44333333333333	1.40833333333333
PF3D7_0530400	-0.0713333333333333	-0.596333333333333	-0.525666666666667	-0.00166666666666669	-0.908	-0.89	-0.633	0.392333333333333	-0.162333333333333	0.045	0.109333333333333	0.358666666666667	-0.470666666666667	0.382333333333333	0.815333333333333	0.176666666666667	0.0933333333333333	-0.051	-0.301666666666667	-0.383	-0.106333333333333	-0.0656666666666667	-0.4635	-0.121333333333333	0.0376666666666667	-0.759	-0.325333333333333	-0.0136666666666667	-0.221666666666667	-0.180666666666667	-0.459	-0.698666666666667	-0.548666666666667	-0.841333333333333	-0.581	0.187	-0.069	-0.2375	-0.468	-0.5325	-0.265666666666667	-0.465	-0.0443333333333333	0.117666666666667	0.103333333333333	-0.111666666666667	-0.678	-0.690666666666667	-0.768333333333333
PF3D7_0530500	0.356	-0.39	-1.181	-1.706	-2.052	-1.8735	-0.9715	-0.014	-0.184	-0.104	NA	-0.556	-1.9555	-1.836	-0.9715	-0.184	-1.5435	-0.234	-0.043	-0.621	-0.3365	0.516	-0.766	0.464	-1.599	-0.4	-0.014	-0.8505	-1.217	-1.2225	-1.3505	-1.776	-1.3035	-1.809	-0.00750000000000001	NA	1.31	1.516	-0.577	0.536	NA	-0.168	-0.97	0.261	0.8095	0.7755	1.1985	1.049	-1.093
PF3D7_0530600	0.5905	0.552	0.2755	-0.217	-0.5305	-0.67	-0.6415	0.9875	1.1905	-0.3505	-0.12	-1.421	0.116	-0.8625	0.513	0.4865	0.327	-0.04	-0.681	-0.2885	-0.136	1.014	0.5405	0.454	-0.3815	-0.613	-0.023	-0.577	-0.039	0.042	0.1535	0.1425	0.063	-0.2795	0.216	0.00799999999999998	-0.2935	-0.4605	-0.5745	-0.644	-0.5775	-0.504	-0.092	-0.04	-0.075	-0.349	-0.491	-0.708	-0.512
PF3D7_0530700	0.321	0.0745	-0.547	-0.3625	-2.395	-1.1545	-0.947	0.256	-0.168	-0.3505	-0.629	-1.4315	-1.4785	-1.6415	0.162	-0.0855	-0.4505	-0.755	-0.903	-0.43	0.00799999999999999	0.5345	0.297	-0.1455	-0.633	-0.7625	-1.511	-1.397	-0.066	0.194	0.1685	-0.0985	-0.134	-0.701	-0.5845	0.6615	-0.16	-0.3675	-0.486	-0.507	-0.51	-0.2785	0.09	0.142	-0.3225	-0.529	-1.02	-0.8895	-0.7245
PF3D7_0530900	-0.57475	-0.3095	0.664666666666667	0.55825	1.289	0.714	0.88525	-0.699666666666667	-0.391333333333333	0.807	0.91575	1.132	1.16525	1.26625	-0.425	-0.20925	0.73	0.71575	0.91975	0.79375	0.579	-0.326	-0.000749999999999994	1.0545	0.709	1.0785	1.29225	1.255	-0.22225	0.03825	0.8035	0.76375	0.682666666666667	0.7655	0.484	-1.3995	-0.674	-0.621666666666667	0.104	-0.106	-0.076	-0.0595	-0.65175	-0.4115	-0.05025	0.54325	0.6585	0.76175	0.56925
PF3D7_0531000	0.1715	-0.286	0.081	-0.128	-0.0125	-0.426	-0.144	-0.12	-0.366	0.577	0.3935	0.555	-0.157	0.262	0.659	0.1175	0.343	0.1365	0.3975	-0.133	-0.3285	0.485	0.321	0.19	0.148	0.0685	0.363	0.387	0.757	0.629	0.4895	0.3405	0.4615	0.263	-0.351	-2.6155	-1.156	-1.362	-0.583	-1.636	-1.058	-1.7365	-2.3915	0.1415	-0.1135	0.061	0.5815	-0.1645	0.201
PF3D7_0531100	0.131333333333333	0.36125	1.46333333333333	1.37925	1.2265	0.62275	0.5215	-0.16525	0.378	0.81525	1.02275	0.679	1.09925	1.17	0.056	-0.181	0.81	0.778	0.65675	0.41775	0.382	0.17675	0.747	1.33933333333333	1.319	1.14733333333333	1.16	1.18	-0.93225	-0.764	-0.1005	-0.32525	-0.304	-0.516	0.108	-0.366666666666667	0.0245	0.33025	0.524333333333333	0.42225	0.563333333333333	0.55125	-0.136	0.08975	0.70325	0.7475	0.9515	0.93925	0.86425
PF3D7_0531200	0.985	1.321	0.731	0.584	0.176	-0.34	-0.434	0.545	0.555	-1.286	-0.736	-2.058	-0.836	-1.888	-0.268	-0.12	-0.454	-0.514	-1.473	0.163	0.163	0.839	0.963	0.432	-0.089	0.07	-1.321	-1.599	0.356	0.226	0.454	0.807	0.333	-0.152	0.432	1.176	0.895	1.117	0.799	0.933	0.622	0.659	0.411	0.722	0.887	0.536	0.298	-0.089	0.238
PF3D7_0531300	-0.395	-0.014	-0.184	NA	-0.494	-0.736	-0.074	0.604	0.575	0.545	0.25	1.104	0.839	0.042	0.286	0.321	0.565	0.275	0.641	-0.689	-1.184	-0.286	-0.888	-0.12	-0.434	-1.514	0.432	0.641	-0.689	-0.761	-0.514	-0.358	NA	NA	-0.286	0.956	0.91	1.104	0.863	1.405	1.077	1.304	0.731	0.584	0.863	0.641	0.4	0.731	0.887
PF3D7_0531400	0.665	0.6735	0.2	0.278	-0.2175	-0.1685	-0.4385	0.3485	0.169	-0.0745	-0.126	-0.6445	-0.482	-0.4955	0.4145	0.184	0	-0.129	-0.3735	-0.5265	-0.397	0.6005	0.3035	0.4985	0.198	0.0885	-0.5885	-0.688	0.1375	0.2685	0.452	0.2135	0.0605	0.235	0.2125	-0.5505	-0.436	-0.9155	-0.929	-1.179	-0.9195	-0.854	-0.6415	-0.393	-0.3125	-0.322	-0.937	-1.153	-0.7625
PF3D7_0532100	1.65	1.182	0.815	-0.043	-0.014	-0.217	-0.377	1.411	1.378	0.565	0.15	-0.643	-0.377	-0.556	2.185	1.137	1.214	0.555	-0.104	-0.152	-0.415	1.144	0.941	0.536	0.238	-0.286	0.042	-0.268	1.996	1.56	1.014	0.604	0.356	0.15	-0.358	0.604	0.65	0.25	-0.251	-0.434	-0.599	-0.736	-0.621	0.475	0.356	0.111	0.137	-0.358	-0.915
PF3D7_0532200	-1.029	-0.915	-0.473	-0.268	-0.761	-0.599	-0.577	-0.535	-0.514	-1.12	-0.943	-1.321	-0.643	NA	-1.473	-1.058	-0.621	-0.81	-1.058	-0.514	-0.535	-0.943	-0.494	-0.713	-0.621	-1	-0.785	-1.089	-1.029	-1.184	-0.643	-0.862	-0.713	-0.689	-0.286	0.111	0.31	0.378	0.097	0.378	0.084	0.344	0.163	-0.014	0.25	0.321	0.176	-0.043	0.333
PF3D7_0532300	-0.9485	-1.306	-1.6085	-1.87	-2.1155	-2.2205	-2.2175	-0.944	-1.004	-0.971	-1.3285	-1.281	-1.918	-1.836	-0.4285	-0.597	-0.8915	-1.1605	-1.172	-1.396	-1.36	-0.786	-1.0235	-1.47	-1.6095	-1.862	-1.621	-1.5655	-0.6035	-0.746	-1.074	-1.2265	-1.4785	-1.6045	-1.7125	-0.937	-1.1605	-1.708	-2.01	-2.278	-2.278	-2.222	-1.771	-1.0435	-1.3225	-1.635	-2.0285	-2.222	-2.307
PF3D7_0532400	-0.143	-0.074	-0.3505	-0.7015	-1.0385	-1.271	-1.7525	-0.644	-0.496	-0.7645	-1.005	-1.735	-1.6545	-2.0315	-0.7045	-0.581	-0.6855	-1.0145	-1.3535	-0.5515	-0.6965	-0.24	0.0345	-0.1755	-0.5915	-0.9155	-1.2685	-1.362	-0.083	-0.2645	-0.3365	-0.779	-0.9845	-1.2485	-1.1885	-0.1555	0.0625	0.0525	-0.5675	-0.782	-0.9195	-1.6225	-1.644	-0.6545	-0.0035	-0.2675	-0.7045	-1.007	-1.076
PF3D7_0532600	-0.785	-1.251	-1.689	-1.184	-1.943	-2.251	-2	-1.286	-1.736	-2.736	-2.556	NA	-2.321	-3.184	-1.736	-2.12	-2.321	-2.321	-2.836	0.014	-0.014	-0.643	-1.12	-1.286	-1.556	-1.689	-3.058	-2.643	-0.713	-0.494	-0.689	-0.736	-0.971	-0.862	-0.599	-1.358	-1.836	-1.943	-1.888	-1.785	-1.888	-2.184	-1.943	-1.599	-1.785	-1.943	-2.251	-2	-2
PF3D7_0532700	-2.793	-1.7525	-2.736	-0.1075	-2.482	-2.4035	-2.395	-2.278	-2.5785	-3.397	-3.121	-4.7395	-2.736	-3.132	-2.4035	-3.0005	-2.943	-3.6545	-3.3895	-0.796	-1.397	-2.447	-3.4135	-2.558	-2.7395	-2.3815	-2.519	-2.121	-0.7325	-2.323	-2.982	-1.9715	-2.092	-2.395	-0.447	-2.736	-2.058	NA	NA	-1.6885	-1.836	-2.121	-1.785	-0.752	-1.473	-1.184	-2.943	-0.363	NA
PF3D7_0533100	-2.5772	-2.2796	-2.41825	-1.91666666666667	-2.877	-2.3344	-1.48133333333333	-1.8355	-2.337	-2.017	-1.55333333333333	-1.31966666666667	-2.7686	-1.68233333333333	-2.8854	-1.52	-2.65475	-2.39975	-1.99075	-0.3424	-0.2895	-2.4946	-2.0742	-2.3658	-2.333	-2.108	-2.49625	-1.6168	-1.5954	-1.7764	-2.2708	-1.558	-1.79	-2.448	-0.6056	-3.36666666666667	-0.915	-1	-0.434	-0.415	-0.321	-2.43	0	-0.736	-3.2572	-2.377	-2.455	-2.422	-3.2654
PF3D7_0600200	-4.092	-3.7262	-4.1832	-3.7632	-4.3002	-3.9188	-3.7632	-3.0826	-3.62375	-4.0868	-3.66175	-3.947	-3.40525	-3.87375	-3.2492	-3.41625	-4.141	-3.56825	-3.1785	-2.3932	-2.4464	-4.1646	-3.9388	-4.1972	-4.41175	-3.944	-3.9645	-2.8284	-3.3216	-3.9015	-4.0218	-3.7832	-3.774	-3.9328	-2.4992	-6.643	-6.643	-6.643	-6.643	-6.643	-6.24675	-5.3505	-6.043	-6.24675	-6.443	-6.143	-5.253	-6.643	-6.143
PF3D7_0600600	-1.643	-1.395	-1.12	0.056	-0.971	-1.251	-0.971	-0.836	-0.286	0.356	0.298	0.807	0.505	0.422	-0.251	-0.217	0.014	0.238	0.201	-0.599	-0.234	-1.689	-1.556	-1.058	-0.915	-1.152	0.475	1.104	-0.621	-0.494	-0.785	-0.494	-0.454	-0.862	0.286	-0.666	-0.136	0.536	0.163	0.678	-0.014	0.084	-0.217	-0.666	-0.286	-0.043	-0.286	0.084	0.555
PF3D7_0601200	-2.736	-2.12	-3.184	-3.058	-3.473	-2.736	NA	NA	-1.556	NA	NA	NA	NA	NA	-2.058	-1.836	-2.643	-2.836	-2.736	-2.12	-0.321	-2.473	-2.473	-3.058	-2.556	-2.12	-2.943	-2.643	-1.736	-2.643	-3.058	-2.556	-2.736	-3.058	-1.358	-6.643	NA	NA	NA	-5.058	-5.058	-4.321	-4.058	-4.321	-3.836	-4.058	-5.643	-3.643	-6.643
PF3D7_0601700	-2.251	-1.736	-2.556	-1.152	-2.943	-2.321	-2.395	-1.888	-2.12	-2.556	-2.643	-2.943	-2.395	-2.473	-2.184	-2.556	-2.321	-2.643	-2.473	-1.286	-1.785	-1.358	-2.836	-2.058	-2.736	-3.321	-3.058	-2.473	-1.736	-2.058	-1.836	-2.251	-2.184	-2.643	-0.577	-1.556	-1.836	-2.058	-5.058	-1.286	-1.434	-2.184	-2.943	-1.736	-1.689	NA	-2.12	-1.888	-2.395
PF3D7_0601900	-0.395	-0.234	-0.535	-0.785	-0.577	-0.358	-0.074	-0.395	-0.577	-0.251	-0.915	-0.395	-1.029	-0.494	0.238	-0.286	-0.358	-0.535	-0.251	-0.473	0.238	-0.251	-0.152	-0.621	-0.785	-0.943	-0.415	0.757	0.432	0.704	0.454	0.163	0.443	0.189	-0.666	-0.556	-0.689	-0.971	-1.217	-1.184	-0.943	-0.836	-0.643	-0.971	-0.81	-1.12	-1	-1.089	-1.089
PF3D7_0602000	0.456666666666667	0.323666666666667	0.467	0.306333333333333	-0.382	0.145333333333333	0.0336666666666667	0.297666666666667	0.55	0.504	0.221666666666667	0.48	0.152666666666667	0.216333333333333	0.645	0.725666666666667	0.289333333333333	0.221	0.133333333333333	-0.101	-0.142	0.41	0.381666666666667	0.071	-0.677333333333333	-0.112	0.950666666666667	0.842	0.025	0.268666666666667	0.134333333333333	-0.0116666666666667	0.189666666666667	0.062	-0.001	0.291666666666667	0.562	0.366	0.146	0.0686666666666667	-0.198333333333333	-0.188	-0.841666666666667	0.495	0.625	0.674	0.379666666666667	0.534666666666667	0.195666666666667
PF3D7_0602100	-0.849	-1.183	-1.5385	-0.997	-2.089	-1.644	-1.5385	-0.4215	-0.9205	-0.71	-1.0145	-1.0715	-1.2715	-0.9765	-0.28	-0.544	-0.9175	-1.251	-1.056	-1.1365	-0.9425	-0.46	-0.6015	-1.0775	-1.8285	-1.6705	-1.46	-1.007	0.153	0.07	-0.128	-0.255	-0.59	-0.5785	-0.672	-0.416	-0.5435	-1.1375	-1.683	-1.4365	-1.111	-0.7125	-0.3205	-0.823	-0.803	-1.093	-1.6545	-1.309	-1.3595
PF3D7_0602200	0.176	-0.321	-0.395	-0.577	-1.217	-1.556	-1.599	0.516	0.201	0.15	-0.434	-0.415	-0.666	-1.058	1.09	0.475	0.189	-0.2	-0.621	-0.535	-0.434	0.411	0.15	-0.089	-0.321	-0.915	-0.494	-0.286	0.887	0.739	0.321	0.344	0.042	-0.136	-0.168	0.137	-0.029	-0.514	-0.473	-0.761	-0.836	-0.81	-0.415	-0.029	0.189	-0.494	-0.434	-0.915	-0.415
PF3D7_0602400	0.149	-0.099	-0.425	-0.733	-1.0565	-0.7175	-1.7605	0.307	0.1715	-0.5455	-0.7975	-1.2735	-1.012	-1.6045	0.149	0	-0.2835	-0.507	-0.7525	-0.7395	-0.9565	0.115	0.104	-0.3935	-0.921	-1.0455	-0.781	-1.2495	1.151	1.092	0.3945	0.4285	0.2625	0.0765	-0.15	0.598	0.2865	0.267	-0.065	-0.515	-0.731	-1.2185	-1.491	0.696	0.083	-0.028	-0.144	-0.3865	-0.6085
PF3D7_0602500	0.748	0.555	0.218	0.547	-1.01	-1.36	-1.0145	0.814	0.4425	0.273	-0.101	-0.169	-0.812	-2	0.6	0.5955	0.0905	-0.1725	-0.365	-0.7415	-1.434	0.814	-0.17	0.0695	-0.9535	-0.443	-0.9525	-1.047	-0.701	-1.0785	-0.9365	-1.123	-1.3425	-1.7365	0.103	1.2805	0.9025	0.4535	-0.12	0.063	-0.113	-0.2655	0.0965	0.5505	0.326	0.1235	-0.3625	-0.512	-0.4465
PF3D7_0602600	-0.2225	-0.4205	-0.6665	-0.743	-1.097	-0.9685	-1.1985	0.274	-0.184	0.339	-0.129	0.083	-0.596	-0.117	0.794	0.361	0.02	-0.207	-0.236	-0.43	-0.4575	-0.1815	-0.255	-0.6765	-0.7775	-1.1395	-0.4325	-0.2605	0.401	0.3365	-0.103	-0.2085	-0.467	-0.516	0.274	0.262	0.1535	-0.1155	-0.168	-0.2175	0.15	0.246	0.6935	-0.055	-0.0735	-0.2	-0.5265	-0.3225	-0.038
PF3D7_0602700	0.253	-0.074	-0.6385	-0.184	-1.2685	-1.4035	-1.316	0.525	-0.1115	-0.5365	-0.4605	-2.089	0.1605	0.411	0.2825	-0.105	-0.3095	-0.3175	-1.395	-0.6365	-0.652	-0.067	-0.504	-0.605	-0.243	-1.1875	0.105	0.137	-0.597	-0.8505	-0.825	-0.4815	-0.636	-0.897	0.239	-0.6045	-0.581	-0.839	NA	-1.0695	-0.675	-0.0455	-0.015	2.7545	-0.502	-0.3665	-0.3315	-0.317	-0.6445
PF3D7_0602800	-0.049	-0.475	-0.453	-0.029	-0.713	-0.8925	-0.694	-0.3515	-0.298	-1.812	-1.434	-2.323	-0.972	-1.535	-0.9565	-0.9525	-1.094	-1.2175	-1.457	-0.5735	-0.146	-0.2725	-0.4195	-0.694	-0.4535	-0.866	-1.561	-1.6885	-1.0995	-0.868	-0.7265	-0.806	-0.781	-1.1845	-0.331	-0.1095	-0.199	-0.3785	-0.7175	-0.0855	0.548	1.0845	1.4975	-0.2445	-0.15	-0.333	-0.554	-0.3675	0.339
PF3D7_0602900	-0.3235	-0.4085	0.1205	0.1085	0.3435	0.2905	0.604	-1.0435	-0.9295	-0.1535	-0.1485	-0.2465	-0.271	-0.1605	-1.736	-1.2185	-0.501	-0.53	-0.4975	0.4275	0.3855	-0.5215	-0.4095	0.1315	0.1095	-0.037	-0.22	-0.197	-0.1215	-0.3065	0.016	0.118	0.1495	0.145	-0.226	-1.1025	-0.5565	-0.442	-0.024	-0.4585	-0.129	-0.0335	0.0105	-0.4155	-0.2775	0.0605	0.6055	0.303	-0.0035
PF3D7_0603000	1.224	0.8785	1.296	1.208	1.4225	1.0545	1.487	0.807	0.775	0.963	1.042	1.25	1.58	1.15	0.952	0.871	1.2975	1.2745	1.571	0.4885	0.6315	1.187	0.975	1.3725	1.424	1.3845	1.035	0.655	1.104	0.708	1.231	1.1905	1.05	1.055	-0.084	0.321	0.2375	0.2565	0.207	0.327	0.418	0.5505	0.7605	-0.0035	0.1985	0.284	-0.1085	0.0625	0.2805
PF3D7_0603100	0.8365	0.8025	0.6785	0.1705	0.5455	0.315	0.1515	0.5095	0.4255	NA	0.5185	0.221	-0.181	-0.346	0.9555	0.5755	0.5785	0.3915	0.174	0.1155	-0.107	1.1275	0.878	0.8945	0.553	0.422	0.1595	-0.036	0.59	0.7015	0.7585	0.637	0.492	0.422	-0.135	1.559	1.3965	1.693	0.918	1.14	1.05	0.604	0.25	1.119	1.0315	1.097	0.7925	0.814	0.5735
PF3D7_0603200	0.87	0.6515	0.3945	0.534	-0.569	-0.773	-0.703	0.9135	0.8935	-0.0155	-0.057	-0.3995	-0.5455	-1.395	0.6395	0.298	0.0635	-0.1685	-0.286	-0.269	-0.236	0.9095	0.7355	0.325	0.06	-0.2	-0.7265	-1.02	0.503	0.608	0.686	0.499	0.3505	0.453	0.2345	1.5	0.9605	1.097	0.458	0.2305	0.137	-0.37	-0.6325	0.8285	0.5455	0.378	0.109	-0.129	-0.22
PF3D7_0603300	0.545	-0.198	-0.56	-0.331	-1.511	-1.734	-1.5435	0.4575	0.321	-0.7745	-0.9495	-1.5785	-1.362	-1.6675	0.193	-0.2295	-0.545	-0.833	-1.354	-0.611	-0.3475	0.0435	0.1025	-0.3755	-1.0615	-0.809	-1.286	-1.271	-0.727	-0.9455	-0.8595	-1.0355	-1.3225	-1.646	-0.8285	-0.768	-0.778	-1.217	-1.01	-1.597	-1.6045	-1.8395	-1.7175	-0.0215	-0.2365	-0.4175	-0.678	-1.036	-1.345
PF3D7_0603400	0.7275	0.4105	0.443	0.07	0.032	-0.0585	-0.001	0.0215	0.0555	-0.097	0.012	0.0105	-0.24	-0.0485	0.503	0.3155	0.107	-0.004	0.135	0.1435	0.028	0.6635	0.57	0.273	0.3035	0.242	0.1505	0.0635	0.7675	0.9515	0.75	0.443	0.416	0.553	0.435	-0.1935	-0.244	-0.3585	-0.5465	-0.8755	-1.0335	-0.9455	-1.457	0.203	0.0055	-0.12	-0.0445	-0.1845	-0.617
PF3D7_0603500	0.6695	0.313	-0.059	0.4335	-0.1835	-0.0195	-0.1015	0.274	0.3495	0.5745	0.687	0.329	-0.199	-0.96	0.577	0.608	0.566	0.194	0.3965	0.09	-0.083	0.378	0.124	0.2795	0.22	0.156	0.48	0.213	-0.21	0.3645	0.384	0.4395	0.355	0.067	0.497	0.588	0.485	0.3615	0.5935	0.7175	0.3835	-0.113	-0.186	0.414	0.3835	0.388	0.1175	0.195	0.0955
PF3D7_0603600	-0.14525	-0.18175	-0.1795	0.03875	-0.77725	-0.403	-0.62225	0.239	-0.0675	0.2235	0.08925	0.30075	-0.18625	0.56625	0.582666666666667	0.51375	0.207	0.053	0.27225	-0.40875	-0.21	-0.03775	-0.38975	-0.48175	-0.66375	-0.5285	-0.10075	0.3605	-0.37525	-0.6415	-0.29225	-0.4585	-0.46325	-0.64825	0.096	0.4865	-0.21575	0.06025	-0.05025	0.0305	0.1175	0.316	-0.00799999999999998	-0.03675	-0.042	-0.11625	-0.44275	0.05775	0.0865
PF3D7_0603700	1.849	1.6195	1.1365	0.974	0.538	0.2155	0.0315	1.065	0.6485	0.6975	0.493	0.235	-0.428	-0.2485	1.227	1.1425	0.6675	0.3745	0.257	0.1025	-0.105	1.629	2.042	1.075	0.4855	0.8645	-0.3975	-0.47	0.559	0.232	0.586	0.395	0.3635	0.583	0.435	1.8585	1.415	1.211	1.0975	1.012	0.7205	0.306	0.356	1.3475	1.147	1.0925	0.303	0.3975	0.3695
PF3D7_0603800	-0.657333333333333	-0.293	0.115666666666667	-0.0166666666666667	0.323666666666667	0.134666666666667	0.371666666666667	0.0866666666666667	0.219666666666667	0.250666666666667	0.371	0.409333333333333	0.513	0.389	-0.136333333333333	0.0183333333333333	0.306	0.343333333333333	0.286	0.369666666666667	0.27	-0.353	0.0273333333333333	0.25	0.204666666666667	0.328666666666667	0.625333333333333	0.702333333333333	-0.038	0	0.356	0.282666666666667	0.347333333333333	0.367333333333333	0.121666666666667	0.160333333333333	0.736333333333333	0.960333333333333	1.06033333333333	1.16633333333333	0.941	0.987333333333333	0.344666666666667	0.367	0.355666666666667	0.746666666666667	0.995333333333333	1.21666666666667	1.184
PF3D7_0603900	0.021	0.3115	0.4445	1.258	0.2295	-0.088	0.356	0.496	0.097	0.7	0.823	0.7205	1.069	1.1325	1.1455	0.446	0.6455	0.453	0.935	-0.033	-0.2325	0.2945	-0.266	0.028	0.132	-0.5875	1.4575	0.992	-0.158	0.416	0.576	-0.1465	0.4025	0.6955	0.574	1.071	1.02	0.555	1.021	1.13	1.5145	2.0645	1.001	1.036	0.8895	0.958	0.447	1.5885	0.689
PF3D7_0604000	0.465333333333333	0.788333333333333	0.408	1.25166666666667	0.243333333333333	-0.576666666666667	-0.206	1.0735	1.432	0.962	0.866	0.852666666666667	-0.851	-0.0600000000000001	1.283	1.13333333333333	0.870333333333333	0.0275000000000001	0.4955	-0.355	-0.136	1.15733333333333	0.642	-0.471	0.208666666666667	-0.570666666666667	0.720333333333333	0.718666666666667	0.532333333333333	0.838666666666667	0.625333333333333	0.359666666666667	0.202666666666667	0.19	0.464	0.0493333333333333	0.1295	-0.191333333333333	-0.470666666666667	-0.743	-1.056	-1.888	-1.504	0.879	0.367666666666667	0.2035	0.247333333333333	-0.160333333333333	-0.912666666666667
PF3D7_0604100	-0.382333333333333	0.032	0.537666666666667	0.601666666666667	0.964	0.962	1.147	-0.868333333333333	-0.309333333333333	0.37	0.401	0.530333333333333	0.792	0.652333333333333	-0.732666666666667	-0.276333333333333	0.246333333333333	0.422666666666667	0.161	0.859666666666667	0.814	-0.429333333333333	-0.00999999999999999	0.374666666666667	0.461	0.654333333333333	0.853666666666667	0.706	0.00533333333333333	0.335333333333333	0.7225	0.861333333333333	1.192	1.20366666666667	0.725666666666667	-0.561333333333333	0.213666666666667	0.504	0.590666666666667	0.677333333333333	0.845	0.686333333333333	0.0226666666666667	-0.306333333333333	0.192666666666667	0.592	1.01633333333333	1.27766666666667	0.987666666666667
PF3D7_0604200	1.084	1.097	1.137	0.903	0.333	-0.514	-0.34	0.79	0.704	0.286	0.321	-0.2	0.111	-0.556	0.739	1.028	0.475	0.378	-0.074	-0.286	-0.234	1.063	1.117	0.722	0.799	0.545	-0.074	-0.184	0.659	0.505	0.485	0.918	0.378	0.956	0.815	0.464	0.097	-0.168	-0.058	-0.358	-0.377	-0.535	-0.81	0.678	0.575	0.443	0.344	0.286	-0.304
PF3D7_0604300	1.2785	1.1945	0.99	0.6	0.638	0.3185	0.168	0.875	0.88	0.725	0.607	0.244	0.465	0.2115	1.169	0.974	0.686	0.515	0.308	0.1945	0.0345	1.298	0.794	1.1245	0.539	0.7945	0.5165	0.2115	0.3665	0.598	0.437	0.602	0.514	0.084	0.5445	-0.798	-0.9345	-0.676	-0.365	-0.557	-0.517	-0.6935	-0.5005	0.089	-0.012	0.05	0.0445	-0.2885	-0.4815
PF3D7_0604500	0.0155999999999999	0.1706	-0.1972	-0.025	-0.2048	0.00999999999999997	0.17	-0.1782	-0.3048	0.023	-0.4036	-0.2866	-0.5794	0.0292	0.104	-0.259	-0.2278	-0.455	-0.1872	0.1718	0.0868	0.1924	0.1806	0.14725	0.333	-0.195	-0.1068	-0.155	0.1442	0.4948	0.1776	0.0706	0.0144	-0.1094	0.1236	0.1625	-0.34475	-0.19375	-0.50725	-0.23525	0.026	0.1725	0.21225	-0.05675	-0.32075	-0.262	-0.62375	-0.19725	-0.032
PF3D7_0604600	-0.101	0.534333333333333	0.288	0.304333333333333	-0.390333333333333	-0.537	-0.466	0.410666666666667	0.285666666666667	-0.0223333333333334	-0.220666666666667	-0.529666666666667	-0.489666666666667	-0.634666666666667	0.199666666666667	0.159333333333333	0.064	-0.158666666666667	-0.435666666666667	-0.243	-0.168	0.263666666666667	0.176	-0.044	-0.295666666666667	-0.2895	-0.367	-0.614666666666667	-0.611	0.0943333333333333	0.324333333333333	0.207333333333333	0.250666666666667	0.178333333333333	0.262	0.490666666666667	0.506	0.426	0.377	0.0926666666666667	0.03	-0.48	-0.345333333333333	0.622666666666667	0.5	0.538333333333333	0.251666666666667	0.0976666666666667	-0.0603333333333333
PF3D7_0604700	0.526	0.526	0.263	0.485	0.137	0.505	-0.286	0.495	0.687	0.378	0.238	0.214	-0.136	-0.304	0.25	0.367	0.298	0.189	0	NA	0.014	0.555	0.669	0.422	0.555	0.516	0.176	-0.12	1.782	1.475	1.117	1.298	1.257	0.584	0.526	1.79	1.811	2.37	1.464	1.35	1.014	0.565	0.226	1.201	1.339	1.464	1.014	NA	0.963
PF3D7_0604800	-0.00600000000000004	-0.183333333333333	-0.9085	-0.679666666666667	-2.395	-2.34633333333333	-1.5785	0.053	-0.227333333333333	-0.835666666666667	-1.21966666666667	-2.321	-1.39	-2.4035	-0.393666666666667	-0.698333333333333	-1.12833333333333	-1.68933333333333	-1.85166666666667	-0.768666666666667	-0.736666666666667	-0.384333333333333	-0.549	-1.147	-1.15466666666667	-1.705	-1.29133333333333	-1.48533333333333	-1.79933333333333	-1.68733333333333	-1.9385	-1.712	-1.727	-2.28266666666667	-0.892666666666667	-0.191	-0.808	-1.224	-2.0005	-1.69533333333333	-2.20466666666667	-1.80933333333333	-1.95733333333333	0.205	-0.173666666666667	-0.448333333333333	-0.871	-1.19866666666667	-1.67033333333333
PF3D7_0604900	1.521	1.286	1.049	0.389	0.028	-0.535	-0.81	1.07	1.292	-0.058	-0.152	-1.251	-0.304	-1.12	1	0.526	0.333	-0.058	-0.888	-0.434	-0.321	1.169	0.847	0.389	0.137	-0.621	-0.514	-0.888	1.831	1.475	0.807	0.773	0.575	0.084	0.056	-0.268	0.014	-0.494	-0.494	-1.217	-1	-1.643	-1.514	0.687	0.163	0.084	-0.12	-0.713	-0.888
PF3D7_0605000	1.137	0.839	0.238	-0.514	-0.836	-1	-0.943	1.014	0.613	-0.736	-0.785	-1.888	-1.058	-1.599	0.356	-0.12	-0.577	-0.862	-1.395	-0.415	-0.535	0.941	0.565	0.31	-0.689	-0.599	-1.251	-1.434	0.863	0.545	0.378	0.411	0.176	-0.136	-0.217	0.659	0.344	NA	-0.043	-0.2	-0.434	-0.761	-0.454	0.344	0.124	0.15	-0.434	-0.494	-0.599
PF3D7_0605100	0.6275	0.4025	0.291	0.356	0.586	0.4495	0.781	0.4955	0.247	0.6795	0.4935	1.1585	0.401	0.908	0.975	0.6205	0.559	0.416	0.911	0.333	0.8525	0.506	0.433	0.2845	0.8065	0.7475	0.342	0.8555	-0.5115	-1.2005	-0.0835	-0.6255	-0.139	0.1015	-0.321	0.146	-0.189	-0.5565	-0.5145	-0.3445	-0.1615	-0.06	0.0245	0.067	0.1315	-0.6	-0.5485	-0.2875	-0.325
PF3D7_0605300	0.839	0.895	1.31	1.111	0.713	0.565	0.773	0.839	0.782	1.618	1.286	2.003	0.4	1.765	1.077	1.035	1	1.021	1.664	NA	-0.136	0.933	0.641	0.863	0.214	0.855	0.799	1.144	0	0.823	0.495	0.879	0.765	0.565	0.978	1.384	1.367	1.438	1.35	1.427	1.378	0.704	0.799	1.077	1.035	1.13	0.659	0.956	0.925
PF3D7_0605400	1.104	0.941	NA	2.063	1.395	NA	1.13	0.594	1.014	1.627	1.378	2.179	0.992	1.748	0.411	1.09	0.97	1.22	1.536	0.176	-0.454	1.169	NA	0.807	1.304	NA	0.879	0.879	-0.415	-0.415	0.226	0.214	-0.014	0.201	1.207	1.432	1.367	1.7	1.321	1.682	1.58	0.97	0.887	0.992	1.15	1.15	0.887	1.195	1.238
PF3D7_0605500	1.008	1.0495	1.057	1.106	0.8125	0.8585	0.613	0.7635	0.773	1.043	1.115	0.836	0.7685	0.6515	0.822	0.8905	0.9405	0.8815	0.8515	0.645	0.3055	0.9725	0.9705	0.947	1.156	1.136	0.717	0.491	0.554	0.406	0.6365	0.5215	0.5435	0.529	0.3015	1.4935	1.614	1.638	1.6305	2.01	1.6095	1.445	0.8575	1.33	1.388	1.5105	1.2955	1.466	1.642
PF3D7_0605600	-1.27033333333333	-1.33533333333333	-1.297	-0.308666666666667	-1.607	-1.22266666666667	-0.897333333333333	-1.042	-1.38866666666667	-1.47733333333333	-1.31933333333333	-1.675	-0.724	-0.495	-1.15566666666667	-1.33366666666667	-1.46066666666667	-1.40233333333333	-1.31	-0.416	-0.35	-0.753666666666667	-1.121	-1.366	-1.5175	-1.524	-0.496333333333333	-0.915	-0.721333333333333	-0.231333333333333	-0.408	-0.494333333333333	-0.302333333333333	-0.445	0.0856666666666667	-0.2255	-1.188	-2.395	-1.689	-1.678	-1.7525	-0.425	-1.09	-0.643	-0.543333333333333	-0.7905	0.343333333333333	-0.382333333333333	-0.572333333333333
PF3D7_0605800	0.858	1.06475	0.8185	1.07825	0.381	0.4575	0.13375	0.611	0.65975	0.4505	0.056	0.23275	0.13775	0.156333333333333	0.520666666666667	0.761	0.5115	0.49525	0.30725	-0.03225	-0.1575	0.66625	0.7445	0.403	0.337666666666667	0.36	0.06825	-0.0525	0.42225	0.836	0.64425	0.36525	0.2445	0.3565	0.535	1.77325	1.22975	1.22	0.726	1.0065	0.85125	0.39975	0.30325	1.08625	0.64625	0.68575	0.354	0.50075	0.53275
PF3D7_0605900	-1.514	-1.358	-1.251	-1.058	0.214	0.918	1.521	-1.473	-1.599	-1.434	-0.943	0.124	0.622	1.545	-1.358	-1.434	-0.943	-0.915	-0.304	0.422	0.722	-1.785	-1.514	-1.434	-1.12	0.028	0.321	0.516	-1.029	-1.556	-1.12	-1.152	-1.089	-0.888	-0.81	-1.217	-1.217	-1.152	-0.514	0.871	1.739	2.204	2.65	-1.888	-1.785	-1.643	-0.761	0.722	1.395
PF3D7_0606000	-0.952	-1.203	-0.7895	-0.8705	-0.416	-0.404	0.1505	-1.235	-1.2895	-0.088	-0.3355	0.3515	-0.107	0.39	-0.484	-0.81	-0.3435	-0.4285	-0.1395	-0.2255	0.0165	-0.8045	-1.0355	-0.6855	-0.9295	-0.67	-0.062	0.345	-0.459	-0.384	-0.3885	-0.188	-0.079	-0.2715	-0.5965	-1.457	-1.3395	-1.322	-1.2615	-0.688	-0.2145	0.5305	0.6935	-1.511	-1.358	-1.2615	-1.2495	-0.3875	0.1015
PF3D7_0606100	-0.0185	-0.057	-0.4835	-1.081	-0.994	-0.133	-0.165	-0.2205	-0.152	-1.474	-1.421	-2.1895	-1.1645	-1.585	-0.599	-0.6545	-0.9715	-1.271	-1.6225	-0.465	-0.3475	-0.2585	-0.4195	-0.6765	-1.0565	-1.196	-1.2305	-1.345	0.661	0.35	0.563	0.201	0.2755	0.2805	0.387	-0.2245	-0.4295	-0.6325	-0.6895	-0.552	-0.105	0.256	0.386	-0.385	-0.5145	-0.6935	-0.6435	-0.5885	-0.333
PF3D7_0606200	-1.251	-1.358	0.07	-0.152	0.565	0.226	0.687	-1.251	-1.286	-0.535	-0.029	0.014	0.321	0.333	-1.434	-1.434	-0.268	-0.014	-0.014	0.879	0.536	-1.058	-0.836	0.097	0.545	0.495	0.15	0.137	-1.358	-1.217	-0.434	-0.136	0.214	0.411	-0.058	0.65	1.035	1.594	1.111	1.944	2.025	2.266	2.247	0.411	0.722	1.014	1.395	1.79	1.704
PF3D7_0606500	-0.5505	-0.4895	-0.806	-0.76	-1.2495	-1.277	-1.161	0.035	-0.146	-0.2495	-0.541	-0.4515	-0.556	-0.474	0.0995	0.2825	-0.224	-0.374	-0.436	-0.828	-1.1415	-0.726	-0.4615	-0.957	-1.189	-1.307	-0.5165	-0.3525	-0.101	-0.4245	-0.588	-0.7545	-0.895	-0.8765	-0.7495	-0.207	-0.327	-0.519	-0.8045	-0.564	-0.3535	0.1035	0.3795	-0.3035	-0.4805	-0.536	-0.588	-0.3765	-0.13
PF3D7_0606600	-0.0625	-0.18275	-0.33725	-0.50525	-0.69125	-0.49025	-0.52625	-0.18675	-0.254	0.17125	-0.29275	-0.121	-0.7175	-0.14875	0.3215	0.30375	-0.078	-0.40725	-0.24575	-0.34625	-0.3895	0.13975	0.06025	-0.3985	-0.5375	-0.71675	-0.243	0.101	0.86875	0.9165	0.24175	0.2815	0.0855	-0.0655	-0.0565	-0.56625	-0.6015	-0.8955	-0.842	-1.064	-0.5745	-0.1975	-0.1225	-0.4255	-0.51025	-0.83275	-0.823	-0.574	-0.31125
PF3D7_0606700	0.267333333333333	0.172	0.613666666666667	0.217666666666667	0.398666666666667	0.109666666666667	0.166666666666667	0.740333333333333	0.609666666666667	0.841	0.688	0.639	0.769	0.463333333333333	0.733333333333333	0.668	0.832666666666667	0.825	0.666	0.212333333333333	0.0793333333333333	0.384	0.413333333333333	0.351666666666667	0.420333333333333	0.149	0.588666666666667	0.579	0.353	0.270333333333333	0.372666666666667	0.155	0.161666666666667	-0.0243333333333334	-0.796	0.575666666666667	0.641	0.658333333333333	0.379	0.48	0.529333333333333	0.621666666666667	0.525	0.295	0.545333333333333	0.484666666666667	0.535333333333333	0.562333333333333	0.511666666666667
PF3D7_0606800	0.963	0.978	1.304	1.531	1.157	0.925	0.807	0.443	0.65	0.454	0.575	0.214	0.411	0.084	0.575	0.356	0.659	0.704	0.536	0.669	0.4	0.622	0.978	0.678	1.042	0.748	0.722	0.286	NA	1.021	1.137	0.847	0.807	0.815	0.422	1.063	1.021	1.286	1.124	1.077	1.104	0.847	0.516	0.823	0.807	0.933	0.97	0.903	0.757
PF3D7_0606900	1.344	1.664	0.765	1.956	0.422	0.432	0.495	0.15	0.739	-0.736	-0.736	-0.81	-0.556	-1.029	-0.184	-0.2	-0.535	-0.577	-0.81	-0.089	0.432	1.298	1.021	0.823	0.65	0.536	-1	-1.358	-0.599	0.097	0.704	0.286	0.214	-0.2	-0.089	-0.621	-0.577	-1.358	-0.736	-0.862	-0.81	-1	-0.514	-0.377	-0.184	-0.666	-0.736	-0.689	-0.81
PF3D7_0607000	1.12	1.1315	0.619	0.068	0.206	0.1085	-0.031	-0.152	-0.168	-0.8565	-0.7965	-1.918	-0.661	-1.135	-0.2995	-0.7245	-0.494	-0.7175	-1.143	0.194	0.0625	0.8155	0.827	0.56	0.1415	0.03	-0.217	-0.9885	0.9585	0.7885	0.783	0.641	0.5495	0.5455	0.3095	0.4915	0.174	-0.068	-0.282	-0.3005	-0.3825	-0.359	0.12	0.4215	0.3555	-0.0785	-0.474	-0.211	-0.149
PF3D7_0607100	-0.4735	-0.276	0.0915	1.1055	-0.24	-0.6675	-0.199	-0.0515	-0.099	-0.3335	-0.15	-0.4485	0.1865	0.1295	-0.2135	-0.053	-0.0775	-0.2315	-0.3955	-0.4	-0.5745	-0.489	0.0255	-0.722	-0.287	-0.472	0.032	-0.1705	-0.7745	-0.8395	-0.5495	-0.506	-0.5085	-0.512	-0.255	0.879	-0.6405	0.659	-0.6925	-0.108	-0.14	-0.1425	0.1745	0.087	-0.1365	-0.2605	-0.686	-0.2075	-0.567
PF3D7_0607200	-0.444	0.0155	-0.1265	-0.43	-0.779	-0.203	-0.0955	0.379	0.09	-0.557	-0.531	-1.338	-0.505	-0.934	-0.2715	-0.217	-0.552	-0.713	-1.0655	-0.331	-0.475	-0.0255	0.183	0.1985	-0.363	-0.8425	-1.0265	-1.599	-0.397	-0.4545	-0.298	-0.646	-0.525	-0.3625	-0.7305	1.531	1.264	1.475	1.076	1.231	1.102	0.536	0.571	1.0095	0.9255	0.819	0.3925	0.6095	0.507
PF3D7_0607300	0.059	-0.2745	-0.46	-0.5905	-1.395	-0.76	-0.897	0.663	0.707	-0.436	-0.2675	-0.943	-0.2775	-0.9465	0.4605	0.1985	0.041	-0.269	-0.621	-0.231	-0.3505	0.014	-0.027	0.1875	-0.34	-0.334	-0.321	-0.5915	0.012	0.169	0.286	0.184	0.047	-0.2775	0.1455	1.6215	0.726	1.1395	0.443	0.4395	0.08	-0.00900000000000001	-0.1055	0.97	0.91	0.809	0.352	0.3835	0.006
PF3D7_0607400	2.361	1.735	2.035	0.963	1.304	1.726	0.831	1.49	NA	0.411	0.847	-0.888	0.565	-0.12	1.427	1.333	1.226	0.956	0.189	0.65	0.584	2.163	2.032	1.678	1.49	1.021	0.189	-0.168	1.443	1.214	1.545	1.356	1.214	1.25	0.978	0.056	-0.074	0	0.275	-0.415	-0.415	-0.785	-1.12	0.632	0.475	0.443	0.356	0.163	0.263
PF3D7_0607500	1.0245	1.0465	0.898	0.672	0.1955	-0.321	0.536	1.096	1.077	1.2235	1.107	0.9555	0.7575	0.5345	1.164	1.767	1.0975	0.8545	1.269	0.027	-0.621	0.8445	1.07	0.3665	0.516	0.3635	0.8415	0.593	-0.8115	-1.12	-0.499	-0.782	-0.6565	-1.12	-0.3015	1.276	1.1375	0.739	0.904	0.811	0.752	0.693	0.577	1.133	1.085	0.957	0.693	0.6355	0.4355
PF3D7_0607600	0.065	0.1715	0.2265	0.4375	0.355	0.3355	0.158	0.0035	0.2045	0.775	0.8265	0.6775	0.342	0.4805	0.4625	0.3175	0.614	-0.184	0.428	0.812	0.7655	0.129	0.295	0.405	0.254	0.106	0.932	0.99	0.655	0.4245	0.535	0.6355	0.387	0.3805	-0.022	1.0185	0.972	1.2075	1.1335	1.1495	1.379	1.0615	0.6605	0.6725	0.849	1.0455	0.9815	1.0535	1.191
PF3D7_0607700	-0.134	0.0826	0.5526	0.6276	0.7288	0.8596	0.874	-0.0438	0.158	0.7138	0.8772	1.0514	0.8702	0.904	0.2168	0.3734	0.6514	0.7886	0.8102	0.6276	0.4516	-0.126	0.053	0.1432	0.4908	0.5644	0.9608	0.9388	0.24375	0.186	0.6136	0.3164	0.2352	0.3402	0.2008	0.8382	1.028	1.3468	1.2974	1.585	1.4836	1.317	0.6934	0.6344	1.0122	1.2018	1.1216	1.4108	1.5262
PF3D7_0607800	0.565	0.037	-0.4435	0.1425	-0.6175	-0.022	-0.441	0.6985	0.557	0.3535	0.1075	-0.1765	-0.0619999999999999	0.0409999999999999	0.5845	0.467	0.282	0.0795	-0.034	-0.1215	-0.1555	0.527	0.0925	-0.116	-0.463	0.575	0.0795	0.1535	0.4185	0.657	0.2855	0.374	0.2415	0.2405	0.519	1.5175	0.993	0.952	0.8655	0.6785	0.575	0.8555	0.5755	1.1245	0.8545	0.782	0.485	0.459	0.315
PF3D7_0607900	-0.2015	-0.0385	-0.5835	-0.74	-1.0735	-0.682	-0.761	0.5815	0.346	-0.2715	-0.2565	-0.973	-0.3545	-0.501	0.475	0.5945	0.0669999999999999	-0.137	-0.3335	-0.5585	-0.4415	0.318	0.5175	-0.0605	-0.6805	-0.3285	-0.481	-0.1625	-0.2285	-0.018	-0.0285	-0.1995	-0.3555	-0.241	-0.1665	1.084	1.22	0.7	0.5205	0.111	-0.107	0.164	-0.088	0.6315	0.4625	0.371	0.121	0.2865	-0.154
PF3D7_0608000	0.163	0.163	-0.184	-0.12	-0.643	-0.643	-1.029	0.485	0.495	0.014	-0.286	-0.643	-0.666	-1.152	0.321	0.505	-0.029	-0.104	-0.415	-1.029	-1.473	0.042	0.042	-0.395	-0.473	-0.785	-0.888	-1.089	0.25	-0.152	-0.304	-0.577	-0.556	-0.736	-0.915	1.232	0.799	0.687	0.238	0.389	0.378	0.275	0.163	0.799	0.505	0.201	-0.268	-0.074	0
PF3D7_0608100	1.325	1.2305	0.8785	0.6725	0.778	0.6555	-0.115	0.6885	1.664	0.828	0.5855	0.083	-0.0235	-0.3825	1.066	0.872	0.8465	0.5165	0.3505	0.5615	0.2975	0.867	0.875	0.226	0.189	0.4945	0.692	0.3345	1.679	1.83	1.3685	1.295	1.0835	0.9695	0.443	1.19	0.8415	0.81	0.6325	0.666	0.084	-0.257	-0.3535	0.8785	0.718	0.659	0.2725	0.2255	0.097
PF3D7_0608200	1.157	1.035	0.226	-0.643	-0.643	-0.268	NA	0.895	0.925	-0.785	-0.514	-2	-0.304	-1.473	0.422	0.4	-0.184	-0.454	-1.217	NA	-1.217	0.97	0.15	0.464	-0.621	-0.836	-0.621	-1.152	-0.043	0.214	0.014	0.495	0	-0.556	-0.029	0.226	NA	-0.377	NA	-0.514	-0.395	-0.494	-0.251	NA	NA	0.632	-0.058	-0.494	-0.689
PF3D7_0608300	1.068	0.9555	0.49	0.696	-0.071	-0.545	-0.1295	0.959	1.086	0.3715	0.409	0.1445	0.2455	0.071	0.716	0.7485	0.6455	0.379	0.379	-0.168	-0.332	1.114	0.141	0.7915	0.122	0.3585	0.4055	0.076	-0.3285	-0.2085	0.1595	0.553	0.517	-0.072	0.4	0.5645	0.2225	0.1965	-0.3285	-0.3195	-0.6085	-0.9935	-0.834	0.5785	0.404	0.3205	-0.736	-0.423	-0.5145
PF3D7_0608310	-0.377	-0.434	NA	-0.643	-1.599	NA	-1.736	0.286	0.189	-1	-1.395	-1.514	-1.736	-2.12	-0.014	-0.217	-0.785	-1.286	-2	-0.915	-1.473	-0.286	-0.434	-0.862	-1.089	-1.643	-1.473	-1.599	-0.184	-0.494	-0.736	-0.888	-1.029	-1.514	-0.81	0.389	0.056	-0.321	-0.514	-1.029	-0.836	-1.184	-0.736	0	-0.415	-0.599	-1.286	-1.251	-1
PF3D7_0608400	0.25	-0.029	-0.234	-1.251	-0.514	-0.836	-1.251	0.622	0.298	-0.577	-0.321	-1.556	-0.494	-1.434	0.422	-0.074	0.056	-0.234	-0.888	-1	-0.943	0.25	-0.34	-0.358	-1.058	-1.152	-0.514	-0.971	0.226	-0.621	-0.643	-0.785	-0.785	-0.836	-0.81	-1.058	-0.862	-0.971	-0.577	-1.12	-1.089	-1.556	-1.689	-0.029	-0.304	-0.304	0.189	-0.514	-0.785
PF3D7_0608500	0.933	1.014	0.731	0.286	0.454	0.475	0.014	0.378	0.545	-0.104	-0.12	-0.736	-0.184	-0.943	-0.152	-0.12	-0.029	-0.152	-0.643	0.422	0.25	0.344	0.422	0.298	0.056	-0.029	0	-0.415	1.851	1.372	0.925	0.91	0.933	0.823	0.238	1.731	1.257	1.367	0.863	0.823	1.144	0.575	0.475	0.933	0.91	0.713	0.422	0.432	0.545
PF3D7_0608600	0.526	0.823	0.782	0.545	0.263	-0.136	0	0.978	1.124	-0.888	-0.494	-1.556	0.214	-1.058	0.028	0.15	-0.2	-0.251	-0.943	-0.286	0.056	0.773	0.879	0.286	0.15	-0.234	-0.358	-0.888	0.137	0.097	0.31	-0.12	-0.217	-0.058	0	1.459	1.021	0.91	0.79	0.659	0.485	-0.058	-0.217	1.389	1.13	0.807	0.722	0.604	0.443
PF3D7_0608700	0.553	0.3175	0.021	-0.2375	-0.855	-1.006	-0.949	0.676	0.416	0.024	-0.369	-0.4915	-1.0695	-0.973	0.6995	0.736	-0.0235	-0.1735	-0.34	-0.796	-0.7875	0.4215	0.411	-0.4315	-0.3875	-0.749	-1.0635	-0.714	0.5895	0.451	0.1455	-0.099	-0.4055	-0.3565	-0.7995	0.423	0.0295	-0.355	-1.001	-0.8705	-0.778	-0.6065	-0.226	0.0535	-0.397	-0.6225	-0.9685	-1.179	-1.08
PF3D7_0608800	0.849	0.599	-0.104	-0.7005	-0.7205	-0.8255	-1.3825	1.0695	0.6805	0.2755	-0.168	-0.658	-1.023	-1.2315	1.05	1.1375	0.3485	0.057	-0.4335	-0.812	-1.066	0.983	1.1195	0.389	-0.1565	-0.4575	-0.6895	-0.7615	1.1355	0.859	0.157	-0.081	-0.3245	-0.3425	-0.96	1.234	0.9965	0.6445	0.3495	0.2225	0.338	-0.4665	-0.499	0.796	0.7725	0.5415	0.182	-0.0745	-0.1765
PF3D7_0608900	1.5455	1.51	1.798	1.367	1.705	1.101	1.149	0.8935	1.2115	1.332	1.309	1.118	1.306	1.071	1.343	0.86	1.404	1.29	1.067	1.034	0.813	1.344	1.479	1.4725	1.4655	1.325	1.8115	2.834	1.4165	1.531	1.6685	1.5065	1.571	1.53	0.9205	0.656	0.9585	1.159	1.0905	0.921	0.608	0.5185	-0.1935	1.0235	1.1235	1.132	1.0025	1.125	0.863
PF3D7_0609000	0.9405	0.873	0.8215	0.723555555555556	0.8267	0.7084	0.6147	0.308555555555556	0.3585	0.989666666666667	0.803	0.769666666666667	0.351444444444444	0.653777777777778	0.8242	0.865	0.8111	0.7313	0.7247	0.443285714285714	0.3267	0.875111111111111	0.7827	0.7371	0.6229	0.6319	0.6089	0.5925	0.8838	1.0328	0.7585	0.602	0.4255	0.443111111111111	0.0729	0.3395	0.2181	0.2329	0.1145	-0.005	0.0446	-0.0488	-0.0477	0.34	0.2837	0.361	0.00677777777777779	0.2533	0.2314
[truncated: 3,476 more rows]
[truncated: 198 more columns]
