# Supplementary material for: Enhancing Gene Co-Expression Network Inference for the Malaria Parasite Plasmodium falciparum
Source: Genes (Basel). 2024 May 25;15(6):685. doi: 10.3390/genes15060685 (PMC11202799; doi:10.3390/genes15060685)
Supplement: Supplementary file 1 [file genes-15-00685-s001.zip › Additional Files/Additional File S5 - GSE19468_final.csv]

newID	W7_exp8_TP1	W7_exp8_TP2	W7_exp8_TP3	W7_exp8_TP4	W7_exp8_TP5	W7_exp8_TP6	W7_exp8_TP7	ML7_exp7_TP1	ML7_exp7_TP2	ML7_exp7_TP3	ML7_exp7_TP4	ML7_exp7_TP5	ML7_exp7_TP6	ML7_exp7_TP7	KN93_exp6_TP1	KN93_exp6_TP2	KN93_exp6_TP3	KN93_exp6_TP4	KN93_exp6_TP5	KN93_exp6_TP6	KN93_exp6_TP7	Staurosporine_exp14_TP1	Staurosporine_exp14_TP2	Staurosporine_exp14_TP3	Staurosporine_exp14_TP4	Staurosporine_exp14_TP5	Staurosporine_exp14_TP6	Staurosporine_exp14_TP7	CyclosporineA_exp2_TP1	CyclosporineA_exp2_TP2	CyclosporineA_exp2_TP3	CyclosporineA_exp2_TP4	CyclosporineA_exp2_TP5	CyclosporineA_exp2_TP6	CyclosporineA_exp2_TP7	CyclosporineA_exp2_TP8	FK506_exp1_TP1	FK506_exp1_TP2	FK506_exp1_TP3	FK506_exp1_TP4	FK506_exp1_TP5	FK506_exp1_TP6	FK506_exp1_TP7	FK506_exp1_TP8	RoscovitineA_exp3_TP1	RoscovitineA_exp3_TP2	RoscovitineA_exp3_TP3	RoscovitineA_exp3_TP4	RoscovitineA_exp3_TP5
mal_mito_3:mRNA	0.252166666666666	0.040666666666667003	0.5915	-0.5058333333333329	0.8048387467236129	-0.026000000000000002	0.675	0.4123333333333329	0.8079999999999999	0.29966666666666697	-0.47116666666666707	0.5525	-0.7061666666666658	-0.7208333333333342	-0.269333333333334	-0.190166666666666	-0.564333333333333	-1.12683333333333	-0.035166666666666	-0.4328333333333329	0.102333333333333	0.038067809980372	-0.24683333333333302	-0.5305	-1.0742237373058299	-0.0505	-0.499	-0.608166666666667	0.3735	0.3893333333333329	0.48933333333333395	0.198	0.366919449022183	0.53487727303978	0.07400000000000001	0.0613333333333329	0.20883333333333398	0.469	0.5579999999999999	0.07633333333333299	0.141252782355516	0.43987727303978	0.0885	0.3543333333333329	-0.154	-0.1025	-0.2805	-0.7959999999999999	-0.5630805509778171
PF3D7_0100100	0.917	-1.485	-0.628	-1.7369999999999999	-2.17340135509178	-0.858	-1.6163540401085401	-0.363	-1.11588402262665	-0.628	-1.3219999999999998	-0.68840135509178	1.7990000000000002	1.662	0.585	0.147	0.436	-0.384	-0.40840135509178005	-0.78791777447584	-0.47	2.256	0.893	2.021	0.222	1.14759864490822	0.39	1.2890000000000001	0.15674678413287	0.56623915756309	0.39593492132902003	0.85396210312732	0.415	0.0	-0.363	0.263	0.15674678413287	0.56623915756309	0.628	0.94696210312732	0.415	-0.37799999999999995	0.152	0.9259999999999999	0.24177644453551003	-0.0148513164749802	0.863	0.11696210312732	0.415
PF3D7_0100200	0.5479999999999999	-0.863	-0.415	-1.399	-0.348	-0.44799999999999995	-1.0	-0.24100000000000002	-0.737	-0.6779999999999999	-1.536	0.0	2.023	1.944	0.107	-0.622	-0.415	-0.688	0.0	-1.1	-0.322	0.107	0.0718426970340102	0.45899999999999996	-0.46724332716869	0.585	0.415	1.511	-0.45899999999999996	0.363	0.7	1.585	0.14285678740805	-0.45899999999999996	-0.415	0.0	-0.289	0.193	0.0	1.0	-0.26669173656120004	-0.652	-0.12680899232731	0.0797418534246903	0.0	-0.807	0.807	0.0	-0.26669173656120004
PF3D7_0100300	0.7	0.6920000000000001	0.6629999999999999	-0.0930000000000004	0.737	0.737	0.637	0.523	0.5479999999999999	0.415	0.0	0.737	0.737	0.6479986859881	0.0	0.0	0.0	-0.83649255575121	-1.585	0.53	1.2890000000000001	0.248	0.207	0.0	-0.541	0.289	0.0	0.0	-0.585	-0.585	-1.585	0.42650777986463106	-1.0	-0.415	-0.322	0.222	-0.585	0.0	0.0	0.42650777986463106	-1.0	-0.415	-0.737	-0.263	0.0	-0.585	0.0	-0.573492220135369	-0.415
PF3D7_0102000	2.471	0.0010370318902980199	0.622	-0.93506575612131	1.6369999999999998	0.4592442006404501	-0.222	1.459	-0.17	1.791	-1.515	2.0780000000000003	1.21124420064045	1.3940000000000001	0.536	-1.055	0.943	-0.322	1.784	0.4592442006404501	1.0	0.6779999999999999	-1.433	0.622	-0.737	1.3530000000000002	-0.46675579935954997	0.425	0.42118104478546997	0.66207187108706	0.8310760499839499	-0.8410144176767701	0.632	0.948	0.585	0.184	0.6851810447854699	0.9740718710870602	0.88907604998395	1.15898558232323	-0.515	-1.485	0.38961272373905	0.184	0.30118104478547	0.26307187108706004	-0.05392395001605001	0.15898558232323	0.0
PF3D7_0102200	1.0	0.389	0.6609999999999999	0.2925	0.342	0.3325	0.048	0.389	0.326	0.3405	0.3185	0.128	0.595	-0.3245	0.0	-0.111	-0.0965000000000003	0.1575	-0.2	0.08199999999999999	-0.1375	0.852	-0.0964999999999998	0.111	-0.0760000000000001	-2.7655	-3.1995	-3.103	0.39929566315931	0.521604905772469	0.5	0.40399999999999997	0.882	0.1165	0.3535	0.5735	0.5	0.5	0.085	-0.614	-0.134	-0.0495	0.19899999999999998	0.5375	0.0	0.0	0.2925	-0.3605	-0.044000000000000004
PF3D7_0102300	-1.25305424253135	-1.2461786097190402	-0.29838923662364003	-0.7010629293547099	0.0863321812826099	-0.8433025424284292	-0.539598030524104	-1.25	-1.05117860971904	-0.7020000000000001	-0.777	0.0819999999999999	-0.514	-0.735	-0.614	-0.57217860971904	-0.0600000000000001	-0.107	0.201	-0.547	-0.498	-1.266	-0.38517860971903994	-0.256	-0.406	-0.326	-0.341	-0.5820000000000001	-0.61	-0.24100000000000002	-0.13	-0.537	-0.501	-0.419	-0.461	-0.201	-0.551	-0.375	-0.155	0.099	-0.4	-0.6890000000000001	-0.39299999999999996	-0.634	0.0110000000000001	0.135	0.258	0.684	0.087
PF3D7_0102400	0.374	-0.0079999999999999	-1.449	-0.507	-2.088	1.091	0.657	0.027999999999999997	0.00900000000000001	-0.495	-0.258	-1.4469999999999998	0.392	0.39042143212485997	-0.654	-0.2	-0.877	-0.345	-1.0290000000000001	1.743	0.99	-1.3980000000000001	-1.784	-2.072	-1.7109999999999999	-1.29617815307905	0.506	0.5429999999999999	0.6829999999999999	0.22899999999999998	0.27899999999999997	0.0940000000000001	0.623	0.23399999999999999	0.21600000000000003	0.14800000000000002	0.529	0.285	0.33	-0.13	0.49962496349163005	0.45399999999999996	0.514	1.278	0.23199999999999998	0.263	0.075	-0.593	0.493
PF3D7_0102500	0.8250673139156601	0.14933333333333	0.58245347110373	-0.07738692080696001	-0.126644035513944	0.352537859331623	-0.264808665997674	0.36533333333334006	0.32667642398982	0.18566666666667003	-0.19966666666667005	-0.055999999999999994	0.276666666666666	-0.399999999999997	0.20733333333334	-0.10966666666666999	0.0196666666666698	-0.0973333333333402	0.00133333333333396	0.079	-0.35266666666666296	0.958	0.52366666666666	-0.0426666666666602	-1.5019999999999998	-2.04533333333333	-0.694333333333334	-0.992666666666663	-0.1276543388036	0.22016168359757998	0.353	0.5316666666666661	0.8583333333333342	0.284666666666666	0.161666666666666	0.3686666666666671	-0.194999999999999	0.0818283502642503	0.10966666666666001	-0.0226666666666669	0.260666666666667	0.4543333333333329	0.358666666666666	0.7213333333333329	-0.194999999999999	0.0818283502642503	0.5823333333333299	0.085	-0.23233333333333303
PF3D7_0102600	-0.1175	-0.7170000000000001	-0.0870000000000002	-1.2325	-0.251	-0.8325	-0.33399999999999996	-0.085	-0.18899999999999997	-0.3535	-1.2325	-0.0579999999999998	1.014	0.805	0.257	0.0035000000000002802	-0.3485	-1.3225	-0.2085	-0.718	0.0719999999999996	1.03	1.008	0.746	-0.0680000000000001	0.8855	0.3675	0.90380105340315	0.2895	0.192	0.5529999999999999	0.8855	0.873	1.4435	-0.0275000000000003	0.17267067308148998	0.34299999999999997	0.316	0.812	0.568	0.63	0.3355	-0.0035000000000002802	0.56967067308149	-0.318	-0.0634999999999999	0.6659999999999999	-0.0185159949271001	0.537
PF3D7_0102700	0.585	0.387	0.13699999999999998	0.044000000000000004	0.0	0.5770000000000001	0.012	0.0	0.387	0.13699999999999998	0.129	0.12300000000000001	0.43200000000000005	-0.179	-0.222	0.207	0.0	0.285	-0.16399999999999998	0.212	-0.07400000000000001	-0.637	0.3	-0.0739999999999998	-0.35700000000000004	-0.637	-0.585	-1.234	-0.436	-0.251	-0.215	0.13	-0.261	-0.371	-0.507	-0.44799999999999995	-0.131	-0.12	-0.158	-0.406	-0.6970000000000001	-0.8370000000000001	-0.669	-0.7120000000000001	-0.275	-0.251	0.0489999999999999	-0.114	-0.579
PF3D7_0102800	0.93	0.8335	0.262	0.461	-0.328967586401941	0.9115	-0.16699999999999998	0.615	0.44299999999999995	0.4155	0.5760000000000001	0.302532413598059	0.8755	-0.047232465590583	-0.068	-0.090449894788164	0.0035	-0.602	-0.130967586401941	0.6925	0.172	-0.042	-0.8035	-0.441	-0.5915	-0.190967586401941	-0.4105	0.25866852886006697	-0.28	-0.142	0.17	-0.4735	-0.29600000000000004	-0.170783769934539	-0.065	-0.263	-0.1255	-0.11	-0.00649999999999995	-0.228	-0.2625	-0.24828376993453896	0.11	-0.3435	-0.0195000000000001	-0.0495	0.2265	0.037192233487902	0.10800000000000001
PF3D7_0102900	-0.607480619508354	-0.7415	-0.3640171714340779	-0.44790808294828793	-0.081598787667837	-0.263271317969372	-0.29736011789427	-0.442	-0.4405	-0.41200000000000003	-0.1895	0.157	0.133	0.0515	-0.377	-0.516	-0.4305	0.0215	0.1105	-0.16	-0.0855	-0.502	-0.51	-0.3735	-0.1015	0.158	0.063	0.396	0.0634999999999999	-0.039	0.0495	-0.2195	-0.29100000000000004	0.0405	-0.192	-0.1975	-0.0155	-0.0445	0.1765	0.1075	-0.195	-0.055	-0.115	-0.142	0.0484999999999999	-0.08800000000000001	-0.1005	-0.121	-0.122
PF3D7_0103100	0.140666666666666	-0.00799999999999997	-0.011333333333333	-0.05266666666666699	-0.191	0.08433333333333298	0.081904891562399	0.283666666666666	0.18233333333333399	0.021	-0.06	0.013333333333333	-0.289	-0.785	0.131333333333333	0.184333333333334	-0.15166666666666598	-0.7043333333333341	-0.180333333333333	0.34866666666666607	0.033	0.23533333333333303	0.0400000000000001	-0.076666666666666	-0.148333333333334	-0.0435497815917	0.22	-0.00866666666666699	0.46799999999999997	0.043	0.19	0.095666666666667	0.329666666666667	0.312333333333333	0.6003333333333339	0.544	0.284333333333334	0.34366666666666607	0.23733333333333304	0.058666666666667	0.4506666666666671	0.46966666666666607	0.43033333333333396	0.9126666666666658	0.246333333333334	0.161666666666666	-0.026000000000000002	-0.23	0.295333333333334
PF3D7_0103200	0.013999999999999999	0.1705	-0.76	-0.1565	-1.1740000000000002	0.184	-0.287317947826784	-0.2385	-0.1655	-0.38299999999999995	-0.061	-0.6525	-0.204	-0.1165	-0.24	-0.008000000000000009	-0.3915	0.0695	-0.297	-0.229615010194587	-0.2005	-1.1465	-1.374	-0.8505	-0.669	-0.8455	-0.597	-0.5920000000000001	-0.48700000000000004	-0.257	-0.2995	-0.061	-0.3715	-0.212	-0.299	-0.5185	-0.4435	-0.3505	-0.26	0.195	-0.2085	-0.307	-0.29100000000000004	-0.631	-0.27699999999999997	-0.217	-0.151	0.22699999999999998	0.07200000000000001
PF3D7_0103300	-0.047	0.12169607561800201	0.6890000000000001	0.4285	0.622	0.222	0.6245	0.5345	0.546	0.4765	0.419	0.6375	0.159406828595436	0.046	0.0485	0.1625	0.1865	0.094	0.243	0.5565	0.5745	0.4835	0.713	0.5455	0.41	0.0785	0.175	0.2645	-0.196	-0.3045	-0.2115	-0.258	0.1015	-0.017	-0.1865	0.158	-0.345	-0.11599999999999999	-0.1605	-0.11199999999999999	-0.29100000000000004	0.091	-0.213	-0.1045	-0.142	-0.163	0.0395	0.09699999999999999	-0.1325
PF3D7_0103400	0.016	0.032	0.11866666666666699	0.23399999999999999	-0.17933333333333398	0.0643333333333334	-0.248666666666666	0.157333333333333	-0.106	0.26	0.317	-0.228666666666667	-0.081	-0.22	0.14999397362831798	0.12666666666666698	0.517666666666667	0.013000000000000001	0.059333333333333	0.126	-0.11266666666666601	0.663333333333333	0.627666666666667	0.745666666666667	0.7326666666666658	0.177666666666666	0.106	-0.280666666666666	-0.142	-0.078	0.0133333333333333	-0.150333333333334	0.138666666666667	-0.19866666666666602	-0.242	0.053666666666666994	-0.17566666666666697	-0.044000000000000004	-0.027999999999999997	-0.16699999999999998	-0.017666666666667	-0.15	-0.187333333333334	0.10300000000000001	-0.027333333333334	0.054666666666666995	0.15233333333333302	0.137333333333333	-0.12866666666666698
PF3D7_0103500	0.03530782156331	0.08	0.49195411998974203	0.319256662605683	1.4357369945032799	0.498981106656872	0.6238989448313921	0.308333333333333	0.747333333333333	0.5453333333333329	-0.130666666666667	1.28433333333333	-0.00999999999999999	-0.640156712188692	0.23733333333333304	-0.22	0.08433333333333298	-0.4153333333333329	0.12466666666666601	0.581	0.547509954477975	-1.5043333333333302	-1.3880000000000001	-0.681666666666667	-0.992666666666667	-0.125083193983467	-0.5313333333333329	-0.184823378855359	0.72	0.47133333333333394	0.875666666666667	0.703666666666667	0.4323262156781071	0.05066666666666599	0.371057924488383	0.213666666666666	1.07733333333333	0.616666666666667	0.968666666666667	0.633333333333334	0.41632621567810707	0.39933333333333293	1.14333333333333	0.772333333333333	0.3903333333333329	0.271666666666667	0.550333333333333	0.17166666666666697	0.15932621567810698
PF3D7_0103600	-0.27033333333333703	0.762666666666667	-0.048	-0.18433333333333302	-0.183666666666666	-0.099	-0.710666666666667	-0.233901663230085	0.49803278301768295	0.252	-0.07733333333333299	-0.131929358716015	-0.4193333333333329	-0.959666666666667	0.15666666666666001	0.48159846541937	0.304333333333334	-0.268666666666666	-0.43799999999999994	-0.048	-0.539333333333334	-0.79166666666667	0.841666666666667	0.547	0.031333333333334004	0.09433333333333399	0.168	-0.012333333333334001	-0.588333333333337	-0.07633333333333299	-0.07966666666666701	-0.466	-0.344666666666667	-0.334666666666667	-0.288333333333333	-0.0946666666666666	-0.430000000000003	0.101666666666667	-0.19333333333333302	0.162666666666667	-0.3913333333333329	-0.46233333333333293	-0.13266666666666602	-0.261	-0.14833333333333998	0.0973333333333339	-0.048666666666667	0.512	0.050666666666667
PF3D7_0103700	0.504	0.336703762882385	-0.1275	0.382	-0.5355	0.54	0.4485	0.233	0.2455	0.4815	0.3905	-0.052000000000000005	0.0109999999999999	0.1335	0.174	-0.018000000000000002	0.29	-0.0880000000000001	-0.4865	0.23	0.2015	-0.2625	-0.9570000000000001	-0.20800000000000002	-0.526	-0.5855	-0.6315	0.2335	-0.48200000000000004	-0.3075	-0.452	-0.6595	-0.45799999999999996	-0.317	-0.374	-0.40299999999999997	-0.631	-0.4805	-0.524	-0.1635	-0.1545	-0.262	-0.3995	-0.52	-0.226	-0.205	-0.2335	0.3965	-0.11900000000000001
PF3D7_0103800	0.1645	0.3755	0.711	0.131	0.7825	0.9805	0.5625	0.044000000000000004	0.5245	0.65213017172432	0.123058572523944	0.8705	-0.111	-0.3905	-0.3165	-0.2395	0.20199999999999999	-0.32799999999999996	0.705	0.982	0.593	-0.6945	-0.2135	0.1005	-0.222	0.633	0.29100000000000004	0.38799999999999996	-0.4045	-0.2085	-0.5515	-0.3995	-0.7490000000000001	-0.5565	-0.5035147827284601	-0.0245	-0.12427384101569999	-0.2755	-0.7015	-0.193	-0.4625	-0.4375	-0.324	-0.3265	-0.2075	-0.3145	-0.207	0.255	-0.3435
PF3D7_0103900	-1.094	-1.107	-1.454	-1.15385966282163	-1.341	-0.9195	-0.893	-1.4555	-1.6415	-1.53168697257023	-1.17885966282163	-0.9885	-0.1105	0.256	-0.87	-0.40700000000000003	-0.295	0.162140337178368	0.0895	-0.9795	-0.757	-0.145	-0.413	-0.6245	-0.162859662821632	0.1275	0.204	0.7455	-0.47700000000000004	0.0060000000000000105	-0.249	-0.3115	-0.2095	-0.4195	-0.4625	-0.586	-0.434	-0.3745	-0.231	-0.0975	-0.301	-0.4635	-0.326	-0.5715	-0.2605	0.0259999999999998	-0.015	0.1975	0.162
PF3D7_0104100	0.19699999999999998	0.115281154989459	0.278	0.4885	0.903	-0.00100000000000011	-0.0254999999999999	0.1175	0.279673643702264	0.304	0.272	0.653	0.26899999999999996	-0.4055	0.22	0.385673643702264	0.4225	0.5670000000000001	0.7509999999999999	-0.177	0.0350000000000001	-0.7809730637919879	-0.706826356297736	-0.0925	-0.0474999999999999	0.1185	-0.45887344335439006	-1.3245	-0.218	-0.16699999999999998	-0.4705	-0.335	-0.3645	-0.3365	-0.33899999999999997	-0.2655	0.262	-0.253	-0.35	-0.0494999999999999	-0.39299999999999996	-0.0455000000000001	-0.16899999999999998	-0.5415	-0.1765	0.0580000000000001	-0.0385	0.4645	0.0810000000000004
PF3D7_0104200	-0.5825	-0.27839335872440996	0.3865	0.6745	0.6645	-0.14800000000000002	0.161	-0.0994999999999999	0.14400000000000002	0.1225	0.55	0.273	0.256	-0.579	-0.0379999999999998	0.2445	-0.0795	0.6629999999999999	-0.2165	-0.17	-0.37200000000000005	-0.16899999999999998	0.19399999999999998	-0.4745	-0.17300000000000001	-0.866	-0.4085	-1.7630000000000001	-0.594	-0.128	-0.3495	0.1035	0.1675	-0.0545	-0.13	0.0305	-0.507	-0.3075	-0.39399999999999996	0.0105	-0.155	-0.159	-0.034	-0.162	-0.2325	-0.0205	-0.0725	0.3475	-0.3365
PF3D7_0104300	-0.0113333333333299	-0.0105622927553499	0.16116666666667	0.193946560150221	0.3	0.335166666666663	0.15266666666667	0.06116666666666999	0.30533333333333695	0.10616666666666999	0.25152652688851995	0.3636666666666671	-0.1405	-0.506191855959378	0.0035000000000000604	0.23183333333334	-0.0873333333333302	0.17027989348355402	0.051833333333333	-0.0591666666666669	-0.32816666666666305	-0.0109999999999999	-0.0129999999999999	0.00916666666666988	-0.583720106516449	-1.63233333333333	-1.5873333333333302	-1.746	-0.14583333333332998	0.17233333333332998	0.0191666666666699	0.043833333333333	0.3953333333333329	0.2835	0.19899277239176003	0.38483333333333003	-0.0981666666666601	0.12916666666666998	-0.0145	-0.027833333333334	-0.099833333333334	-0.0198333333333329	0.014659439058429998	0.23266666666666	-0.13183333333333	0.17983333333332996	0.117833333333333	0.040833333333333	-0.048666666666667
PF3D7_0104400	-0.0775	-0.0134999999999999	0.23800000000000002	0.1665	0.0170000000000001	-0.1775	0.006	0.0815	-0.0255	0.15	0.0915	0.0	0.0305	0.0375	0.282	0.0545	0.221	0.17800000000000002	-0.0019999999999999896	0.2055	0.1085	0.6415	0.584	0.5235	0.8605	0.601	0.634498497976505	0.545	0.5855	0.5005	0.551	0.2125	0.51	0.4035	0.36344736292539903	0.131	0.8895	0.5589999999999999	0.494	-0.2655	0.2105	0.3465	0.63	0.5815	0.41700000000000004	0.3715	0.3325	-0.529	0.27399999999999997
PF3D7_0104500	0.063	0.8059999999999999	-1.5230000000000001	-0.608	-1.2429999999999999	-0.305	-0.647	-0.475	-0.037000000000000005	-0.501	-0.23	-0.684	1.348	1.736	0.063	0.47100000000000003	0.031	0.17800000000000002	0.12300000000000001	-0.807	-0.527	0.065697290314698	0.8059999999999999	0.231	0.513	0.757	0.608	1.0190000000000001	-0.073	0.040999999999999995	-0.040999999999999995	-0.172	-0.13699999999999998	-0.021	-0.0629999999999999	-0.239	-0.115	-0.032	0.013000000000000001	0.048	-0.485	-0.348	0.08	-0.7709999999999999	0.055	-0.032	0.115	-0.049	-0.289
PF3D7_0104600	0.2795	0.039180675918396	0.1385	0.336	-0.43799999999999994	1.093	0.3545	0.4625	0.00168067591839599	0.6365	0.2055	0.0925	0.7975	0.4565	0.2595	-0.024819324081604	0.5045	-0.028565579699418996	0.5265	1.0775	0.4125	-1.1064257654954601	-1.3858193240816	-0.038	0.022000000000000002	0.2035	0.655	1.2445	-1.8325	0.21600000000000003	-0.19973646135221398	0.2495	0.044000000000000004	-0.14800000000000002	-0.0295	0.1655	-0.0700000000000003	-0.0565	-0.255732679845451	0.20629115329365302	0.1735	-0.3475	0.5064009798011571	-0.2165	-0.955	0.319	-0.431236461352214	0.258	0.14300000000000002
PF3D7_0104800	0.0185	0.114	0.5525	0.452	0.927	0.363	0.9275	0.285	0.3405	0.263	0.319	0.387	-0.187	-0.7609999999999999	-0.2495	-0.33	-0.433	-0.047	-0.509	0.024	0.084	-0.89	-0.92	-0.813	-1.016	-1.2675	-0.7455	-0.4715	-0.35600000000000004	-0.1605	-0.2375	0.175	0.0625	-0.0705	-0.2985	-0.10300000000000001	-0.2955	-0.3035	-0.1765	-0.0105	-0.20600000000000002	-0.1105	0.154	0.465	-0.122	0.084	0.036000000000000004	0.2305	0.1105
PF3D7_0105100	-0.27	0.696	-0.838	-1.02	0.0780000000000001	2.6060000000000003	0.369	-0.885	-0.32899999999999996	0.27	-0.429	0.415	1.585	1.17	0.114	-0.094	-0.196	-2.311	0.444	2.347	1.4369999999999998	-1.526	-1.42	-1.314	-0.615	0.53	1.5630000000000002	2.49	-0.5579999999999999	-0.535	-0.28600000000000003	-0.48732052679445	-0.619	-0.479	-0.42100000000000004	-2.505	-0.33299999999999996	-0.7829999999999999	-0.44299999999999995	-0.0113205267944501	-0.247	-0.479	-0.62	-0.607	-0.207	-0.375	0.016	0.79567947320555	0.107
PF3D7_0105200	-0.0959999999999999	0.0245000000000001	-0.073	0.11900000000000001	-0.183	-0.3435	-0.266232283645851	-0.2045	0.1095	0.133	0.214	-0.023	-0.6920000000000001	-0.8615	-0.264	-0.128	-0.1385	-0.1625	-0.1575	-0.35100000000000003	-0.7375	-0.3965	0.017	0.4165	0.708	0.557	0.233	-0.0060000000000000105	-0.4415	-0.332	-0.2405	-0.4965	-0.5105	-0.152	-0.2825	-0.195	-0.391	-0.3	-0.16	-0.126	-0.43700000000000006	-0.531	-0.184	-0.5935	-0.1555	-0.1065	0.00850000000000006	0.175	-0.42
PF3D7_0105300	-0.53	-0.6709999999999999	-0.13	0.39899999999999997	-0.0469999999999999	-0.56970501753436	-0.166	-0.37799999999999995	-0.456	-0.278	0.18	-0.161	-0.12870501753435998	-0.612	-0.358	-0.204	-0.25538686769485996	0.987	-0.114	-0.54370501753436	-0.28800000000000003	0.233	-0.046	-0.564	0.519	-0.501	-0.0457050175343598	-0.325	-0.521	-0.488	-0.369	-0.21600000000000003	-0.081	-0.601	-0.413	-0.271	-0.882	-0.725	-0.46299999999999997	-0.19899999999999998	-0.162	-0.475	-0.495	-0.595	-0.031	0.0060000000000000105	0.11	0.419	-0.37799999999999995
PF3D7_0105500	-0.4065	-0.1135	-0.4405	-0.4055	-0.318	-0.2485	-0.046	-0.259	0.0745	-0.3025	-0.3685	-0.1615	0.136	0.3175	-0.0234999999999999	0.2115	-0.11199999999999999	-0.2805	0.0965	0.114	0.1405	-0.57	-0.22	-0.14	-0.2465	0.441	0.146	0.8105	1.985	0.7490000000000001	1.2749944856334	1.3869999999999998	1.6815	0.4875	0.516	-0.1795	2.3275	1.3095	1.5094944856333998	0.23894734845915802	1.0915	0.635	0.846	1.345	0.7005	0.1195	0.331994485633401	-1.1185	0.66357637982478
PF3D7_0105600	-0.0575	0.0795	-1.102	-1.2955	-1.2265	0.541329772649948	-0.292	-0.8275	-0.6475	-0.5489999999999999	-1.1945	-0.6805	0.792329772649948	0.42700000000000005	-0.4815	-0.086	-0.4265	-0.493	-0.18899999999999997	0.085329772649948	-0.355	-1.055	-0.9035	-0.5875	-1.0485	0.135	0.011829772649948	0.8355	1.067	0.9235	0.604	0.5665	0.541	0.8715	0.782	0.5145	0.9109999999999999	0.9165	0.8490000000000001	0.3085	0.5795	0.8370000000000001	1.031	0.777	0.38299999999999995	0.36	0.1295	-0.662	0.28300000000000003
PF3D7_0105700	0.1366	0.1746	0.8442	0.5102	0.684	0.1048	0.6702	0.7016	0.6754	0.6058	0.5386	0.5752	0.0434	-0.019559957127508	0.075	0.1842	0.1648	-0.1488	-0.0944	0.419852044368776	0.6018	0.897	1.1968	0.996	0.8492	0.6886	0.7592	0.1886	-0.2328	-0.1888	-0.3438	-0.244	-0.1272	-0.0156000000000001	-0.16083824245599498	0.18600000000000003	-0.2478	-0.1938	-0.3276	-0.0818	-0.1256	-0.0244000000000001	-0.1342	-0.0158	-0.1906	-0.1142	-0.1268	0.0696	-0.0626
PF3D7_0105800	-0.0525	-0.2175	0.513	0.517	0.613	0.1115	0.46299999999999997	0.363	0.131	0.255	0.418	0.273	-0.21899999999999997	-0.4475	0.22399999999999998	-0.2495	0.2965	0.0860000000000001	0.126	0.21600000000000003	0.35100000000000003	0.1275	-0.1325	-0.1875	-0.14300000000000002	-0.536	-0.4915	-0.845	-0.34	-0.24100000000000002	-0.131	-0.094	-0.37799999999999995	-0.0469999999999999	-0.425	0.0870000000000001	-0.597	-0.501	-0.087	0.2735	-0.179	-0.2085	-0.1755	0.1275	-0.0365	-0.0625	-0.0060000000000000105	0.4455	0.0394999999999999
PF3D7_0105900	-0.33799999999999997	-0.557	-0.7735	-0.2835	-1.0845	-0.5175	-0.7405	-0.8035	-0.9129999999999999	-0.523	-0.3515	-0.7815	-1.0645	-0.611	0.02	-0.385	0.1125	0.1645	0.0425	-1.1655	-1.131	-1.165	-1.0945	-0.091	-0.1505	-0.251	-0.4725	-0.33399999999999996	-0.314	-0.1725	-0.2225	0.011000000000000001	-0.10099999999999999	-0.2115	0.046	-0.0680000000000001	-0.2935	-0.08800000000000001	-0.2915	0.0745	-0.0670000000000001	-0.0745	-0.0295	-0.25	-0.5215	-0.022000000000000002	0.0255000000000001	0.3	-0.016
PF3D7_0106000	0.0155	-0.255	-0.9775	-0.4265	-1.3985	-0.198	-0.845	-0.5005	-0.789	-0.6185	-0.447	-1.1525	-0.826	-0.8465	-0.2265	-0.4975	-0.293	-0.38864747006430106	-0.591	-0.96	-1.413	-0.607	-1.2845	-0.9009999999999999	-0.927	-1.0805	-1.2005	-1.1745	-0.4015	-0.3985	-0.1855	-0.218	-0.1795	-0.1845	-0.20631609661547	-0.239	-0.7625	-0.6205	-0.215	0.0845	0.0255000000000001	-0.184	-0.131	-0.3375	-0.0915	-0.142	0.1515	0.43200000000000005	-0.252
PF3D7_0106100	-0.45299999999999996	-0.54194169127681	-0.8079999999999999	-0.0599999999999999	-0.764	-0.2445	-0.6835	-0.5685	-0.7120000000000001	-0.5475	0.0435	-0.6125	-0.193	-0.6435	-0.2045	-0.1435	0.0289999999999999	0.424	-0.193	-0.1555	-0.6859999999999999	-0.47615020755957393	-0.3775	-0.348	0.32899999999999996	-0.195	0.3465	-0.43	1.9065	1.2705	1.665	1.5630000000000002	1.265	0.958	1.3985	0.55	1.325	1.2555	1.6769999999999998	0.8885	1.7209999999999999	1.4809999999999999	1.7495	1.367	0.4915	0.3915	0.341	-0.765	0.9165
PF3D7_0106200	0.266	-0.055	-0.44	0.068	-1.04	0.27399999999999997	-0.35200000000000004	-0.327	-0.653	-0.203	0.16399999999999998	-0.9209999999999999	-0.19	-0.442	0.266	-0.531	0.084	-0.07200000000000001	-0.526	-0.19	-0.405	-0.10099999999999999	-0.882	-0.015	0.33799999999999997	-0.442	0.08	0.461	0.047	0.015	0.349	0.228	0.11699999999999999	0.322	0.249	0.198	0.016	0.114	0.324	0.0	0.263	0.331	0.166	0.22399999999999998	-0.15	0.044000000000000004	0.11599999999999999	0.049	-0.092
PF3D7_0106300	-0.09	-0.0205	1.0175	0.4865	1.1909999999999998	-0.078	0.5915	0.5525	0.85	0.6635	0.4275	0.8545	0.392465941532975	0.35200000000000004	0.023	0.45	0.129	-0.0215	0.156	0.596	0.9505	0.7065	0.706	0.3125	-0.0205	0.05	0.2005	-0.077	-0.578	-0.535	-0.355	-0.226	-0.413	-0.1885	-0.5015	-0.484	-0.8115	-0.4755	-0.3395	0.0245	-0.1555	-0.1515	-0.748	-0.4445	-0.3325	-0.2025	-0.213	0.1995	-0.218
PF3D7_0106400	0.653	0.501	-0.736	0.11199999999999999	-0.848	0.322	-0.348	-0.42100000000000004	-0.24100000000000002	-0.282	0.35700000000000004	-0.11199999999999999	-0.107	-0.0519999999999998	-0.27399999999999997	-0.267	-0.20600000000000002	0.11199999999999999	-0.17	-0.348	-0.284	0.231	-0.35	-0.099	0.7829999999999999	0.5670000000000001	0.322	0.585	-0.42700000000000005	-0.086	-0.179	-0.376	0.257	-0.16399999999999998	0.51	0.596	-0.29600000000000004	-0.195	-0.152	-0.376	0.134	-0.267	0.184	0.418	0.062	0.18600000000000003	0.023	-0.0620000000000001	0.55
PF3D7_0106500	-0.15896934559806	-0.385	-0.297	-0.29	0.6935	0.8885	0.6785	0.32353065440194	-0.41600000000000004	0.1025	-0.486	0.71	0.5985	0.7709999999999999	0.01503065440194	-0.8005	-0.0205	-1.2935	0.5155	1.4015	1.0845	-0.7224693455980601	-0.7859999999999999	-0.046	-0.1425	0.7609999999999999	0.826	1.3325	-0.431	-0.33399999999999996	-0.22699999999999998	-0.584	-0.385	-0.1725	-0.608546527161849	-0.1025	0.0129999999999999	-0.67	-0.01	-0.081	-0.2715	-0.1235	-0.3485	-0.5125	-0.2625	-0.3705	0.18899999999999997	-0.0234999999999999	-0.177
PF3D7_0106700	-0.643	-0.341306361379719	0.004333333333332971	-0.20066666666666697	0.06733333333333301	-0.46333333333333293	-0.09699999999999999	0.13	0.107333333333333	-0.061	-0.077	-0.18866666666666698	0.044333333333333	-0.178333333333333	0.0836666666666671	0.223	-0.1	0.011666666666667	-0.267666666666667	0.124666666666667	0.24933333333333701	1.11533333333333	1.3940000000000001	0.67166666666667	0.88266666666667	0.828666666666663	0.70233333333333	0.06233333333333401	0.174	0.054666666666666995	-0.036666666666667	-0.106	0.350666666666667	0.149333333333333	0.061	0.428	0.16166666666666699	-0.091666666666667	-0.017666666666667	0.014666666666665999	-0.158	0.021333333333333	0.055999999999999994	0.01	0.015666666666667002	-0.038333333333333	-0.007666666666666991	-0.249333333333334	-0.034
PF3D7_0106800	0.536	0.7490000000000001	0.433	1.3090000000000002	0.00900000000000001	0.597	0.45	0.7040000000000001	0.7170000000000001	0.904	1.239	0.297	-0.355	0.057999999999999996	0.10300000000000001	0.19699999999999998	0.39299999999999996	0.325	0.019	0.8640000000000001	0.67	0.11599999999999999	0.113	0.221	0.721	0.21	0.158	-0.27699999999999997	0.0210000000000001	-0.24	0.125	-0.49700000000000005	0.038	0.264	0.319	-0.099	-0.0879999999999999	-0.0389999999999999	-0.0780000000000001	-0.248	-0.156	-0.262	0.29600000000000004	-0.29	0.155	-0.0259999999999998	0.131	-0.489	0.308
PF3D7_0106900	-0.36700000000000005	-0.6807122843244499	-1.0375	-0.0245	-1.23882237083794	0.134384835653126	-0.455	-0.7495	-1.1035	-0.598	-0.0319999999999999	-0.732	-0.383615164346874	-0.269653190057923	-0.0600000000000001	-0.4075	-0.1505	0.1775	0.154	-0.30261516434687397	-0.6845	-0.9229999999999999	-1.6117859327319801	-0.649	-0.2495	-0.6255	-0.6471151643468741	0.0215000000000001	0.331	0.469	0.128	0.012	-0.057999999999999996	0.1405	-0.2105	0.0605	0.0625	0.185	-0.0715	0.0535	0.002	0.0805	-0.20600000000000002	-0.37799999999999995	0.2145	0.0765	-0.0715	-0.00850000000000001	-0.1015
PF3D7_0107000	0.363	0.12	-0.5670000000000001	0.27399999999999997	-1.251	0.405	-0.42100000000000004	-0.28300000000000003	-0.32799999999999996	-0.16899999999999998	0.363	-0.777	-0.22399999999999998	0.297	-0.106	-0.32799999999999996	0.0270000000000001	0.302	0.162	0.256	-0.205	-0.415	-1.183	-0.58	0.0620000000000001	-0.732	-0.47	-0.13699999999999998	0.109	-0.055999999999999994	0.055999999999999994	0.069	0.086	0.266	0.201	0.131	0.177	-0.032	0.154	-0.14800000000000002	-0.192	0.162	0.075	0.193	0.16	0.105	-0.153	-0.382	0.33399999999999996
PF3D7_0107100	-0.2775	-0.41600000000000004	-0.722	-0.4535	-0.8505	-0.3115	-0.65678679865913	-0.541	-0.598	-0.6415	-0.639	-0.156	0.231	0.6990000000000001	0.016	-0.1625	-0.0285	0.0115	0.077151483034944	-0.449	-0.2545	-0.633	-0.4075	-0.3445	0.0165	0.3915	0.413	0.6455	-0.0939999999999999	-0.36700000000000005	-0.151	-0.5455	-0.6809999999999999	-0.5235	-0.280479333844029	-0.3486608108064099	0.2005	1.1805	-0.231	-0.346130261831433	-0.46799999999999997	-0.6455	-0.49247933384402903	-0.42200000000000004	0.046	-0.3275	-0.307	-0.0755	-0.514
PF3D7_0107200	0.0315	0.2205	0.0025	0.8675	0.647	0.3705	0.37688068203788	0.0855	-0.032	0.2355	0.7995	0.9390000000000001	1.4325	1.798	0.215	-0.17800000000000002	0.0605	1.1375	0.9095	1.044	0.9935	-0.9690000000000001	-0.768	-0.358	0.653	1.0895	0.3645	1.607	-0.3335	0.2225	-0.00810702338149405	-0.1085	-0.18016873718914603	0.0745	-0.147150101981376	-0.113	0.5695	0.22899999999999998	0.073	0.3705	-0.152168737189146	-0.1475	0.013000000000000001	0.06513528116064099	0.0555000000000001	0.201	-0.032	0.494023599140139	0.680831262810854
PF3D7_0107300	-0.632	-0.26899999999999996	0.515	-0.0680000000000001	1.1320000000000001	-0.166	0.815	0.484	0.513	0.09	-0.115	0.266	-0.755	-1.228	0.13	0.174	-0.311	-1.469	-0.316847621895349	-0.0229999999999999	0.122	-0.275	0.06	-0.628	-0.7170000000000001	0.151	-0.0529999999999999	0.154	-0.599	-0.19399999999999998	0.0870000000000002	-1.004	-0.353	-0.008000000000000009	0.18562936858131196	0.418	-0.536	0.151	-0.19899999999999998	0.33799999999999997	-0.21	0.35	1.5290000000000001	0.107	-0.221	-0.22399999999999998	5.147	2.843	-0.43
PF3D7_0107400	-0.261	-0.106	-0.977	-0.804	-0.25781142841201604	-0.28600000000000003	-0.585	-0.633	-0.344	-0.733	-0.631	0.259	-0.785	-0.7	0.62	-1.234	0.248	-2.43	-1.722	-0.34	-0.308	-1.163	-0.39299999999999996	-0.142	0.09	0.165	-0.184	0.32899999999999996	-0.449	-0.24100000000000002	-0.255	0.081	-0.51	-0.12188079942579	-0.585	0.142	-0.48100000000000004	-0.408	-0.47	1.069	-0.254	-0.31488079942578995	-0.48100000000000004	0.07200000000000001	0.14400000000000002	-0.34299999999999997	-0.213	1.105	-0.48700000000000004
PF3D7_0107500	0.19033333333333302	0.0573333333333329	0.5276666666666671	0.24133333333333398	0.7536666666666658	-0.17766666666666697	0.4166666666666599	0.305	0.705	0.4276666666666671	0.41466666666666707	0.4593333333333329	-0.631333333333333	-1.03033333333334	0.000333333333333019	0.27	0.038333333333334	-0.013000000000000001	-0.277333333333334	-0.582666666666667	-0.606333333333337	-0.074666666666667	0.05166666666666599	0.35433333333333394	0.004	-1.1353333333333402	-1.3953333333333302	-1.7496666666666698	-0.560333333333333	-0.23366666666666697	-0.29100000000000004	-0.094666666666667	0.266	-0.018000000000000002	-0.060666666666666993	-0.011666666666667	-0.591	-0.135333333333333	-0.20433333333333303	-0.17033333333333403	-0.05766666666666599	-0.121333333333333	-0.11900000000000001	-0.097666666666667	-0.357191584930234	-0.0116666666666669	-0.14400000000000002	0.177666666666666	-0.088666666666666
PF3D7_0107700	0.4445	0.4115	-0.1305	0.7675	-1.0735	0.126	-0.046	0.42091341858128795	0.1555	0.2555	0.685	-0.2975	0.5765	0.684	0.5115	0.38358549606372294	0.4315	0.521	-0.3595	0.299	0.2465	-0.9845	-1.27906196701486	-0.508	-0.2485	-0.345	-0.1645	0.6085	0.7070000000000001	0.4725	0.7435	0.8885	0.401	0.7675	0.6965	0.36995741856680103	1.3535	0.7135	0.9009999999999999	0.513	0.3335	0.41700000000000004	1.089	0.726443162134369	0.4095	0.099	0.3965	-0.0745	0.369
PF3D7_0107800	-0.107690472573497	-0.187	-0.68768003863461	-0.121397330533169	-0.760316515125197	0.35876758047035	-0.175115739070603	-0.386	-0.303	-0.23600000000000002	0.156	-0.17	0.1535	0.1	-0.0389999999999999	-0.0852488151835459	0.00900000000000001	-0.0235	0.0025	0.384	0.1875	-0.8109999999999999	-0.9309999999999999	-0.768	-0.017	-0.3845	-0.10300000000000001	0.557	-0.1975	-0.4485	-0.086	-0.287	-0.138	-0.22399999999999998	-0.27	-0.0595	-0.2275	-0.1755	0.01	-0.183	-0.1785	-0.213	-0.2455	-0.00850000000000006	-0.17800000000000002	-0.16699999999999998	0.106	-0.222	0.032
PF3D7_0107900	-0.16899999999999998	-0.17300000000000001	-0.9990000000000001	-0.085	-1.103	-0.25	-0.763	-0.494	-0.494	-0.715	-0.131	-0.8759999999999999	-0.174	-0.06	-0.031	-0.272	-0.655	-0.31	-0.335	-0.27	-0.6659999999999999	0.434	-0.125	-0.105	0.39	0.2	0.226	0.51	0.348	0.318	0.35042657459156296	0.47200000000000003	0.682	-0.0559999999999999	-0.18600000000000003	-0.374	0.6940000000000001	0.374	0.241426574591563	-0.495	0.574	-0.0279999999999999	0.24100000000000002	0.156	-0.017	0.07	-0.14257342540843698	-0.669	0.0330000000000001
PF3D7_0108000	0.5720000000000001	0.281	1.1520000000000001	0.905	1.198	0.059000000000000004	0.922	0.9179999999999999	0.843	0.847	1.048	1.0490000000000002	0.059000000000000004	0.049	-0.27	-0.033	-0.18100000000000002	0.187	0.021	0.74	1.239	1.133	0.659	0.248	0.529	0.48	0.28600000000000003	0.18600000000000003	0.083	-0.295	-0.039	0.31	-0.106	0.235	-0.027999999999999997	-0.174	-0.024	-0.295	-0.047	0.031	-0.087	0.127	-0.196	-0.018000000000000002	0.031	-0.255	-0.12	-0.01	0.027000000000000003
PF3D7_0108100	-0.0115808221031679	0.039	-0.353275157245164	0.205735158955648	-0.5973215242293989	0.283067826800796	0.127416385941312	-0.1595	-0.37200000000000005	-0.085965099660661	0.258	-0.3275	-0.213	0.42100000000000004	0.0315000000000001	-0.0595	0.126	0.446	0.046	0.0070000000000000106	0.198	-1.0875	-1.1748341181987099	-0.5429999999999999	-0.293	-0.5195	-0.18	0.5695	1.1165	1.03	1.0859999999999999	0.5539999999999999	1.1335	0.7885	1.295	0.903	1.4585	0.971	1.105	0.5285	1.182	0.8985	1.5090000000000001	1.249	0.3915	0.397	0.3965	-0.514	0.6915
PF3D7_0108300	-0.324	-0.30175	0.36575	0.28375	0.331	-0.0384905133404089	0.09975	0.21175	0.15475	0.15875	0.29425	0.12125	-0.0499905133404089	-0.32899999999999996	-0.087	0.045	-0.044000000000000004	0.04375	-0.16925	0.194259486659591	0.18475	0.82775	0.65325	0.35275	0.47975	-0.0015	0.0882594866595911	-0.465	-0.14825	-0.17175	-0.01725	0.13175	0.14075	0.19975	0.18475	0.3635	-0.3305	-0.085	0.1585	0.45899999999999996	0.27699999999999997	0.2845	0.345	0.5660000000000001	-0.2625	-0.04825	-0.0615	0.1075	0.07
PF3D7_0108400	0.8220000000000001	0.152	-0.505	-0.585	-1.0390000000000001	0.133	-0.271	0.147	-0.17	-0.13699999999999998	-0.415	-0.402	0.133	0.156	0.382	0.0670000000000001	0.348	-0.228	-0.45399999999999996	-0.431	-0.544	0.0259999999999999	-0.9329999999999999	-0.415	-0.456	-0.209	-0.19899999999999998	0.156	-0.9309999999999999	-0.29	-0.528	-0.9620000000000001	-0.6920000000000001	-0.441	-0.599	-0.5770000000000001	-0.705	-0.511	-0.485	-0.401	-0.447	-0.799	-0.46299999999999997	-1.053	-0.396	0.04	0.01	0.374	-0.09699999999999999
PF3D7_0108500	0.275	-0.275	0.7	0.308	-0.392	0.155	-0.505	0.0739999999999998	0.284	0.45899999999999996	0.251	0.0	0.155	-0.109	-0.0779999999999998	-0.201	0.0869999999999997	0.0669999999999997	-0.095	0.037000000000000005	-0.505	0.275	-0.131	0.523	0.0669999999999997	-1.585	-2.247	-2.1	-0.45899999999999996	0.0	0.152	-0.273	0.114	-0.040999999999999995	0.302	0.239	-0.45899999999999996	-0.17	-0.17	-0.61	-0.365	-0.368	-0.337	-0.617	-0.13699999999999998	0.0	0.152	0.0959999999999999	-0.22
PF3D7_0108600	-0.136	0.0	-0.5760000000000001	-0.861	-1.071	-0.192	-0.039	-0.33799999999999997	-0.5770000000000001	-0.418	-0.915	-0.804	-0.163	0.113	0.0270000000000001	0.185	0.018000000000000002	-0.607	-0.084	-0.521	0.166	0.478	0.47100000000000003	0.358	0.126	0.631	0.755	0.9390000000000001	-0.11800000000000001	-0.29100000000000004	-0.43200000000000005	-0.267	-0.0199999999999999	-0.114	0.128	-0.498	0.033	-0.49700000000000005	-0.767	-0.22399999999999998	-0.255	-0.114	-0.6829999999999999	-0.7170000000000001	-0.3	-0.49700000000000005	-0.446	0.106	0.048
PF3D7_0108700	0.3455	0.2645	1.1035	0.6985	1.5290000000000001	0.4035	0.9540000000000001	0.935	0.9675	0.809	0.9085	1.2575	0.382	0.129	0.3015	0.4055	0.18	0.3985	0.373	0.6955	0.9470000000000001	0.997	0.9065	0.8865	0.8440000000000001	1.3305	1.245	0.9545	-0.017	0.1145	0.0405	0.1115	0.379	0.2925	0.2365	0.1635	0.182	-0.1535	0.054000000000000006	-0.249	-0.036000000000000004	0.1455	0.09300000000000001	0.3575	-0.2005	0.084	-0.0665	-0.1365	0.344
PF3D7_0108800	-0.4815	-0.5035	-0.9079999999999999	-0.3575	-1.6280000000000001	-0.34316688166428305	-0.483	-0.5435	-0.7070000000000001	-0.5715	-0.27	-0.9135	-0.640666881664283	0.042	-0.183032196775158	-0.583	-0.29100000000000004	-0.2345	-0.528	-0.7156668816642829	-0.6015	-0.75	-0.7796666182390921	-0.47100000000000003	-0.267	-0.5205	-0.00966688166428298	0.263	-0.2605	-0.256	-0.21100000000000002	-0.4755	-0.258	-0.213	-0.265721241386688	-0.6255	-0.0489999999999999	-0.2195	-0.2915	-0.3285	-0.2405	-0.408	-0.244	-0.4935	-0.11800000000000001	-0.22	0.0415	-0.09699999999999999	-0.037000000000000005
PF3D7_0109000	0.0	-0.152	0.53	0.9990000000000001	0.327	-0.441	0.423	0.37799999999999995	0.0	0.0780000000000001	0.649	-0.6940000000000001	-0.59	-0.841	0.263	0.0	0.289	0.797	-0.38	-0.528	-0.655	1.433	0.37799999999999995	-0.848	-0.63	-1.4409999999999998	-0.953	-1.272	0.0	-0.17	-0.0549999999999999	0.62	0.91	0.111	0.37200000000000005	0.68	0.0	-0.263	-0.17	0.115	0.33799999999999997	0.625	0.10300000000000001	0.645	0.222	0.0779999999999998	0.311	0.278	-0.536
PF3D7_0109100	0.0720000000000001	-0.626	1.053	-0.12	1.5419999999999998	0.8009999999999999	0.721	0.307	0.19899999999999998	0.39799999999999996	-0.177	0.879	-0.11	-0.988	-0.423	-0.47	0.303	-0.623	0.294	1.215	0.485	0.657	1.06607409609135	0.04	-1.048	0.0720000000000001	1.376	-0.012	0.456	0.541	0.0669999999999999	0.62	0.986	0.18600000000000003	-0.15277123218687	0.113	0.618	0.628	0.466	-0.385	-0.106	1.005	0.547	0.5770000000000001	0.504	0.21899999999999997	0.193	-0.474	-0.415
PF3D7_0109200	0.392	0.5820000000000001	0.713	0.373	1.4769999999999999	0.489	0.633	0.385	0.408	0.514	0.649	1.186	0.693	0.07200000000000001	-0.027999999999999997	0.17600000000000002	-0.287	0.204	0.698	0.605	1.391	0.165	0.445	0.239	0.304	1.198	1.173	0.7170000000000001	0.0509999999999999	0.087	0.0	-0.495	-0.385	0.08199999999999999	-0.10400000000000001	0.012	-0.127	0.0620000000000001	0.111	0.077	-0.446	-0.21100000000000002	-0.28300000000000003	-0.17	-0.309	0.0130000000000001	-0.261	-0.129	-0.41100000000000003
PF3D7_0109400	0.528	0.262	-0.096	0.667	-0.37200000000000005	0.353	-0.023	0.6890000000000001	0.331	0.5660000000000001	0.851	-0.114	-0.531	-0.574	-0.05	-0.301	-0.266	-0.18100000000000002	-0.722	0.42100000000000004	-0.09300000000000001	0.212	-0.365	-0.018000000000000002	0.258	-0.0670000000000001	-0.115	-0.509	-0.897	-0.8270000000000001	-0.5820000000000001	-0.623	-0.6559999999999999	-0.405	-0.45899999999999996	-0.581	-1.042	-0.8440000000000001	-0.591	-0.36200000000000004	-0.435	-0.5489999999999999	-0.943	-0.742	-0.297	-0.337	-0.2	0.276	-0.272
PF3D7_0109500	0.787	0.579	0.414	0.055999999999999994	0.633	0.556	0.53	0.335	0.496	0.414	0.514	0.633	-0.107	0.127	-0.348	-0.078	-0.24100000000000002	-0.2	0.22899999999999998	0.28	0.654	0.715	0.619	0.534	0.488	0.742	0.584	0.7040000000000001	1.17	0.337	0.785	1.449	1.1440000000000001	0.335	0.6779999999999999	-0.0669999999999997	1.248	0.8809999999999999	0.87	0.207	1.074	0.606	0.736	0.826	0.45899999999999996	0.0	0.0489999999999999	-0.452	0.5589999999999999
PF3D7_0109600	-0.032	-0.049	-0.259	0.311	-0.53	0.13	-0.759	-0.076	-0.364	-0.018000000000000002	0.379	-0.027999999999999997	0.594	0.313	-0.446	-0.561	-0.133	0.311	0.0279999999999999	0.249	-0.022000000000000002	0.209	0.319	0.856	1.15	1.287	0.779	0.86892946370192	1.9669999999999999	1.198	1.4955513498461002	1.507	1.585	0.716	3.56	0.423	1.69	1.122	1.6155513498461003	1.17	1.83089736602584	0.25087674904467	3.4589999999999996	1.159	1.7109999999999999	0.042	0.6355513498461	-0.09300000000000001	0.613
PF3D7_0109700	-1.28892513928637	-0.8909999999999999	-2.47977892707092	-1.4216319070201298	-3.26170280402377	-0.8314067985450171	-1.7401606403746297	-2.502	-1.806	-1.426	-1.041	-2.134	-0.39899999999999997	0.126	-0.659	-0.504	-0.263	0.013999999999999999	-0.37200000000000005	-1.508	-1.96	-0.8690000000000001	-0.941	-0.198	0.08	-0.228	-0.37	-0.11	-0.0720000000000001	0.07	0.384	-0.381	0.253	0.373	0.22	0.358	-0.023	0.157	0.177	-0.316	0.08900000000000001	0.092	0.145	-0.166	0.136	0.21899999999999997	0.40700000000000003	-0.316	0.353
PF3D7_0109800	-0.028999999999999998	-0.016947738064571997	0.153	0.1535	-0.14300000000000002	-0.4575	-0.042	0.053	-0.134947738064572	0.0005	-0.0895	-0.153	0.1225	0.5985	0.10800000000000001	0.19905226193542802	0.3455	0.1945	0.004	-0.098	0.503	1.0985	1.01755226193543	1.056	1.143	1.1545	0.8915	0.718	0.2415	-0.083	0.27	-0.1125	0.0615	0.159	0.29600000000000004	0.068443467294482	0.14	0.012	0.22699999999999998	0.1205	0.184	0.1045	0.248	0.189943467294482	0.076	-0.0305	0.2105	-0.205	0.3015
PF3D7_0109850	0.15503332929580999	0.38	-0.279061232837427	-0.6067722842658511	-0.6329386776703101	0.452166023648035	-0.29438746792907	-0.36	0.132	-0.127	-0.5655	-0.2455	-0.2475	-0.3245	-0.1635	0.0429999999999999	-0.174	-0.8185	-0.203	0.2285	-0.209	-1.3635	-1.733	-1.067	-1.4045	-0.868	-0.413	0.055	-0.4815	-0.16399999999999998	-0.2305	-0.6155	-0.302	-0.154	-0.4735	-0.298	-0.442	-0.36200000000000004	-0.0745	-0.33899999999999997	-0.3535	-0.2625	-0.431	-0.312	-0.3185	-0.1125	0.0725	-0.152	0.0500000000000003
PF3D7_0110000	0.525127550419224	-0.0309999999999999	-1.0759999999999998	-0.29100000000000004	-0.9179999999999999	0.257	-0.5489999999999999	-0.548872449580776	-0.853	-0.336	-0.11	-0.648	-0.795	-0.7290000000000001	-0.330872449580776	-0.809	-0.49200000000000005	-0.755617452465136	-0.507	-0.0490000000000002	-0.39899999999999997	-0.168872449580776	-0.157	-0.0860000000000001	0.168	0.091	-0.7490000000000001	0.07200000000000001	-0.81	-0.312	-0.373	-0.562	-0.66	-0.233	-0.701	-0.258	-0.5760000000000001	-0.442	-0.305	-0.223	-0.563	-0.6559999999999999	-0.701	-0.522	-0.603	-0.304	-0.007000000000000121	0.166	-0.321
PF3D7_0110100	-0.25156180895381897	-0.1705	-0.359571016724285	-0.5608260884919051	-0.551391622548094	-0.32656396672098303	-0.5006181476171699	-0.6785	-0.611	-0.1915	-0.6255	-0.2225	0.201	0.56063908071431	0.0145000000000001	-0.048	0.2445	0.1085	0.3155	-0.529	-0.2875	-0.5579999999999999	-0.284	0.0705	0.126	0.36	0.052000000000000005	0.7090000000000001	0.016	-0.075	0.359671253156043	-0.0655	-0.057999999999999996	-0.13699999999999998	-0.0185	0.045	0.22	0.013000000000000001	0.488171253156043	0.153	-0.00550000000000001	-0.2085	0.076	-0.136	-0.1405	-0.11599999999999999	0.265171253156043	0.069	0.0045
PF3D7_0110200	-0.258	-0.424	-1.615	-0.7120000000000001	-2.224	-0.20600000000000002	-0.986	-1.258	-1.28	-1.163	-0.619	-1.4609999999999999	-0.49	-0.075	-0.473	-0.8	-0.759	-0.256	-0.7809999999999999	-0.847	-0.8740000000000001	-1.35	-1.9709999999999999	-1.365	-0.8109999999999999	-0.993	-0.536	0.215	-0.496	-0.48700000000000004	-0.19	-0.261	-0.418	-0.135	-0.657	-0.312	-0.25	-0.7	-0.38799999999999996	-0.29	-0.547	-0.711	-0.6709999999999999	-0.569	-0.21600000000000003	-0.129	-0.016	0.04	-0.155
PF3D7_0110400	-0.038	0.418	-1.011	-0.086	-1.107	0.222	-0.575	-0.535	-0.344	-0.466	0.177	-0.611	-0.0620000000000001	0.0	-0.096	0.05	-0.161	0.415	-0.348	-0.24	-0.546	-1.0270000000000001	-0.63	-0.602	0.0620000000000001	-0.08900000000000001	-0.06061029386857799	-0.06	-0.473	-0.38799999999999996	-0.649	-1.0759999999999998	-0.725	-0.514	-0.723	-0.46799999999999997	-0.622	-0.8390000000000001	-0.637	-0.255	-0.589	-0.917	-1.042	-1.0859999999999999	-0.037000000000000005	-0.331	-0.327	0.273	-0.213
PF3D7_0110500	-0.47275	-0.522070247926979	-0.637	-0.56275	-1.03425	-0.257	-0.369	-0.4935	-0.5395702479269789	-0.44975	-0.544	-0.70375	0.20104411251993998	0.3715	0.10575	0.077929752073021	0.05975	-0.15025	-0.14800000000000002	0.087	-0.0977500000000001	0.53075	0.456929752073021	0.6525	0.5720000000000001	0.58475	0.82425	0.92025	0.68675	0.50275	0.8290000000000001	0.23675	0.72525	0.61675	0.71775	0.708	0.653	0.609	0.7659999999999999	0.50475	0.59175	0.76825	0.96625	0.81525	0.26925	0.29475	0.2945	-0.26275	0.489
PF3D7_0110600	-0.312	-0.391	0.47566666666666707	0.3863333333333329	0.321	-0.20466666666666697	0.268	0.126	0.198	0.363	0.35600000000000004	0.287	0.07466666666666599	-0.00366666666666604	-0.035666666666666	-0.06	0.161	-0.081	0.028333333333332995	0.214666666666666	0.257666666666667	0.500333333333334	0.513666666666667	0.7803333333333342	0.654333333333333	0.34466666666666607	0.267	0.108666666666667	-0.179	-0.148333333333333	-0.139333333333333	-0.43333333333333396	-0.349666666666667	-0.073666666666666	-0.17800000000000002	0.013333333333333	-0.331333333333334	-0.0683333333333334	-0.144333333333333	-0.106	-0.551333333333334	-0.281666666666666	-0.231	-0.36200000000000004	-0.15	-0.0376666666666667	-0.0343333333333334	0.0143333333333333	-0.33
PF3D7_0110700	-0.892	-0.6865	-0.8809999999999999	-0.9119951756020729	-0.7795	-0.741	-0.860874116468937	-0.9725	-0.9285	-0.8525	-0.725	-0.6775	-0.557	-0.667874116468937	-0.4975	-0.7215	-0.489	-0.309	0.037000000000000005	-0.5595	-1.1343741164689398	-1.0305	-0.42100000000000004	-0.1005	-0.2745	0.0845	0.28600000000000003	-0.134874116468937	-0.4755	-0.27699999999999997	-0.2405	-0.601	-0.313	-0.3605	-0.38799999999999996	-0.358	-0.415	-0.342	-0.1205	-0.0690000000000001	-0.285	-0.5479999999999999	-0.3235	-0.624	-0.11900000000000001	-0.182	0.179	0.267	-0.046
PF3D7_0110800	-0.2355	0.0621305486378709	0.2955	0.419	0.3145	0.073	0.0515	0.0305	-0.025869451362129	0.0209999999999999	0.3685	0.015	-0.078	-0.324	-0.2375	0.119130548637871	0.1005	0.405	-0.036000000000000004	-0.0275	-0.3275	0.733	0.919130548637871	0.5435	0.512	-0.047	0.106	-1.0735	-0.0445	0.21600000000000003	0.2105	-0.1825	0.00749999999999998	0.1605	0.146	0.165	-0.0765	0.184	0.02	-0.1035	-0.096	0.233	0.368	0.314	-0.23600000000000002	-0.0635	-0.1065	-0.3455	-0.3195
PF3D7_0110900	0.134	-0.07200000000000001	-1.421	-0.113	-1.67	-0.248	-0.8809999999999999	-0.61	-0.812	-0.647	0.0700000000000001	-0.544	0.306	0.753	0.369	0.102	0.051	0.485	0.0800000000000001	-1.078	-0.8809999999999999	-1.091	-1.656	-0.62	-0.0740000000000001	0.11900000000000001	-0.6629999999999999	-0.13825130318242998	-0.313	-0.21899999999999997	-0.151	-0.32799999999999996	-0.228	-0.27899999999999997	-0.249	-0.546	-0.35700000000000004	-0.434	-0.292	-0.21899999999999997	-0.324	-0.262	-0.5670000000000001	-0.782	-0.07200000000000001	-0.092	0.011000000000000001	0.22399999999999998	0.013000000000000001
PF3D7_0111000	0.153666666666667	0.132333333333333	0.561	0.29066666666666696	0.828333333333333	0.6643333333333299	0.641659141349177	0.684	0.50166666666667	0.363666666666666	0.324666666666667	0.830000000000003	0.08966666666666699	-0.089666666666666	0.062333333333333005	0.048333333333333006	-0.064333333333334	-0.105666666666666	0.278	1.0836666666666699	0.857666666666667	0.3663333333333329	0.143666666666667	0.17066666666666597	-0.0549999999999999	0.49266666666666603	0.63233333333333	0.261	-0.12033333333333	-0.4596666666666671	-0.332666666666663	-0.40599999999999703	-0.27933333333333	-0.0256666666666601	-0.50166666666667	-0.079	-0.520666666666667	-0.3946666666666671	-0.362666666666663	-0.0939999999999999	-0.16133333333333	-0.0389999999999999	-0.473333333333337	-0.18566666666666698	-0.042	-0.0413333333333301	0.04633333333334	0.33366666666667	-0.0649999999999999
PF3D7_0111200	-0.073	-0.639	-1.9269999999999998	-0.08199999999999999	-2.488	0.18	-0.899	-0.8959999999999999	-1.0	-0.7809999999999999	0.252	-1.459	-1.028	-1.067	0.0739999999999998	-1.129	-0.531	-0.662	-0.534	-0.475	-1.107	-0.848	-0.55	-0.141	0.7709999999999999	-0.258	0.43	0.631	-0.752	-0.391	-0.525	-0.43200000000000005	-1.16	-0.489	-0.589	-0.626	-0.38799999999999996	-0.45	-0.69	-0.315	-0.635	-0.7170000000000001	-1.074	-0.807	-0.105	-0.38	-0.32299999999999995	0.473	-0.7190000000000001
PF3D7_0111300	-0.8759999999999999	-0.578	-1.028	-0.7390000000000001	-1.733	-0.986	-0.816	-0.861	-0.6459999999999999	-0.8220000000000001	-0.598	-1.325	-1.194	-0.527	-0.293589828827705	-0.00990303129512393	-0.381	-0.527	-0.254	-0.401	-0.604	-0.292	-0.67	-0.469	-0.405	-0.48	-0.401	0.46299999999999997	-0.107	-0.633	-0.188	-0.48700000000000004	-0.086	-0.226	-0.337	-0.045	-0.196	0.0879999999999999	0.024	-0.5479999999999999	0.09	-0.215	-0.519	0.3	0.0920000000000001	0.069	0.297	-0.557	0.174
PF3D7_0111400	0.544	0.42	-2.194	-1.242	-1.956	-0.122	-1.393	-0.866	-0.875	-1.028	-0.6809999999999999	-1.1340000000000001	-0.47600000000000003	-0.172	0.008000000000000009	-0.546	-0.941	-0.174	-0.0609999999999999	-0.649	-1.218	-0.0499999999999999	-0.10800000000000001	-0.0119999999999998	-0.0309999999999999	0.6559999999999999	0.48	0.69377231796222	0.025	-0.04	-0.11699999999999999	0.0680000000000001	-0.509	-0.28800000000000003	-0.16	0.127	0.239	-0.3	0.032	0.026000000000000002	-0.259	-0.28800000000000003	-0.069	0.044000000000000004	-0.0600000000000001	-0.261	-0.235	0.124	-0.12300000000000001
PF3D7_0111500	-0.5760000000000001	-0.5195	0.1585	0.4265	0.3335	-0.3105	0.0710000000000001	-0.0205	0.182	-0.00900000000000001	0.132	-0.13699999999999998	0.18600000000000003	0.1425	-0.2765	0.00650000000000001	-0.0975	-0.0235	-0.425	0.0665	0.2385	0.6045	0.4325	-0.11199999999999999	0.371	0.1165	0.055	-0.4085	0.375	0.15	0.223	0.555	0.423	0.24	0.2115	0.1955	0.3325	0.3435	0.321	-0.0515	0.203	0.322	0.2865	0.392	0.4	0.2355	0.237	-0.0925	0.184
PF3D7_0111600	-0.354	-0.162	-1.5430000000000001	0.31	-1.173	1.5330000000000001	0.789733071058957	-0.981	-0.5770000000000001	-1.335	0.11900000000000001	-0.599	-0.212	0.115	-0.943	-0.031	-1.20843603011171	-0.429	-1.102	1.395	1.265	-1.954	-1.383	-1.868	-1.489	-1.296	-0.44	0.321	0.042	0.154	0.23	0.081	-0.11	0.121	0.629	0.233	-0.28	0.032	-0.025	0.4469971235400829	0.102	0.217	0.375	0.121	-0.021	-0.022000000000000002	-0.099	0.341	0.13
PF3D7_0111700	-0.377	-0.613	0.0	0.601	0.873	0.27335682360389	0.11199999999999999	-0.41700000000000004	0.0789999999999997	-0.172	0.262	0.755	-0.7090000000000001	-1.21477663068152	0.27	-0.10800000000000001	0.158	0.055999999999999994	0.35600000000000004	0.114	-0.175	-1.716	-1.3980000000000001	-0.895	-0.512	-0.628	-0.078	-0.67	0.179	0.373	0.28600000000000003	-0.15	-0.184	0.33	0.09300000000000001	0.21	-0.052000000000000005	0.105	0.35200000000000004	0.7170000000000001	0.309	0.183	0.568	0.235	-0.11599999999999999	0.126	0.19699999999999998	0.23600000000000002	0.031
PF3D7_0111800	-0.0409999999999999	0.0455000000000001	-0.5215	-0.5365	-0.972	0.5365	0.013000000000000001	-0.159983167348804	-0.155	0.081	0.003	-0.205	-0.2265	0.3335	-0.244	-0.4025	-0.211158065368369	-0.7909999999999999	-0.2735	0.2355	-0.076	-1.4080000000000001	-1.237	-0.392	-0.9555	-0.6095	-0.2765	-0.015	0.1795	0.161	0.084	-0.017	0.231	0.0834999999999999	-0.00550000000000006	0.24600000000000002	0.2375	0.287	0.084	0.0685	0.131	0.0569999999999999	0.1685	0.275	0.045	0.2125	-0.0125	-0.1505	0.3345
PF3D7_0111900	-0.915	-1.244	-1.94	-0.242	-2.3209999999999997	-0.851	-1.3	-0.8759999999999999	-1.403	-1.1640000000000001	-0.105	-1.455	-0.8390000000000001	-0.311	-0.542	-0.9	-0.767	0.11699999999999999	-0.537	-0.48700000000000004	-0.737	-0.397	-0.643	-0.467	0.585	-0.20600000000000002	-0.12300000000000001	-0.087	2.18	1.153	1.9040000000000001	1.7269999999999999	1.022	1.405	1.473	1.309776231151	1.1520000000000001	1.033	1.939	1.501	2.0540000000000003	1.642	1.415	1.730776231151	0.439	0.0229999999999999	0.128	-0.585	0.755
PF3D7_0112000	-0.0299999999999998	0.1635	-0.1845	-0.0395	-0.6655	0.09300000000000001	0.0710000000000001	-0.309	-0.19899999999999998	0.1105	-0.133	-0.109	0.127	0.602	0.0125000000000002	-0.2845	0.2595	-0.2495	0.5545	-0.052000000000000005	0.3665	-1.28	-1.0085	-0.2345	-0.313	0.1155	-0.271	1.028	1.983	0.9059999999999999	1.3459999999999999	0.645095838052039	1.1405	1.1225	1.5305	1.17090066688007	2.149	0.8535	1.2905	0.765	1.2055	1.2495	1.65994954936364	1.58340066688007	1.0815	0.5105	0.4645	-0.5285	1.063
PF3D7_0112200	0.13659281366483	0.14933333333333	0.640673877520207	0.21333333333333301	0.86133333333333	0.12033333333333399	0.677333333333334	0.2562594803315	0.70633333333333	0.326343708959537	0.2	0.6003333333333329	0.079	0.11933333333333399	-0.18207385300183	0.0516666666666599	-0.29600000000000004	-0.305	-0.153666666666667	0.117666666666667	0.552666666666667	-1.2230738530018301	-1.212	-0.8406666666666658	-0.902	-0.626333333333333	-0.319333333333333	0.35	-0.0416666666666701	0.17466666666666697	-0.076	-0.031666666666665996	0.043	-0.05133333333333401	-0.20033333333332998	0.0453333333333301	0.23166666666667002	0.39233333333333	-0.037333333333332996	-0.104666666666666	-0.0643333333333333	0.159333333333333	0.27033333333333304	0.515	-0.0933333333333302	0.28333333333333	0.03	-0.047333333333333005	0.42100000000000004
PF3D7_0112500	0.335	-0.325	1.722	1.577	2.5269999999999997	-0.28	0.73	0.627	0.34700000000000003	0.633	1.127	1.99	-0.797	-0.45299999999999996	-0.29	-0.493	-0.519	0.556	-0.14	-0.48	0.652	0.392	0.48	0.259	1.1640000000000001	0.311	0.157	-0.183	1.321	0.715	1.585	0.9309999999999999	1.023	1.415	1.2670000000000001	0.848	1.306	0.872	1.537	0.6609999999999999	1.046	1.242	1.584	1.766	1.195	0.826	1.349	0.64	1.235
PF3D7_0112600	0.306	-0.342	0.585	-3.056	1.4380000000000002	-0.205	1.28	0.424	-0.27899999999999997	0.287	-3.841	-0.032	0.629	0.109	-0.11900000000000001	-1.078	-0.643	-4.266	-0.633	-0.371	0.405	1.018	-0.21899999999999997	-0.736	-2.969	0.316	-0.6409999999999999	-0.018000000000000002	0.318	0.297	0.23199999999999998	0.9367784978096401	0.585	-0.917	-0.392	0.17	0.318	0.228	-0.0640000000000001	0.47	0.17	-0.765	0.251	0.7	-0.20199999999999999	0.156	0.0620000000000003	0.6920000000000001	0.523
PF3D7_0112700	1.5456666666666699	0.429	0.5636666666666701	-0.5263333333333401	0.655	1.099	0.43799999999999994	0.68233333333334	-0.11966666666666999	0.47033333333334004	-0.524	0.9877981288275001	0.39399999999999996	0.33033333333333	-0.126	-1.01682489467847	-0.25433333333332997	-1.71733333333334	-0.069	0.5529999999999999	0.80833333333333	0.63633333333334	-0.54966666666667	0.0730000000000004	-1.064	0.20466666666666	-0.36533333333333	0.381	0.5893333333333299	0.67566666666667	0.58566666666666	0.85676976197447	0.29766666666667	-0.32533333333333003	0.16315797779032	0.10099999999999999	0.995666666666667	0.7736666666666699	0.46566666666665996	0.24610309530781002	-0.17366666666666	-0.175	0.31509028305844	0.28066666666667	0.21833333333332997	0.31866666666667	0.38933333333333	0.39776976197446995	0.20733333333334
PF3D7_0113000	-1.0965	-0.6065	-1.0765	-0.4535	-1.043	-1.8555	-1.0135	-1.051	-0.9395	-0.7545	-0.29	-0.6685	-0.3155	0.6965	-0.3885	-0.217	-0.2085	0.3585	0.191	-1.088	-0.15	0.7115	0.8815	1.1605	2.077	2.2215	0.8845	1.716	-0.0130000000000003	0.12300000000000001	0.0275000000000001	-0.0469999999999999	0.044000000000000004	-0.45	-0.153	-0.09699999999999999	0.02	0.141	0.0309999999999999	0.0305	-0.1115	-0.1375	-0.2315	-0.2405	0.1185	0.00500000000000034	0.0215000000000001	0.0785	0.35100000000000003
PF3D7_0113100	0.292	-0.097055782856263	0.551	0.39399999999999996	0.35600000000000004	0.182	0.39399999999999996	0.27	0.238944217143737	0.38299999999999995	0.13699999999999998	-0.0910000000000002	-0.385	-0.752	0.10400000000000001	-0.039055782856263	0.52	-0.49	-0.243	0.196	0.0249999999999999	-0.882	-0.5350557828562629	-0.32	-0.38799999999999996	-0.9490000000000001	-0.207	-0.72	-0.741	-1.508	-0.54319239432698	0.355	0.506	-0.132	0.21899999999999997	0.809	0.9440000000000001	-1.256	-0.13419239432698	0.163	0.498	0.46399999999999997	0.121	0.7559999999999999	-0.5529999999999999	-1.403	2.0208076056730198	0.82	0.455
PF3D7_0113200	0.065	-0.11199999999999999	-0.209	-0.053361367415900994	-0.47	-0.1025	-0.245	-0.1165	-0.23399999999999999	-0.22	-0.07586136741590101	-0.268	-0.1205	-0.00699999999999995	0.2895	0.377	0.35700000000000004	0.190638632584099	0.071	-0.1475	-0.275	0.1585	0.0945	0.4995	0.34613863258409905	0.353	0.429	0.1565	-0.4935	-0.669	-0.5660000000000001	-0.2075	-0.4125	-0.3815	-0.4565	-0.1505	-0.6685	-0.344	-0.746	0.159	-0.0245	-0.2635	-0.3695	-0.21600000000000003	-0.21899999999999997	-0.105	-0.3395	0.42700000000000005	-0.094
PF3D7_0113300	-0.1815	-0.21899999999999997	-0.2165	-2.1235	0.3295	0.0175000000000001	-0.2445	-0.5715	-0.34600000000000003	-0.3735	-2.1319999999999997	0.23399999999999999	0.601	0.0815	-0.529	-0.3185	-0.511	-2.008	0.3085	-0.7090000000000001	-0.3765	0.11900000000000001	0.6535	0.5642924479839599	-1.3265	0.4785	-0.2765	-0.2285	-0.271	-0.2035	0.0209999999999999	0.0434999999999999	-0.1815	-0.2265	-0.3185	-0.2765	-0.1615	-0.111	0.133	0.3185	-0.262	-0.3855	-0.7975	-0.4725	-0.18600000000000003	-0.2925	-0.175	0.2615	-0.4935
PF3D7_0113700	0.735	0.1075	0.5529999999999999	-0.6920000000000001	0.6945	0.522	0.03287838570686	0.6185	0.1805	0.4085	-0.579	0.7040000000000001	1.482	0.8235	0.4815	-0.0269999999999999	0.107	-0.8975	0.363	0.5635	0.5185	0.935	0.3555	0.5745	-0.2995	0.873	0.529	0.639	0.5685	0.6095	1.5065	1.07878397187987	0.4425	0.6915	0.3315	0.5215	0.4135	0.64	1.5	0.39928397187986997	0.2185	0.147	0.522	0.415	0.523	0.21	1.0090000000000001	-0.0042160281201297795	-0.22399999999999998
PF3D7_0113900	0.40399999999999997	0.0294958268566701	-0.217	-0.0369999999999999	-0.263	0.479	-0.353	0.198	-0.10450417314332999	-0.141	0.0370000000000001	0.0780000000000001	0.165	-0.353	-0.18	0.31949582685667	-0.33899999999999997	-0.37799999999999995	-0.47	0.278	-0.09699999999999999	0.161	-0.76150417314333	-0.382	-0.478	-0.415	-0.044000000000000004	0.521	-0.14800000000000002	0.102	0.0740000000000001	0.626	-0.095	0.18	0.345	-0.094	0.0350000000000001	0.45	0.14400000000000002	0.193	-0.0629999999999999	0.07	0.376	0.40700000000000003	-0.187	0.0350000000000001	-0.204	-0.374	-0.095
PF3D7_0114000	0.727	-0.217	0.322	-0.609	0.29247985369635	1.526	0.6940000000000001	0.649	-0.474	0.649	-0.517	0.60347985369635	0.32799999999999996	0.0	0.0960000000000001	-0.907	0.585	-1.048	0.85847985369635	2.088	1.652	0.46399999999999997	-0.474	0.628	-0.562	1.14047985369635	0.305	1.206	0.281	0.65	0.344	0.40892334034554495	-0.068	0.198	0.244	0.608	0.532	0.613	0.344	0.534923340345545	0.0	0.612	0.5710000000000001	0.414	0.34612552729134	0.37200000000000005	1.119	0.329315490055236	0.096
PF3D7_0114100	0.462	0.049	0.166	-0.32799999999999996	0.096	0.478	0.307	0.282	0.174	0.13	-0.21	0.222	0.716	0.775	0.345	0.128	0.039	-0.4	0.0	0.85	0.687	0.024799593533238996	-0.10400000000000001	0.094	-0.8270000000000001	0.057999999999999996	0.12300000000000001	0.609	0.584	-0.19	0.095	0.968969085301615	-0.115	0.063	0.506	0.20373338215808898	0.8873740479694598	0.8590000000000001	0.35700000000000004	1.0390000000000001	0.152	-0.134	0.823	0.8127333821580891	0.8140000000000001	0.134	0.064	0.9761471805392049	-0.526
PF3D7_0115600	-1.705	-2.2230000000000003	-1.218	-2.162	-1.584	-1.725	-1.4909999999999999	-2.331	-1.88	-1.361	-2.0980000000000003	-0.738	-0.977	-1.2819999999999998	-0.551	-0.968	-0.8	-0.789	-0.292	-1.705	-1.1159999999999999	-0.11	-0.257	-0.0599999999999998	-0.39399999999999996	0.293	0.185	0.223	0.631	0.313	-0.193	2.55	0.314	-0.429	0.254	-0.7	1.046	0.415	-0.193	2.478	0.217	-0.129	0.6920000000000001	-0.8420000000000001	0.43799999999999994	-0.0900000000000001	-0.415	2.441	0.0389999999999999
PF3D7_0200200	0.522	0.32899999999999996	0.602	0.652	0.237	0.222	0.40299999999999997	0.415	0.32899999999999996	0.7040000000000001	0.652	0.441	0.552	0.6890000000000001	0.26899999999999996	0.23800000000000002	0.493	0.9209999999999999	0.147	0.0469999999999999	0.0900000000000001	0.597	0.0720000000000001	0.53	0.478	0.515	0.263	0.6	0.585	0.552	0.6859999999999999	0.5759770680048101	0.887	0.251	0.222	0.647	0.515	0.341	0.8690000000000001	0.18597706800480998	0.321	0.23175678429832	0.585	0.335	0.441	0.0	0.5905004784793499	0.13497706800481	0.34887897092083
PF3D7_0200300	0.909	0.574	0.354	-0.052000000000000005	0.457	0.78	0.434	0.094	0.222	0.172	0.23399999999999999	0.863	0.326	0.36	-0.48100000000000004	-0.342	-0.631	-0.26	0.083	0.605	1.344	-0.06	-0.225	0.14	-0.239	0.12300000000000001	0.079	0.929	0.51	-0.07400000000000001	0.68	0.9390000000000001	0.441	-0.205	0.0	0.28800000000000003	0.862	0.51	0.527	0.094	0.2	0.542	0.41100000000000003	0.703	0.556	0.363	0.706	0.282	0.815
PF3D7_0201000	1.02	0.7070000000000001	0.7829999999999999	-1.689	1.5759999999999998	1.208	1.683	1.4680000000000002	0.485	0.758	-2.523	0.35100000000000003	0.015	0.128	0.49700000000000005	-0.037000000000000005	-0.076	-2.865	-0.5720000000000001	2.025	1.7530000000000001	-0.201	0.0	-0.7290000000000001	-2.205	0.049	-0.436	0.565	0.6829999999999999	0.308	0.06859086684305901	0.866	-0.43	0.45899999999999996	-0.254490520753364	0.1	2.343	1.171	0.545	1.249	-0.141	0.292	0.391	0.46375932778613793	0.525	0.637	0.597	1.508	0.23199999999999998
PF3D7_0201700	0.39594493047099	-0.322	0.45899999999999996	-0.45899999999999996	0.83	-0.263	0.18	0.515	0.263	0.17	0.0	1.3530000000000002	1.841	1.5178061297716499	-0.222	-0.322	-0.415	-0.289	-0.17	-0.778	0.0	1.7033291713187098	1.2009999999999998	1.7	0.711	1.0	0.222	1.45	0.0	1.0	0.65704374301239	1.09882380557161	0.0	0.0	1.0	0.134893961599071	0.0	0.0	0.65704374301239	1.09882380557161	0.0	0.143077248822539	0.0	0.134893961599071	0.0	0.0877368997282195	0.65704374301239	0.69094544540927	0.0
PF3D7_0202000	0.6609999999999999	-0.1315	0.5	-0.2925	0.5	0.3425	0.0	0.161	-0.0465	0.1315	-0.2925	0.585	0.389	0.675	0.0	-0.389	-0.2075	-0.4309219551513	-0.0964999999999998	-0.11100000000000099	0.585	0.0295000000000005	-0.33899999999999997	0.424	0.0965000000000003	0.0295000000000005	0.161	-0.0759999999999996	-1.714927776911	-0.26714872193803	-0.76193734926158	-0.4955723225718401	-0.9845122551195501	-1.8412398296660701	-0.820619594643	-0.8303309573784999	-1.09360647724095	-0.3423072804966	-0.6084999948218399	0.15016617659747	-0.58635618411153	-0.968478353966761	-1.22981394952808	-1.2133289103526101	-1.03141999598615	0.0402239008882002	-1.05263387620309	0.65215171735684	-0.639687416571451
PF3D7_0202100	0.337	-0.021	-0.434	-0.551	-1.156	0.19	-1.176	-0.40700000000000003	-0.716	-0.514	-0.62	-0.721	0.607	-0.631	0.14400000000000002	-0.38	0.0570000000000001	-0.249	-0.285	-0.491	-1.337	0.489	-0.5539999999999999	-0.0580000000000001	-0.551	-2.378	-0.861	-1.507	-0.637	-0.337	-0.585	0.042	0.142	-0.391	-0.42	-0.35700000000000004	-0.485	-0.498	-0.711	-0.18	-0.376	-0.718	-0.5710000000000001	-0.5589999999999999	-0.45	-0.3	-0.263	0.746	-0.6779999999999999
PF3D7_0202200	0.37799999999999995	0.152	0.263	-0.23199999999999998	0.632	0.27	0.578	0.13699999999999998	0.0779999999999998	-0.0739999999999998	-0.433	0.632	0.9129999999999999	0.33399999999999996	-0.0739999999999998	-0.0830000000000002	-0.415	-0.363	0.0700000000000003	-0.087	0.64	-0.515	-0.17	-0.23951907507073	-0.363	0.13699999999999998	-0.444	-0.84	-0.263	0.263	0.322	-0.13699999999999998	-0.26899999999999996	-0.336	-0.45799999999999996	-0.33299999999999996	0.0	0.10779414347767999	0.0	-0.289	-0.5539999999999999	-0.612	-0.7170000000000001	-1.383	-0.585	0.0	0.807	0.0	-0.51
PF3D7_0202300	0.628	0.292	0.0700000000000003	0.17	0.485	-0.126	-0.765	0.485	0.321	0.433	0.17	0.6779999999999999	1.459	0.72	0.348	0.37799999999999995	0.536	0.17	0.58508661625034	0.222	0.235	-0.081	0.0349999999999999	0.37799999999999995	0.248	0.848	0.0	0.72	-0.633	-0.6779999999999999	-0.222	0.6779999999999999	-0.35700000000000004	-0.332	-0.28328122928111	-0.807	-0.475	-0.47700000000000004	-0.042	0.848	-0.608	-0.695	-0.42939019694062003	-0.6920000000000001	-0.151	-0.193	-0.042	0.9	-0.193
PF3D7_0202400	-0.2075	-0.259	-0.192	-0.222	-0.6890000000000001	-0.213	-0.2075	-0.1075	-0.2925	-0.1055	-0.0885000000000002	-0.13	0.8445	1.0435	0.0640000000000001	0.1615	0.2295	0.2055	0.10300000000000001	0.4675	0.825	0.6629999999999999	0.414	0.276	0.24	0.213	0.3065	0.4305	0.235	0.4285	0.16699999999999998	-0.0465	0.154	0.18899999999999997	0.113	0.18899999999999997	-0.0465	0.3435	-0.0405000000000002	0.124	-0.174	0.126	0.2575	0.15763156936975	0.1935	0.3435	0.174	-0.15	0.161
PF3D7_0202500	0.363	-0.18	0.193	-0.289	-0.6609999999999999	0.366	-0.29600000000000004	-0.348	-0.0869999999999997	0.0	-0.289	-0.359	-0.384	-0.361	-0.222	-0.28	-0.222	-0.289	-0.473	-0.22399999999999998	-0.309	0.515	-0.28	-0.107	-0.45899999999999996	-2.28	-2.986	-2.373	-0.6779999999999999	-0.263	-0.585	-0.0489999999999999	0.11	-0.528	-0.132	-0.0169999999999999	-0.6779999999999999	-0.585	-0.848	-0.659	-0.772802763403178	-0.862	-0.828	-0.938	-0.415	-0.263	-0.17	0.263	-0.1
PF3D7_0202700	0.0785	-0.0125	0.09	0.048	0.900464444257269	0.7916830812249179	0.5477873975215529	0.504	0.7505	0.2785	-0.07400000000000001	1.0005	0.0725	-0.133212602478447	-0.0125000000000001	0.304	-0.26899999999999996	-1.761	0.171	1.0945	0.879787397521553	-0.8125	-0.4345	-0.5815	-0.665	0.019	-0.0685	0.37978739752155294	-0.1705	0.1275	0.16	-0.384	-0.594	-0.135	-0.2225	0.23199999999999998	0.0165000000000002	-0.237	0.161	0.0659999999999999	-0.07200000000000001	-0.42200000000000004	0.024	0.2195	-0.4	-0.1455	0.324	0.4145	0.136
PF3D7_0203000	-0.4353333333333329	-0.41933333333333395	-0.211666666666666	0.157333333333333	-0.16866666666667005	0.10466666666666999	-0.20233333333334	-0.125666666666667	-0.384	-0.349333333333333	0.191	-0.0296666666666701	0.09300000000000001	-0.37033333333334006	0.10300000000000001	-0.0696666666666667	0.049	0.5063333333333329	0.0153333333333301	0.193	-0.263	-0.05331031225093	-0.0746666666666667	-0.062333333333333005	-0.0619999999999999	-0.11133333333333001	0.28666666666667	-0.47333333333334005	0.817666666666667	0.6033333333333329	0.729333333333333	0.499	0.635333333333334	0.674	0.958666666666667	1.10566666666667	0.6255870849829019	0.289666666666666	0.7476666666666658	0.4183333333333329	0.737	1.03966666666667	1.125	1.23633333333333	0.329666666666667	0.37366666666666604	0.613666666666666	-0.233	0.231
PF3D7_0203100	0.23078426514845002	-0.12267667045313999	-0.11475	-0.03325	-0.25025	0.25775	-0.16485961177089997	0.0610342651484499	-0.18442667045314004	-0.06175	0.066	-0.11325	-0.2005	-0.28825	0.19028426514845004	-0.18516464432039	-0.03	0.04675	-0.27675	0.0985	-0.262	0.54703426514845	0.27957332954686	-0.27325	-0.512	-0.218	-0.081	-0.7682793355661379	-0.26075	0.23825	-0.23725	0.17225	0.098	-0.0715	0.31625	0.05925	-0.18275	-0.0774999999999999	-0.30025	-0.0155	-0.0795	0.04325	0.6815	0.0282499999999999	-0.10875	0.16825	0.054000000000000006	0.37275	-0.49975
PF3D7_0203300	0.49	-0.895	-0.455	0.556	-0.922	-0.0419999999999999	-0.431	0.07200000000000001	-0.799	-0.161	0.515	-0.337	-0.10800000000000001	-0.632	0.516	-0.895	0.435	0.0	-0.848	-0.154	-0.254	-0.174	-1.088	-0.527	0.316	-0.47	-0.465	0.0679999999999999	-0.578	-0.299	-0.565	0.126	-0.6920000000000001	-0.48	-0.519	-0.012	-0.654	-0.591	-0.665	0.242	-0.162	-0.13	-0.16899999999999998	-0.321	-0.326	-0.17600000000000002	-0.446	0.149	-0.129
PF3D7_0203600	-0.682	-0.0569999999999999	-0.4315	-0.0485	-0.3645	-0.142	-0.49682168799880394	-0.39899999999999997	-0.1685	-0.3875	-0.00649999999999995	-0.3775	-0.452	-0.5338216879988039	-0.0875000000000001	-0.1725	-0.3615	0.079	-0.425	0.142	-0.135821687998804	-0.444	0.0615000000000001	0.00099999999999989	-0.0599999999999999	-0.5155	0.507	0.21234991548062399	0.034	0.102	-0.2315	-0.2505	-0.679	-0.3695	-0.231797229634307	0.075	0.0669999999999999	-0.111	-0.1395	0.0215000000000001	-0.153	-0.0705	0.0964999999999999	0.2285	-0.3065	-0.2145	-0.3075	0.342	-0.3265
PF3D7_0203700	-0.161	-0.2615	-0.474	-0.281	-0.8009999999999999	0.0229999999999999	-0.47200000000000003	-0.503	-0.6455	-0.23800000000000002	-0.32799999999999996	-0.268	0.4005	0.304	-0.111	-0.1715	0.284	-0.1645	-0.0105	-0.0190000000000001	-0.18100000000000002	0.426	0.121	0.6415	0.805	0.9065	0.501	0.4675	0.569	0.4505	0.555	0.7995	0.434	0.415	0.3315	0.768	0.637	0.6415	0.5325	0.2315	0.2075	0.2835	0.3685	0.6575	0.2165	0.1185	0.00649999999999995	-0.4215	0.01
PF3D7_0203800	-0.036000000000000004	0.14300000000000002	-0.3225	0.371	-1.1025	0.8315	0.195	-0.5805	-0.3335	0.174	0.546	-0.4155	-0.1235	0.43790522929219605	-0.0980000000000001	0.0575000000000001	0.6215	0.262	0.3215	0.53107516838866	0.445	-1.7395	-1.266	-0.1725	0.162	-0.23399999999999999	0.39399999999999996	0.8335	-0.862	-0.16990301397631	-0.86901494580733	-0.5195	-0.4325	-0.56	-0.51159839430895	-0.17	-0.2485	-0.14940301397630998	-0.73151494580733	-0.135	-0.7625	-0.47752912796131	0.1165	-0.4745	-0.41600000000000004	0.0245969860236901	-0.26051494580733	0.685	-0.3245
PF3D7_0203900	-0.3085	0.18698512779953197	0.3665	-0.18600000000000003	0.4785	0.3685	-1.0189068374858898	-0.266	0.5635	0.2905	-0.235	0.479	0.2965	-0.33399999999999996	-0.27240555326507004	0.231	0.282	-1.889	0.503250610041021	0.609	0.292	-0.7905	0.161	0.287627083276412	0.3985	0.986	0.6555	1.0025	-0.152	0.2065	-0.018000000000000002	-0.365	-0.1755	-0.0025	-0.253	-0.42100000000000004	0.2155	0.1005	0.1335	-0.2105	-0.032	-0.2565	-0.0545	-0.1665	0.26	-0.0365	0.1755	-0.182	0.068
PF3D7_0204000	0.446	0.42870054008492897	0.078	-0.23600000000000002	0.1295	0.5305	0.1825	0.3535	-0.027999999999999997	0.1935	-0.318	0.048	0.816	0.7485	0.6185	0.2605	0.2965	-0.111	0.0335000000000001	0.3415	0.3825	0.8795	0.636	0.48100000000000004	-0.1335	0.976	0.7170000000000001	1.4425	-0.423	-0.2095	-0.5335	-0.39986220382717297	-1.6535	-0.321	-0.3635	-0.5425	-0.152	0.0945	-0.606	-0.2015	-0.1115	-0.433	-0.100642981786996	-0.444	-0.3415	0.36200000000000004	-0.5785	0.135	-0.2445
PF3D7_0204100	-0.37125	-0.49575	0.0489999999999999	-0.28875	-0.0732499999999999	-0.15225	-0.4165	-0.3275	-0.37799999999999995	-0.115	-0.29075	-0.11900000000000001	0.2805	0.0299973556720199	0.06575	0.0265	0.28325	-0.09375	0.1235	0.41925	0.00824999999999987	0.24539234122766	-0.20875	-0.08225	-0.33425	-0.31625	-0.41575	-0.9135	-0.14275	0.016	-0.0732499999999998	-0.0237499999999999	0.0745	0.17425	-0.0900000000000001	-0.08875	-0.34175	-0.01825	-0.10075	0.17275	-0.02725	0.0505	0.0209999999999999	-0.0722499999999999	-0.2475	0.0805	0.0015000000000000599	-0.00424999999999986	-0.0587499999999999
PF3D7_0204200	0.795	0.6	0.726	1.706	0.779	0.322	0.47	0.9570000000000001	0.8009999999999999	1.028	1.61	0.747	-0.11800000000000001	-0.45899999999999996	0.6409999999999999	0.66	0.7909999999999999	1.1440000000000001	0.316	0.087	-0.156	0.556	0.0	0.344	0.395	-0.821	-0.35700000000000004	-1.415	-0.198	-0.153	-0.064	0.44299999999999995	0.292	0.28300000000000003	0.17	0.26	-0.198	-0.247	-0.016	0.193	-0.256	0.086	-0.392	0.0590000000000001	-0.166	0.064	0.28	0.341	0.0529999999999999
PF3D7_0204300	-0.45899999999999996	-0.2885	0.40715358321432	0.2765	0.33899999999999997	-0.0679999999999999	0.252	0.1665	0.105	0.2325	0.3205	0.6815	0.1855	0.0185	0.0515000000000001	-0.1305	0.252	-0.0495	0.2495	0.1705	0.5535	-0.2995	0.0565	0.282	0.33399999999999996	0.257	0.5855	0.35	-0.3425	0.13	0.0995	-0.1795	0.1625	0.0665	0.215	-0.0785	-0.1295	0.09	0.069	-0.08900000000000001	-0.099	-0.171	0.1965	-0.2615	-0.3825	0.1425	0.287	-0.1095	0.2675
PF3D7_0204500	0.225	0.223	-0.465	0.408	-1.1285	0.23600000000000002	-0.18899999999999997	-0.051	-0.18899999999999997	0.14400000000000002	0.665	-0.39	-0.150750885470596	0.0230000000000001	0.158	0.0425	0.191	0.3035	-0.3165	0.033	-0.0965	-0.496	-0.895	-0.3145	0.2105	-0.33	-0.1775	0.079	0.0125	0.2035	0.299	0.019	0.1695	0.1395	0.0325	0.107	0.1805	0.2455	0.287	0.00900000000000001	0.0725	0.0395000000000001	0.223	0.242	-0.054000000000000006	0.027000000000000003	0.1245	-0.263	0.2705
PF3D7_0204600	-0.499	-0.637	-1.064	0.081	-0.5760000000000001	0.201	-0.841	-0.527	-0.9	-0.789	0.267	-0.109	0.568	0.033	0.252	-0.475	0.0349999999999999	0.195	0.74	0.159	-0.051	-0.379	-0.386	-0.237	1.325	0.561	0.833	0.753	0.11	0.228	-0.061	0.08	-0.195	0.08	0.0	0.28	0.10099999999999999	0.0	-0.1	0.311	-0.273	-0.105866700828129	-0.1	0.251	-0.11900000000000001	-0.084	-0.20800000000000002	0.142	-0.121
PF3D7_0204700	-0.077709408231028	-0.19899999999999998	-0.332011458269034	0.06318922754527	-0.516068902771528	-0.36481669917069504	-0.428446164186233	-0.2085	-0.099	-0.069	0.1445	-0.35	0.0005	-0.2305	-0.0705	0.1255	0.134	0.1525	-0.0535	-0.2885	-0.4795	-0.3535	-0.43	-0.1155	0.0655	-0.1755	-0.1375	-0.5285	0.455	0.1095	0.7040000000000001	0.5565	0.618	0.4055	0.174	0.345	0.5595	0.716	0.5235	-0.0130000000000001	0.273	0.40700000000000003	0.4995	0.722	0.00299999999999989	0.1525	0.3305	-0.5305	0.3495
PF3D7_0204800	-0.064	-0.151106264454693	-0.8170000000000001	-0.9045	-1.3755	0.004	-0.6895	-0.5535	-0.841606264454693	-0.376	-0.785	-0.855	0.107	0.57	-0.14400000000000002	-0.24718102666848604	0.292	-0.38299999999999995	-0.14400000000000002	-0.114	-0.3405	-0.325	-0.666606264454693	0.042	-0.311	-0.0155	0.0455	0.3215	-0.374	-0.4455	-0.4935	-0.6890000000000001	-0.466	-0.32	-0.3265	-0.1615	-0.54	-0.396	-0.6085	-0.3235	-0.3495	-0.3985	-0.3485	-0.565	-0.124	-0.1785	-0.2945	-0.1155	-0.1255
PF3D7_0204900	0.456	0.498	-0.773	-0.062	-1.2590000000000001	-0.013000000000000001	-0.718	-0.29600000000000004	-0.509	-0.254	0.057999999999999996	-0.6629999999999999	-0.604	-0.195	0.11900000000000001	-0.23199999999999998	-0.14	-0.031	-0.276	-0.22399999999999998	-0.373	0.184	-0.17600000000000002	-0.022000000000000002	0.247	-0.027999999999999997	-0.013000000000000001	0.382	1.321	1.155	1.207	0.6940000000000001	0.61	1.011	0.98	1.0	0.775	0.784	1.242	0.501	0.973	0.986	0.899	1.382	0.307	0.225	0.136	-0.611	0.433
PF3D7_0205000	0.292	-0.11800000000000001	-1.521	-0.36	-2.222	0.284	-0.551	-0.531	-0.38799999999999996	-0.568	-0.099	-0.778	-0.263	-0.17	0.129	-0.335	-0.736	-0.655	-0.807	-0.478	-0.9329999999999999	-1.04	-1.88	-1.347	-1.4140000000000001	-1.1440000000000001	-1.037	0.466	-0.841	-0.32534678341457	-0.857	-0.8440000000000001	-0.746	-0.536	-0.716	0.008000000000000009	-0.718	-0.46334678341457003	-0.504	-0.17600000000000002	-0.5920000000000001	-0.525	-0.157	0.153	-0.179	-0.11934678341457	0.488	0.309	-0.7120000000000001
PF3D7_0205100	-0.11	-0.308	-0.259	-1.31	-0.102	0.379	-0.184	-0.337	-0.723	0.0629999999999999	-1.095	0.213	0.732	0.753	0.028999999999999998	-0.434	0.34299999999999997	-0.725	0.423	0.16399999999999998	-0.184	-0.337	-0.723	0.256	-1.339	0.69	0.138	0.503706193045968	-0.585	-0.087	-0.495270227661027	-0.669	-0.527	-0.508	-0.217	0.014770459963723998	0.156	-0.29600000000000004	-0.028270227661027	-0.154	-0.384	-0.33399999999999996	0.027999999999999997	0.30677045996372404	-0.252	-0.079	-0.288270227661027	0.546	0.721
PF3D7_0205300	0.8959999999999999	-0.297	-0.322	-2.256	-0.5479999999999999	0.322	-0.13699999999999998	0.0	-0.7829999999999999	-0.0739999999999998	-2.256	-0.18730112329590998	1.345	0.67	0.83	-0.6709999999999999	0.0700000000000003	-1.9669999999999999	-0.0779999999999998	-0.263	0.0	0.7120000000000001	-0.6709999999999999	0.433	-1.7830000000000001	0.7959999999999999	0.322	1.2690000000000001	-0.012	0.425	-0.231	1.675	-0.331	-0.282	-0.12786249260427698	0.073	0.8390000000000001	0.02	-0.505	3.3139999999999996	0.312	-0.11	0.198	0.14300000000000002	-0.032903797132146	-0.152	0.126	0.792	-0.484
PF3D7_0205400	-0.2875	-0.384	-0.9345	-1.1645	-1.1995	-0.09	-0.8055	-0.7415	-0.71	-0.6475	-0.9815	-0.705	0.3275	0.1445	-0.3465	-0.361	-0.5195	-0.5185	-0.5255	-0.413	-0.6135	-0.884	-0.3255	-0.02	-0.513	0.0795	0.608	0.452	-0.63	-0.4015	-0.2895	-0.5615	-0.49	-0.3915	-0.688	-0.638	-0.483	-0.682	-0.2635	-0.2975	-0.39899999999999997	-0.7115	-0.6665	-0.7985	-0.34	-0.35700000000000004	-0.3005	-0.059000000000000004	-0.41200000000000003
PF3D7_0205500	-0.114	0.064	-0.153	-0.304	-0.11065869539519099	-0.40399999999999997	-0.6	-0.261	0.175	-0.153	-0.113	-0.102	-0.537	-0.5770000000000001	-0.373	-0.079	-0.311	-0.113	0.198	-0.584	-0.5770000000000001	0.086	0.5329999999999999	0.292	0.703	0.39799999999999996	0.302	0.032	-0.6559999999999999	-0.33899999999999997	-0.47700000000000004	-0.579	-0.7659999999999999	-0.156	-0.434	-0.34700000000000003	-0.645	-0.349	-0.499	-0.209	-0.687	-0.639	-0.778	-1.036	-0.177	-0.292	-0.196	0.01	-0.42
PF3D7_0205600	0.3895	0.42700000000000005	0.8025	0.218	1.2229999999999999	0.521	0.5695	0.6495	0.4965	0.42	0.159	0.8035	-0.166	-0.2685	0.0255	0.145	0.00449999999999995	-0.29600000000000004	-0.0645	0.499	0.4325	-0.0810000000000001	-0.184	-0.055999999999999994	-0.3335	-0.039	0.218	0.0145	-0.1815	-0.222	-0.1545	-0.1555	-0.145	-0.2325	-0.267	-0.0584755990096342	-0.16	-0.447	-0.026000000000000002	0.1215	0.111	-0.2505	-0.436	-0.028999999999999998	-0.1035	-0.11599999999999999	-0.0185	0.2435	0.03
PF3D7_0205900	-0.0215	-0.024	0.358	0.0355000000000001	0.5379999999999999	0.0	0.3125	0.166	0.2445	-0.0285000000000001	0.1535	0.327	-0.3025	-0.4345	-0.0855	-0.166	-0.3915	-0.0595	-0.1725	-0.2655	-0.035	-0.11599999999999999	-0.2185	-0.3965	-0.3785	-0.48	-0.4225	-0.313	-0.192	-0.0445	-0.0715	0.076	-0.415	-0.32299999999999995	-0.307	-0.187	-0.2565	-0.3435	0.021	0.21600000000000003	0.0205	-0.0740000000000001	-0.3075	0.0	-0.2565	-0.196	-0.139	0.08	-0.147
PF3D7_0206000	-0.269666666666666	-0.21017391979921501	0.32933333333333303	0.141333333333334	-0.031666666666665996	0.073666666666666	0.0838104304615999	-0.042333333333333	-0.164666666666667	0.20433333333333303	-0.008000000000000009	-0.138	-0.21766666666666698	-0.263522902871733	0.020666666666667	0.10300000000000001	0.346333333333333	-0.00900000000000001	-0.086652418359784	0.342333333333333	0.13114376379493	0.294	0.43866666666666604	0.514666666666667	0.46399999999999997	-0.039333333333333	0.145	-0.38285623620506704	-0.125	-0.091333333333333	-0.048	0.17633333333333398	0.172	-0.018000000000000002	0.058333333333333	0.26533333333333303	-0.081666666666667	0.05966666666666699	0.08533333333333298	-0.21333333333333301	-0.115	0.08433333333333298	0.183	0.155	-0.013999999999999999	0.05457220713254	0.324666666666666	0.066	-0.05333333333333401
PF3D7_0206100	-0.41525918587051297	-0.42700000000000005	0.009737682568379041	0.24426185659968302	0.36227959926111797	-0.157994197067349	0.27446709243371104	-0.261	-0.166	-0.105	0.055999999999999994	0.33	-0.019	-0.265	-0.0559999999999999	-0.42700000000000005	-0.105	0.498	0.29600000000000004	-0.152	0.271	-1.2890000000000001	-0.875	-0.705	-0.619	-0.547	-0.473	-0.618	-0.433	-0.341	-0.163	-0.46399999999999997	-0.132	-0.168	-0.126	-0.364	-0.387	-0.27399999999999997	-0.237	-0.068	-0.071	-0.506	-0.305	-0.62	-0.11800000000000001	-0.10099999999999999	0.17	0.254	-0.071
PF3D7_0206200	-0.1095	-0.0870000000000002	0.0295	-0.3155	0.0	-0.9315	0.0550000000000002	-0.4095	-0.10099999999999999	-0.2945	-0.37799999999999995	-0.5395	-0.5115	-0.877	-0.2705	-0.1325	-0.2155	-0.17600000000000002	-0.302	-1.3345	-1.194	0.428	0.1015	-0.5025	-1.104	-1.568	-0.9515	-1.0515	-0.6985	-0.3295	-0.431	0.444	0.33	-0.2245	-0.0934999999999999	-0.23199999999999998	-0.9145	-0.4875	-0.2925	0.1035	0.000500000000000167	0.134	-0.0375000000000001	0.0654999999999999	-0.369	0.0619999999999999	0.0935	0.6945	-0.742
PF3D7_0206300	-0.559310958876811	-0.4993333333333329	-0.541433238517873	-0.5861291785155172	-0.8651067512194599	-0.42655807886396996	-0.48520864569072003	-0.588333333333337	-0.526500000000003	-0.3698333333333329	-0.498833333333337	-0.31033333333333	0.384499999999997	0.5844999999999971	0.043666666666666	-0.142	0.106	-0.197833333333337	0.0190969234473499	-0.289	-0.31	0.3628333333333329	0.20116666666666697	0.47100000000000003	0.35200000000000004	0.542	0.5504362241112021	0.6269502004005	-0.28566666666667	-0.0585	0.0290000000000001	-0.19166666666667004	-0.0874999999999999	0.12333333333333998	-0.12016666666666999	-0.0998333333333299	-0.36183333333334006	0.0209999999999999	-0.0838333333333299	0.0871666666666602	-0.11933333333333	-0.157	-0.1885	-0.3591666666666599	-0.23866666666667002	-0.042333333333339995	-0.00216666666666998	0.0273333333333301	-0.09666666666667
PF3D7_0206500	-0.107666666666667	-0.133666666666667	0.515	0.30422274985117603	0.507333333333334	0.28266666666666695	0.5266666666666671	0.3923333333333329	0.201	0.34033333333333393	0.170889416517843	0.44	0.0873333333333337	-0.40133333333333293	0.05166666666666699	-0.0407815494605199	-0.024666666666666	-0.22544391681548998	-0.222	0.451333333333334	0.196	0.62166666666667	0.639333333333333	0.5963333333333339	0.432222749851176	0.129	0.296333333333334	-0.17166666666666597	-0.292333333333333	-0.24600000000000002	-0.162333333333333	-0.345	-0.284	-0.29600000000000004	-0.036666666666667	-0.15700000000000303	-0.33333333333333304	-0.254	-0.24	-0.105	-0.246666666666666	-0.3943333333333329	-0.11866666666666699	-0.27500000000000296	-0.0336666666666661	-0.104333333333333	-0.0256666666666659	0.15766666666666598	0.04633333333333401
PF3D7_0206600	-0.268	-0.46	-1.0190000000000001	-0.763	-1.19	-0.032	-0.821	-0.82	-0.977	-0.447	-0.546	-0.5479999999999999	0.439	-0.0279999999999999	-0.23600000000000002	-1.069	-0.20600000000000002	-0.6183929132123199	0.316	-0.40399999999999997	-0.87	-0.499	-0.79	-0.099	-0.12300000000000001	0.0	0.342	0.5	-0.711	-0.276	-0.36	-0.42100000000000004	-0.7709999999999999	-0.305	-0.44799999999999995	-0.428	-0.387	-0.26	-0.49	-0.254	-0.527	-0.59252295152652	-0.434	-0.8059999999999999	-0.332	-0.308	-0.055999999999999994	0.2	-0.384
PF3D7_0206700	-0.691	-0.978	-1.597	-1.226	-1.406	-1.179	-0.9990000000000001	-1.287	-1.78	-1.375	-1.226	-1.16	-0.066	-0.07	-0.042	-0.285	-0.16699999999999998	0.424	0.44299999999999995	-1.749	-1.642	-0.647	-0.726	-0.618	-0.915	-0.623	-0.8390000000000001	-0.28600000000000003	-0.15	-0.13	-0.27	-0.215	-0.376	-0.348	-0.531	-0.772	-0.168	-0.231	-0.35700000000000004	-0.215	-0.282	-0.348	-0.515	-0.9059999999999999	-0.185	-0.33899999999999997	-0.091	0.048	-0.319
PF3D7_0206800	0.807	0.263	1.0	0.6779999999999999	1.17	0.6779999999999999	0.6779999999999999	0.322	0.485	0.807	0.6779999999999999	1.3219999999999998	0.0	0.0	0.0	-0.322	0.0	0.0	0.322	0.0	1.0	-0.415	-0.322	0.0	0.0	0.0	-0.322	0.263	-1.585	0.0	0.0	0.585	-0.585	0.415	0.0	0.0	-0.585	0.0	-1.0	0.0	-0.585	-0.585	0.0	-0.585	-0.585	0.0	0.0	0.0	-0.585
PF3D7_0207000	-0.486	-0.349	0.461	0.406	1.058	-0.177	0.198	0.0	0.156	-0.027999999999999997	0.433	0.7120000000000001	0.69	-0.0590000000000002	-0.606	-0.133	-0.8370000000000001	-0.055999999999999994	-0.31	0.578	0.7040000000000001	0.174	0.34	-0.16399999999999998	0.35	0.34600000000000003	0.369	-0.736	-0.5589999999999999	0.156	-0.384	-0.691	-0.613	-0.456	-0.099	-0.158	-0.9390000000000001	-0.34700000000000003	-0.298	-0.146	-0.512	-0.342	-0.099	-0.42100000000000004	-0.187	0.086	-0.10400000000000001	0.24100000000000002	-0.295
PF3D7_0207100	0.31066666666666304	0.035333333333334	0.3636666666666671	0.5143333333333329	0.137333333333337	0.21133333333332996	-0.0276666666666601	0.13233333333333	-0.04466666666666599	0.140666666666667	0.3996666666666671	0.0323977889074871	0.20233333333332998	-0.26033333333333	0.16233333333333	0.022000000000000002	0.058333333333333	0.260666666666667	0.0283333333333371	0.36633333333333	-0.052333333333330005	1.58266666666666	0.9643333333333342	0.3906666666666671	0.17566666666666697	0.133333333333337	0.69366666666666	-0.071	-0.154	-0.031	0.0543333333333334	0.305333333333334	0.07	0.233	0.07666666666666999	0.24100000000000302	-0.254333333333333	-0.071666666666667	0.0156666666666667	0.17966666666666697	0.20233333333333303	0.31966666666667	0.187	0.6090000000000029	-0.19433333333333302	0.0529999999999999	0.107333333333333	0.309666666666667	-0.243
PF3D7_0207200	-0.339080943727005	-0.41200000000000003	-1.1015087446101102	-1.35116097043024	-1.3557842786413499	-0.64106601380267	-1.27858894246837	-1.172	-1.227	-0.8859999999999999	-1.395	-1.207	-0.915	-0.552	0.168	-0.392	0.22699999999999998	-0.522	-0.27	-1.3430000000000002	-1.6059999999999999	-0.507	-0.209	0.10400000000000001	-0.449	-0.0539999999999999	-0.29	-0.713	-0.15	-0.33899999999999997	-0.061	-0.27899999999999997	-0.152	-0.27399999999999997	-0.256	0.29	-0.418	-0.631	0.0	0.128	-0.034	-0.069	0.139	-0.125658742143298	-0.365033103290666	-1.5959999999999999	0.043	0.245	-0.6459999999999999
PF3D7_0207400	0.7325	0.4315	0.1275	0.725	0.2785	0.0649999999999999	-0.7045	0.0555	-0.055	0.527	0.7955	0.7195	-0.1975	-0.1945	-0.12	-0.0965	0.344	-0.501	0.5838778337636129	0.0229999999999999	-0.3055	0.2255	0.0379999999999999	0.925	0.93	0.966	0.20199999999999999	-0.36	0.4685	0.43	0.5755	-0.095	0.5775	0.4255	0.4035	0.4105	0.4115	0.37	0.4785	0.0720000000000001	0.306	0.271	0.7325	0.3935	0.2335	0.17	0.5625	-0.3565	0.6265
PF3D7_0207500	0.539	0.508345798718033	0.9279999999999999	0.9940000000000001	0.6805	0.6705	0.768201853668354	0.6645	0.618845798718033	0.6665	0.737	0.5655	0.4085	0.4895	-0.0465	-0.0396542012819671	0.25	0.28600000000000003	0.3385	1.1685	1.5485	0.802	0.672345798718033	0.3685	0.4605	0.12	0.5105	0.715	0.4435	0.0940000000000001	0.4465	0.47700000000000004	0.2325	0.1305	0.0915	0.194065797565208	0.326	0.4205	0.418	0.1725	0.1145	0.215	0.2445	0.41056579756520795	-0.0425	-0.00649999999999995	0.113	-0.29	0.2285
PF3D7_0207600	0.102	0.24394990794344898	0.8315	0.32899999999999996	0.6175	0.3375	0.4895	0.45299999999999996	0.4415	0.42200000000000004	0.4075	0.606	0.0265	0.1115	-0.159	0.0245	-0.3975	-0.21600000000000003	-0.1585	0.402	0.8965	0.013999999999999999	-0.1535	0.0715	-0.325	-0.3845	-0.4435	-0.358	-0.4995	-0.3645	-0.17600000000000002	-0.0239999999999998	-0.2085	-0.0474999999999999	-0.28800000000000003	-0.255	-1.047	-0.2405	-0.228	0.1495	-0.368	-0.282	-0.3725	-0.3065	-0.0365	0.0950000000000002	0.24100000000000002	0.5415	0.3025
PF3D7_0207700	0.6105	0.9235	0.9279999999999999	0.8835	1.0115	0.418	1.136	0.7205	0.8605	0.8295	0.695	0.8295	0.38799999999999996	1.0090000000000001	-0.0975	0.2835	-0.0190000000000001	-0.1085	-0.1305	0.802	1.7235	1.105	0.971	0.5295	0.34	0.544	0.348	0.604	-0.1745	-0.1775	0.0754999999999999	-0.1575	-0.257	-0.0575000000000001	-0.2805	-0.1745	-0.484	-0.22	-0.0349999999999999	0.1285	-0.20180427208683	-0.0315000000000001	-0.245	-0.233	-0.1725	-0.0234999999999999	0.0694999999999999	0.12300000000000001	-0.0619999999999998
PF3D7_0207800	-0.228	-0.233	-0.696	-0.29100000000000004	-1.0090000000000001	0.172	-0.526	-0.541	-0.48	-0.62	-0.322	-0.754	0.0490000000000002	-0.348	0.086	0.182	-0.177	0.149	-0.366	0.042	-0.222	-0.031	-0.247	-0.524	-0.17300000000000001	-0.5710000000000001	-0.0429999999999999	-0.758	0.0679999999999999	0.267	0.073	0.444	0.423	0.08	0.319	0.43799999999999994	-0.282	0.015	0.151	0.042	0.17300000000000001	0.297	0.382	0.585	-0.047	0.36700000000000005	0.052000000000000005	0.235	0.138
PF3D7_0207900	-0.042	-0.16899999999999998	-0.19899999999999998	-0.213	-0.496	-0.312	0.0449999999999999	0.08	-0.051	-0.0582466898213301	-0.504	-0.107	-0.556	-0.496	0.2	0.08900000000000001	0.024	-0.713	-0.958	-0.083	-0.0710000000000001	0.625	1.371	1.679	1.163	1.704	1.544	1.182	-0.034	-0.121	-0.22399999999999998	-1.7	-0.5485390809623301	0.188	0.44799999999999995	0.268	-0.081	0.0	-0.175	-1.479	-0.7645390809623299	0.19699999999999998	0.648	0.192	-0.00499999999999989	-0.0339999999999998	-0.27399999999999997	0.75	0.15946091903767
PF3D7_0208000	-0.446	-0.46137572163769996	-1.131	-0.574	-1.595	-0.47700000000000004	-1.093	-1.024	-1.113	-0.726	-0.627	-1.034	-0.95	-0.386	-0.196	-0.306	-0.145	0.10099999999999999	-0.13699999999999998	-0.65544216464628	-0.7909999999999999	0.22399999999999998	0.075	0.7909999999999999	1.045	1.156	0.6459999999999999	0.867	1.239	0.514	1.135	0.415	1.114	0.7909999999999999	0.6859999999999999	1.214	1.173	0.35200000000000004	1.026	0.198	0.758	0.877	1.085	1.3559999999999999	0.446	0.156	0.428	-0.73	0.691
PF3D7_0208100	-0.548333333333337	-0.40866666666667	-0.396999999999997	-0.495999999999997	-0.705333333333333	-0.3673333333333329	-0.316666666666667	-0.45733333333333703	-0.6596666666666701	-0.456999999999997	-0.53633333333333	-0.591	-0.32799999999999996	-0.16899999999999998	-0.18600000000000003	-0.17366666666667002	-0.379666666666663	-0.287666666666663	-0.3836666666666671	-0.0149999999999999	-0.094	-0.16833333333334	-0.258	-0.10933333333333001	-0.370666666666663	-0.15933333333333	0.00133333333333407	0.26899999999999996	-0.28333333333333	-0.19066666666667004	-0.19966666666667005	-0.17600000000000002	-0.27133333333333703	-0.23533333333333303	-0.17613279346712699	-0.24600000000000002	-0.37533333333333	-0.33533333333333304	-0.24133333333332996	-0.11666666666667	-0.291333333333337	-0.131333333333333	-0.444	-0.34133333333333393	-0.14233333333332998	-0.099	-0.149	0.071	-0.0696666666666701
PF3D7_0208200	-0.11199999999999999	-0.265	-1.339	-1.314	-1.5619999999999998	-0.556	-1.222	-1.111	-0.883	-0.519	-0.7709999999999999	-1.147	0.057999999999999996	-0.312	-0.408	-0.456	-0.141	-0.561	-0.0960000000000001	-0.711	-0.9440000000000001	0.3	0.027000000000000003	0.515	0.426	0.505	0.337	0.28800000000000003	0.43700000000000006	-0.652	0.0580000000000001	0.24100000000000002	0.25	0.363	0.0620000000000001	0.619	0.3	0.109	0.196	0.095	0.491	0.1	-0.306	0.6459999999999999	0.635	0.091	0.196	-0.13699999999999998	0.598
PF3D7_0208300	0.624152063458704	0.4375	0.66469369836142	-0.198415098962132	1.0982485875013899	0.9439965218712869	0.8281612942674179	0.6465	0.556	0.847	-0.083	1.1475	0.496	0.0609999999999999	0.16817099156228799	-0.085	0.42200000000000004	-0.715	0.4755	0.5885	0.4005	-0.5465	-1.038	-0.242	-1.304	0.1095	-0.1325	0.737	-0.177	-0.2505	0.282	0.149	0.4205	-0.0335	-0.086	0.2015	0.409	0.1625	0.1265	-0.0415	0.0025000000000000603	-0.24100000000000002	-0.0795	0.157	0.1635	0.132	0.2225	-0.0525	0.258
PF3D7_0208400	-0.886999999999997	-0.946666666666663	-0.927333333333333	-0.437666666666663	-1.14630757361467	-0.364333333333337	-0.5136666666666629	-1.00733333333333	-1.19633333333333	-0.743666666666667	-0.38733333333333003	-0.7286409069480071	-0.782333333333337	-0.6159999999999971	-0.451	-0.8249999999999971	-0.28633333333333	-0.52633333333333	-0.18097424028134	-0.319	-0.59694911959689	-1.5730000000000002	-1.98333333333333	-1.20066666666667	-1.16933333333333	-1.22530757361467	-1.3726666666666698	-0.404666666666663	-0.48266303844387004	-0.15766666666666598	-0.38133333333333	-0.256	-0.036666666666667	-0.171	-0.15	-0.21066666666666697	-0.636329705110537	-0.0329999999999999	-0.30933333333333	0.0309999999999999	-0.07966666666666701	-0.147666666666667	-0.4306666666666671	-0.4996666666666671	-0.37574098203318296	0.0626666666666671	-0.21133333333332996	0.11366666666667	-0.022000000000000002
PF3D7_0208500	-0.63	-0.05711827654043499	0.225	0.039	0.737	-0.184	0.011727644259716999	-0.523	-0.282	0.247	-0.14800000000000002	0.493	-0.569	-0.353	-0.49	-0.079	0.095	-0.024	0.295	-0.457	0.141	-1.3090000000000002	-0.368	-0.163701500029431	-0.374	0.0750000000000001	-0.304	-0.8959999999999999	0.76	1.271	0.753	0.031	-0.06	0.37200000000000005	0.43700000000000006	0.263	-0.22	0.469	1.0859999999999999	0.496	0.9490000000000001	0.8690000000000001	0.8220000000000001	0.514	-0.2	0.45299999999999996	-0.214	-0.42	0.0
PF3D7_0208600	-0.368	-0.5105	-0.8925	-0.6795	-1.0235	-0.223	-0.6675	-0.764	-0.873	-0.713	-0.512	-0.8095	-0.2415	-0.3315	0.00649999999999995	-0.29600000000000004	-0.28600000000000003	-0.2975	-0.2375	-0.0545	-0.49	-0.385	-0.6145	-0.1275	-0.3165	-0.39899999999999997	-0.0329999999999999	0.141	-0.2725	0.0359999999999998	-0.29100000000000004	-0.3555	-0.375	-0.0305	-0.366	0.1	-0.466	-0.4575	-0.1495	-0.0845	-0.16899999999999998	-0.284	-0.32	-0.1915	-0.3375	-0.0880000000000001	-0.0349999999999999	-0.0654999999999999	-0.046
PF3D7_0208800	-0.441	-0.142	-0.23600000000000002	-0.20800000000000002	0.28300000000000003	-0.221	0.01	-0.0270000000000001	0.7120000000000001	-0.257	-0.267	-0.0649999999999999	0.0	-0.196	-0.069	0.594	-0.397	-0.307	0.0630000000000002	-0.154	-0.233	-0.387	-0.245	-0.794	-0.48100000000000004	-0.214	0.166	-0.124	0.021	0.295	0.0289999999999999	0.366	0.259	0.53	0.415	0.13699999999999998	0.461	0.47100000000000003	-0.040999999999999995	0.11800000000000001	-0.54	0.23	0.247	0.13699999999999998	-0.162	0.25	0.096	-0.22399999999999998	0.11199999999999999
PF3D7_0209000	-0.0489999999999999	-0.11599999999999999	0.314	-0.24600000000000002	0.693	-0.179	0.171	0.10400000000000001	0.371	-0.00900000000000001	-0.151	0.461	-0.278	-0.6829999999999999	0.20800000000000002	0.09699999999999999	-0.33399999999999996	-0.272	-0.09699999999999999	0.109	-0.03	-0.255	0.0949742632152369	0.0259999999999999	-0.386	0.07200000000000001	-0.0669999999999999	-0.311	0.31	-0.124	-0.13699999999999998	-0.6276981410600739	0.0069999999999999	-0.0409999999999999	0.657	0.263	0.319701173161864	0.385	0.37799999999999995	0.540301858939926	0.384	0.42100000000000004	0.645	0.084	0.632	0.449	-0.341	0.19030185893992602	-0.387
PF3D7_0209100	0.5425	0.505	0.083	0.0655	0.1815	0.16	-0.025	0.395	0.361	0.2815	0.1375	0.4475	-0.0735	0.039575891177379	0.28600000000000003	0.4625	0.1295	-0.0285	0.2745	0.3715	0.4785	0.5895	0.8540000000000001	0.669	0.561	1.3505	0.8415	0.7555	0.141	-0.2075	-0.031	0.0935	0.22399999999999998	0.35	-0.24	0.182	0.1835	-0.0529999999999999	0.0195	-0.129	-0.102	0.1305	0.0415	0.13	0.2925	-0.0615	0.0405	-0.2015	0.29600000000000004
PF3D7_0209200	0.44	0.622	0.787146246149945	0.528	0.755	0.259	0.39899999999999997	0.39799999999999996	0.32799999999999996	0.5681462461499449	0.556	0.496	0.17800000000000002	0.348	0.076	0.013999999999999999	0.445146246149945	0.37799999999999995	0.27899999999999997	0.136	0.495	1.011	1.383	1.31714624614995	1.584	1.208	1.057	0.789	-0.14400000000000002	-0.21600000000000003	-0.087	-0.601	-0.32799999999999996	-0.23199999999999998	-0.222	-0.21600000000000003	-0.11599999999999999	-0.151	-0.10800000000000001	0.044000000000000004	-0.28	-0.642	-0.264	-0.98	-0.107	-0.172	-0.09699999999999999	0.044000000000000004	-0.013000000000000001
PF3D7_0209300	-0.583	-0.623	-1.236	-1.057	-2.043	-0.34600000000000003	-1.368	-1.3	-1.2429999999999999	-0.652	-0.7390000000000001	-1.137	-0.752	-0.51	-0.20199999999999999	-0.348	0.0570000000000001	-0.159	-0.157	-0.69	-1.198	-2.092	-1.9280000000000002	-0.344	-1.014	-0.765	-0.456	0.034	-0.40506137123449	-0.201	-0.16399999999999998	-0.627	-0.7879999999999999	-0.29	-0.48100000000000004	-0.563	-0.315	-0.337	-0.64	-0.0060000000000000105	-0.498	-0.34311550639206895	-0.517	-0.643	-0.22899999999999998	-0.371	0.08900000000000001	-0.0129999999999999	-0.106
PF3D7_0209400	1.015	1.156	0.28	0.038	0.028999999999999998	1.187	0.39399999999999996	0.636	0.8320000000000001	0.598	0.457	0.486	1.501	0.825	-0.114	-0.034	-0.19899999999999998	-0.34600000000000003	-0.0289999999999999	0.9790000000000001	0.652	-0.33399999999999996	-0.8	-0.271	-0.585	-0.184	0.187	1.263	0.7490000000000001	0.366	0.584	0.654	0.667	-0.14	0.087646128698501	-0.614	1.194	0.821	0.513	-0.425	0.332333370778034	-0.16399999999999998	0.594	0.247	0.415	0.23600000000000002	0.436	-0.8540000000000001	0.35
PF3D7_0209600	-0.34	-0.275646528970948	0.29409859292042	-0.1435	0.623	0.1665	0.38	-0.273	0.0555	0.024598592920419996	-0.18899999999999997	0.41700000000000004	-0.339942345820755	-0.8525	-0.3055	-0.113	-0.24140140707957997	-0.3015	-0.005000000000000121	0.27	0.0645	-0.7785	-0.45899999999999996	-0.64590140707958	-0.7545	-0.1245	-0.179	-0.5865	0.3955	0.265	0.2185	0.358	0.0485	0.2085	-0.057	0.2285	-0.0595	0.0895	0.3595	0.322	0.35	0.30826372598970697	0.389	0.6775	-0.19399999999999998	0.159	-0.021	0.2235	0.17600000000000002
PF3D7_0209700	-0.2525	-0.18899999999999997	0.285764341580486	0.16899999999999998	0.3325	-0.0615	0.18600000000000003	0.1225	0.2545	0.015764341580486	-0.075	-0.0505	0.135	-0.205	-0.0725	0.03	0.030264341580486	-0.071	-0.095	0.1625	0.26	0.7125	0.5345	0.173764341580486	0.2135	0.036000000000000004	-0.0315	-0.3355	0.589	0.3505	0.5465	0.391	0.3545	0.552	0.33	0.4675	0.7905	0.575	0.5925	-0.0409999999999999	0.0615	0.3585	0.441	0.434	0.2125	0.1395	0.2125	-0.28	-0.018000000000000002
PF3D7_0209800	-0.303	-0.21100000000000002	-0.037000000000000005	0.106	0.0600000000000001	-0.44799999999999995	-0.2645	-0.1565	-0.1185	-0.00950000000000001	0.266	0.138	-0.0455	-0.00549999999999995	-0.138	-0.1115	-0.043	-0.3905	0.00349999999999995	0.001	0.2645	0.9635	0.7935	0.5845	0.8745	0.8365	0.547	0.5345	-0.4355	-0.2215	-0.2315	-0.3325	-0.16699999999999998	-0.233	-0.369	-0.322	-0.5725	-0.327	-0.213	-0.1245	-0.2415	-0.5885	-0.6275	-0.7275	-0.136	-0.021	-0.032	0.39299999999999996	0.27899999999999997
PF3D7_0210000	1.5	1.37	1.495	2.07	0.893	1.6019999999999999	0.917	1.462	1.1179999999999999	1.599	2.247	1.06	-0.107	-0.433	0.134	-0.0349999999999999	0.447	0.536	-0.222	1.459	1.052	0.34299999999999997	-0.35700000000000004	-0.0900000000000001	0.485	-0.322	0.0	-0.23199999999999998	-0.956	-0.35100000000000003	-0.38	-0.425	-0.19699999999999998	-0.45	-0.392	-0.5760000000000001	-0.575	-0.532	0.0060000000000000105	-0.115	-0.12300000000000001	-0.731	-0.183	-0.882	-0.21	0.075	0.16899999999999998	0.187	-0.115
PF3D7_0210100	-0.043408023890962	0.0239999999999999	-0.7243245333032671	0.407940932470798	-0.82441149450967	0.140222300735392	-0.32241682422586	-0.306	-0.353	-0.16899999999999998	0.513	-0.389	-0.0229999999999999	0.268	-0.871	-0.631	-0.99	-0.12300000000000001	-0.527	0.0890000000000001	-0.0290000000000001	0.136	-0.213	-0.34700000000000003	0.655	0.16899999999999998	0.193	0.293	1.454	0.789	1.35	1.619	1.248	0.737	0.737	0.61	1.725	1.295	1.35	0.1	0.858	0.688	0.9590000000000001	1.2109999999999999	0.431	0.126	0.37799999999999995	-1.0	0.392
PF3D7_0210200	-0.4195	-0.190992701613107	0.3675	0.071	0.43125	0.0690000000000001	0.29025	0.0655	0.12300000000000001	0.106	-0.005750000000000029	0.297	-0.2215	-0.37401159338726	-0.2645	-0.085	-0.06225	-0.4015	0.09075	0.488	0.49025	-0.40675	-0.008000000000000009	0.114	-0.17675	-0.11975	-0.03825	0.1815	-0.31825	-0.14575	-0.22325	-0.3725	-0.30775	-0.133	-0.265	-0.22325	-0.4375	-0.12975	-0.2635	0.0495000000000001	-0.29225	-0.32665923058805796	-0.40700000000000003	-0.4725	-0.0772499999999998	0.0554999999999999	-0.0657500000000002	0.1845	-0.16925
PF3D7_0210300	-0.20800000000000002	-0.419	0.898	-0.0940000000000001	1.1520000000000001	-0.028999999999999998	0.664	0.0800000000000001	0.608	0.35600000000000004	-0.21	0.922	-0.603	-0.124	-0.085	-0.138	0.0060000000000000105	-0.613	0.366	0.044000000000000004	0.46399999999999997	-1.578	-0.56	-0.305	-0.728	-0.294	-0.12300000000000001	-0.0449999999999999	-0.413	-0.0570000000000001	-0.69	-0.405	-0.552	-0.17	-0.254	-0.316	-0.099	0.098	-0.69	-0.021	-0.58	-0.381	-0.11	-0.652	-0.221	0.0629999999999999	-0.659	0.129	-0.106
PF3D7_0210500	0.0215	0.0234261888604702	-0.344069711645763	-0.0275	0.061304906680249	-0.027000000000000003	0.1875	-0.0295	-0.0785	0.020430288354237002	0.1035	0.327	-0.272	0.3345	0.067	0.03	-0.013569711645763	-0.039	0.2915	-0.1875	-0.1025	-0.3245	-0.294	0.08143028835423699	0.012	0.0725	-0.186258733228684	-0.19899999999999998	0.845	0.807	0.9165	0.29100000000000004	0.7045	0.857	0.875173340825565	0.814618302059246	1.0325	0.7929999999999999	0.628	0.602	0.752071394499364	0.9635	1.088	1.22	0.0725	0.284	0.3995	-0.0431979947277099	0.156
PF3D7_0210600	0.3825	0.0861044677940899	0.3845	0.6575	-0.2705	0.628	-0.16899999999999998	0.0150000000000001	0.35	0.2285	0.506	-0.465	-0.155	-0.5675	0.0594999999999999	-0.2425	-0.0630000000000002	0.3985	-0.16699999999999998	-0.0755	-0.9329999999999999	0.2165	0.0335000000000001	-0.6755	-0.9695	-1.265	-0.45399999999999996	-1.125	0.0759999999999996	0.4315	0.503	0.5735	0.9690000000000001	0.45299999999999996	0.627	0.608	-0.0965000000000003	0.22399999999999998	0.3225	0.1875	0.531	0.634	0.6885	0.7925	0.0759999999999996	0.452	0.591	0.083	0.0245
PF3D7_0210700	0.665	0.322	-0.6679999999999999	-0.266	-0.444	-0.588	-0.34299999999999997	0.0	-0.3	-0.585	-0.23	-0.914	-0.706	-1.0979999999999999	0.42700000000000005	-0.142	0.175	0.496	0.044000000000000004	-1.2819999999999998	-1.671	0.727	-0.608	-1.232	-1.36	-0.7559999999999999	-0.289	-1.33	0.8809999999999999	0.384	0.9570000000000001	1.365	0.9570000000000001	1.012	1.3780000000000001	1.2930000000000001	0.752	0.177	0.9129999999999999	0.51	1.446	1.494	1.5019999999999998	1.68	0.21100000000000002	0.431	0.436	-0.32799999999999996	0.0559999999999999
PF3D7_0210800	0.8825	0.603	0.519	0.35100000000000003	0.45899999999999996	1.2410105142015901	0.627	0.637	1.0325	0.5885	0.445	0.7859999999999999	0.08401051420159401	-0.5525	-0.1645	0.11699999999999999	-0.1765	-0.5455	0.107	0.621010514201594	0.3595	0.3635	-0.1155	-0.1285	-0.2865	-0.156	-0.598989485798406	-0.337	1.2455	0.6135	1.162	0.6945	1.026	1.13	1.1115	1.2605	1.1935	0.7055	1.1105	0.3215	0.9079999999999999	0.91	1.0415	1.6725	0.451	0.204	0.336	-0.8740000000000001	0.457
PF3D7_0210900	-0.297	-0.091	-0.662	-0.217	-0.637	-0.363	-0.8240000000000001	-0.858	-0.772	-0.529	-0.27699999999999997	-0.684	-0.06	-0.247	-0.355	-0.270930754720975	0.14400000000000002	0.44299999999999995	0.153	-0.45899999999999996	-0.847	-0.715	-0.584	-0.133	-0.237	-0.7559999999999999	-0.8220000000000001	-0.526	-0.27899999999999997	-0.13699999999999998	0.012	-0.528	-0.373	-0.11900000000000001	-0.195	-0.214	-0.38299999999999995	-0.127	0.012	-0.023	-0.373	-0.652	-0.373	-0.807	0.0720000000000001	-0.0570000000000001	0.201	0.11	-0.14300000000000002
PF3D7_0211100	0.272	-0.024	0.961	1.361	1.9980000000000002	0.483	0.647	0.547	1.078	0.787	1.38	1.585	-0.00784488155673002	-0.754	-0.045	-0.114	0.502	0.319	1.2690000000000001	0.764	0.174	-1.24	-0.732	-0.444	-0.509	-0.711	-1.195	-1.219	0.16699999999999998	-0.461	0.282	-0.026000000000000002	0.40299999999999997	-0.139	0.45899999999999996	0.391	1.5590000000000002	0.281	0.506	-0.151	0.21	0.125795108813209	0.643	0.672	0.465	-0.308	0.034	0.138	-0.15670479365948
PF3D7_0211200	-0.35200000000000004	-0.0209999999999999	-0.132	0.0060000000000000105	-0.284	-0.263	-0.17300000000000001	-0.317	0.115	0.016	-0.0169999999999999	-0.24100000000000002	-0.585	-0.45799999999999996	-0.08900000000000001	-0.32	0.0669999999999999	-0.132	0.109	-0.461	-0.43700000000000006	-1.014	-0.748	-0.348	-0.264	-0.6559999999999999	-0.6809999999999999	-0.552	-0.33399999999999996	-0.16399999999999998	-0.0720000000000001	-0.527	-0.34	-0.22399999999999998	-0.166	-0.28800000000000003	-0.163	-0.342	-0.0820000000000001	-0.3	-0.38299999999999995	-0.442	-0.0529999999999999	-0.6459999999999999	-0.10300000000000001	0.03	0.0720000000000001	-0.271	-0.00499999999999989
PF3D7_0211300	0.65	0.34	-0.145	0.26	-1.17	0.365	-0.716	0.0657604835011187	-0.49700000000000005	0.27	0.294	-0.415	-0.044000000000000004	-0.585	0.498	-0.444	0.551	0.0	-0.442	0.24100000000000002	-0.465	-0.29600000000000004	-0.797	-0.102	-0.172	-0.24	-0.49	0.195	0.215	0.026000000000000002	0.166	0.387	0.17300000000000001	0.27	0.14	-0.152752421595456	0.252	0.5760000000000001	0.166	-0.26899999999999996	0.35200000000000004	0.363	0.301	0.36	0.125	0.161	0.179	-0.46	0.594
PF3D7_0211500	0.342	0.316	-0.374	-1.4169999999999998	-1.395	0.535	-0.136	-0.40399999999999997	-0.47600000000000003	-0.222	-1.48	-0.862	0.318	0.19	0.36700000000000005	0.506	0.485	-1.459	-0.34	0.0	-0.177	0.36700000000000005	-1.248	-0.772	-2.502	-1.286	-0.682	-0.076	-0.485	-0.382	-0.40700000000000003	-0.222	-0.436	-0.418	-0.28600000000000003	-0.33299999999999996	-0.9009999999999999	-0.496	-0.35	0.036000000000000004	-0.519	-0.166	-0.064	-0.14400000000000002	-0.203	0.08199999999999999	0.022000000000000002	0.532	-0.368
PF3D7_0211600	-0.11800000000000001	-0.48500577133253997	-0.172	0.18600000000000003	0.325	-0.018000000000000002	-0.37200000000000005	-0.18100000000000002	-0.23900577133254	-0.452	0.145	0.136	-0.20600000000000002	-0.428	0.491	0.13299422866746	-0.366	-0.267	0.0700000000000001	-0.162	-0.358	-0.8640000000000001	-1.3710057713325399	-0.85	0.243	0.20600000000000002	0.365	-0.29	-0.64	-0.679	-0.74	-0.9059999999999999	-0.9740000000000001	-0.256	-0.0590000000000002	0.223	0.217	-0.833	-0.721	-0.5379999999999999	-0.312	0.188	0.0949999999999998	0.024	-0.005000000000000121	-0.64	-0.547	-0.36700000000000005	-0.809
PF3D7_0211700	0.438155268733927	0.0275	-0.0395	0.049	0.4215	0.7945	0.204	0.288655268733927	-0.0395000000000001	0.094	0.10400000000000001	0.48700000000000004	0.001	-0.156	0.155655268733927	-0.5005	-0.0005	-0.20288995426153	0.2915	0.564	0.4565	-0.066844731266073	-0.2765	0.159	0.085	0.3755	0.635545395860619	0.6225	-0.3865	-0.261	-0.3785	-0.2225	-0.225	-0.3825	-0.15615406923587197	-0.211401081791629	-0.2565	-0.2025	-0.23	-0.18899999999999997	-0.0755	-0.0995	-0.16699999999999998	-0.10490108179162899	0.032	0.0355	0.040999999999999995	0.146	0.157
PF3D7_0211800	-0.1795	-0.10395166732174	-0.377	-0.2855	-0.51	-0.396	-0.8079999999999999	-0.369	-0.3165	-0.2895	-0.0645	-0.5575	0.4885	0.2635	-0.044000000000000004	0.17600000000000002	-0.087	-0.147	-0.094	-0.1245	-0.2295	0.0215	0.147	-0.111	0.1965	0.1335	0.209	-0.1445	-0.16399999999999998	-0.0795	-0.21600000000000003	-0.4855	-0.3765	-0.27699999999999997	-0.4185	-0.16	-0.094	-0.0965	-0.198	-0.106	-0.447	-0.3125	-0.784	-0.5135	0.228	-0.1055	-0.025	0.0925	-0.00850000000000001
PF3D7_0211900	0.113	-0.0685	-0.14800000000000002	0.204	-0.66	0.16699999999999998	-0.0495	0.046	0.0395	0.11800000000000001	0.251	-0.21600000000000003	0.08199999999999999	0.2735	0.29600000000000004	0.287	0.361	0.2895	0.013000000000000001	-0.10800000000000001	0.003	-0.21100000000000002	-0.8555	-0.2565	-0.3315	-0.5585	-0.331	-0.23	-0.0569999999999999	-0.1205	-0.10099999999999999	-0.28300000000000003	-0.3135	-0.0335	-0.2085	-0.247	-0.0665	-0.184	-0.33299999999999996	-0.3505	-0.2965	-0.0395	-0.09300000000000001	-0.2395	0.0965	-0.0125	-0.075	-0.18600000000000003	-0.1525
PF3D7_0212100	-0.47233333333333294	-0.309666666666667	-0.019	0.271666666666667	-0.278	-0.229709052397113	-0.145333333333334	0.08	-0.045	-0.19233333333333302	0.0766666666666667	-0.34166666666666606	0.449957614269553	0.637333333333333	0.145666666666667	0.33899999999999997	0.23399999999999999	0.20633333333333398	-0.049	0.473160667543839	0.570333333333333	0.971666666666667	0.983666666666663	0.6606666666666701	1.12233333333334	0.5820000000000001	0.80562428093622	0.738	-0.242666666666666	-0.070333333333333	-0.14800000000000002	0.163	0.30066666666666697	-0.11966666666666699	-0.001666666666667	0.17600000000000002	-0.26133333333333303	-0.0620000000000001	-0.093333333333333	0.145	-0.11199999999999999	-0.23833333333333398	-0.11433333333333301	0.108666666666667	-0.138666666666666	0.0106666666666669	-0.005	0.09	0.196666666666667
PF3D7_0212200	-1.359	-0.598	-1.369	-1.3969999999999998	-1.045	-0.534	-0.493	-0.975	-0.72	-0.904	-1.153	-0.9420000000000001	-0.255	-0.314	-0.45	-0.21	-0.682	-0.887	-0.109	-0.9590000000000001	-0.879	-0.815	-0.662	-0.627	-0.7929999999999999	-0.556	0.182	-0.053	-0.385	-0.305	-0.528	0.099	-0.415	-0.20600000000000002	-0.233	-0.452	-0.152	-0.341	-0.26	-0.20800000000000002	-0.311	-0.38	-0.474	-0.857	0.0860000000000001	-0.019	-0.14300000000000002	0.071	-0.185
PF3D7_0212300	-0.0245	-0.0985	-0.31	-0.4365	-0.701	-0.413	-0.402	-0.099	-0.4155	-0.12300000000000001	-0.305	-0.406	0.1895	0.4355	-0.2555	-0.18100000000000002	-0.048	-0.22699999999999998	-0.16399999999999998	-0.21100000000000002	-0.023	0.527	0.348	0.3135	0.1085	0.133	0.1195	0.0195	-0.2735	-0.1325	-0.0365	-0.3255	-0.297	-0.27399999999999997	-0.327	-0.287	-0.2455	-0.1305	-0.1555	-0.08199999999999999	-0.35200000000000004	-0.4805	-0.3975	-0.6015	-0.13	-0.0815	0.1305	0.129	-0.1295
PF3D7_0212400	-0.29249660500811603	-0.384522288012033	-0.042428571428570996	-0.255428571428572	0.066444779494959	0.268714285714286	0.24442857142857197	-0.32249660500811606	-0.285142857142857	-0.113	-0.0932857142857141	0.142428571428572	0.12228571428571401	-0.0725714285714285	-0.31549660500811605	-0.4081428571428571	-0.015571428571428002	-0.20671428571428602	0.239571428571429	0.272	0.0621428571428572	-1.0372108907224	-0.8957142857142858	-0.58	-0.8332857142857142	-0.5911428571428571	-0.40328571428571397	0.161	-0.112142857142857	0.10057142857142899	0.09914285714285699	-0.17885714285714302	0.0552857142857143	0.0208571428571428	-0.142142857142857	0.0510000000000001	-0.059000000000000004	0.13742857142857198	-0.275857142857143	-0.001428571428571	0.0638571428571428	-0.178571428571429	-0.0442857142857143	0.132857142857143	-0.120142857142857	0.191714285714286	0.05714285714285701	-0.10114285714285699	0.138714285714286
PF3D7_0212500	-0.15933333333333402	-0.11480423144187299	0.4496666666666671	0.41583333333333394	0.5336666666666661	-0.157	0.360666666666666	0.37216666666666604	0.5186957685581269	0.324666666666667	0.43033333333333396	0.4495	-0.0979999999999997	-0.269833333333334	-0.1175	-0.02597089810854	-0.285	-0.103666666666666	-0.201	0.21	0.327738741774849	0.251666666666666	0.289695768558127	0.093166666666667	0.000166666666667009	-0.132833333333334	-0.0749999999999997	-0.18016666666666697	0.005	-0.013333333333334	0.0405	-0.00799999999999999	0.28116666666666695	0.137666666666667	0.076186896980321	0.1365	0.037833333333333	0.05266666666666599	0.011000000000000001	0.097833333333334	0.0588333333333334	0.03283333333333299	0.000833333333333297	0.129	-0.061833333333333004	0.0535	-0.1085	-0.07533333333333299	0.138833333333334
PF3D7_0212600	0.44799999999999995	0.263	0.515	0.21100000000000002	-0.41100000000000003	0.044000000000000004	-0.259	0.0	0.13699999999999998	0.35780650983757006	0.14400000000000002	-0.42700000000000005	0.139	-0.42700000000000005	-0.13699999999999998	0.13699999999999998	0.193	0.306	-0.16399999999999998	-0.314	-0.8109999999999999	1.4480000000000002	0.6779999999999999	0.28	-1.0	-1.492	-0.573	-1.389	-0.161	-0.161	-0.198	0.74	0.593	0.107	0.102	0.14	-0.248	-0.248	-0.198	-0.094	0.331	0.45299999999999996	0.022000000000000002	0.311	0.0739999999999998	0.0	0.23800000000000002	0.541	-0.527
PF3D7_0212700	-0.152	0.8740000000000001	-0.21600000000000003	-0.544	-0.14300000000000002	1.2919999999999998	0.627	0.43	0.774	-0.248	-0.611	0.045	1.082	0.885	0.34600000000000003	1.167	-0.126197105619619	-0.66	0.22399999999999998	1.095	0.6409999999999999	-0.41100000000000003	0.39899999999999997	-0.813	-0.517	-0.078	0.9129999999999999	0.51	-0.395	0.042	-0.679	-0.244	-0.165436036534024	-0.5329999999999999	-0.55579770183013	-0.526	-0.0389999999999999	-0.066	-0.158	-0.396	-0.395436036534024	-0.33299999999999996	-0.6629999999999999	-0.574	-0.20600000000000002	0.377	-0.515	-0.42100000000000004	-0.250436036534024
PF3D7_0212800	0.175	0.1295	0.331	-0.24600000000000002	0.8455	0.3715	1.0979999999999999	0.583	0.4705	0.109	-0.223	0.5695	-0.0563620519976715	0.353	-0.0665	0.2285	-0.0155	-0.573	-0.0145	0.667	1.126	-0.4645	-0.157	-0.348	-0.7105	0.32899999999999996	0.397	0.4295	0.7655	0.5355	0.6415	1.288	0.6735	0.2045	0.346910231999396	0.1715	1.2570000000000001	0.8235	0.43	0.628	0.33799999999999997	0.45799999999999996	0.6115	0.666796875859875	0.2885	0.294	0.0915	0.515	0.439
PF3D7_0212900	-0.046	0.003	0.5265	0.5435	0.8220000000000001	0.1985	0.0680000000000001	0.214	0.15	0.2395	0.2965	0.424	0.0490000000000002	-0.7885	-0.4045	-0.096	-0.162	0.2	0.0740000000000001	0.2315	-0.095	-0.3235	-0.4735	-0.508	-0.1495	-0.303	-0.134	-1.1440000000000001	-0.2325	-0.2755	-0.2885	0.228	-0.102	-0.3315	-0.1445	-0.1045	-0.1905	-0.2475	-0.2725	0.1295	-0.193	-0.1815	0.106	0.0	-0.0634999999999999	0.0129999999999999	0.1535	0.2235	-0.2985
PF3D7_0213000	-0.455	-0.797	-0.8270000000000001	-0.799	-1.1520000000000001	-0.39399999999999996	-0.7090000000000001	-0.762	-0.828	-0.759	-0.66	-1.2229999999999999	-0.23800000000000002	-0.42700000000000005	-0.337	-0.6729999999999999	-0.772	-0.37	-0.59	-0.354	-0.816	-1.083	-1.252	-0.8059999999999999	-0.154	-0.5489999999999999	0.38799999999999996	0.325	-0.591	-0.051	-0.451	-0.41	-0.43	-0.528	-0.342	-0.473	-0.665	-0.249	-0.588	-0.359	-0.157	-0.49700000000000005	-0.105	-0.57	-0.389	0.13	-0.34299999999999997	0.222	-0.297
PF3D7_0213100	0.201	-0.028999999999999998	-1.119	-0.491	-1.6469999999999998	-0.0700000000000001	-0.737	-0.696	-0.675	-0.45399999999999996	-0.36200000000000004	-0.8540000000000001	0.099	-0.042	-0.027000000000000003	-0.044000000000000004	0.131	0.0	-0.162	-0.6920000000000001	-0.544	-0.858	-1.203	-0.40152815511226	-0.282	-0.425	-0.305	0.11900000000000001	-0.305	-0.11	-0.077	-0.609	-0.5379999999999999	-0.064	-0.249	-0.16399999999999998	-0.212	-0.145	-0.187	0.11800000000000001	-0.479	-0.539	-0.45	-0.627	0.099	-0.122	0.155	0.11800000000000001	-0.301
PF3D7_0213200	0.21899999999999997	0.505	-1.21807771294331	-0.301	-1.7080000000000002	0.302	-0.392	-0.39	-0.467	-0.665	-0.131	-1.104	-0.563	-0.428	0.037000000000000005	0.253	-0.32799999999999996	0.149	-0.4	-0.595	-0.79	-1.0190000000000001	-1.2309999999999999	-1.1540000000000001	-1.13	-1.386	-1.077	-0.909	-0.335	-0.03	-0.371	-0.607	-0.5820000000000001	-0.39299999999999996	-0.315	-0.561	0.153	-0.203	-0.28300000000000003	-0.526	-0.524	-0.589	-0.20199999999999999	-0.665	-0.0700000000000001	0.0700000000000001	-0.29	-0.36200000000000004	-0.13699999999999998
PF3D7_0213400	0.384	1.183	0.091	-1.031	0.175	0.84	0.575	0.065	0.036000000000000004	0.309	-0.938	0.195	1.2309999999999999	1.236	-0.10300000000000001	0.332	0.147596204564328	-0.909	0.11199999999999999	0.7829999999999999	0.718	-1.055	0.053	-0.295	-1.349	0.0459999999999999	0.217	1.2890000000000001	-0.33799999999999997	-0.233	-0.626	-0.392	-0.221	-0.345	-0.426	-0.501	-0.11800000000000001	-0.449	-0.46799999999999997	-0.195	-0.40700000000000003	-0.455	-0.34299999999999997	-0.517	-0.0329999999999999	-0.175	-0.15	-0.042	-0.20199999999999999
PF3D7_0213500	-0.1785	-0.0438148290255401	-1.3425	-1.0785	-1.7719999999999998	0.2145	-0.433872889873726	-0.629	-0.74131482902554	-0.7355	-0.8385	-0.8059999999999999	0.215368586645942	0.451127110126274	0.000701764041944997	-0.22131482902554	-0.584	-0.607	-0.366	-0.0895	-0.289372889873726	-0.4245	-0.62031482902554	-0.466	-0.5745	-0.069	0.41700000000000004	0.8596271101262741	-0.3145	-0.292	-0.465	-0.1115	-0.562	-0.622	-0.425	-0.4495	-0.3405	-0.4735	-0.36116466669634	0.037000000000000005	-0.3205	-0.648	-0.5565	-0.5525	-0.00849999999999995	-0.174	-0.439	0.0885	-0.4385
PF3D7_0213600	0.564	-0.593	-0.7559999999999999	-1.975	-0.737	0.131	-0.486	-0.228	-0.754	-0.366	-2.0709999999999997	0.09300000000000001	1.131	0.637	-0.0620000000000001	-0.645	0.16699999999999998	-1.375	0.0469999999999999	0.466	-0.62	0.564	-0.593	0.141	-1.406	0.9	-0.0700000000000001	0.8029999999999999	0.7490000000000001	-0.013999999999999999	0.165	-0.025	0.1	-0.0740000000000001	0.11	-0.752	0.7490000000000001	-0.086	0.278	0.29100000000000004	0.0	-0.29776174481757	-0.196	-0.498	0.621	-0.013999999999999999	0.331	0.25	0.1
PF3D7_0213700	-0.207641883619852	0.128	-0.39399999999999996	-0.79	-0.359	0.28	-0.434	-0.5376418836198521	-0.389	-0.314	-0.147	0.095	0.193	0.085	-0.5516418836198521	-0.563	-0.22	0.33799999999999997	-0.268	-0.052000000000000005	-0.152	-0.046641883619852	0.184	0.395	0.14800000000000002	0.327	0.28	0.5660000000000001	-0.6809999999999999	-0.713	-0.506	-0.7	-0.893	-0.604	-0.595	-0.462	-0.732	-0.602	-0.66	-0.022000000000000002	-0.452	-0.575	-0.9009999999999999	-0.7490000000000001	-0.14300000000000002	-0.298	-0.405	0.317	-0.585
PF3D7_0213900	-0.36	-0.507	-0.0035	-0.257	0.1015	-0.1565	0.0515	0.038	0.16899999999999998	0.12300000000000001	-0.054000000000000006	0.602	0.0735	-0.0665	-0.002	-0.161	0.0060000000000000105	-0.1345	0.25149621089151897	0.14	0.431	-0.3095	-0.0515	0.2705	0.201	0.7725	0.19	0.7815	-0.1235	0.086	0.162	-0.2835	-0.0145	0.026000000000000002	0.1035	0.16399999999999998	0.0005	0.191	-0.034	-0.00149999999999995	-0.122	-0.275	0.0325	-0.0585	0.1065	0.1235	-0.0135	-0.0734999999999999	0.1665
PF3D7_0214000	0.073	-0.131	0.239	0.3555	0.1145	-0.255	-0.0509999999999999	0.021	-0.2505	0.3925	0.263	0.16899999999999998	0.4605	0.5565	0.052000000000000005	-0.147916278960062	0.4635	0.221	0.1955	0.0589999999999999	0.501	0.175	0.401	0.618	1.111	0.903	0.7625	1.091	0.591	0.11599999999999999	0.4465	0.155	0.2	0.1735	0.1305	0.0974999999999999	0.6679999999999999	0.4545	0.43200000000000005	0.106	0.0355000000000001	0.19899999999999998	0.256	0.4565	0.35100000000000003	0.1335	0.161	-0.5845	0.3135
PF3D7_0214100	0.056333333333333006	0.23333333333333303	0.658333333333333	0.730333333333333	0.7456666666666658	0.40866666666666707	0.515	0.4573333333333329	0.657	0.4146666666666661	0.747666666666667	0.46733333333333293	0.41166666666666707	0.109666666666667	-0.04833333333333401	0.29766666666666697	0.051	0.310333333333333	-0.111666666666667	0.651333333333334	0.644666666666667	0.9009999999999999	0.896333333333333	0.4773333333333329	0.779333333333333	0.307	0.36200000000000004	-0.41200000000000003	-0.086	0.008333333333333	0.0316666666666667	0.161	-0.010666666666667001	0.27766666666666695	0.04230832342507499	0.21733333333333302	-0.5043333333333329	-0.062666666666667	-0.0013333333333333	0.258	0.05	0.107666666666667	-0.12335834324159199	0.19399999999999998	-0.016333333333333	0.04466666666666599	-0.0023333333333333	0.0493333333333337	-0.083666666666667
PF3D7_0214200	0.107	0.272	-0.0600000000000001	0.0539999999999999	0.565	0.45399999999999996	0.8340000000000001	0.261	0.7559999999999999	-0.141	-0.008000000000000009	0.326	0.0	0.17	-0.295	0.266	-0.823	-0.392	-0.381	0.545	1.2329999999999999	0.425	0.602	-0.35700000000000004	0.276	0.727	1.0490000000000002	1.023	0.545	-0.23	0.289	0.777	0.115	0.249	0.004346691839869621	-0.075	0.518	0.0270000000000001	0.341	0.392	-0.10099999999999999	0.174	0.027999999999999997	0.47700000000000004	0.19699999999999998	-0.085	-0.154	0.17800000000000002	-0.113
PF3D7_0214300	-0.180333333333333	-0.28566666666666696	0.053666666666666994	-0.441	0.102333333333333	0.252	0.46333333333333293	-0.0266666666666671	-0.271	0.028666666666667007	-0.5183333333333329	-0.052000000000000005	-0.005	0.121333333333333	0.094	-0.24133333333333398	0.24533333333333399	-0.46799999999999997	0.17300000000000001	0.596	0.509	0.047333333333333005	0.35600000000000004	0.606666666666667	0.468333333333337	0.8100000000000029	0.881333333333337	0.679	0.48100000000000004	0.415	0.44227665644448994	0.07	0.27633333333333304	0.314	0.21766666666666698	0.345333333333333	0.8209649169121859	0.6476666666666671	0.52427665644449	0.371	0.294	0.392	0.5853333333333339	0.479666666666666	0.19466666666666602	0.124	0.14094332311115698	-0.073333333333333	0.16966666666666597
PF3D7_0214400	0.2095	0.1585	-0.2195	-0.754	-0.5205	0.0489999999999999	-0.1395	0.1215	0.2305	0.158	-0.711	-0.111	-0.0650000000000002	-0.5625	0.261	0.327	0.4465	-1.0495	-0.562	-0.1105	-0.5539999999999999	0.39799999999999996	0.354	0.6935	-0.0885	0.5635	0.3685	-0.12	0.075	0.0344999999999999	0.0939999999999999	-0.1175	0.184	0.1545	0.245	0.1235	0.193	0.2455	-0.0170000000000001	-0.10800000000000001	0.0495000000000001	0.078	0.17	0.0175	0.2235	0.0819999999999999	-0.0125	-0.4825	0.185
PF3D7_0214500	0.325	-0.127	-1.235	-1.524	-1.1520000000000001	0.395	-0.657	-0.222	-0.75	-0.382	-1.238	0.0349999999999999	0.17800000000000002	0.73	0.247	-0.705	-0.06	-1.153	-0.93	0.0740000000000001	-0.45	-0.779	-1.518	-0.904	-1.672	0.37799999999999995	-0.6629999999999999	1.069	-0.114	0.33399999999999996	0.29100000000000004	0.248	-0.486	0.256	0.284	0.149	-0.18741165472920102	-0.067	0.321	0.8740000000000001	0.06	0.2	0.426	-0.17800000000000002	-0.114	0.032	0.243	0.8240000000000001	-0.222
PF3D7_0214600	0.5189910733441899	-0.27333333333334	0.33168585433689	0.23067017059961398	-0.37501722703742296	0.47192123678792897	-0.285043176708471	0.0989411895162902	0.21233333333332996	0.16048938786227998	0.23233333333332998	-0.07	0.041333333333333	-0.579333333333337	0.04059377869382	-0.363	0.12409755246356	0.24466666666666298	0.044333333333333	-0.17966666666666697	-0.901333333333337	0.30394118951628996	-0.12566666666667	0.0721581503641699	-1.43033333333334	-1.834	-0.775	-1.3980000000000001	0.54000965525917	0.24566666666667003	0.15966666666667	0.341544206540865	0.595	0.0173333333333333	0.218333333333334	0.33799999999999997	0.35697355693883004	0.283956097640661	-0.11466666666667	-0.319333333333333	0.058666666666667	0.191666666666666	0.31533333333333396	0.4976666666666671	0.50600817627804	0.24566666666667003	0.503	0.006333333333333971	-0.30766666666666603
PF3D7_0214700	0.248	-0.0930000000000004	-0.5589999999999999	-0.221	-0.22	-0.256	-0.648	-0.415	-0.20563711524383999	-0.45	-0.139	-0.396	-0.099	-0.605	0.248	0.248	0.17	0.5920000000000001	0.0169999999999999	-0.49700000000000005	-0.784	0.322	0.585	-0.9490000000000001	-1.048	-0.13699999999999998	0.54	-0.9570000000000001	-0.5479999999999999	0.0700000000000003	-0.27899999999999997	0.36200000000000004	0.0259999999999999	-0.08	-0.41	-0.17800000000000002	-0.341	-0.235	-0.585	-0.132	-0.133	-0.156	-0.35100000000000003	-0.168	-0.5479999999999999	0.04635773055975	0.121	0.691	-0.203
PF3D7_0214800	0.133333333333334	0.035433052014040005	0.881333333333337	0.8059999999999999	0.74333333333333	0.47233333333333294	0.6089999999999971	0.561666666666667	0.541099718680707	0.5596666666666701	0.6659999999999999	0.469	0.321	-0.34299999999999997	-0.0813333333333329	0.37443305201404	0.09233333333333699	0.228666666666667	-0.045	0.889	0.6103333333333371	0.521	0.408766385347373	0.140333333333337	-0.08433333333333298	-0.943333333333333	-0.337	-0.49	0.27533333333333304	0.16966666666666697	0.04466666666666599	-0.0723333333333333	0.429654922957534	0.24066666666666697	0.0853333333333299	0.24833333333333302	0.307333333333333	0.18666666666666698	0.119333333333333	-0.3736666666666671	0.047	-0.136666666666667	0.0673333333333329	0.437000000000003	0.10033333333333301	0.145666666666667	0.12300000000000001	-0.343666666666667	-0.0753333333333333
PF3D7_0214900	-0.16117291428388	-0.39399999999999996	-1.361	-0.731	-1.4395	-0.243	-1.149	-1.01667291428388	-1.1185	-0.8485	-0.642	-1.284	-0.4435	-0.7795	-0.17567291428388	-0.4865	0.049	0.4185	0.036000000000000004	-0.866	-1.609	0.17582708571612002	-0.675	-0.5435	-0.4565	-0.635	-0.7879999999999999	-1.345	-0.275	-0.109	-0.243	-0.153	-0.0885000000000001	-0.191	0.0735000000000001	0.0335000000000001	-0.9145	-0.3265	-0.298	0.1945	0.0414999999999999	-0.0249999999999999	-0.0514999999999999	-0.209	-0.0705	0.0715	0.109	0.426	-0.299
PF3D7_0215000	-0.0765	0.0285	-0.0195000000000001	-0.38	-0.06802770035476	0.32	0.46184178475178006	0.2015	0.13965144737574	-0.044000000000000004	-0.2205	0.0405	-0.23600000000000002	-0.33	0.11800000000000001	0.0680000000000001	-0.00499999999999989	-0.4445	-0.10347589788086001	0.654	0.5355	-0.3025	-0.2255	-0.0640000000000001	-0.564	-0.262	0.1295	-0.12	-0.542	-0.179	-0.428	-0.4925	-0.6305	-0.11199999999999999	-0.2195	-0.3155	-0.539	-0.073	-0.466	-0.3165	-0.7645	-0.4265	-0.0915	-0.386	-0.3575	-0.21600000000000003	-0.209	-0.1575	-0.321
PF3D7_0215100	-0.11900000000000001	-0.335	0.228	0.39899999999999997	0.28	-0.251	0.0	0.43700000000000006	-0.23399999999999999	0.252	0.433	0.251	-0.057999999999999996	-0.27399999999999997	-0.271	-0.44299999999999995	0.042	0.015	-0.17	0.502	0.326	0.621	0.111	0.203	0.278	0.023	-0.083	-1.038	0.083	0.134	-0.07	0.0579999999999999	-0.198	-0.212	0.013999999999999999	-0.166	-0.102	0.157	-0.047	-0.21600000000000003	-0.025	-0.24	0.439	0.29600000000000004	-0.102	0.157	-0.083	-0.337	0.29
PF3D7_0215200	0.708	0.515	0.541	0.099	0.311	0.715	-0.161	0.386	-0.0290000000000001	1.032	-0.107	0.215	0.715	0.8809999999999999	0.6709999999999999	-0.222	1.3219999999999998	-0.485	0.679	0.44299999999999995	0.17800000000000002	0.16699999999999998	0.0	1.374	0.466	1.7830000000000001	0.573	1.195	-0.308	0.5489999999999999	0.857	0.38120774642498606	0.321	0.019	-0.268	-0.311	0.209	0.711	0.401	0.268207746424986	0.244	0.23600000000000002	0.51	-0.625	0.113	0.249	0.42100000000000004	0.18120774642498602	-0.374
PF3D7_0215300	0.5329999999999999	-0.418	-0.0494999999999999	-0.33799999999999997	0.6355	0.5195	0.7317338601530899	0.4795	-1.079	-0.142	-0.4425	0.345	-0.2645	-0.606	0.198	-0.1105	0.0270000000000001	-0.294	0.26	0.2065	0.17800000000000002	1.258	0.2035	0.0875000000000001	-1.069	-1.484	-1.817	-2.0335	-0.111	-0.0574999999999997	0.42721598661508003	1.5732481756562902	1.2975	0.23199999999999998	0.25515941052843	0.7075	0.18096304084704	0.36	0.99571598661508	0.7895	0.5455	0.203	0.7935	1.1605	-0.0165000000000002	0.1785	0.55321598661508	1.1975	-0.01
PF3D7_0215400	0.021	0.035	0.5555	0.7245	0.631	-0.1135	0.203	0.282	0.6085	0.252	0.5635	0.2045	0.0325	-0.484	0.0315	0.3165	-0.1705	0.3865	-0.16	-0.2975	-0.2945	0.5075	0.4145	-0.259	0.4175	-0.243	-0.10300000000000001	-1.0215	0.1245	0.231	0.2015	0.6759999999999999	0.35028010088498696	0.1005	0.3185	0.264	0.11699999999999999	0.2585	0.2925	0.163	0.33828010088498695	0.4135	0.281	0.4755	-0.1085	0.0135	-0.0255000000000001	0.005	-0.019719899115013
PF3D7_0215500	-0.2745	-0.3805	-0.132	-0.5135	-0.125	-0.13	-0.4195	-0.4905	-0.48700000000000004	-0.1125	-0.59	-0.3305	0.0675	-0.5535	-0.158	0.2315	0.3665	-0.1775	-0.214	-0.4535	-0.7525	-0.6645	-0.377	0.08199999999999999	-0.3295	0.146	0.0115	-0.2055	-0.42749031333303206	-0.1715	-0.221	-0.40299999999999997	-0.35700000000000004	-0.0335	-0.161	-0.16	-0.28130837163498307	0.057999999999999996	-0.32	-0.2635	-0.2965	-0.43	-0.4575	-0.5555	-0.0659903133330321	0.0775	0.228	0.282	-0.127
PF3D7_0215600	-0.324	-0.44299999999999995	-1.422	-1.091	-1.5019999999999998	-0.578	-1.072	-0.866	-0.711	-0.8809999999999999	-0.961	-1.052	-1.055	-0.429	-0.614	-0.611	-0.8590000000000001	-0.865	-0.322	-1.268	-1.6130000000000002	-0.9990000000000001	-1.501	-0.9990000000000001	-0.912	-0.7659999999999999	-0.845	-1.043	-0.679	-0.455	-0.629	-0.841	-0.503	-0.294	-0.425	-0.335	-0.679	-0.332	-0.682	-0.12300000000000001	-0.5539999999999999	-0.637	-0.547	-0.925	-0.489	-0.35100000000000003	-0.51	-0.028999999999999998	-0.11
PF3D7_0215700	0.15133333333333301	0.115666666666667	0.183	-0.163	0.27746140646688	0.036000000000000004	0.20266666666666697	0.4343333333333329	0.4636666666666671	0.17066666666666597	0.00799999999999999	0.3856666666666671	0.0256666666666671	0.266666666666667	-0.20111827194580897	0.06633333333333301	-0.253666666666667	-0.452	-0.0319999999999999	0.445	0.68	0.3893333333333329	0.536	0.255333333333333	0.136002737015867	0.5770000000000001	0.550666666666667	0.565666666666667	-0.1	-0.105333333333333	-0.15966666666666698	-0.23199999999999998	-0.072333333333334	-0.225666666666667	-0.3736666666666671	-0.201	0.00166666666666604	-0.04566666666666599	-0.065	-0.081	-0.067	-0.280333333333334	-0.3876666666666671	-0.18600000000000003	-0.12233333333333399	-0.041333333333333	-0.0533333333333333	-0.041666666666667	-0.042666666666667
PF3D7_0215800	-0.5855	-0.535	-1.273	-1.266	-0.9259999999999999	0.157	-0.5805	-0.9335	-0.7864422984016078	-1.014	-1.391	-0.7565	0.1205	0.187971802630883	-0.34299999999999997	0.1845	-0.2655	-0.3225	0.447	0.113	-0.285	-0.37	0.6759999999999999	-0.128	-0.13330546479957	1.0075	1.2690000000000001	0.349	0.299	0.35700000000000004	0.252894985161365	0.0943108732669811	0.11	0.157	0.037000000000000005	-0.1435	0.1075	0.1565	0.531394985161365	-0.0265	0.2405	0.0155	0.19	-0.0585	0.573	0.33301740902084004	0.14739498516136498	-0.0559999999999999	0.195
PF3D7_0215900	-0.672	-0.589	-0.5479999999999999	-0.585	-0.633	-0.285	-0.11	-0.66	-0.522	-0.473	-0.565	-0.424	-1.0070000000000001	-0.595	0.022000000000000002	-0.368	-0.27	-0.322	0.042	-0.6970000000000001	-0.5186784634625821	-1.385	-0.7959999999999999	-0.759	-0.7909999999999999	-0.39	-0.563	0.41200000000000003	0.13699999999999998	0.0600000000000001	0.21899999999999997	0.304	-0.0189999999999999	-0.0679999999999999	0.0760000000000001	-0.054000000000000006	0.261	0.331	0.15	-0.535	-0.156	0.34700000000000003	0.314	-0.204	0.166	0.345	0.298	-0.20600000000000002	-0.248
PF3D7_0216100	-0.19068865559519396	0.33399999999999996	0.122645265254256	0.674349316420797	1.0070839231811701	0.5008119577843719	-0.507634157513194	-0.1685	0.0219999999999999	0.1455	0.5665	0.877	-0.0617300652256541	-0.3585	0.11	-1.1925	-0.0655	0.0344999999999999	1.0959999999999999	0.278	-0.1225	-2.0415	-1.565	-0.7995	-0.327	0.0695	-0.674	-0.7135	-0.414	-0.2095	-0.134	-0.7795	-0.6575	-0.3995	-0.20600000000000002	-0.18100000000000002	-0.129	-0.0595	0.026000000000000002	-0.1375	-0.457	-0.47200000000000003	-0.39	-0.599	-0.0225	0.1485	0.3175	0.1555	-0.086
PF3D7_0216200	-0.613	-0.619	-0.064	-0.419	0.187	-0.272	-0.273	-0.434	-0.084	-0.222	-0.34600000000000003	0.187	-0.11800000000000001	-0.848	-0.109	-0.09699999999999999	0.26	-0.1	-0.18899999999999997	-0.415	-0.5579999999999999	-0.46	-0.187	-0.168	-0.47600000000000003	-0.16399999999999998	-0.35700000000000004	-0.15	-0.293	-0.057	-0.157	-0.217	-0.86	-0.27699999999999997	-0.048	-0.40299999999999997	-0.276	-0.199333938383202	-0.157	0.19	-0.585	-0.568	0.078	-0.7559999999999999	-0.162	-0.019	-0.254	0.19	-0.585
PF3D7_0216300	0.1015	0.2885	0.542	0.1675	0.971	0.28800000000000003	-0.43700000000000006	0.0615	0.145	0.8490000000000001	0.1235	1.07	0.395	-0.26899999999999996	-0.353	-0.696	0.287	-0.40299999999999997	0.6579999999999999	0.2835	0.1125	-1.5075	-0.9655	0.032	-0.2715	0.8105	-0.483	0.6015	-0.0715	-0.0335	0.158	-0.4925	-0.0315	-0.2025	-0.139720810107425	0.36200000000000004	0.5665	-0.128	0.2815	0.3035	-0.035	-0.23600000000000002	0.076279189892575	-0.125	0.003	-0.248	0.0245	0.3075	-0.0639999999999999
PF3D7_0216400	-0.8420000000000001	-0.7545	-1.7265	-0.889	-1.944	-0.39399999999999996	-0.7979999999999999	-1.075	-1.1295	-1.3345	-0.7555	-1.3795	-0.4135	-0.38799999999999996	-0.3985	-0.3705	-0.7695	0.1035	-0.389	-0.7605	-0.8755	-0.708	-0.677	-0.795	-0.7475	-0.6655	0.3435	-0.161	-0.129	-0.2025	-0.3335	0.0665	-0.1795	-0.3705	-0.34	-0.5635	-0.10400000000000001	-0.2375	-0.272	-0.1405	-0.1855	-0.12300000000000001	-0.1075	-0.142	-0.055999999999999994	-0.00649999999999995	-0.284	0.1065	0.0125000000000002
PF3D7_0216500	0.10666666666666601	0.208710545756685	-0.458679080990258	0.028999999999999998	0.559666666666667	0.7493333333333342	0.015666666666666	-0.13	0.125	-0.370012414323591	0.153	0.608333333333334	0.023333333333334	-0.23066666666666696	0.332666666666666	0.248	-0.514679080990258	0.254	0.624666666666667	0.556	0.218	-0.832666666666667	-0.47100000000000003	-0.916679080990258	-0.544642683568139	-0.0183333333333333	-0.41066666666666607	0.0600000000000001	-0.42433333333334006	0.430999999999997	-0.052000000000000005	-0.37466666666667	-0.423	-0.37766666666665993	-0.495137418373793	0.09266666666666601	0.74533333333333	0.4526666666666671	0.80933333333333	-0.0209999999999999	-0.34966666666667	-0.265	-0.571666666666667	-0.18866666666666698	-0.36766666666667	0.730333333333337	-0.0996666666666701	0.07066666666667	-0.28366666666667
PF3D7_0216600	0.027000000000000003	0.16899999999999998	0.4205	0.8295	0.5065	0.23600000000000002	0.2415	0.341	0.527	0.2375	0.5475	0.2775	0.374	-0.2895	0.120145166954919	0.5015	0.00849999999999995	0.5835	-0.069	0.1165	-0.0375000000000001	-0.1205	0.145	-0.4325	0.2345	-0.42	-0.1615	-1.046	0.2115	0.4045	0.1425	0.20800000000000002	0.377	0.4995	0.303	0.3685	0.2545	0.349	0.281	0.071	0.2155	-0.341	0.2625	0.4095	0.1685	0.4215	0.115	-0.2965	0.0265
PF3D7_0216900	0.08	0.031	0.18	0.7959999999999999	0.012734000950163	0.47	0.294	0.111	-0.19399999999999998	0.502	0.7959999999999999	0.47173400095016293	-0.591	-0.406	0.2	-1.177	0.536	0.593	-0.835265999049837	0.33299999999999996	0.872	-0.377	-0.955	0.282	0.254	0.09073400095016301	-0.841	1.4409999999999998	-0.008000000000000009	0.242	-0.987	-0.9570000000000001	-0.29100000000000004	-0.36	-0.573	-0.04	0.78	-0.5	-1.078	-0.8029999999999999	-0.444	0.01	-0.18295089037054996	0.27399999999999997	0.0589999999999999	-0.0720000000000001	-0.45	-0.6990000000000001	-0.46299999999999997
PF3D7_0217000	3.1180000000000003	0.048	-1.189	0.17	-0.306	3.002	1.167	0.124	0.845	-2.1590000000000003	-0.325	-0.705	-0.20800000000000002	-0.58	-0.7829999999999999	0.622	-1.5230000000000001	-0.0249999999999999	-0.898	1.2819999999999998	0.728	-2.0069999999999997	-1.419	-3.2119999999999997	-2.9989999999999997	-2.681	-1.511	-0.515	0.35200000000000004	0.845	0.22699999999999998	-0.084	-0.048	-0.019	-0.257	0.129	0.907	0.648	0.33799999999999997	0.469	0.22699999999999998	0.07	0.34700000000000003	0.366	-0.113	0.205	-0.337	0.147	0.115
PF3D7_0217100	-0.376	-0.1565	-1.012	-0.489	-1.5525	-0.7335	-0.937	-0.4115	-0.5489999999999999	-0.7120000000000001	-0.3835	-1.208	-0.0545	0.0995	0.1885	0.517	0.0545	0.027999999999999997	-0.322	-0.7020000000000001	-0.435	0.359	0.34600000000000003	-0.1865	0.193	-0.1035	-0.105	0.205	-0.513	-0.49200000000000005	-0.3375	-0.5175	-0.4915	-0.408	-0.4445	-0.51	-0.6875	-0.6285	-0.3745	-0.2555	-0.408	-0.562	-0.47	-0.667	-0.179	-0.17	-0.126	0.1005	-0.0569999999999999
PF3D7_0217200	-0.873	-0.569	-0.195	0.0780000000000001	0.985	-0.475	0.467	-0.225	-0.024	-0.00900000000000001	-0.43700000000000006	0.782	0.182	-0.036000000000000004	-0.8640000000000001	-0.6409999999999999	-0.983	-0.447	0.163	0.228	0.45399999999999996	-1.4769999999999999	-1.047	-1.376	-0.7659999999999999	-0.321	-0.40299999999999997	0.809	0.27	0.264	0.078	-0.45	-0.253	-0.386	-0.68	-0.158	0.439	0.18600000000000003	0.545	0.27699999999999997	-0.065	-0.23600000000000002	-0.212	-0.314	0.044000000000000004	0.07	0.254	0.27699999999999997	-0.121
PF3D7_0217300	-0.18600000000000003	0.355	-0.099	-0.026000000000000002	-0.23199999999999998	0.0	0.259	0.085	0.318	-0.055999999999999994	0.026000000000000002	-0.39899999999999997	-0.25914408701217895	-0.363	-0.344	-0.0970000000000001	-0.377	-0.414	-0.7509999999999999	-0.22399999999999998	-0.20600000000000002	0.313	0.21899999999999997	-0.256	-0.34700000000000003	-0.508	-0.24	-0.597	1.0	0.374	0.687	1.01	1.29968312861958	0.631	0.799	0.47700000000000004	1.334	0.607	0.55	-0.774	0.71568312861958	0.851	0.654	1.4353928193693701	0.486	0.322	0.34299999999999997	-0.978	0.5106831286195801
PF3D7_0217400	0.21899999999999997	0.74	0.17300000000000001	0.725	0.743	0.871	0.29118385059629	0.127	0.6459999999999999	0.132	0.743	0.5760000000000001	-0.161	-0.715	-0.239	-0.052000000000000005	-0.632	0.332	0.027999999999999997	0.507	-0.0659999999999999	-0.5920000000000001	-0.28	-0.759	-0.019	-0.363	-0.5479999999999999	-0.18899999999999997	-0.0960000000000001	-0.38	-0.439	-0.479	-0.765	-0.345	-0.41100000000000003	-0.255	-0.27399999999999997	-0.305	-0.21600000000000003	-0.33	-0.574	-0.41100000000000003	-0.44	-0.498	-0.0900000000000001	-0.396	-0.223	-0.156	-0.614
PF3D7_0217500	0.29369715804105	0.2085	-0.065729995148886	0.499581103756234	-0.524732622737038	0.025617143929506	-0.135896871113164	0.102	-0.0680000000000001	-0.20800000000000002	0.45799999999999996	-0.6135	-0.2015	-0.452	0.0465	0.1615	-0.141	0.34700000000000003	-0.4465	-0.26	-0.418	0.2705	0.0169999999999999	-0.568	0.00550000000000006	-0.556	-0.209	-1.1875	-0.324	-0.3005	-0.3225	0.1805	-0.048	-0.3825	-0.0974999999999999	-0.166	-0.706	-0.5429999999999999	-0.2125	-0.09699999999999999	-0.19899999999999998	-0.19399999999999998	-0.2125	-0.2905	0.0615	0.073	0.3045	0.6065	-0.4825
PF3D7_0217600	-0.069666666666667	-0.191	-0.065666666666667	-0.071666666666667	0.035333333333333	0.00666666666666593	-0.207605810841854	-0.285	-0.268	-0.0236666666666669	-0.0459999999999999	0.18433333333333302	0.261	0.3796666666666671	-0.27533333333333304	-0.217666666666666	0.0038115830738390004	-0.21966666666666698	0.46399999999999997	-0.196	-0.126666666666666	-0.75566666666667	-0.875460544929153	-0.11233333333333399	-0.32899999999999996	0.17800000000000002	-0.118333333333334	0.12133333333333399	-0.20600000000000002	-0.133	-0.32333333333333397	-0.5820000000000001	-0.44466666666666604	-0.33666666666666606	-0.35633333333333395	-0.141	-0.193	-0.183333333333334	-0.320666666666667	-0.021666666666667	-0.251666666666666	-0.406	-0.223333333333334	-0.5206666666666661	-0.20499534477793696	-0.156666666666667	-0.161	0.147666666666667	-0.12966666666666601
PF3D7_0217700	0.384	-0.075	0.757	0.662	1.123	0.48100000000000004	0.381	0.358	0.166	0.467	0.522	1.109	0.222	0.27399999999999997	-0.322	-0.506	-0.359	0.026000000000000002	0.18100000000000002	0.43700000000000006	0.8220000000000001	0.484	0.243	0.28800000000000003	0.594	0.5529999999999999	0.415	0.9129999999999999	1.699	0.611	1.443	5.832999999999999	0.826	0.81441159773866	1.433	1.1640000000000001	1.035	0.946	1.426	5.807	1.3219999999999998	1.17241159773866	1.511	1.465	0.37799999999999995	0.026000000000000002	0.322	4.322	0.39899999999999997
PF3D7_0217800	-0.135	-0.14	-0.165	0.877	-0.402	-0.264	-0.467	-0.0860000000000001	-0.5920000000000001	-0.154	0.8290000000000001	-0.376	0.43200000000000005	0.5539999999999999	0.303	-0.0209999999999999	0.473	1.179	0.2	-0.264	0.11800000000000001	1.034	0.381	0.11900000000000001	1.483	0.545	0.6	0.46799999999999997	2.2880000000000003	1.6780000000000002	2.0	1.858	1.473	1.459	1.473	1.585	1.694	1.137	1.9769999999999999	1.044	1.784	1.5019999999999998	1.784	2.187	0.498	0.433	0.248	-0.541	0.737
PF3D7_0217900	-0.3455	-0.3955	-0.0675000000000001	-0.0225	0.2665	-0.1255	-0.11807964169867402	-0.183	-0.16399999999999998	-0.0994999999999999	-0.0514999999999999	0.235	-0.264	-0.418863710035569	-0.11800000000000001	0.013999999999999999	-0.215	-0.0529999999999999	0.17600000000000002	0.0985	-0.0060000000000000105	-0.4945	-0.6225	-0.365	-0.408	-0.1415	-0.13	-0.3535	0.5155	-0.00100000000000011	0.4675	0.251	0.237	0.263	-0.10099999999999999	0.441	0.384	0.29600000000000004	0.2435	-0.239	0.045	0.4005	0.462	0.9420000000000001	0.1775	-0.0365	0.2185	-0.4555	0.142329925291543
PF3D7_0218000	0.877	0.5760000000000001	0.33	0.649	-0.47100000000000003	0.449	-0.102	0.29600000000000004	0.109	0.391	0.585	-0.023	-0.11900000000000001	0.213	0.17600000000000002	0.122	0.518	0.37	0.17800000000000002	-0.07	0.0639999999999998	0.217	-0.29600000000000004	0.282	0.35100000000000003	0.0469999999999999	-0.0229999999999999	0.213	-0.425	-0.568	-0.094	-0.39399999999999996	-0.444	-0.408	-0.54	-0.106	-0.519	-0.6729999999999999	0.0070000000000000106	-0.087	-0.415	-0.706	-0.6779999999999999	-0.5710000000000001	0.0979999999999999	-0.244	0.27899999999999997	0.34299999999999997	0.0509999999999999
PF3D7_0218100	0.0	-0.405	-0.28800000000000003	-0.046	-0.569	-0.28300000000000003	-0.474	-0.297	-0.483	-0.309	-0.0930000000000001	-0.722	-0.455	-0.682	0.099	-0.293481683343338	0.017	0.192	0.0510000000000002	-0.698	-0.965	-0.243	-1.028	-0.581	-0.122	-0.7120000000000001	-0.589	-0.38	-0.6920000000000001	-0.163	-0.248	-0.258	-0.441	-0.0150000000000001	-0.228	-0.259	-0.8690000000000001	-0.32	-0.294	0.02	-0.331	-0.2	0.012	-0.42100000000000004	-0.36	-0.083	0.0369999999999999	0.408	-0.24100000000000002
PF3D7_0218200	0.018616400980211004	0.218	-0.0539999999999998	0.496	0.209	1.3359999999999999	1.54939087907868	0.48827359947693	0.589	-0.174	0.44	0.35100000000000003	0.222	-0.11460912092131699	-0.461	-1.268	-1.578	-0.023	-0.885	1.6230000000000002	1.19939087907868	-0.475	-0.418	-1.617	-0.36700000000000005	0.209	0.256	0.44639087907868297	-0.597	-0.40399999999999997	-0.595	-0.841	-0.5660000000000001	-0.585	-0.3628237389118571	-0.72	-0.857	-0.604	-0.7390000000000001	-0.10099999999999999	-0.105	-0.355	-0.569	-0.514	-0.319	-0.295	-0.564	0.184	-0.58
PF3D7_0218300	1.092	0.929	-0.048	0.823	-0.33	0.643	0.162	0.252	0.285	0.462	0.904	0.155	-0.159	0.0339999999999998	0.252	0.209	0.07	0.573	0.032	-0.0620000000000001	-0.183	-0.359	-0.6779999999999999	-0.258	0.141	-0.0330000000000001	-0.3	-0.534	-0.41100000000000003	-0.413	-0.44	-0.516	-0.29600000000000004	0.027999999999999997	-0.565	-0.40299999999999997	-0.48	-0.8	-0.377	-0.425	-0.441	-0.222	-0.27899999999999997	-0.5584093065683691	0.0169999999999999	-0.281	-0.28300000000000003	-0.213	0.051
PF3D7_0218400	-0.3985	-0.485	-0.8109999999999999	-1.4175	-1.3065	-0.594	-0.805	-0.7085	-0.7515	-0.6409999999999999	-1.2115	-0.6515	0.3535	0.4115	0.3905	0.3445	0.5105	-0.4915	0.0665	-0.5915	-0.4745	1.012	0.972	1.1215	0.5555	1.318	1.028	0.929	-0.332	-0.2125	-0.3755	-0.122	-0.1995	-0.2185	-0.496	-0.2755	-0.3485	-0.363	-0.4415	-0.0605	-0.33	-0.541	-0.514	-0.557	-0.223	-0.1585	-0.293	0.2095	-0.228
PF3D7_0218500	0.456	0.845	0.28800000000000003	1.187	0.135	0.43	0.491	0.589	0.59	0.698	1.256	0.235	0.244	0.45899999999999996	-0.19	0.156	-0.408	0.152	-0.585	0.614	0.643	0.915	0.815	0.019	1.187	0.537	0.386	0.728	-0.41100000000000003	-0.35200000000000004	-0.237	-0.47	-0.6829999999999999	-0.44	1.212	-0.504	-0.626	-0.308	-0.215	-0.172	-0.509	-0.618	0.8490000000000001	-1.162	-0.152	-0.193	0.113	0.145	-0.281
PF3D7_0218600	-0.2795	0.0597500000000001	-0.3585	-0.191	-0.25525	-0.07625	-0.21100000000000002	-0.209739948145869	-0.17225	-0.15425	-0.035	-0.1405	-0.1685	-0.631	-0.327	-0.18925	-0.4	-0.04525	-0.2735	0.06575	-0.31325	0.0155	0.04025	-0.12925	-0.2725	-0.07825	0.0865	-0.75875	-0.22075	-0.201	-0.08125	-0.2435	0.09125	-0.0695	-0.20925	-0.14075	-0.272	-0.21899999999999997	-0.235	-0.2125	-0.07375	-0.1245	-0.1845	-0.063	-0.0605	-0.096	0.0205	-0.08211527719052	0.01
PF3D7_0218700	-0.317	-0.8370000000000001	-0.693	-0.527	-1.0170000000000001	-0.584	-0.638	-0.49700000000000005	-0.968	-0.405	-0.188	-0.317	-0.535	-0.153	0.32799999999999996	-0.157	0.504	-0.239	0.318	-0.8009999999999999	-0.68	-0.24	-0.581	0.522	0.33899999999999997	0.637	0.0	-0.04	-0.0429999999999999	0.201	0.045	0.136	0.0469999999999999	0.037000000000000005	0.132	0.11	0.235	0.282	-0.14400000000000002	-0.0720000000000001	-0.20199999999999999	-0.248	0.017	0.331	0.198	0.341	-0.095	-0.023	0.259
PF3D7_0219100	-0.83850182728607	-1.05776146350005	-2.149	-3.4739999999999998	-1.98718426747597	-0.6920000000000001	-2.511	-1.6569999999999998	-1.67676146350005	-1.564	-3.015	-0.8390000000000001	0.737	-0.21899999999999997	0.0	-0.992761463500053	0.099	-2.5669999999999997	-0.0839926933395299	-0.0700000000000001	-1.248	-0.018000000000000002	-0.676761463500053	-0.757	-2.13111472447518	0.33899999999999997	0.363	0.767	-0.06	0.0	0.233	0.0429999999999999	-0.126	-0.0309999999999999	-0.095	-0.43682295969116	-0.258	0.053	0.121	0.628	0.17	0.0290000000000001	-0.128	-0.34	-0.406	-0.301	-0.078	0.165	-0.0309999999999999
PF3D7_0219200	-0.174	0.29100000000000004	-0.23600000000000002	0.956	-0.42	0.214	-0.026000000000000002	0.326	0.168	0.132	0.757	-0.204	-0.086	0.026000000000000002	-0.389	-0.365	-0.505	0.0830000000000001	-0.7	0.14	-0.109	0.7879999999999999	0.635	0.21	1.329	0.36200000000000004	0.6459999999999999	0.0	-0.168	-0.0850000000000001	0.317	-0.166	-0.6990000000000001	-0.23399999999999999	-0.281	-0.23800000000000002	-0.281	-0.018000000000000002	-0.026000000000000002	-0.026000000000000002	-0.755	-0.69	-0.615	-1.1079999999999999	0.044000000000000004	-0.0660000000000001	0.161	0.306	-0.48200000000000004
PF3D7_0219500	0.06705681758075101	-0.0860000000000001	-1.0834649254004	-0.6404613266892429	-1.84568013364536	-0.0855404111505902	-0.695318714474864	-0.778	-1.085	-0.532	-0.578	-1.122	-0.15	0.331	-0.019	-0.511	0.177	-0.09300000000000001	-0.375	-0.545	-0.737	-0.028999999999999998	-0.7959999999999999	0.023	0.026000000000000002	0.035	0.415	0.318	-0.319	-0.145	0.039	-0.447	-0.28300000000000003	-0.092	-0.13	-0.20600000000000002	-0.013999999999999999	-0.0600000000000001	0.039	-0.282	-0.275	-0.201	-0.408	-0.35600000000000004	-0.191	0.026000000000000002	0.0619999999999999	-0.134	0.013999999999999999
PF3D7_0219600	0.408	0.359	0.4755	0.4595	0.5955	0.5395	0.297	0.3725	0.146	0.405	0.4235	0.5175	0.4235	0.5995	0.0965	0.14	0.495	0.3415	0.3435	1.081	1.045	0.675	0.5855	0.764	0.7805	0.924	0.8440000000000001	0.9365	0.522	0.2455	0.2655	0.115	0.4565	0.2365	0.3505	0.1825	0.408	0.475	0.15	-0.036000000000000004	0.391	0.35	0.3195	0.342	0.252	0.2185	-0.141	-0.4215	0.319
PF3D7_0219700	0.363	0.193	0.6779999999999999	0.0	0.289	0.485	0.0650000000000002	0.0	0.193	0.485	-0.222	0.289	-0.152	-0.17800000000000002	0.0	-0.222	0.485	0.0	0.0764242524312899	-0.152	-0.10400000000000001	0.893	0.652	1.263	0.652	0.152	-1.0	-1.841	-0.737	-0.893	-0.637	0.13699999999999998	-0.644	-0.34	-0.642	-0.47100000000000003	-0.515	-0.44275745222451	-0.348	-0.152	-0.45399999999999996	-0.682	-1.351	-1.232	0.0	0.0	-0.485	0.13699999999999998	-0.418
PF3D7_0219800	-0.46399999999999997	-0.8270000000000001	-2.3930000000000002	-1.806	-2.43700457191262	-1.1440000000000001	-2.164	-1.7369999999999999	-1.889	-1.8219999999999998	-1.806	-1.959	-0.41700000000000004	-0.998708752544876	0.16899999999999998	-0.584	-0.024	-0.0559999999999999	0.387	-2.05	-2.641	-0.193	-0.9891518239057758	-0.69	-0.713	-0.364	-0.56	-0.889	-0.391	0.131	-0.133	-0.0700000000000001	-0.07400000000000001	0.0349999999999999	-0.02	-0.12	-0.182	-0.19699999999999998	-0.242	-0.19899999999999998	-0.16	-0.151	-0.0780000000000001	-0.375	-0.024	0.08900000000000001	0.021	-0.028999999999999998	-0.36200000000000004
PF3D7_0219900	1.193	0.585	1.28	1.392	2.184	1.71	1.3995122129656699	1.55	0.765	0.948	1.087	1.489	0.44799999999999995	-0.807	0.0	-0.415	-0.107	-0.541	-0.0350000000000001	1.226	0.82	1.4780000000000002	-0.515	-0.107	-0.193	-1.807	-1.652	0.348	0.893	0.917	1.222	2.081	1.38303024158212	0.502	1.25622794436823	0.184	1.193	1.53	0.917	0.6920000000000001	1.17003024158212	0.585	1.736	1.56	0.515	0.917	0.289	-0.7	0.51803024158212
PF3D7_0220000	-0.220666666666666	-0.17600000000000002	0.17433333333333303	0.125	-0.17033333333333403	0.065333333333337	-0.175	-0.061	-0.039	0.13666666666666602	0.263	0.05566666666666599	0.379999999999997	-0.136	0.00366666666666701	0.0813333333333333	0.242666666666666	0.158	0.080666666666666	0.293333333333337	-0.11666666666666001	0.637666666666667	0.52	0.7256666666666658	0.37200000000000005	-1.07133333333333	-1.53466666666667	-1.87766666666666	0.5163333333333329	0.27699999999999997	0.41266666666666707	0.017	0.800666666666667	0.4616666666666671	0.5126666666666629	0.879666666666663	0.3853333333333329	0.259	0.4573333333333329	-0.10366666666666699	0.638333333333334	0.385	0.3763333333333329	1.054	-0.083666666666667	0.075666666666666	0.05966666666666699	-0.685666666666667	0.136666666666667
PF3D7_0220100	-0.866	-0.9985	-1.1745	-1.4755	-1.1955	-0.8625	-1.1145	-0.8905	-0.902	-0.8535	-1.315	-0.8145	0.13	0.0165	-0.0405	-0.027999999999999997	-0.013000000000000001	-0.6775	-0.0835	-0.9025	-0.7915	-0.3155	0.09	0.2925	-0.36700000000000005	0.217	0.016	-0.2655	-0.044000000000000004	-0.1025	-0.046	0.3445	0.1705	0.0185	-0.201	-0.013999999999999999	0.2275	0.0060000000000000105	0.1155	0.1105	-0.0905	-0.22	-0.20199999999999999	0.042	-0.0725	-0.244	-0.0580000000000001	0.12300000000000001	-0.0385000000000002
PF3D7_0220200	-0.983	-0.41200000000000003	-1.439	-1.2409999999999999	-1.218	-1.128	-1.114	-1.34	-1.16	-1.321	-0.9640000000000001	-1.163	-0.821	-0.773	-0.39899999999999997	-0.55	-0.846	-0.135	-0.509	-1.338	-1.629	-0.828	-0.807	-0.721	-0.638	-0.67	-0.9440000000000001	-1.214	-0.659	-0.258	-0.25	-0.272	0.16	-0.514	-0.504	-0.13699999999999998	-0.523	-0.475	-0.13	-0.12300000000000001	-0.039	-0.7040000000000001	-0.809	-0.505	-0.0509999999999999	0.259	0.128	0.17800000000000002	0.16
PF3D7_0220300	0.282	0.684	-0.679	-0.363	-0.652	0.358	0.042	0.14800000000000002	0.237	-0.152	0.115	-0.044000000000000004	-0.478	1.021	0.0389999999999999	0.478	-0.515	0.0	-0.13699999999999998	0.0	-0.18	-0.165	0.0510000000000002	-0.0370000000000001	-0.126	0.085	0.174	-0.332	-0.552	0.23199999999999998	-0.17	-0.515	-0.23199999999999998	0.308	-0.0739999999999998	-0.0640000000000001	-0.652	0.12	-0.363	-0.207	-0.23199999999999998	-0.222	-0.322	-0.716	-0.174	0.47700000000000004	0.152	-0.1	-0.23199999999999998
PF3D7_0220400	0.401	-0.3885	0.5135	-0.286997214744618	0.447	0.866	0.44163513434663	0.327	-0.032	0.141	-0.4935	0.434	0.087	-0.8785	0.782	-0.215	0.1215	-0.7555	-0.01	0.45299999999999996	0.055999999999999994	1.2195	0.85	0.633	-0.9305	-1.8545	-1.3435	-1.3275	-0.3105	0.3315	-0.3135	0.43	0.0705	-0.3635	-0.326	-0.228	-0.4215	0.3195	-0.142	-0.1312262741444	-0.1325	-0.478	-0.6715	-0.5145	-0.0390000000000001	-0.1465	0.0285000000000002	0.6985	-0.4385
PF3D7_0220600	-0.69	-0.637	0.259	-0.51	0.409	-0.8390000000000001	0.025	-0.162	0.292	0.081	-0.49	0.27899999999999997	-0.087	-0.078	-0.36	-0.12300000000000001	-0.217	-0.722	0.157	-0.205	0.16699999999999998	-0.14800000000000002	-0.028999999999999998	-0.10400000000000001	-0.273	0.136	0.0	0.395	-0.436	-0.177	-0.282	-0.415	-0.541	-0.322	-0.452	-0.521	-0.21	-0.14	-0.212	0.27699999999999997	-0.574	-0.659	-0.613	-0.835	-0.142	-0.034	-0.081	0.366	-0.35700000000000004
PF3D7_0220700	-0.026000000000000002	0.0309999999999999	0.6409999999999999	0.285	0.695	-0.0569999999999999	0.39399999999999996	0.594	0.855	0.556	0.209	0.7511469724028801	0.107	0.156	-0.081	0.304	0.0	-0.47700000000000004	0.308	0.158	0.485	0.24100000000000002	0.174	0.161	0.044000000000000004	0.131	-0.308	-0.544	0.7709999999999999	0.39899999999999997	0.622	0.736	1.207	0.75	0.321	0.595	1.4040000000000001	0.898	0.5479999999999999	-0.0999999999999996	0.207	0.585	0.45899999999999996	0.855	0.498	0.24100000000000002	0.207	-0.585	0.387
PF3D7_0220800	0.56833333333334	0.29583349311183604	0.834333333333333	0.4956666666666671	0.803666666666667	0.5963333333333299	0.257	0.48466666666667	0.4203333333333329	0.607333333333333	0.351333333333333	0.459999999999997	-0.078	-0.539439171502958	0.0476666666666699	0.257666666666666	0.161	0.301	0.0733333333333339	0.289333333333333	0.19166666666667004	0.0196666666666698	-0.609666666666667	-0.506666666666667	-0.692666666666667	-0.781333333333333	-0.7263333333333329	-1.101	-0.10800000000000001	0.0616666666666666	0.00166666666666698	0.0246666666666659	0.111333333333333	0.0026666666666669303	-0.17870203140925	0.20633333333333304	-0.550333333333333	-0.17566666666666697	0.08126572430787202	0.15133333333333301	0.258333333333333	0.31333333333333	0.15	0.28033333333333	-0.158	0.0963333333333333	0.11866666666666699	0.188	-0.063666666666667
PF3D7_0221200	-0.986	-0.816	-0.078	-0.7090000000000001	0.23199999999999998	-0.254	-0.275	-0.29600000000000004	-0.273	-0.07700190199853199	-0.674	0.564	0.904	1.585	-0.534	-0.409	0.121	-0.64	0.606	-0.369	0.903	-1.091	-0.273	0.21100000000000002	-0.452	0.6859999999999999	0.40299999999999997	0.903	-0.599	-0.13	-0.0579999999999999	-0.165	-1.28	-0.585	-0.433	0.0	0.163	0.275	-0.0579999999999999	0.217	-0.444	-0.45899999999999996	-0.363	-0.37799999999999995	0.027999999999999997	0.29	0.18600000000000003	0.345	-0.22899999999999998
PF3D7_0223300	1.33133381223067	1.3780000000000001	1.57269612856956	0.64820630503554	1.4971322413108399	1.24109445287835	0.8137164423729398	1.765	1.07	1.3719999999999999	0.584	1.6369999999999998	1.608	0.885	-0.0739999999999998	0.0	0.0830000000000002	-0.907	-0.363	1.35	1.7590000000000001	0.263	0.765	0.6679999999999999	-0.264	0.289	0.0	-0.115	-0.11199999999999999	-0.0959999999999999	-0.046	-0.0469999999999999	-0.083	-0.044000000000000004	-0.505	0.174	-0.17	-0.0469999999999999	-0.046	0.046	-0.363	-0.585	-0.25	-0.198	0.332	1.046	0.93	0.8270000000000001	1.473
PF3D7_0223500	0.778	0.807	0.11800000000000001	-0.521	-0.24600000000000002	0.327	-0.222	0.778	-0.16399999999999998	0.174	-0.43	0.083	0.40299999999999997	0.546	0.222	0.215	-0.095	-0.344	-0.0870000000000001	0.657	0.562	1.237	1.4769999999999999	1.2	0.655	1.546	1.204	1.088	-0.016	-0.08900000000000001	-0.43700000000000006	-0.368	-0.044000000000000004	-0.649	0.052000000000000005	0.146	0.26	-0.284	-0.174	-0.415	-0.114	0.0720000000000001	-0.11199999999999999	0.08900000000000001	0.17800000000000002	0.20800000000000002	0.095	-0.133	0.541
PF3D7_0300100	1.722	0.161	0.248	-4.322	0.7	1.3219999999999998	0.14400000000000002	1.632	0.436	0.807	0.585	1.459	2.115	2.0	0.13699999999999998	-0.765	-0.6779999999999999	-0.863	-0.3	1.222	1.2109999999999999	1.963	0.613	0.807	0.0700000000000003	0.643	0.938	1.507	0.0869999999999997	1.137	1.7369999999999999	1.3502875756686898	0.28	-0.53	0.8854812645665799	0.628	0.45899999999999996	1.137	1.585	1.42428757566869	0.0	-0.7	1.7109999999999999	1.4480000000000002	0.17	0.485	2.222	1.1022875756686898	0.0999999999999996
PF3D7_0300700	0.308	0.249	0.599	0.634	1.119	0.32	0.305	0.737	0.48100000000000004	0.29100000000000004	0.61	0.774	0.019	-0.225	0.193	0.105	-0.311	0.34700000000000003	0.0579999999999999	0.48100000000000004	0.434	0.193	0.272	-0.48	0.2	0.0479999999999999	-0.0389999999999999	-0.7929999999999999	0.067	0.473	0.09699999999999999	0.24100000000000002	0.0229999999999999	-0.027999999999999997	0.077	0.0959999999999999	-0.053	0.302	0.266	-0.16399999999999998	0.159	0.109	0.071	0.168	0.177	0.552	0.188	0.247	-0.015
PF3D7_0300800	0.48200000000000004	-0.048	-0.228	0.6940000000000001	0.511059860181102	0.285	0.509	0.315	-0.243	0.102	0.7490000000000001	0.6965696926285251	0.306	-0.24100000000000002	0.054000000000000006	-0.20600000000000002	0.086	-0.19699999999999998	-0.27	0.627070209727849	0.7090000000000001	-0.096	0.094	-0.168	0.46799999999999997	0.7509999999999999	-0.053	1.157	-0.485	-0.00926509815340504	-0.276	0.985	-0.451	-0.375	-0.278	0.41	0.249	-0.11199999999999999	-0.19899999999999998	1.173	-0.43	-0.542	0.109	0.353	0.055999999999999994	0.37799999999999995	0.525	1.521	0.180521905111809
PF3D7_0300900	-0.515	-1.192	-1.6159999999999999	-2.062	-1.515	-0.473	-0.836	-1.328	-1.719	-1.064	-2.062	-0.322	0.527	2.042	-0.21	-0.657	0.177	-1.242	0.263	-0.836	-0.643	-0.6629999999999999	-1.558	-0.275	-1.242	0.585	-0.184	1.112	0.5479999999999999	0.907	0.95921719982538	-0.193	0.37131089301704995	0.778	0.8740000000000001	-0.5479999999999999	0.6920000000000001	1.392	0.84421719982538	0.7	0.363	0.363	0.585	-0.81203016928399	0.6920000000000001	1.248	1.06621719982538	-0.415	0.515
PF3D7_0301200	0.48100000000000004	0.085	1.1079999999999999	1.219	1.071	1.175	0.94	1.248	0.51	0.71	0.879	0.867	0.305	-0.187	0.027000000000000003	-0.43	0.16	0.34700000000000003	-0.013999999999999999	1.713	1.135	-0.684	0.222	0.16	-0.084	0.0	0.382	-0.154	0.76	-0.35	0.657	0.271	0.46399999999999997	0.545	-0.0563719973619201	0.643	0.938	-0.311	0.494	-0.226	-0.47	0.17300000000000001	-0.17800000000000002	0.777	0.9590000000000001	-0.867	0.04	-0.466	-0.304
PF3D7_0301300	0.909	-0.5163283102212	0.203	-0.151	0.8859999999999999	0.02	0.3745	0.0225	-0.131	0.16699999999999998	-0.598	0.4275	-0.22699999999999998	-0.5815	-0.1395	0.0309999999999999	0.48700000000000004	-0.1695	0.1945	-0.0755	-0.4305	0.24600000000000002	0.4175	0.42694708960181	-0.79350602283951	-1.07	-1.1229461945138601	-1.4295	2.7343516452218197	1.463	1.8436818308592702	1.7685	2.551	1.4055	1.6059999999999999	1.124	3.00485164522182	2.2165	1.80868183085927	0.2985	1.618	1.4180000000000001	1.683	2.2335	1.9238516452218202	1.2165	1.5511818308592702	-0.841	0.8775
PF3D7_0301400	-1.4469999999999998	-1.0590000000000002	-0.45799999999999996	-0.431	-0.652	-1.1440000000000001	-0.6739777341781099	-0.263	-0.268	-0.645	-0.597	-0.747	0.237	0.47200000000000003	-0.0850000000000001	0.106	-0.433	-0.163	-0.203	-0.017	0.294	-0.42	0.0579999999999999	0.01	0.392	0.446	0.618	1.056	1.3940000000000001	0.887	1.527	1.109	1.415	1.047	1.2550728389292	0.485	1.7990000000000002	0.7859999999999999	1.696	0.337	1.256	1.0	1.83	1.585	0.637	0.433	0.642	-1.078	0.737
PF3D7_0301500	-0.52	-0.114	0.5710000000000001	0.9	1.0170000000000001	0.452	0.532	0.677	1.217	0.7809999999999999	0.94	0.8220000000000001	0.743	0.3	-0.23	0.29600000000000004	-0.055999999999999994	-0.02	0.069	0.909	1.196	-0.406	-0.09699999999999999	-0.5770000000000001	0.091	-0.55	0.193	-0.045	-0.6940000000000001	-0.106	-0.363	-0.239	-0.406	-0.299	-0.239	-0.332	-0.205	-0.155	-0.149	0.028999999999999998	-0.29600000000000004	-0.562	-0.20199999999999999	-0.5720000000000001	-0.22899999999999998	-0.27399999999999997	-0.135	0.179	-0.327
PF3D7_0301600	-0.4035	-0.18083290768476	0.4555	-0.7775	0.282	0.162	0.055	0.095	0.402	0.2255	-0.611	0.2695	0.7465	0.7090000000000001	-0.2315	0.35600000000000004	0.243	-0.6405	-0.013999999999999999	0.21100000000000002	0.2985	0.3785	0.6805	0.5905	0.0614999999999999	0.4025	-0.048	-0.4945	-0.531	-0.0739999999999998	-0.0285	-0.156	-0.0145	-0.121	-0.3215	-0.10099999999999999	-0.2885	-0.0329999999999999	-0.23199999999999998	-0.19899999999999998	-0.304	-0.42	-0.379	-0.5885	-0.308	-0.0429999999999999	0.0145	-0.0429999999999999	-0.1305
PF3D7_0301700	0.053	-0.251	0.405	-0.14400000000000002	0.46399999999999997	-0.523	-0.133	0.105	0.19	0.217	-0.0700000000000001	0.534	-0.275	-0.22899999999999998	-0.085	0.0570000000000001	0.217	-0.8690000000000001	-0.158	-0.201	0.305	0.9990000000000001	1.0	1.234	1.034	1.617	1.091	1.179	-0.736	-0.195	-0.42100000000000004	-0.384	-0.608	-0.381	-0.22899999999999998	-0.478	-0.753	-0.294	-0.493	0.396	-0.439	-0.6779999999999999	-0.387	-0.7	-0.47100000000000003	-0.10400000000000001	-0.205	0.115	-0.258
PF3D7_0301800	0.126	-0.239	-0.314	-0.36200000000000004	-0.53	-0.19899999999999998	-0.248	-0.053	-0.268	-0.23800000000000002	-0.321	-0.415	0.0679999999999999	0.306	-0.026000000000000002	0.025	0.177	-0.633	-0.027999999999999997	-0.34	-0.182	0.026000000000000002	-0.21	-0.0319999999999998	-0.032	-0.37799999999999995	-0.46299999999999997	-0.5760000000000001	0.478	0.321	0.5187122745892	-0.207	0.311	-0.027999999999999997	0.0800000000000001	-0.00499999999999989	0.441	0.6779999999999999	0.6087122745892	0.485	-0.217	-0.17600000000000002	-0.11	-0.597	-0.0519999999999998	0.536	0.4227122745892	0.222	0.19
PF3D7_0301900	0.9495	0.7325011849484929	0.5105	1.3895830043664399	1.308	1.4365	0.6995	0.598	0.524501184948493	0.7455	1.4140000000000001	1.357	0.2205	-0.00799999999999999	0.251	0.013001184948493	-0.35600000000000004	0.804	0.731	1.7455	0.6185	-1.5490000000000002	-1.24149881505151	-0.179	0.3205	0.2505	0.2905	0.434	-0.3785	0.00749999999999995	-0.34666186753275996	-0.3775	-0.34	-0.27399999999999997	-0.374	-0.4575	0.0379999999999999	-0.1505	-0.43166186753276	-0.2495	-0.0875	-0.5535	-0.34600000000000003	-0.8535	-0.3145	-0.0865	-0.35616186753275997	0.33899999999999997	0.0389999999999999
PF3D7_0302000	-0.47100000000000003	0.00345665680195395	0.7625	-0.4955	0.6915	-0.5725	0.779	0.4285	0.644	0.6175	-0.53	0.46299999999999997	-0.081	0.5165	-0.4885	0.17300000000000001	-0.3615	-1.1545	-0.5315	-0.3625	1.0015	0.3025	0.6535	0.3205	-0.7535	-0.022000000000000002	-0.1405	0.266	-0.0895	-0.215	-0.311	-0.3425	-0.305	-0.077	-0.420942271937368	-0.0850000000000001	-0.032	-0.278	-0.2815	-0.2325	-0.2195	-0.1795	-0.564	-0.325	-0.0605	-0.09	-0.1675	0.0625	-0.0295
PF3D7_0302100	0.2375	0.3565	0.4795	0.3035	0.4785	0.9790000000000001	0.4485	0.732	0.674	0.69	0.522	0.6509999999999999	0.653	0.212	0.161	0.5165	0.489	0.3775	0.348839496838228	1.1341682758871101	0.914	0.34700000000000003	0.45399999999999996	0.28800000000000003	0.4095	0.33899999999999997	0.6325	0.8495	-0.45799999999999996	-0.1315	0.021	-0.397	-0.2435	-0.081	-0.00449999999999995	0.0665	-0.276358096920672	-0.124	0.0664999999999999	0.085	-0.126	-0.06894961888357999	0.0405000000000001	-0.209	-0.2315	-0.076	0.011000000000000001	0.1325	-0.17
PF3D7_0302200	-0.263	-0.242	0.048	0.9009999999999999	-0.456	-0.522	-0.128	-0.0700000000000001	-0.449	-0.272	0.452	-0.7929999999999999	-0.9279999999999999	-0.508	0.608	0.451	0.48	1.091	-0.495	-0.852	-0.45299999999999996	-0.107	-0.595	-0.491	0.265	-0.982	-1.237	-1.252	0.599	0.451	0.604	0.8540000000000001	0.8540000000000001	0.563	0.8740000000000001	0.8340000000000001	-0.044000000000000004	0.11699999999999999	0.65	0.501	0.7659999999999999	0.9670000000000001	0.755	1.3259999999999998	0.737	1.1159999999999999	1.104	0.65	0.972
PF3D7_0302300	0.14400000000000002	0.121	0.2	-0.1175	0.155	0.182	0.1735	0.19899999999999998	0.2485	0.21600000000000003	-0.1925	0.4305	0.545	0.396	0.203	0.251	0.024	-0.3135	0.0015000000000000599	0.5375	0.4645	0.3155	0.486	0.3075	-0.214	0.171	0.2955	0.278	-0.3675	-0.32799999999999996	-0.3095	0.5275	0.0310000000000001	-0.2135	-0.263	-0.287	-0.563	-0.1905	-0.1695	0.596	0.0215000000000001	-0.0444999999999998	-0.4095	-0.35100000000000003	-0.21100000000000002	0.075	0.0925000000000002	0.7829999999999999	-0.00249999999999995
PF3D7_0302500	0.5225	0.3365	0.4575	0.8495	0.304	0.2805	0.0449999999999999	0.16898066601713002	0.01	0.175	0.475	0.065	-0.3365	-0.2855	0.0380000000000003	0.0680000000000001	0.0785	0.6535	0.0515	-0.2415	0.062	-0.2065	-0.5245	-0.4245	0.2325	-0.3865	-0.5565	-1.15	0.2295	0.45899999999999996	-0.04	0.7885	0.43061447312042994	1.084	0.5514648168841899	0.11	-0.0184999999999995	-0.304	0.4215	0.4885	0.6236144731204301	0.5885	0.722	0.0529999999999999	-0.0184999999999995	-0.1645	0.1805	0.5055	0.0871144731204301
PF3D7_0302600	-0.10289970709199	0.125	0.259522362928504	-0.115659700574591	0.642243519425558	0.239909564335941	0.14336190141750102	-0.407138173965272	-0.240666666666666	0.138	-0.0469999999999997	0.7248819191011531	0.42	0.35600000000000004	-0.12	-0.005	0.5453333333333329	0.32033333333333397	0.9773333333333329	-0.089666666666666	-0.16966666666666697	-0.990333333333333	-0.7536666666666658	-0.0066666666666667	-0.0409999999999997	0.5456666666666661	0.100333333333334	0.20666666666666697	-0.041666666666666	0.164333333333334	0.16899999999999998	-0.28266666666666695	0.018213374393486	0.073333333333333	0.045666666666666994	-0.058403348403796	0.053666666666666994	0.33856754952750706	0.018000000000000002	0.051	0.038880041060152006	0.0126666666666659	0.0399999999999999	0.045410236989738	-0.05166666666666599	0.18600000000000003	0.0743333333333329	-0.034666666666667	0.05021337439348599
PF3D7_0302800	-0.72	-0.02086973836794	1.05	1.2735	1.1635	0.363	0.5805	-0.276	0.6735	0.9985	1.0785	0.5675	0.391	0.028999999999999998	-0.659	-0.7065	0.2035	0.297	-0.002	0.6015	0.5125	-0.816	0.0125	0.2595	0.5035	0.07400000000000001	-0.1295	-0.235	-0.375	-0.22899999999999998	-0.2695	-0.3135	-0.165	-0.1335	-0.344	0.23399999999999999	-0.1665	-0.41	0.007500000000000009	0.1625	0.0415	-0.268	-0.126	-0.207	-0.2005	-0.311	0.1235	0.1975	-0.348
PF3D7_0302900	0.18936866223048396	0.0355000000000001	0.6816932263346299	0.3253403030222439	1.30871919740747	0.516034740265906	0.504933493034253	0.4725	0.9855	0.486	0.3595	1.0595	0.2655	0.2705	-0.1475	0.14	-0.1765	-0.547	0.41700000000000004	0.7535	0.835	-0.2085	0.255	0.2055	0.0165	0.22899999999999998	0.3125	0.3505	0.946	0.4255	0.894	0.5065	0.8190000000000001	0.5465	0.5095	0.349	1.0335	0.8690000000000001	0.925	0.13699999999999998	0.4675	0.5	0.5585	1.0255	0.4335	0.1655	0.4225	-0.557	0.4785
PF3D7_0303000	-0.614	-0.5870000000000001	0.196	-0.198	0.295	-0.2605	0.36004487485825604	0.071	0.2055	0.00649999999999995	-0.1185	-0.0625	0.0705	0.2425	-0.254	0.0212928386390759	-0.1705	-0.441	-0.1965	0.522	0.6825	0.1475	0.4875	0.233	0.154	0.22699999999999998	0.637	0.6685	-0.5175	-0.341	-0.57	-0.45899999999999996	-0.3085	-0.33399999999999996	-0.47482144219142	-0.20600000000000002	-0.5429999999999999	-0.233	-0.6485	-0.262	-0.251	-0.308	-0.4215	-0.3765	-0.426	-0.1825	-0.391	-0.033	-0.2705
PF3D7_0303100	0.367919810687557	0.23666666666666697	1.06666666666667	0.665333333333333	1.3559999999999999	0.47033333333333294	0.9360000000000029	0.665	0.8290000000000001	0.559666666666667	0.563666666666667	0.836666666666667	-0.23266666666666697	-0.615666666666667	-0.014928057010536	-0.04966666666666599	-0.165	-0.067666666666667	-0.212333333333333	0.113666666666667	0.196	0.20166666666666697	-0.13166666666666602	-0.517	-0.584333333333333	-0.482666666666666	-0.434	-0.5489999999999999	-0.0866666666666667	0.0070000000000000106	0.10366666666666699	0.225	0.347666666666667	0.156	0.19899999999999998	0.18233333333333301	0.0743333333333333	-0.00566666666666599	0.227333333333334	0.012333333333333	0.229666666666667	0.21066666666666697	0.46200000000000296	0.4936666666666671	0.032	0.0023333333333339897	0.302333333333334	-0.00666666666666699	-0.142
PF3D7_0303200	0.4845	0.435	0.5665	0.846	0.36200000000000004	0.3675	0.4775	0.473	0.49200000000000005	0.4465	0.7305	0.147	0.075	-0.2475	0.2575	0.3085	0.209	0.4985	-0.0755	0.21	0.0705	0.7829999999999999	0.5045	0.1645	0.4525	0.1435	0.258	-0.4485	0.0515	0.09300000000000001	0.0335	0.3655	-0.0515	0.174	-0.0165	0.1545	-0.028999999999999998	-0.0105	0.1895	-0.0225	0.055999999999999994	0.2365	0.1505	0.5085	-0.196	-0.055999999999999994	0.0595	-0.23399999999999999	-0.0895
PF3D7_0303300	-0.34299999999999997	-0.08800000000000001	0.318	-0.345	0.147	-0.40299999999999997	-0.263	-0.179	-0.013999999999999999	0.028999999999999998	-0.215	-0.107	0.222	-0.263	-0.204	0.083	0.154	-0.015	0.067	-0.136	-0.36200000000000004	0.778	1.284	0.8420000000000001	0.92	0.726	0.8740000000000001	0.152	0.348	0.1	0.17300000000000001	-0.43700000000000006	-0.198	-0.011000000000000001	-0.114	-0.21	0.317	-0.052000000000000005	0.046	-0.418	-0.46399999999999997	-0.402	-0.43200000000000005	-0.527	0.485	0.135	0.315	-0.09699999999999999	-0.428
PF3D7_0303400	-0.2755	-0.5679516354551121	-0.0650000000000001	0.1345	-0.0274999999999999	0.41600000000000004	0.0725	0.001	-0.271893423175678	-0.1765	0.1275	-0.0834999999999999	-0.3375	-0.642	-0.1555	-0.332893423175678	-0.0615000000000001	-0.20199999999999999	0.3075	0.555	0.441	-0.9865	-0.8923934231756779	-0.509	-0.3305	-0.595	-0.1665	-0.129	-0.4575	-1.5095	-0.401	-0.409	-0.237	-0.3315	-0.401	-0.261490873395989	-0.43	-0.1435	-0.3325	-0.27399999999999997	-0.177	-0.2755	-0.141	0.00950912660401101	-0.2915	-0.0589999999999999	-0.128	0.134	-0.2695
PF3D7_0303500	-0.09875	-0.11900000000000001	0.1665	0.44725	0.5525	0.294	0.3655	0.129	0.0775000000000001	0.19075	0.527	0.51475	-0.431	-0.496	-0.27699999999999997	-0.534	-0.33899999999999997	-0.02825	-0.04325	0.24975	0.22025	-0.31075	-0.655	-0.38682359985601095	-0.3235	-0.353	-0.431	-0.0725	-0.0327500000000001	0.0437500000000001	0.10175	0.0815	-0.01325	0.22525	-0.03225	0.42675	-0.147	0.01375	0.0317499999999999	0.222	-0.0379999999999999	0.0715	-0.01375	0.342	-0.042	0.11025	0.15525	-0.0925	0.11025
PF3D7_0303600	-0.131	-0.07400000000000001	-0.312	-1.206	-0.762	-0.177	-0.5329999999999999	-0.7609999999999999	-0.605	-0.17	-1.178	-0.0369999999999999	0.743	0.6779999999999999	0.0700000000000001	-1.2209999999999999	1.0090000000000001	-0.6779999999999999	0.669	-0.34299999999999997	-0.196	-1.141	-0.9	-0.193	-0.64	1.018	-0.0570000000000001	0.904	0.46	-0.235	0.195511181171483	-0.467	-0.316	-0.263	-0.00641049315058395	-0.07	1.182	-0.355	0.274511181171483	0.091	-0.195	-0.47	0.523	-0.09300000000000001	0.9990000000000001	-0.10099999999999999	0.995511181171483	0.423	0.294
PF3D7_0303700	0.0	0.444	-0.457	-0.026000000000000002	-0.5725	0.1745	-0.2635	-0.07200000000000001	-0.0175	-0.2275	0.007499999999999991	-0.447	0.10400000000000001	-0.077	-0.1785	0.3	-0.379	0.0325	-0.43	0.135	0.040999999999999995	0.3495	0.6345	-0.1014973275774	0.3285	0.152	0.2955	-0.0035	0.8065	0.5605	0.542	0.748	0.7375	0.5995	0.4665	0.391	0.9079999999999999	0.8025	0.6795	0.1465	0.304	0.6865	0.8440000000000001	0.8045	0.4065	0.14800000000000002	0.13	-0.6195	0.14300000000000002
PF3D7_0303800	0.4845	0.22899999999999998	-0.0265	-0.1675	-0.327	0.8405	0.5566769166444189	0.5005	-0.0700000000000001	0.013000000000000001	-0.125	-0.1285	-0.14800000000000002	-0.254	0.3175	0.0485	0.0760000000000001	-0.1345	-0.0585	0.7395	0.384	-0.4385	-0.2045	-0.34664652029339194	-0.51	-0.3605	0.0215	0.2315	-0.3225	-0.39	-0.2815	-0.0795	0.015	-0.3675	-0.19839574317484301	-0.4025	-0.4285	-0.0549999999999999	-0.4635	0.019	0.0415	-0.29100000000000004	-0.3285	-0.115	-0.2775	-0.026000000000000002	-0.1635	0.3815	-0.2525
PF3D7_0304000	-0.184	-0.739584312462914	-0.456	-1.272	-0.7040000000000001	1.266	0.5579999999999999	-0.836	-1.02558431246291	0.0290000000000001	-1.272	0.155	0.98	0.6779999999999999	0.415	-0.710584312462914	0.0870000000000001	-1.3980000000000001	0.863	1.584	0.428	-1.228	-0.524584312462914	0.196	-1.272	0.9329999999999999	1.0509730005144302	1.685	1.1763626471106499	0.706	2.448	1.5298930128296202	1.744	0.826	0.563	0.494	1.22436264711065	1.0	1.75	1.5938930128296203	1.406	0.9329999999999999	1.254	1.2429999999999999	0.46436264711065	-0.6629999999999999	2.032	0.7338930128296199	0.807
PF3D7_0304100	0.41212919628399997	0.4525	1.1945524002452799	1.26093398200268	1.25126516313871	0.4923995125463	0.40354873348290005	0.5025	0.424	0.478	1.0935	0.7340000000000001	0.306	-0.5245	0.0415000000000001	0.2305	-0.065	0.8535	0.0209999999999999	0.2805	0.0285	-0.1865	0.48100000000000004	-0.47200000000000003	0.7615	0.0854999999999999	0.5615	-0.812	2.3521854606418398	1.452	1.4680000000000002	1.5255	1.6445	1.0325	1.2670000000000001	1.1455	1.63368546064184	1.251	1.482	0.8045	0.976	1.645	1.7619999999999998	1.6375	1.29468546064184	0.9315	1.06	0.02	0.0730000000000002
PF3D7_0304200	0.10800000000000001	0.32186620948778005	-0.3325	-0.079	-0.326	-0.5765	-0.785	0.0015000000000000599	-0.16699999999999998	-0.21100000000000002	-0.109	-0.6475	-0.08	-0.447	0.5705	0.9670000000000001	0.5195	0.465	-0.1545	-1.272	-1.268	0.444	0.3455	0.1605	0.293	-0.1255	-0.2945	-1.4015	-0.4585	0.177	-0.439	-0.0845	-0.249	0.68	-0.693	-1.6615	-0.789	-0.252	-0.3425	-0.038	-0.326	0.5951889423766751	-0.4955	-0.7390000000000001	-0.3495	0.375	0.003	0.449	-0.414
PF3D7_0304300	0.243	0.915490617253249	0.5475	0.657365859949499	0.7695	1.026	-0.2615	0.28800000000000003	0.4655	0.94	0.451865859949499	0.937	0.7085	-0.2115	-0.207	0.7455	0.556350342060754	0.792365859949499	0.6735	0.8405	0.447	-0.8370000000000001	-0.007500000000000009	0.301	0.267865859949499	0.6625	0.4775	0.762	0.019665784196141005	0.343202502218239	-0.067073725697897	-0.19641012417672601	0.15369008840602602	0.40676751482103796	0.031904019071907	0.29334567084548807	0.17666578419614104	0.252202502218239	0.062926274302103	-0.15291012417672598	0.12203986301859598	-0.027803850934327003	-0.040095980928092995	-0.23565432915451198	0.066665784196141	0.406219710700306	0.09492627430210301	0.225089875823274	0.136190088406026
PF3D7_0304400	-0.313	0.23	-1.252	-0.687	-1.4669999999999999	-0.035	-1.041	-1.13	-0.871	-0.545	-0.126	-0.9690000000000001	-0.035	-0.0620000000000001	-0.466	-0.419	-0.149	0.25	-0.031	-0.107	-0.813	0.113	-0.226	0.11599999999999999	0.485	0.35200000000000004	0.44	0.662	-0.6809999999999999	-0.639	-0.235	-0.177	-0.34600000000000003	-0.174	-0.35200000000000004	-0.14400000000000002	-0.76	-0.5329999999999999	-0.22399999999999998	-0.177	-0.212	-0.284	-0.9359999999999999	-0.701	-0.307	-0.395	-0.046	0.18100000000000002	-0.063
PF3D7_0304500	-0.8909999999999999	-0.741	-1.381	-0.20600000000000002	-1.6130000000000002	-0.823	-0.893	-0.802	-1.187	-1.0490000000000002	-0.079	-1.2309999999999999	0.38299999999999995	1.054	0.39799999999999996	0.191	0.11199999999999999	1.084	-0.013999999999999999	-0.823	-0.452	-0.3	-0.332	-0.214	0.804	0.44	0.7240000000000001	0.751920610463439	-0.15	0.145	-0.368	-0.17	-0.48	-0.366	-0.645	-0.331	0.122	-0.21600000000000003	-0.35700000000000004	-0.24	-0.48	-0.311	-0.7829999999999999	-0.331	0.107	0.01	-0.368	0.3	-0.29600000000000004
PF3D7_0304800	0.562	0.623	-0.6384816812293511	-1.0290000000000001	-1.107	1.161	0.316	0.10800000000000001	0.111	-0.054481681229350994	-1.091	-0.053	0.39799999999999996	0.812	0.451	0.703	-0.041481681229351	-0.66	0.826	0.43200000000000005	0.152	-1.714	-2.342	-1.56248168122935	-2.613	-0.807	-0.768	1.6269999999999998	-0.401	-0.322	-0.032	-0.505	-0.457	-0.489	-0.595176715877353	-0.37200000000000005	-0.28	-0.375	-0.503	-0.185	-0.21	-0.502	-0.527	-0.529	-0.33899999999999997	-0.252	-0.07400000000000001	-0.022000000000000002	0.0
PF3D7_0304900	-0.28300000000000003	-0.428	-0.8740000000000001	0.0639999999999998	-1.222	-0.32799999999999996	-0.556	0.051	-0.524	-0.244	0.184	-0.66	-0.182	-0.358	0.158	-0.20600000000000002	0.126	0.0	0.0	-0.075	-0.28600000000000003	0.9	0.27399999999999997	0.687	1.347	1.2790000000000001	0.831	0.9259999999999999	-0.33399999999999996	-0.021	-0.142	-0.34299999999999997	-0.311	0.07	-0.06808504834395099	-0.23600000000000002	-0.382	-0.242	-0.084	-0.106	-0.13	-0.17	-0.174	-0.536	-0.21	-0.145	-0.204	0.371	-0.254
PF3D7_0305000	-0.2255	-0.0565	-0.198	-0.267759755127363	-0.6	-0.5085	-0.4005	-0.259	-0.297	-0.0785	-0.36175975512736297	-0.5995	0.22	0.12300000000000001	0.024	0.3945	0.303	-0.159259755127363	-0.0615	-0.3865	-0.415	0.465	0.239	0.3305	0.065740244872637	0.207	0.311	-0.0525	-0.3695	-0.3255	-0.315	-0.1155	-0.461	-0.319	-0.099	-0.569	-0.727	-0.3925	-0.3495	0.0	-0.1705	-0.0735000000000001	-0.5035	-0.4095	-0.18100000000000002	-0.0125	-0.012	0.3655	-0.3145
PF3D7_0305100	0.02416666666667	-0.10776761539114998	0.2955	0.09333333333333399	0.39182447802933296	0.324166666666667	0.129333333333333	0.1515	0.0190368601515689	0.299173250587135	0.096166666666667	0.630666666666667	0.22266666666666698	-0.0393333333333333	-0.0368333333333329	-0.150100948724484	0.098567644676356	-0.18633333333333302	0.2475	0.4911666666666671	0.266	-0.678166666666667	-0.335490583773973	0.00280434863912005	-0.187	0.035666666666667	0.2415	0.1775	-0.167000000000003	-0.109833333333333	0.08390459147630701	-0.13914139275817097	-0.102	0.0731666666666667	0.047	0.094166666666667	-0.095500000000003	-0.069166666666666	0.114904591476307	0.19216666666666601	-0.13853066461808097	-0.00149999999999999	0.055999810593308	-0.0365	-0.095500000000003	0.150833333333334	0.08740459147630701	0.205666666666666	0.074166666666667
PF3D7_0305200	0.29600000000000004	0.068	0.0630000000000001	0.40399999999999997	0.43	0.45299999999999996	-0.007000000000000121	0.392	0.12	-0.024	0.461	0.16399999999999998	-0.152	-0.8690000000000001	0.405	0.068	-0.319	0.40399999999999997	-0.026000000000000002	0.177	-0.595	-0.09	0.068	-0.8690000000000001	0.076	-0.37200000000000005	-0.20199999999999999	-0.907	-0.604	-0.267	-0.256	-0.055999999999999994	-0.332	-0.563	-0.669	-0.114	-0.604	-0.431	-0.161	0.34700000000000003	-0.23199999999999998	-0.466	-0.524	-0.262	-0.341	-0.177	-0.084	0.542	-0.779
PF3D7_0305300	-0.555	-0.768	-0.6729999999999999	-0.997	-0.7340000000000001	-0.8565	-0.79	-0.622	-0.6515	-0.623	-0.85	-0.7475	-0.4585	-0.4445	-0.0690000000000001	-0.12300000000000001	-0.1205	-0.3185	-0.2135	-0.958	-1.0165	-0.42506829293038706	-0.34700000000000003	0.1265	-0.222	-0.45399999999999996	-0.252	-1.5731744388078501	0.4635	0.13	0.3575	0.2995	0.516	0.348	0.249	0.5875	0.6395	0.3255	0.4055	-0.0645000000000001	0.428	0.1935	0.40399999999999997	0.7245	0.214	-0.008000000000000009	0.228	-0.3725	0.2595
PF3D7_0305400	0.767	-0.21100000000000002	-0.257	-0.6509999999999999	-0.039	0.212	0.18100000000000002	0.585	-0.608	-0.04	-0.485	-0.026000000000000002	-0.49700000000000005	-0.584	0.5760000000000001	-0.665	0.317	-0.9990000000000001	-0.263	-0.07400000000000001	-0.08800000000000001	0.158	-0.511	0.636	-0.222	0.634	0.544	0.053	-0.42700000000000005	-0.662	-0.389	-0.8170000000000001	-0.519	-0.307	-0.85	-0.213	-0.61	-0.261	-0.514	-0.93	-0.228	-0.122	-0.304	-0.262	-0.389	-0.209	-0.23800000000000002	-0.255	-0.33799999999999997
PF3D7_0305500	-0.053	-0.030666666666667005	0.3821666666666671	0.5603333333333339	0.53633333333333	0.0803333333333329	0.16899999999999998	0.35216666666666707	0.4983333333333329	0.23666666666666697	0.603666666666667	0.287	0.0795	-0.3958333333333329	-0.0385	0.121333333333333	-0.17216666666666697	0.228333333333334	-0.163166666666667	0.07883333333333299	-0.07033333333333	0.6955	0.508	-0.0516666666666667	0.053	-0.2705	-0.27699999999999997	-0.9815	0.132	0.09300000000000001	0.073833333333333	0.4801666666666671	0.642666666666667	0.40383333333333293	0.413957088212779	0.569833333333334	0.000833333333333301	0.0405	0.0866666666666663	0.3986666666666671	0.558225313034759	0.5296666666666661	0.415	0.815166666666667	-0.19899999999999998	0.014166666666666	-0.1185	-0.0135	0.012833333333334002
PF3D7_0305600	-0.3055	-0.264	-1.006	-0.2485	-1.595	-0.1875	-0.6735	-0.621	-0.6925	-0.5445	-0.18899999999999997	-1.097	-0.7290000000000001	-0.2035	-0.4455	-0.4765	-0.4845	-0.306	-0.7020000000000001	-0.3165	-0.418	-1.2325	-1.7435	-1.214	-0.7785	-1.4765	-1.2990000000000002	-0.6795	-0.159	-0.16899999999999998	-0.34	0.298	-0.0365	-0.0910000000000001	0.003	0.128	-0.18600000000000003	-0.34	-0.2485	0.126	0.0810000000000001	-0.0475	-0.0715	0.179	-0.2475	-0.1585	-0.109	0.301	0.045
PF3D7_0305700	0.53	0.733	-0.237	0.541	-0.17600000000000002	0.368	-0.121	0.016	0.39399999999999996	0.158	0.574	-0.134	-0.255	-0.804	-0.048	0.0	-0.192	0.20800000000000002	-0.19	-0.284	-0.9309999999999999	0.315	-0.049	-0.414	0.138	-0.19	-0.212	-0.446	2.144	1.399	1.584	0.516	1.6159999999999999	1.4709999999999999	1.6119999999999999	1.869	1.4469999999999998	1.046	1.649	0.626	2.08	1.5959999999999999	1.806	1.841	0.628	0.635	0.188	-1.3030000000000002	0.9259999999999999
PF3D7_0305900	0.638	0.904	-0.278	1.015	-0.63	1.131	0.7809999999999999	0.33	0.271	0.363	0.986	-0.092	-1.4409999999999998	-0.198	-0.021	-0.11900000000000001	-0.345	0.0289999999999999	-0.737	0.337	0.358	-2.222	-2.2769999999999997	-1.7103692195547802	-1.527	-1.8519999999999999	-1.746	-0.963	-0.813	-0.7020000000000001	-0.665	-0.35700000000000004	-0.5429999999999999	-0.675	-0.9670000000000001	-0.6940000000000001	-0.841	-1.032	-0.32299999999999995	0.20199999999999999	-0.221	-0.515	-0.938	-0.932	-0.204	-0.531	-0.24600000000000002	0.627	-0.145
PF3D7_0306000	0.11199999999999999	0.284851232733537	-0.564	-0.35	-0.504	0.38	-0.511	0.028999999999999998	-0.26814876726646303	-0.18	-0.14	-0.645	0.294	-0.0519999999999999	0.0570000000000001	-0.236148767266463	0.35600000000000004	-0.18899999999999997	-0.287	0.575	-0.105	0.16399999999999998	-0.852148767266463	-0.6609999999999999	-0.63	-0.645	-0.44299999999999995	-0.374	-0.433	-0.01	0.0	0.153	-0.345	-0.0760000000000001	-0.395	-0.193	-0.195	-0.019	0.0289999999999999	-0.0840000000000001	-0.18600000000000003	-0.0660000000000001	-0.14148506383635098	-0.18	-0.12300000000000001	-0.19899999999999998	-0.028999999999999998	0.0169999999999999	-0.254
PF3D7_0306100	-0.5379999999999999	-0.597	-1.215	-0.638	-1.8119999999999998	-0.5670000000000001	-0.885	-0.602	-0.795	-0.778	-0.532	-1.1079999999999999	-0.584	-0.585	0.026000000000000002	-0.11	-0.028999999999999998	-0.6559999999999999	-0.45	-0.6970000000000001	-0.885	-0.35	-0.809	-0.19399999999999998	-0.187	-0.312	-0.415	0.015	-0.052000000000000005	0.243	-0.084	-0.195	-0.19399999999999998	-0.055999999999999994	-0.07200000000000001	-0.22399999999999998	-0.052000000000000005	-0.107	-0.098	-0.109	-0.303	-0.713	-0.48700000000000004	-0.49	0.075	0.243	-0.07	-0.166	0.171
PF3D7_0306200	0.27699999999999997	-0.185	-0.552	0.081	-0.88	0.29100000000000004	-0.213	-0.14300000000000002	-0.433	-0.11699999999999999	0.145	-0.621	-0.19399999999999998	-0.292	0.026000000000000002	-0.242	0.0650000000000001	0.19399999999999998	-0.574	0.013999999999999999	-0.292	-0.129	-0.426	0.109	0.27699999999999997	-0.129	0.147	0.18600000000000003	0.20199999999999999	-0.25	0.045	-0.327	-0.22260883408266	-0.06	-0.17800000000000002	-0.278	0.20199999999999999	0.032	-0.126	0.113	-0.13360883408266	-0.145	-0.494	-0.46399999999999997	0.179	-0.19899999999999998	-0.126	0.113	-0.22260883408266
PF3D7_0306300	-0.431	-0.0719999999999998	-0.8859999999999999	0.0499999999999999	-1.008	0.012	-0.215	-0.495	-0.327	-0.349	0.09	-0.541	0.249	0.327	-0.47200000000000003	-0.321	-0.784	-0.026000000000000002	-0.348	0.44299999999999995	0.10300000000000001	0.154	0.18100000000000002	-0.109	0.6509999999999999	0.49700000000000005	0.956	0.767	1.121	0.446	0.7040000000000001	0.8109999999999999	0.757	0.316	0.39399999999999996	0.204	1.2830000000000001	0.519	0.764	-0.297	0.264	0.316	0.485	0.863	0.521	0.055999999999999994	0.096	-0.812	0.509
PF3D7_0306400	-0.0035000000000000604	0.45235553723569	0.405	0.284	0.2195	0.38	0.1145	-0.1465	-0.07400000000000001	0.1985	-0.00099999999999989	0.0715000000000001	-0.218	-0.0964999999999999	-0.2295	0.00450000000000006	0.00250000000000017	-0.1805	-0.397	0.3755	0.5255	-0.285	0.0630000000000001	-0.0729999999999998	-0.3645	-0.3985	-0.0874999999999999	-0.7585	-0.08900000000000001	0.11599999999999999	0.0485	-0.1215	-0.2165	-0.0755	-0.1995	0.209	-0.158	-0.2055	0.252	0.2505	-0.6455	-0.022000000000000002	-0.10099999999999999	0.0375	0.0305000000000001	0.6579999999999999	0.0114999999999998	0.1885	-0.042
PF3D7_0306500	0.651499236815878	0.596	1.17723319083842	0.8055797656427869	1.48951472317961	0.40658412857512805	0.90056764840646	0.64	0.9229999999999999	0.91	0.754	1.422	0.086	0.401	-0.0649999999999999	-0.096	-0.392	-0.18	0.048	0.6	1.082	0.68	0.679	0.414	0.161	0.385	-0.16399999999999998	0.013999999999999999	-0.33399999999999996	-0.28	0.0850000000000001	-0.36553408099471	0.0	-0.158	-0.192	0.01	-0.38799999999999996	-0.302	0.0219999999999999	-0.215	-0.085	-0.284	-0.371	-0.28600000000000003	-0.11800000000000001	-0.091	0.6609999999999999	0.0740000000000001	0.14400000000000002
PF3D7_0306600	0.08199999999999999	-0.382	-0.547	-0.379	-0.18899999999999997	-0.110796143465744	-0.225	-0.62	-0.603	-0.605	-0.815	-0.034	0.028203856534256	-0.021	-0.701	-0.588	-0.138	-0.125	-0.034	0.184203856534256	0.0610000000000001	-0.581	-0.212	-0.23399999999999999	-0.581	0.054000000000000006	-0.016796143465744	0.109	0.128	-0.055999999999999994	-0.379	-0.31	-0.052000000000000005	-0.385	-0.156	-0.5379999999999999	-0.413	-0.174	-0.575	-0.235	0.17600000000000002	-0.253	-0.299	-0.19699999999999998	-0.094	0.0470000000000002	-0.327	-0.25	0.23199999999999998
PF3D7_0306700	-1.7667617615495903	-1.3614848596495	-2.64257174451663	-2.34674470814771	-3.2936484894597204	-1.6258198585192	-2.67405554076209	-2.21876176154959	-1.9734848596495	-1.8715717445166298	-1.83974470814771	-2.47764848945972	1.1651801414808	0.6294566156811271	-0.14276176154959	-0.30971518922318	0.0674282554833701	-0.25378641053793	0.15599783226026998	-1.9108198585192	-2.5780555407620898	-0.96411812110845	-1.0902829965704	-0.60703443607489	-0.49227631553845	-0.19103449821313	-0.20772219650479504	0.6484438123767371	-0.657	-0.377	-0.502	-0.29600000000000004	-0.562	-0.287	-0.305	-0.5770000000000001	-0.536	-0.32	-0.489	0.0	-0.546	-1.01	-0.637	-0.9159999999999999	-0.048	-0.161	-0.162	0.36	-0.115
PF3D7_0306800	-0.1865	-0.265	0.313	0.20600000000000002	-0.1015	-0.867	-0.127	0.078	-0.2875	0.3115	0.139	-0.01619474596723	-0.0594999999999999	0.5185	-0.0275	-0.1425	0.402	-0.4785	-0.0685	-0.23399999999999999	0.5665	0.7685	0.6965	0.6255	0.9455	1.0855	0.499	0.7415	0.24100000000000002	-0.32	0.17300000000000001	0.2	0.175	0.0145	0.0765	0.1055	0.293	0.248	0.1115	-0.0680000000000001	-0.00549999999999984	-0.182	-0.177	0.20351220858031602	0.2645	0.133	0.152	-0.20199999999999999	0.297
PF3D7_0306900	0.8029999999999999	0.735	-1.331	0.35100000000000003	-0.897	0.21	-0.24100000000000002	0.436	0.128	-0.18	0.665	-0.201	-0.502	-0.24100000000000002	-0.505	-0.308	-1.204	0.024	-0.546	-0.0870000000000001	-0.0369999999999999	-0.145	-0.536	-0.978	-0.0509999999999999	-0.141	-0.149	0.107	0.963	0.679	0.858	0.866	1.0	0.778	0.193	0.204	1.455	1.263	0.643	-0.20600000000000002	0.284	0.415	0.402	0.57	0.5479999999999999	0.209	0.209	-0.968	0.384
PF3D7_0307100	0.267	0.70795503568125	-0.24600000000000002	0.38299999999999995	-0.613	0.025	0.0639999999999998	0.757	0.887	0.368	0.6559999999999999	0.018000000000000002	-0.182	0.322	-0.95	-0.44799999999999995	-1.159	-0.415	-0.963	-0.21	0.24100000000000002	-0.353	-0.35600000000000004	-0.84	-0.131	-0.156	0.0720000000000001	0.518	0.295	0.171	0.639	0.254	0.665	0.591	0.141	0.478	0.6709999999999999	0.02	0.43700000000000006	0.226	0.408	0.301	-0.016	0.125	0.7440000000000001	0.299	0.099	0.11	0.568
PF3D7_0307200	0.353	0.287	0.10300000000000001	0.66	-0.126	0.294	-0.311	0.353	0.017	0.289	0.746	0.0390000000000001	0.368	0.0	-0.031	0.017	0.152	0.294	0.0	0.6	0.175	0.475	0.0	0.267	0.904	0.353	0.537	0.331	2.432	1.321	2.122	1.3	1.663	1.28	1.3219999999999998	1.726	1.963	1.07	2.235	0.759	1.415	1.1	1.643	2.366	0.807	0.302	0.6679999999999999	-0.893	0.807
PF3D7_0307400	0.49217037149628795	0.47	-0.27511272805423104	0.6375331133754661	-0.6767272523921201	0.39910588848162504	-0.21834448705166395	-0.2385	-0.309	0.0255	0.672	-0.127	-0.3045	0.004	0.18	0.114	0.1675	0.6025	0.1425	-0.218	0.128	-0.4685	-0.9840000000000001	-0.5195	0.0385	-0.276	-0.49700000000000005	-0.6425	-0.431	-0.3235	-0.396	-0.495	-0.593	-0.2025	-0.37	-0.29	-0.508	-0.5795	-0.316	-0.316	-0.3555	-0.384	-0.7595	-0.551	-0.13	-0.1755	-0.055999999999999994	0.2095	-0.1165
PF3D7_0307500	-0.8375	-0.6935	-1.0955	-0.37799999999999995	-1.3825	-0.4725	-0.48200000000000004	-0.462	-0.7545	-0.8475	-0.4675	-1.012	-0.3795	-0.0125	0.002	-0.0975000000000001	-0.534	-0.09699999999999999	-0.5555	0.2065	0.21100000000000002	0.315	0.182	-0.2005	0.0925	0.262	0.2285	0.555	-0.32799999999999996	-0.0454999999999999	-0.3165	-0.4305	-0.34600000000000003	-0.475	-0.4925	-0.21100000000000002	-0.25	-0.4465	-0.3205	-0.312	-0.3025	-0.5015	-0.5695	-0.3985	-0.0815000000000001	-0.0205	-0.3235	-0.0799999999999998	0.0525
PF3D7_0307600	-0.8245	-0.7120000000000001	0.0970000000000002	-0.1495	0.0285	-0.6395	-0.08900000000000001	-0.483	-0.4825	-0.19110317772211	-0.636	-0.3885	-0.396	-0.445	-0.3125	-0.4	-0.11199999999999999	-0.34697340800335197	-0.3295	-0.048	-0.1075	0.0880000000000001	0.381	0.152	-0.1165	-0.2685	0.0569999999999999	-0.1255	0.198	0.141	-0.1325	-0.2645	-0.0715	-0.0245	0.09574823405542301	-0.0875	0.2135	0.142	-0.1105	0.1055	0.0365	0.0935	0.1485	-0.1105	0.1295	0.185	-0.153	0.0579999999999999	0.3365
PF3D7_0307700	-0.212333333333333	-0.012666666666667001	-0.279220521004467	-0.0166666666666661	-0.301333333333333	0.20266666666666697	-0.07	-0.260666666666667	-0.121	-0.18600000000000003	0.0529999999999999	-0.22366666666666699	-0.124	-0.11433333333333301	-0.17133333333333303	-0.127	-0.34	-0.129333333333333	-0.341	0.349666666666667	-0.017	0.269666666666667	0.265	-0.133333333333333	-0.010666666666665998	-0.117666666666667	-0.062666666666666	-0.42700000000000005	-0.120666666666666	-0.21666666666666698	-0.135333333333334	-0.136666666666667	0.053	-0.15666666666666598	-0.402	-0.00399999999999995	-0.219666666666666	-0.167666666666667	0.0126666666666659	-0.0186666666666671	-0.205	-0.44	-0.46666666666666606	-0.17133333333333403	-0.04	0.001	0.072666666666666	0.0226666666666669	-0.0639999999999999
PF3D7_0307800	0.0569999999999999	0.1455	0.8645	0.948	1.137	0.2025	0.8690000000000001	0.5055	0.7785	0.5245	0.945	1.172	-0.24	-0.32899999999999996	0.1345	0.0950000000000001	0.1015	0.2105	-0.056653952663947	0.5715	0.7675	-0.42200000000000004	-0.0650000000000001	0.122	0.3365	0.096	0.33299999999999996	-0.0499999999999999	-0.4915	-0.3505	-0.428	-0.483	-0.6135	-0.3655	-0.551	-0.2275	-0.4735	-0.21899999999999997	-0.3075	0.0864999999999999	-0.2215	-0.2565	-0.3815	-0.39	-0.2825	0.005000000000000121	-0.0525	0.366	0.10800000000000001
PF3D7_0307900	0.43265230430171897	0.385289949191382	-0.14929455079348902	-1.3621870066924098	-0.55461921225751	0.48052186180771	0.27909818812776	-0.08025	-0.2335	0.47425	-1.18625	0.56685275152923	1.17569626438224	1.89375	0.1635	-0.26325	0.6455	-1.177	0.44660275152922996	1.159	1.39476532468102	-0.812	-0.9695	0.12125	-1.08	0.52108555221485	-0.0237499999999999	1.75575	0.27625	0.56636546068773	0.9055	0.20466494110389497	0.20525	0.14301380423739002	0.46531799036899	-0.11599999999999999	0.48925	0.532269678819346	0.943	0.529164941103895	0.290312099104028	-0.38723619576261	0.644411155297268	0.35473880830815896	-0.043	0.271519678819346	0.49325	0.142164941103895	-0.11125
PF3D7_0308000	-0.098	0.060168887873555	-0.813	-0.8765	-0.8555180201150401	-0.20302970002945497	-0.789	-0.4625	-0.3515	-0.4475	-0.7155	-0.45	-0.022529700029455	-0.2035	-0.0439999999999999	0.2475	-0.001	-0.3895	0.049	-0.160029700029455	-0.601	-1.047	-0.8270000000000001	-0.5579999999999999	-0.6729999999999999	-0.032	-0.285529700029455	0.0059495304752979995	-0.5655	-0.15	-0.1805	-0.1655	-0.6375	-0.2805	-0.3655	0.275	-0.1	-0.1825	-0.3	-0.1065	-0.7511697019925999	-0.496	-0.5	0.00450000000000006	-0.2485	-0.1575	-0.1185	0.38799999999999996	-0.605
PF3D7_0308100	0.49633333333333396	0.104333333333333	0.280062175190044	0.366	0.511666666666666	0.494333333333337	-0.0196666666666669	0.21899999999999997	-0.000333333333333019	0.19266666666666601	0.23466666666666697	0.47266666666666607	-0.21433333333333301	-0.3543333333333329	0.248	0.081666666666667	0.310333333333333	-0.131333333333333	0.16699999999999998	0.182	-0.012	0.11235875844633099	-0.29666666666666697	-0.27699999999999997	-0.39399999999999996	-0.3906666666666671	-0.609	-0.916333333333333	0.0843333333333329	0.375	0.3756666666666671	0.111333333333333	0.12266666666666699	0.070333333333334	0.329666666666667	0.36033333333333395	-0.311333333333334	-0.125	0.261666666666667	0.308	0.147666666666667	0.152666666666667	0.4203333333333329	0.276333333333334	0.08900000000000001	0.136333333333333	0.319	0.277666666666666	0.044333333333333
PF3D7_0308200	0.222	0.319	0.085	-0.304	0.4475	0.278	0.1495	0.1625	0.1685	0.2455	-0.215	0.2705	-0.309	-0.191	-0.272	-0.015	-0.0635000000000001	-0.6	-0.10800000000000001	0.0315	-0.01	0.425	0.4045	0.3915	-0.1985	0.512	0.2375	-0.099	0.156	0.1325	0.078	0.0944999999999999	0.021	0.23800000000000002	0.1335	0.184	0.0820000000000001	-0.0725	0.121	0.1885	0.18600000000000003	0.0765	0.2595	0.3865	-0.0394999999999999	0.0505	-0.1935	-0.047	0.0655
PF3D7_0308300	0.17	-0.17	0.0	0.00900000000000001	-0.20800000000000002	-0.267	-0.444	-0.415	-0.0830000000000002	-0.45899999999999996	-0.128	-0.56	-0.555	-0.9490000000000001	0.0869999999999997	0.0	-0.244	-0.019	-0.27	-0.6890000000000001	-1.3980000000000001	0.858	0.353	-1.057	-0.516	-0.718	-0.14	-1.469	0.322	0.515	-0.235	0.153	0.32799999999999996	0.213	0.245	0.318	0.322	-0.14400000000000002	-0.019	-0.22399999999999998	0.19399999999999998	0.47	0.075	0.27399999999999997	0.7	0.515	0.18600000000000003	0.263	-0.299
PF3D7_0308500	0.011000000000000001	-0.243	-1.41	-0.26899999999999996	-1.459	-0.5710000000000001	-1.3940000000000001	-0.7659999999999999	-0.753	-0.657	-0.0310000000000001	-0.759	-0.24100000000000002	-0.449	-0.478	-0.616	-0.609	-0.0310000000000001	-0.25	-0.7929999999999999	-1.291	-0.33299999999999996	-0.988	-0.585	0.174	0.155	-0.24100000000000002	-0.723	-0.555	-0.48	-0.46399999999999997	-0.415	-0.318	-0.281	-0.39399999999999996	-0.335	-0.823	-0.578	-0.659	-0.51	-0.248	-0.522	-0.6579999999999999	-0.703	-0.155	-0.19399999999999998	-0.324	-0.08900000000000001	0.07400000000000001
PF3D7_0308600	-0.037000000000000005	0.0795	0.6365	0.441	0.647	0.046	0.0539999999999998	0.35	0.4875	0.500136810150164	0.35809703058856895	0.5915	-0.0485	-0.1045	0.08077297652962	0.1005	0.0624999999999999	0.0815	0.27699999999999997	-0.095	0.273	0.3765	0.4645	0.43799999999999994	0.66	0.5125	0.528	0.563	-0.32	-0.166	-0.22	-0.0035	-0.5665	0.1405	-0.2375	-0.268	-0.2675	-0.3645	-0.26	0.127	-0.5235	-0.228	-0.1835	-0.526	-0.16899999999999998	-0.1495	-0.1915	0.3205	-0.258
PF3D7_0308700	-0.10300000000000001	-0.312	-1.3559999999999999	-0.419	-1.094	-0.23399999999999999	-1.006	-0.858	-0.922	-1.159	-0.556	-1.161	-0.799	-1.006	0.22899999999999998	-0.083	-0.013999999999999999	0.44299999999999995	0.183	-1.2009999999999998	-1.659	0.39	-0.263	-0.669	-0.042	-0.185	-0.741	-1.055	0.652	0.282	0.470732075541466	-0.311	0.157	0.23199999999999998	0.595	0.483	0.322	-0.235	0.233732075541466	-0.114	0.32552290352899	0.16399999999999998	0.537	0.239	0.684	0.07	0.636732075541466	0.552	0.0620000000000001
PF3D7_0308800	0.461	0.39899999999999997	-0.457	0.1	-0.126	0.594	0.0539999999999999	0.015	0.013000000000000001	0.055	0.051	-0.226	-0.374719800936385	-1.1440000000000001	-0.085116637359067	-1.091	0.027999999999999997	0.14800000000000002	0.13699999999999998	0.215	-0.5341675316644171	-0.366	-0.41	-0.43700000000000006	-0.20800000000000002	-0.33299999999999996	-0.079	-0.387	-0.38	-0.195	-0.31	-0.5539999999999999	-0.272	-0.132	-0.248	-0.284	-0.3	-0.226	-0.439	-0.276	-0.413	-0.36700000000000005	-0.128	-0.645	-0.0650000000000001	-0.127	0.0	0.278	-0.43799999999999994
PF3D7_0308900	-0.36200000000000004	-0.159	0.0696666666666666	-0.102333333333333	-0.159333333333333	-0.053666666666666994	-0.25645499517583803	-0.15	-0.12066666666666699	-0.0343333333333334	-0.10866666666666601	0.010666666666667001	0.211333333333333	0.423	-0.10566666666666699	0.084	0.12666666666666698	-0.101333333333333	0.088333333333333	0.149	0.18100000000000002	-0.02	0.307	0.40636612963575	0.41066666666666707	0.3713333333333329	0.326	0.129443980860807	0.15966666666666599	0.0246666666666667	0.238173048817483	-0.268	0.255	0.23533333333333303	0.20199999999999999	0.062333333333333005	0.107	0.132666666666667	0.203506382150816	-0.119666666666666	0.01	0.09300000000000001	0.3566666666666671	0.068	0.044000000000000004	0.20533333333333398	0.11783971548414901	-0.4443333333333329	0.20533333333333303
PF3D7_0309000	0.17600000000000002	-0.0705	0.5665	0.253	0.6895	0.505	0.6635	0.588	0.1645	0.408	0.2825	0.457	-0.054000000000000006	-0.38299999999999995	0.2645	-0.1055	0.1875	-0.317	-0.0885	0.8079999999999999	0.7135	-0.3855	-0.4995	0.0785	-0.3775	-0.2805	0.1785	0.11599999999999999	-0.22899999999999998	-0.1445	-0.324	-0.3915	-0.3755	0.022000000000000002	-0.3785	-0.2165	-0.3715	-0.087	-0.308	0.336	-0.172	-0.1	-0.406	-0.308	-0.165	0.0690000000000001	-0.127	0.1735	-0.2475
PF3D7_0309100	0.57	0.88	1.21	1.405	0.9009999999999999	1.047	1.369	1.263	1.3359999999999999	1.036	1.109	0.501	0.747	0.635	0.968	0.706	0.773	0.623	-0.035	1.071	0.871	0.115	0.233	-0.271	-0.27699999999999997	-0.637	-0.32799999999999996	-0.022000000000000002	-0.38	-0.252	-0.228	-0.575	-0.325	-0.12	-0.18600000000000003	-0.141	0.0329999999999999	-0.355	-0.29	-0.544	-0.405	-0.127	-0.12300000000000001	-0.331	-0.22399999999999998	-0.163	0.077	0.0310000000000001	-0.212
PF3D7_0309200	-0.46766666666666606	-0.46466666666667	-0.830000000000003	-0.748666666666663	-0.7840952496772758	-0.5193333333333329	-0.3883333333333329	-0.5456666666666661	-0.701333333333337	-0.650333333333337	-0.753666666666663	-0.658428583010609	-0.4303333333333329	-0.40266666666666606	-0.080514903659649	-0.00866666666667015	-0.23266666666667002	-0.45633333333333	-0.24442858301060896	-0.4436666666666671	-0.47066666666666607	-0.0943333333333329	-0.183205675379558	-0.15900000000000303	-0.26833333333333	0.028904750322724	-0.08066666666666701	0.063666666666667	-0.164333333333333	-0.23266666666666697	-0.22766666666666602	-0.08766666666666702	-0.083428921073556	-0.144666666666667	-0.3583333333333329	-0.231	-0.28966666666666696	-0.0206666666666669	-0.292333333333333	0.081666666666666	-0.12266666666666699	-0.20433333333333303	-0.215	-0.069666666666667	-0.125666666666667	-0.0439999999999999	-0.0476666666666661	-0.022000000000000002	-0.0680000000000001
PF3D7_0309300	-0.593	-0.8445	0.341	-1.2125	0.42700000000000005	-0.5645	0.1225	-0.321	0.2165	-0.0745000000000001	-1.219	0.2385	0.0895	-0.1955	-0.2205	0.0075	-0.132	-1.0055	-0.1335	-0.38	0.0060000000000000105	0.18100000000000002	0.3355	0.302	-0.7190000000000001	0.3235	0.4825	0.1775	-0.4495	-0.47172858613369206	-0.2535	-0.5625	-0.28800000000000003	-0.4225	-0.5035	-0.099	-0.3945	-0.315	-0.168	0.055	-0.3115	-0.233378199813466	-0.6605	-0.3375	-0.4465	-0.4265	-0.2155	0.1025	-0.2905
PF3D7_0309500	0.2645	0.257	0.992	0.5845	1.5135	0.375	0.8675	0.736	0.9515	0.645	0.6285	1.161	0.52	0.294	0.0235	0.39799999999999996	-0.076	-0.02	0.214	0.631	0.9645	0.6015	0.6915	0.3495	0.257	0.5215	0.5445	0.8270000000000001	-0.3445	-0.36200000000000004	-0.29100000000000004	0.0645	-0.153	-0.377	-0.5235	-0.4665	-0.2475	-0.2145	-0.292	-0.1245	-0.1315	-0.4995	-0.7585	-0.4425	-0.32899999999999996	-0.2875	-0.2415	0.0965	-0.028999999999999998
PF3D7_0309600	-1.07	-0.742	-1.5959999999999999	-0.84	-1.8840000000000001	-1.053	-1.4140000000000001	-1.348	-1.38	-1.368	-0.7440000000000001	-1.4409999999999998	-0.483	-0.324	-0.5720000000000001	-0.408	-0.6509999999999999	0.128	-0.429	-1.29	-1.145	0.23199999999999998	0.005000000000000121	-0.318	0.423	0.196	0.0	-0.099	-1.145	-0.446	-0.7290000000000001	-0.306	-0.83	-0.575	-0.564	-0.591	-1.263	-0.978	-0.778	-0.28	-0.631	-0.87	-0.958	-1.043	-0.6759999999999999	-0.423	-0.449	0.34700000000000003	-0.48700000000000004
PF3D7_0309700	-0.258	-0.532130628445696	-1.2845	-0.5855	-1.5419999999999998	0.0735	-0.9299319401264801	-1.0270000000000001	-1.2955	-0.7745	-0.506	-0.7805	0.7365	0.70406805987352	0.2705	0.0335	0.40399999999999997	0.3745	1.2605	-0.545	-0.96593194012648	-0.9955	-1.3780000000000001	-0.629	0.0785	0.16399999999999998	-0.258	0.40806805987351996	-0.4615	-0.188	-0.1025	-0.251	-0.41200000000000003	-0.337	-0.4635	-0.113	-0.226	-0.212	-0.278	-0.3335	-0.723	-0.636	-0.5052345062646939	-0.6970000000000001	-0.18899999999999997	-0.0525	-0.013999999999999999	-0.079	-0.39299999999999996
PF3D7_0309800	0.00160024485049901	0.182	-0.464284260424989	-0.108104654698414	-0.400467646402057	-0.222068525776195	-0.5185537326793379	-0.066	-0.016	-0.09699999999999999	-0.10099999999999999	-0.165	0.426	0.27	0.16	0.292	-0.032	-0.08	0.039	-0.35600000000000004	-0.6709999999999999	0.528	0.7040000000000001	0.877	0.9990000000000001	1.138	0.878	0.547	-0.568	-0.514	-0.331478932143933	-0.4	-0.387	0.040999999999999995	-0.457	-0.13	-0.536	-0.603	-0.31447893214393297	-0.226	-0.498	-0.5379999999999999	-0.638	-0.722	-0.15	-0.235	-0.0634789321439328	0.233	-0.122
PF3D7_0309900	0.129468094507524	0.313333333333334	0.140978327094896	-0.18721173169349897	0.24280933804974697	0.17613083218586198	0.264112277906136	-0.120333333333333	0.0376666666666671	0.125666666666666	-0.138	0.28333333333333305	0.019	0.634	0.0123333333333331	-0.104666666666666	0.131098927587789	-0.017666666666667	0.35200000000000004	-0.045333333333333004	0.377	-0.4336666666666671	-0.15266666666666598	0.216666666666666	0.011333333333333	0.68	0.350666666666667	1.09966666666667	-0.18030377176321696	-0.10933333333333001	-0.626429982793187	-0.322999999999997	0.39266666666666605	-0.058666666666667	0.055666666666666996	-0.027999999999999997	0.94236289490345	-0.009666666666670041	-0.32909664945984995	-0.21266666666666298	0.33866666666666606	0.033666666666667004	0.251333333333334	0.15433333333333402	0.0653628949034502	0.10633333333333	-0.27942998279319	-0.42199999999999704	0.695000000000003
PF3D7_0310000	-0.601	-0.38799999999999996	-1.135	-0.579	-1.3159999999999998	-0.33	-0.591	-0.711	-0.743	-0.597	-0.237	-0.9390000000000001	0.105	0.2	-0.016	0.243	-0.0790000000000001	0.364	0.026000000000000002	-0.617	-0.429	0.535	0.573	0.652	1.105	0.677	0.9390000000000001	1.11	-0.384	-0.38299999999999995	-0.261	-0.244	-0.735	-0.301	-0.282651391998748	-0.505	-0.608	-0.546	-0.217	-0.0449999999999999	-0.534	-0.109	-0.38299999999999995	-0.386	-0.397	-0.11699999999999999	-0.353	0.604	-0.485
PF3D7_0310100	1.344	-0.12	1.569	-0.509	2.097	0.5589999999999999	0.737	0.759	0.12470484811481301	0.6	-0.43396514370019	1.527	0.941	1.19	0.19415615589248	-0.556	-0.19899999999999998	0.0	1.215	0.395	0.737	1.489	0.9420000000000001	1.4380000000000002	0.409	1.6230000000000002	1.018	1.534	2.57	1.874	0.326	-0.564	-0.542	-0.0579999999999999	0.5659748050302099	0.34600000000000003	3.577	2.259	0.591	0.154	-0.48	0.109	0.492459977431384	0.366	3.2119999999999997	2.155	1.432	0.451	-0.929
PF3D7_0310200	-0.233714285714286	-0.245714285714285	0.169053897430087	0.532714285714285	0.49328571428571394	-0.186714285714285	0.123142857142857	0.07185714285714301	0.010428571428571998	0.091625326001515	0.547	0.3611428571428571	-0.318857142857142	-0.48471428571428604	-0.083857142857143	-0.2758611975398	-0.39137467399848497	0.129954096430509	0.119714285714286	-0.23557142857142802	-0.271571428571429	0.23842857142857102	0.19613970297055103	0.392053897430087	0.6531428571428571	-0.33657142857142897	-0.900714285714285	-1.05542857142857	0.0035714285714285	0.058428571428571	0.107367106336705	-0.265428571428571	0.28742857142857103	0.332857142857143	0.167285714285715	0.47142857142857103	-0.0847142857142856	0.059714285714286	0.072081392050991	0.10057142857142899	-0.09628571428571402	0.06942857142857099	0.124285714285715	0.168714285714285	0.0397142857142857	0.078857142857143	0.19279567776527698	-0.022285714285714003	0.133857142857143
PF3D7_0310300	0.5878364959938149	0.5095	0.18751353021482398	-0.031462028394749	-0.10584391755323	0.27791566065807105	-0.09896491979025	0.4745	0.371	0.38299999999999995	-0.0974999999999999	0.321	0.5395	0.6656101165223001	0.2135	0.218	0.247	-0.34	0.177	0.21698337538923498	0.22411011652229998	0.449	0.47	0.7225	0.23800000000000002	0.9385	0.5585	0.7031101165223	-0.7345	-0.262	-0.157	-0.3125	-0.3645	-0.1745	-0.4565	-0.25	-0.6195	-0.4055	-0.1405	-0.027999999999999997	-0.415	-0.5765	-0.4885	-0.564	-0.4215	-0.152	0.053550297040750004	0.1775	-0.2115
PF3D7_0310400	-0.4275	-0.27699999999999997	-0.5695	-0.3995	-0.9735	-0.287	-0.5329999999999999	-0.5075	-0.6605	-0.5275	-0.22399999999999998	-0.6345	-0.12	0.009500000000000059	-0.1205	-0.0245	-0.1665	-0.1755	-0.214	-0.071	-0.085	0.0465	-0.382	-0.0700000000000001	-0.2585	-0.4405	-0.244	-0.0735000000000001	-0.369	-0.135	-0.337	-0.1185	-0.172	-0.207	-0.2395	-0.222	-0.664	-0.08900000000000001	-0.20199999999999999	-0.0355000000000001	-0.2095	-0.0615000000000001	-0.461	-0.124	-0.331	0.0269999999999999	-0.2655	0.1025	0.158
PF3D7_0310500	-0.21100000000000002	-0.0466666666666671	0.231	-0.12866666666666698	0.139	0.0403333333333331	0.302333333333333	0.055999999999999994	0.213	0.11892348873435302	-0.092	0.22	0.06733333333333301	0.22633333333333303	-0.024	0.37200000000000005	0.141	-0.231333333333334	0.0243333333333333	0.289333333333333	0.5486666666666661	0.4516666666666671	0.67766666666667	0.541	0.4303333333333329	0.517666666666667	0.686333333333333	0.8370000000000001	0.18066666666666698	-0.075666666666667	-0.08199999999999999	-0.184039848368921	-0.059000000000000004	-0.026666666666666	-0.20800000000000002	0.119333333333333	0.24266666666666697	0.211333333333333	0.122333333333333	-0.011373181702254	-0.0023333333333333	-0.036000000000000004	0.000333333333332964	0.108333333333333	0.039333333333333	-0.042333333333333	-0.121	-0.313706515035588	-0.0276666666666666
PF3D7_0310700	0.672	0.7829999999999999	-1.018	0.0700000000000001	0.532	1.6969999999999998	0.762	0.226	0.376	0.466	0.629	0.8059999999999999	-0.179	-0.89	-0.726	-0.802	-1.018	-1.036	0.036000000000000004	1.6969999999999998	0.32799999999999996	-1.536	-1.704	-1.4240000000000002	-1.95	-0.785	-0.193	-0.19430665900116198	0.878	0.527	0.768	1.607	1.099	0.5710000000000001	0.6779999999999999	0.53	1.36	0.696	0.961	0.0339999999999998	0.599	0.7290000000000001	0.848	1.736	0.217	0.16399999999999998	0.0389999999999999	-0.43799999999999994	0.33
PF3D7_0310800	0.444	0.247	-0.055081641504640996	0.276	0.524	-0.017	-0.235	0.502	0.599	-0.022081641504641	0.624	0.39399999999999996	-0.377	-0.8759999999999999	-0.015154897698599	0.228	-0.673081641504641	-0.013000000000000001	-0.24600000000000002	-0.042	-0.405	0.374	0.021	-0.39408164150464103	0.026000000000000002	-0.20199999999999999	-0.121	-0.636	1.1640000000000001	1.02	1.271	1.7269999999999999	1.2890000000000001	1.1520000000000001	1.129	1.0	1.464	1.21	1.351	0.807	1.026	1.175	1.209	1.807	0.0	0.297	0.35100000000000003	-0.3	0.332
PF3D7_0310900	-0.6045	-0.5365	0.527	0.52694398578668	1.197	0.0225	0.409	0.521	0.644	0.0575000000000001	0.37844398578668	0.6525	0.264	-0.239	-0.125	0.1125	-0.39799999999999996	0.07294398578667999	-0.009500000000000059	0.7375	0.69	0.3155	0.5135	-0.2015	0.53194398578668	0.45799999999999996	0.7829999999999999	0.177	0.11800000000000001	-0.2155	-0.0865	0.00549999999999995	-0.0835	-0.0545	-0.114	0.1895	0.1185	-0.4765	0.034	0.1415	-0.0825	-0.1415	-0.1695	0.092	0.132	-0.2805	-0.0445	0.2075	0.1015
PF3D7_0311100	0.382897191306249	0.2175	-0.3105	0.0644130893427629	-0.7785	0.1915	-0.285	-0.0405	-0.3395	-0.028999999999999998	0.19791308934276303	-0.292	-0.3325	-0.1385	0.201	-0.0315	0.423	0.0879130893427629	0.00849999999999998	0.0575	-0.149	0.5325	0.3805	1.143	1.3784130893427602	1.3025	1.3465	1.254	-0.49200000000000005	-0.272	-0.31	-0.29100000000000004	-0.293	-0.3585	0.078	-0.2415	-0.5085	-0.268	-0.5155	-0.2675	-0.1745	-0.32899999999999996	-0.325	-0.41200000000000003	-0.302	-0.077	-0.2365	0.131	0.1755
PF3D7_0311200	0.103333333333333	0.41645348995254206	0.145666666666666	0.4986666666666671	-0.313333333333333	0.5484233289150799	-0.105	-0.22333333333333302	-0.046666666666666995	0.41166666666666607	0.348	0.23310568065150197	-0.15057667108492	-0.33299999999999996	-0.37	-0.00233333333333302	0.248666666666666	0.09300000000000001	0.141	0.368089995581747	0.131333333333333	-0.8693212898547141	-0.553333333333333	0.085666666666666	-0.209	0.117666666666667	0.061756662248414	0.41	-0.0436666666666671	0.336	0.30966666666666604	-0.24133333333333398	0.20066666666666697	0.0323333333333333	-0.0646666666666663	0.143333333333333	0.15333333333333302	0.27699999999999997	0.45566666666666605	0.145666666666666	0.117333333333333	0.0103333333333333	0.35633333333333395	0.1	0.0573333333333329	0.335	0.43366666666666603	0.143333333333333	0.4236666666666671
PF3D7_0311300	0.1895	0.12631231868802	0.626	0.7105	0.6685	0.4195	0.193	0.365	0.03	0.3835	0.568	0.365	0.1295	-0.31	0.044000000000000004	-0.0675	0.0775	0.3845	-0.1	0.307	0.43700000000000006	-0.0015	0.0395	0.191	0.457	0.0934999999999999	0.335	-0.258	-0.513	-0.4275	-0.0165	-0.35600000000000004	0.0669999999999999	-0.22699999999999998	-0.3615	0.0345000000000001	-0.5760000000000001	-0.3855	-0.00849999999999995	0.0700000000000001	-0.14800000000000002	-0.0205	-0.0980000000000001	-0.0645	-0.0599999999999998	-0.0435000000000001	0.2115	0.2105	0.034
PF3D7_0311400	0.408	-0.616	0.835	-1.5590000000000002	0.721	-0.11699999999999999	0.41200000000000003	0.47	-0.415	0.43700000000000006	-1.7380000000000002	0.21899999999999997	-0.034	0.127	0.344	-0.17	0.547	-2.1630000000000003	0.043	0.44	0.6	0.807	0.6990000000000001	0.745	-1.1440000000000001	0.665	0.302	0.733	0.228	0.262	0.071	-0.203	0.17300000000000001	-0.042	-0.018000000000000002	0.312	2.1109999999999998	0.0424270697840969	0.363	-0.155	0.165	0.378972629241235	1.54	0.899	-0.154	0.0659999999999999	0.48100000000000004	0.7559999999999999	1.4869999999999999
PF3D7_0311500	0.075	0.039	1.146	0.494	1.101	-0.48200000000000004	0.35	0.015	0.518	0.457	0.042	0.355	-0.212	-0.848	-0.365	0.13	-0.141	-0.19399999999999998	-0.484	-0.66	-0.585	-0.384	-0.06	-0.162	-0.47600000000000003	-1.338	-0.941	-1.736	1.0	0.395	0.785	0.40700000000000003	0.654	0.43700000000000006	0.7240000000000001	0.7709999999999999	1.237	0.961	0.87	-0.131	0.175	0.517	0.604	1.07	0.363	0.21100000000000002	0.35100000000000003	-0.436	0.0
PF3D7_0311600	0.55	0.4655	0.9655	-0.1085	1.5390000000000001	0.5429999999999999	0.8815	0.4475	0.3985	0.55	-0.4005	1.0945	0.5225	0.4585	-0.322355532926435	-0.07	0.00249999999999995	-0.6615	0.74	0.504	0.1345	-0.3045	0.114	0.5895	-0.1785	0.7759999999999999	0.46399999999999997	0.9155	-0.16899999999999998	0.257	0.0215	-0.184	-0.045	-0.076	-0.0115	-0.0475	0.461	-0.1045	0.10800000000000001	0.128	-0.1555	-0.2405	0.191	0.1445	0.1545	-0.001	0.01	0.154	-0.0905
PF3D7_0311800	0.282	0.221233261650332	0.341	0.507	0.512016668317806	0.596	0.3875	0.2705	0.3125	0.23	0.075	0.4725	-0.0395	-0.19460067025522798	0.24100000000000002	0.14	0.115	-0.479	0.139	0.397	0.4575	0.38299999999999995	0.7175	0.7185	0.539	0.9255	1.0235	1.0945	-0.3465	-0.4635	-0.615	-0.1165	-0.4465	-0.1145	-0.506469448387754	-0.5155	-0.314	-0.2475	-0.8925	-0.3115	-0.5425	-0.235	-0.7759999999999999	-0.792	-0.046	-0.406	-0.765	-0.076	-0.111
PF3D7_0311900	-0.4315	-0.637	-0.23199999999999998	-0.3145	-0.024	0.09699999999999999	-0.4145	-0.16	-0.2135	-0.21100000000000002	-0.2625	0.4455	0.0835	-0.1125	0.205	0.0854999999999999	0.2625	-0.3475	0.257	0.307	0.2595	-1.1885	-0.5479999999999999	-0.155	-0.0775	0.3295	0.7375	0.8375	1.4909999999999999	0.9305	1.0865	0.451257730334396	0.0055132797476090106	-0.7035	-0.338799252373549	-0.7105	1.6406520928117498	0.813	0.8640947994982241	0.9997577303343961	0.641013279747609	-0.209462548280153	0.474	-0.0955	0.7885	0.198	0.3805	-0.301742269665604	-0.294986720252391
PF3D7_0312000	0.633	1.034	-0.2	0.316	-0.275	0.518	0.415	0.302	0.391	0.371	0.593	0.12	0.423	1.0	-0.10300000000000001	0.07	-0.365	-0.248	-0.353	0.322	0.5670000000000001	-0.14400000000000002	-0.07400000000000001	-0.502	0.0970000000000001	0.359	0.0	0.602	-0.516	-0.00499999999999989	-0.26899999999999996	-0.47	-0.7190000000000001	-0.483	-0.6709999999999999	-0.37799999999999995	-0.08937723241607001	-0.466	0.14400000000000002	-0.22	-0.7709999999999999	-0.893	-0.314	-0.358	0.073	-0.11699999999999999	0.042	0.0490000000000002	-0.273
PF3D7_0312100	0.3455	0.3295	0.5725	-0.2115	1.0075	1.00728694347847	0.7655	0.6305	0.8759999999999999	0.377	-0.0434999999999999	0.868	0.265786943478469	-0.24100000000000002	-0.1205	-0.1	-0.387	-0.4915	0.2635	1.16228694347847	0.956	-0.8535	-0.8125	-0.4255	-0.9205	-0.132	0.273786943478469	0.155	-0.3505	-0.1985	-0.209	-0.11800000000000001	-0.1335	-0.071	-0.213	-0.106	0.075	-0.2905	-0.233	-0.0494999999999999	-0.2555	-0.3115	0.25	-0.2155	-0.159	-0.0985	0.0819999999999999	0.14800000000000002	0.1655
PF3D7_0312200	0.5185	0.3505	-0.282	0.19399999999999998	-0.764	0.478	0.04	0.2525	0.1705	0.0070000000000000106	0.3865	-0.1955	-0.6415	-0.635034190303097	0.0805	0.0075	-0.32799999999999996	-0.0215	-0.33899999999999997	0.00950000000000001	-0.348	-0.2015	-0.7375	-0.586	-0.6225	-0.613	-0.8625	-0.8135	0.7205	0.1905	0.188	-0.0830000000000001	0.5155	0.125	0.502	0.541	0.618	0.0395	-0.1165	-0.431	0.5615	0.3935	0.4475	0.7170000000000001	0.4815	0.1605	-0.005	-0.527	0.381
PF3D7_0312300	0.423	0.45299999999999996	0.266	0.698	0.11900000000000001	0.544	0.249	0.44	0.136	0.35700000000000004	0.6659999999999999	0.0840000000000001	0.153	-0.33	0.16899999999999998	-0.011000000000000001	0.046	0.29600000000000004	-0.261	0.166	0.185	0.255	0.18899999999999997	-0.077	0.254	-0.344	0.335	-0.33	-0.627	-0.84	-0.7659999999999999	-0.44799999999999995	-0.636	-0.48	-0.485	-0.461	-0.92	-1.095	-0.551	-0.231	-0.535	-0.47100000000000003	-0.72	-0.685	-0.134	-0.35600000000000004	-0.2	0.405	-0.22699999999999998
PF3D7_0312400	0.1195	0.1125	0.4175	0.504	0.0745	0.133	0.314	0.337	0.368	0.4125	0.5695	0.0935	0.2015	0.13699999999999998	-0.04	-0.0365	-0.068	-0.092	-0.361	0.4745	0.6945	0.401	-0.0475	-0.171	-0.2515	-0.449	-0.2025	-0.7345	-0.4645	-0.221	-0.2695	-0.261	-0.4235	-0.225	-0.39399999999999996	-0.2505	-0.5720000000000001	-0.431	-0.158	-0.0754999999999999	-0.379	-0.591	-0.4465	-0.38799999999999996	-0.225	-0.191	-0.048	0.0985	-0.1955
PF3D7_0312500	-0.0235	-0.1105	-0.47100000000000003	-0.23600000000000002	0.6075	0.045	0.1085	-0.0385	0.2825	-0.141	0.049	0.872	0.00850000000000001	0.2335	-0.418	-0.2165	-0.315	-0.075	0.446	0.015	0.134	-0.963	-0.8475	-0.6055	-0.245	0.6685	0.145	0.865	0.0954999999999999	0.259	0.386	1.0955	0.424	0.479	0.3965	-0.1165	0.6885	0.47	0.315	0.4445	-0.075	0.1865	0.4755	0.261	0.0195000000000001	0.096	0.2135	-0.081	0.297
PF3D7_0312800	0.062411057181251	0.228	-0.101349140252827	0.6704781485728051	-0.5804315092128131	0.129863219433804	-0.21628905446592997	0.0439999999999999	-0.284	0.177	0.634	-0.21648466485665302	0.0289999999999999	0.637	0.226	0.08	0.514	0.7290000000000001	0.024515335143347	0.21899999999999997	0.256	0.6579999999999999	0.509	0.303	1.381	0.627515335143347	0.6709999999999999	0.222	2.392	1.781	2.378	1.8359999999999999	1.321	1.536	2.115	1.67	1.9380000000000002	1.585	2.292	1.4409999999999998	1.765	1.6780000000000002	2.187	2.155	0.8407282448430901	0.523	0.6779999999999999	-0.485	0.585
PF3D7_0312900	1.0	0.161	0.0	-0.387	-0.652	0.18	-0.222	0.263	0.0830000000000002	0.322	-0.387	0.0	0.0930000000000004	0.28	0.263	-0.18	0.115	-0.628	-0.289	-0.322	-0.107	1.341	0.305	0.8740000000000001	0.0	0.44799999999999995	0.0	-0.107	0.086	0.45899999999999996	1.1840000000000002	0.0100337019427101	-0.0579999999999998	-0.046	-0.1	-0.585	0.086	0.502	1.399	0.59503370194271	-0.251	-0.47700000000000004	-0.264	-0.8140000000000001	0.293	0.369	1.495	0.36303370194271006	-0.184
PF3D7_0313000	-0.201	-0.493	-0.752	-0.285	-1.4469999999999998	-0.313	-0.7440000000000001	-0.8	-1.16	-0.625	-0.48100000000000004	-1.169	-0.018000000000000002	0.337	-0.337	-0.373	0.16399999999999998	-0.0890000000000001	-0.40399999999999997	-0.38	-0.442	0.27399999999999997	0.14400000000000002	0.691	1.1320000000000001	0.774	0.653	0.557	-0.392	-0.247	-0.10099999999999999	-0.27699999999999997	-0.204	-0.065	-0.135	0.076	-0.514	-0.191	-0.39	-0.35200000000000004	-0.252	-0.147	-0.312	-0.36700000000000005	-0.115	-0.151	0.012	-0.062	0.079
PF3D7_0313100	-0.6175156404867521	-0.43	0.27914441725517103	-0.17178509909209502	0.520191660629876	-0.8535486662716719	-0.0420157342883921	-0.349	0.0554999999999999	-0.066	-0.306	0.2395	-0.332	0.312	-0.0535	-0.00850000000000001	0.0455	-0.2115	0.18442691242813003	-0.7155	-0.2125	0.22399999999999998	0.7645	0.0035	0.529	0.7135	0.17800000000000002	0.2615	0.534	0.23600000000000002	0.5575	-0.122	0.5415	0.475	0.2275	0.2015	0.728	0.52	0.62	-0.1415	0.0655	0.209	0.6285	0.42200000000000004	0.3605	0.3045	0.4705	-0.539	0.4275
PF3D7_0313200	-0.16699999999999998	-0.419	-1.023	-1.272	-0.6409999999999999	0.67	0.053	-0.441	-0.5429999999999999	-0.904	-0.835	-0.46399999999999997	-0.025	-0.055	-0.129	-0.0660000000000001	-0.423	-0.43	-0.7390000000000001	0.616	0.247	-1.156	-0.925	-0.9259999999999999	-1.652	-0.863	0.035	0.184462347683062	0.358	0.233	0.0720000000000001	0.192	0.52	0.26899999999999996	-0.193	0.091	0.597	0.14800000000000002	0.26	-0.419	0.226	0.43799999999999994	-0.087	0.773	0.40399999999999997	0.212	-0.0760000000000001	-0.419	0.442
PF3D7_0313300	-1.133	-1.1340000000000001	-0.812	-0.7859999999999999	-0.768	-1.0190000000000001	-0.9209999999999999	-0.8959999999999999	-1.0759999999999998	-0.9309999999999999	-0.8240000000000001	-0.893	-0.7170000000000001	-0.9209999999999999	0.091	0.0580000000000001	0.032	-0.546	-0.07200000000000001	-0.733	-0.726	-0.38709030947858	-0.01	-0.0549999999999999	0.298	-0.055999999999999994	0.174	-0.193	0.17	-0.316	-0.0529999999999999	-0.239	-0.091	-0.052000000000000005	-0.46299999999999997	0.048	0.19899999999999998	-0.316	0.034	-0.33299999999999996	0.096	0.18100000000000002	0.0	0.6409999999999999	0.126	-0.0190000000000001	0.247	-0.26	0.147
PF3D7_0313400	0.20524699793884602	0.0765	-0.8370000000000001	-0.39299999999999996	-1.17299636086831	0.5766480696871	-0.5235	-0.452	-0.457	-0.267	-0.20800000000000002	-0.475996360868309	0.5291480696870999	0.1635	0.2235	-0.102	0.059000000000000004	-0.4515	-0.0239963608683089	0.0321480696870999	-0.2505	-0.5035	-0.883	-0.2145	-0.1865	-0.162996360868309	0.1476480696871	0.727	0.161	0.2865	0.2935	0.35100000000000003	0.2515	0.35600000000000004	0.4485	0.4205	0.4755	0.4015	0.1435	0.2375	0.19535157444283702	0.214	0.2475	0.2405	0.1135	0.1965	0.0575	-0.1265	0.124
PF3D7_0313500	0.11183882115628001	0.5415	0.737	0.4575	1.012	0.7225	0.0385	0.55583882115628	0.3805	0.753	0.252	0.7055	0.105	-0.308	-0.35366117884371995	0.0375	0.466	-0.16899999999999998	0.198	1.099	0.68	-0.40916117884371994	-0.061	0.6365	0.48200000000000004	0.7055	0.762	0.0175	0.3955	0.2215	0.1615	-0.00599999999999989	0.2495	0.2205	0.14600634539626597	0.414414614753692	0.475	0.579	0.18100000000000002	0.1045	0.2365	0.18600000000000003	0.249006345396266	0.261414614753692	0.1255	0.0845	-0.3685	-0.647	-0.0414999999999999
PF3D7_0313600	0.836	0.285577984511651	0.5615	0.6465	1.32232299063476	0.265	-0.377	0.3745	-1.1560093107572	-1.66	-1.21394829895958	0.568	0.127	-0.307	0.3715	-0.40897731641761204	-0.2555	0.1655	0.6065	0.4315	0.44968605293605396	0.324	-0.11247731641761201	0.449	0.49700000000000005	1.3625	0.0945	0.0725	-0.3795	-0.0665	-0.053	-0.05	-0.38	0.1705	-0.0455	0.0445	-0.301	0.255	0.16	0.1605	-0.341	-0.073	0.027999999999999997	0.0335000000000001	-0.11199999999999999	0.0755	0.036000000000000004	-0.2435	-0.3505
PF3D7_0313700	0.893	0.496	-0.22699999999999998	-0.0319999999999998	-0.7040000000000001	0.789	-0.1	0.363	0.0509999999999999	0.17300000000000001	0.284	0.0	0.838	1.736	0.316	0.237	0.0519999999999999	-0.0639999999999998	-0.0330000000000001	0.541	0.519	0.575	0.1	0.306	0.205	0.322	0.6559999999999999	1.159	-0.331	-0.376	-0.363	-0.385	-0.322	-0.479	-0.51751086314023	-0.23600000000000002	-0.299	-0.218	-0.8420000000000001	-0.425	-0.43200000000000005	-0.428	-0.20199999999999999	0.0	-0.309	-0.128	-0.508	0.184	-0.26
PF3D7_0313800	-0.14	-0.155	-1.0905	-0.6665	-1.584	-0.3235	-0.73	-0.825	-0.9620000000000001	-0.8715	-0.6795	-1.0725	0.0375	0.1885	-0.04850446258260299	-0.090568497900927	-0.0595	-0.275	-0.433	-0.7440000000000001	-0.514	-0.5489999999999999	-0.735	-0.2505	-0.3645	-0.258	-0.079	0.6659999999999999	-0.00850000000000006	0.141	-0.1305	0.1015	-0.151	-0.06809794467577901	-0.273	-0.0945	0.079	0.1245	-0.145	-0.0345	-0.0355	-0.1025	-0.3815	0.00349999999999995	-0.0535000000000001	0.0415	-0.3835	-0.122	0.076
PF3D7_0314000	0.807	0.539	0.214	0.435	-0.156	0.515	0.023	0.19	0.129	0.5329999999999999	0.799	0.163	0.28800000000000003	0.21600000000000003	-0.23800000000000002	-0.414	0.2	0.435	0.185	0.41	-0.012	0.321	-0.385	0.389	0.371	0.20600000000000002	-0.07400000000000001	0.21600000000000003	-0.415	-0.456	-0.737	-0.49700000000000005	-0.79	-0.10099999999999999	-0.245	-0.317	-0.48700000000000004	-0.38	-0.7120000000000001	-0.42200000000000004	-0.524	-0.355	-0.49	-0.69	0.136	-0.254	-0.228	-0.102	0.0629999999999999
PF3D7_0314100	0.7200506860024201	0.765	0.72291449168024	1.12114920089311	0.489291008057398	0.549871188823432	0.309356422491216	0.88	0.632	0.722	0.963	0.43200000000000005	0.315	-0.063	0.311	0.263	0.321	0.536	0.159	0.495	0.217	0.88	1.0	0.848	0.6779999999999999	-0.778	-0.8590000000000001	-1.584	0.187	0.0349999999999999	0.36200000000000004	0.46799999999999997	0.53	0.245	0.133	0.131	0.415	0.263	0.36200000000000004	-0.575	-0.016	-0.083	0.086	0.514	0.222	0.0	0.39399999999999996	-0.408	0.094
PF3D7_0314200	-0.282	-0.034	-0.8440000000000001	-0.418	-0.4975	-0.184	-0.27399999999999997	-0.537	-0.479	-0.589	-0.3205	-0.08800000000000001	-0.0055	0.055999999999999994	0.042	0.1035	-0.2675	0.1135	0.3025	-0.2785	-0.4085	-1.1475	-0.9395	-0.5715	-0.6375	-0.7490000000000001	-0.3415	0.2795	0.5585	0.685	0.45399999999999996	0.04	0.4125	0.56	0.8068491951788691	0.946	0.7015	0.4645	0.491	0.369	0.4765	0.7395	1.0070000000000001	1.0115	0.4665	0.6629999999999999	0.2975	0.037000000000000005	0.7345
PF3D7_0314300	-0.3647833303912801	-0.664	0.341	0.0149999999999999	-0.413	0.529	1.545	0.44521666960872	-0.218	-0.33	-0.565	-0.45299999999999996	-0.018000000000000002	0.845	-0.65878333039128	-0.555	-0.203	-1.3119999999999998	-1.139	1.69	1.6130000000000002	-1.9557833303912802	-1.633	-1.235	-1.686	-1.871	-0.094	1.2670000000000001	2.26	1.6159999999999999	1.536	1.01783510805656	1.6446902830826597	-0.126	0.50456550805088	-0.885	1.36734797576647	3.386	1.069	1.1066729193348401	1.37369205418284	0.0	0.9745655080508799	0.604	-1.27	0.18600000000000003	-0.17653820946848497	-0.5278406016641439	0.0652909841034999
PF3D7_0314400	0.16899999999999998	-0.0018246931776729996	1.194	-0.623	1.446	-0.12330685992392698	0.866	0.8	1.013	0.8059999999999999	-0.218	1.258	-0.2	-0.373	-0.062	-0.079	0.091	-0.973	-0.21100000000000002	0.08199999999999999	0.59	-0.126	0.379	0.584	-0.597	0.655	0.47200000000000003	0.266	-0.249	-0.484	-0.23600000000000002	-0.447	-0.302	-0.359	-0.391351002132155	-0.133	-0.263	-0.07400000000000001	-0.37	-0.039	-0.187	0.042	-0.492351002132155	-0.237	-0.1	-0.33899999999999997	-0.37	0.198	-0.402
PF3D7_0314500	-0.655	-0.242	0.855	0.665	0.941	-0.0126489293403261	0.6709999999999999	0.415	0.769	0.41	0.361	0.6629999999999999	0.0843510706596739	-0.11599999999999999	-0.405	-0.265	-0.265	-0.466	-0.28	0.528351070659674	0.653	0.122	0.34299999999999997	0.28	0.247	-0.17600000000000002	0.21135107065967398	0.184	-0.418	-0.040999999999999995	-0.314	-0.479	-0.342	-0.126	-0.33899999999999997	-0.547	-0.39399999999999996	-0.126	-0.14800000000000002	-0.032	-0.36	-0.418	-0.19399999999999998	-1.28	-0.23199999999999998	-0.265	-0.102	0.106	-0.451
PF3D7_0314600	-0.45899999999999996	-0.544	-1.068	-0.284	-1.192	-0.031	-0.14400000000000002	-0.759	-0.807	-0.593	-0.344	-0.662	-0.488	-0.39799999999999996	-0.09300000000000001	-0.14800000000000002	-0.12300000000000001	0.196	-0.083	-0.34	-0.512	-1.083	-1.1840000000000002	-0.593	-1.0090000000000001	-0.63	-0.716	-0.705	0.0740000000000001	0.037000000000000005	0.06	0.079	-0.013000000000000001	-0.35	0.034	-0.228	-0.257	-0.418	-0.063	-0.111	-0.33399999999999996	-0.09	-0.012	-0.239	0.401	0.294	0.637	0.8059999999999999	0.7909999999999999
PF3D7_0314700	0.32799999999999996	-0.13699999999999998	0.799	0.0685	1.089	0.510448397452441	0.693	0.648	0.428	0.4145	0.2875	0.7609999999999999	-0.013999999999999999	-0.374	0.124	-0.004	0.00499999999999999	-0.5395	0.168	0.9615	0.7551019571338199	0.2665	0.3395	0.5885	0.0675	0.534	0.3725	-0.1535	0.455	0.163	0.116609008174319	-0.0015	0.4035	0.2215	0.35026070970230294	0.4295	0.552	0.3765	0.2755	-0.11800000000000001	0.253	0.09	0.8545	0.8855	0.7845	0.17300000000000001	0.0695	0.0365	0.1495
PF3D7_0314800	-1.048	0.223	-1.005	-0.34429506319836	-1.5719999999999998	0.488	-0.294	-1.3559999999999999	0.0860000000000001	-0.5539999999999999	-0.11829506319836	-0.9229999999999999	-0.7240000000000001	-0.8540000000000001	-0.41	0.131	0.08900000000000001	0.58370493680164	-0.395	-0.0840000000000001	-0.639	-2.451	-1.683	-1.5530000000000002	-1.8212950631983602	-1.355	-1.222	-1.689	0.9840000000000001	1.237	0.84	0.653	0.9440000000000001	0.815	0.461	1.034	0.6629999999999999	0.8320000000000001	0.777	0.32299999999999995	0.415	0.9359999999999999	0.852	1.057	0.502	0.8320000000000001	0.09300000000000001	-0.29	0.405
PF3D7_0314900	-0.415	-0.2095	-0.1205	0.36983838809908004	-0.3435	0.171	0.386	0.017	0.0694999999999999	-0.28574593632924	0.30133838809908003	-0.365	-0.536211295148039	-0.5675	-0.292	-0.0165	-0.368	0.5333383880990801	-0.35200000000000004	0.7070000000000001	0.7120000000000001	-1.1855	-1.181	-1.10625309292885	-0.38266161190091996	-1.022	-0.3045	-0.2425	2.2615	1.6705	1.7135	0.929	1.51	1.5130000000000001	1.9580000000000002	2.315	1.5905	1.187	1.4340000000000002	0.59	2.403	1.7825	2.2705	2.2835	0.7255	0.7635	-0.0425	-1.077	0.945
PF3D7_0315000	-0.18531082632418	-0.187	-1.3148678957979298	-0.4311739489045329	-1.88329645624524	0.068399232236176	-0.6075316943719	-0.8640000000000001	-0.89	-0.44299999999999995	-0.263	-0.9620000000000001	-0.07	0.61	-0.428	-0.41	0.0349999999999999	-0.221	-0.353	-0.414	-0.556	-2.1109999999999998	-2.286	-0.853	-0.84	-0.8220000000000001	-0.792	-0.24	-1.869	-0.779	-0.188	-0.8859999999999999	-0.415	0.111	-0.516	-0.08199999999999999	-1.726	-0.8059999999999999	-0.032	-0.595	-0.315	-0.441	0.191	-0.282	-1.395	-0.34700000000000003	0.20199999999999999	0.127	0.039
PF3D7_0315100	-0.048	-0.066	-0.235	-0.25	0.133	-0.306	-0.475	0.12300000000000001	-0.083	-0.113	0.0	0.09	0.161	-0.38799999999999996	-0.016	0.21	-0.235	-0.0639999999999999	-0.047	-0.11	-0.36700000000000005	0.32799999999999996	0.094	-0.055999999999999994	-0.0419999999999999	0.0229999999999999	-0.087	-0.136	0.8420000000000001	0.39399999999999996	0.72	0.8059999999999999	0.69	0.445	0.375	0.578	0.831	0.556	0.53	-0.235	0.563	0.373	0.8190000000000001	1.1059999999999999	0.0620000000000001	0.156	0.245	-0.585	0.47100000000000003
PF3D7_0315300	-1.946	-0.156769979730913	-0.0550000000000002	0.017	-0.11800000000000001	1.4409999999999998	0.473	-3.013	-1.2237699797309098	0.917	-0.5760000000000001	0.258	0.647	1.2670000000000001	-2.5639999999999996	-1.3307699797309098	1.175	-2.0869999999999997	0.027999999999999997	0.284	0.0226378006990999	-3.0410000000000004	-2.29376997973091	0.152	-1.766	0.305	-0.768	0.16699999999999998	0.473	0.398809184065606	0.6487366591250731	0.188	0.455	0.231	0.8341150865683771	0.622	0.955	0.629	0.778736659125073	0.382	0.344	0.203	0.5671150865683771	0.242	0.563	0.6809999999999999	0.793736659125073	0.815	0.3
PF3D7_0315400	-1.07	-1.3259999999999998	-1.321	-1.246	-1.791	-1.15	-1.3780000000000001	-1.368	-1.548	-0.961	-1.1340000000000001	-1.138	-0.932	-0.971	-0.7559999999999999	-1.21	-0.782	-0.22699999999999998	-0.10300000000000001	-1.11	-1.681	-1.264	-1.198	-0.359	-0.556	-0.457	-0.21600000000000003	-0.052000000000000005	-0.0060000000000000105	-0.0309999999999999	0.0580000000000001	-0.5479999999999999	-0.27899999999999997	-0.0619999999999999	-0.21600000000000003	0.064	-0.409	-0.179	0.0110000000000001	0.127	-0.0559999999999999	-0.195	-0.272	-0.513	-0.135	-0.0999999999999999	-0.158	0.044000000000000004	0.0620000000000001
PF3D7_0315500	0.0	-0.14400000000000002	-0.18899999999999997	-0.344	-0.649	-0.047	-0.46399999999999997	0.03	-0.375	-0.295	-0.3	-0.6668697973522559	-0.095	-0.094	-0.032	-0.375	-0.212	-0.759	-0.7	0.315	0.363	0.6809999999999999	1.105	1.005	1.483	1.2590000000000001	1.693	1.66	1.129	0.489	0.9990000000000001	1.2429999999999999	0.89	0.611	0.867	1.287	1.36	0.752	1.04	0.8220000000000001	0.8759999999999999	0.773	1.042	1.5659999999999998	0.271	0.11	0.0620000000000001	-0.267	0.196
PF3D7_0315600	-0.602	-0.7707902473780909	-1.1095	-1.046	-1.5885	-0.0925	-0.8915	-1.0915	-1.4709999999999999	-0.799	-1.115	-1.1795	-0.336	0.3945	-0.5395	-0.693027744564138	0.0594999999999999	-0.8505	-1.126	0.3275	0.0325	-0.532	-0.136	0.16699999999999998	0.3425	0.7859999999999999	0.49	1.0025	-0.564	-0.1755	-0.863	-0.2675	-0.34430034838568	-0.385	-0.8160407570787809	-0.3345	0.0590000000000001	-0.1895	-0.953	-0.2095	-0.33880034838568	-0.308	-0.6709999999999999	-0.489	-0.1055	-0.1645	-0.9620000000000001	-0.0549999999999999	-0.59680034838568
PF3D7_0315700	0.8240000000000001	0.28	-0.369	-2.103	0.28	1.3969999999999998	0.5579999999999999	0.772	0.301	-0.0960000000000001	-2.56	0.49	0.845212232707521	-0.11900000000000001	1.234	-0.052000000000000005	-0.024	-2.302	0.8170000000000001	1.383	0.275	0.544	-0.348	-0.495	-2.023	0.652	0.228	0.506	-0.363	0.17	0.294	0.78026181145846	0.0	-0.165	-0.0642312409208199	-0.278	-0.585	-0.09300000000000001	0.046	1.1432618114584598	0.284	-0.35100000000000003	0.22966243463457997	-0.235	-0.626	-0.415	0.368	-0.32673818854153996	-0.436
PF3D7_0315800	-0.1075	0.149701859958288	0.733	0.4135	1.056	0.3595	0.64	0.495	0.4175	0.475	0.348	0.591	0.087	-0.3335	0.032	-0.2365	-0.147	0.1585	0.07200000000000001	0.654	0.40299999999999997	-0.1595	0.16	-0.0335	0.365	0.1165	0.46399999999999997	-0.2445	0.121	0.1115	0.0665	-0.1965	-0.0305	-0.2005	0.106	0.0650000000000001	0.26899999999999996	0.21600000000000003	0.13	-0.1095	-0.16699999999999998	-0.1385	0.0375	-0.107	0.213	0.251573923321023	0.16699999999999998	0.0045	0.052000000000000005
PF3D7_0316000	0.11199999999999999	-0.0579999999999998	-0.17	0.611	-0.139	-0.221	-0.332	0.0	-0.0579999999999998	-0.21600000000000003	0.38	-0.28300000000000003	0.0879999999999999	-0.483	-0.184	-0.12	-0.415	0.359	-0.048	-0.528	-0.6970000000000001	-0.184	-0.321	-0.922	-1.406	-1.945	-0.747	-1.158	1.0390000000000001	0.8170000000000001	1.158	1.334	1.554	1.253	1.5759999999999998	1.4709999999999999	1.0	0.695	1.344	0.632	1.67	1.6740000000000002	1.607	1.912	0.289	0.415	0.387	-0.226	0.20600000000000002
PF3D7_0316100	-0.43200000000000005	-0.295611173460776	0.036000000000000004	0.625	0.414	0.122	-0.14800000000000002	0.54	-0.000611173460775993	0.025	0.42700000000000005	0.426	0.012	-0.632	-0.138	-0.134611173460776	-0.1	0.601	0.0309999999999999	-0.0389999999999999	-0.39399999999999996	-0.084	-0.17861117346077598	0.276	0.153	-0.8370000000000001	-0.0169999999999999	-0.447	0.136	-0.175	0.13	-0.0130000000000001	0.65	0.132	0.16	0.62	0.521	-0.046	-0.327	-0.5760000000000001	0.29600000000000004	0.591	0.46299999999999997	1.209	0.25	-0.306	0.149	-0.614	-0.035
PF3D7_0316200	-0.4795	-0.1875	-0.597	-0.46625	-0.60525	0.222	-0.4255	-0.57875	-0.39399999999999996	-0.50275	-0.285	-0.46625	-0.7465	-0.9065	-0.154	-0.2305	-0.1295	-0.3675	-0.1135	-0.27699999999999997	-0.6765	-2.1685	-2.1895	-1.01975	-1.3525	-1.26775	-0.9315	-0.9515	-0.24825	0.0275000000000001	-0.0950000000000002	-0.1985	0.0760838990282201	-0.08225	-0.047	0.02175	-0.209	0.0385	-0.0597500000000002	0.0197499999999999	0.102	-0.16025	-0.01975	-0.15	-0.13275	-0.0627499999999999	-0.1455	0.0502499999999999	0.0877500000000001
PF3D7_0316400	0.39899999999999997	0.039	0.39	0.048	0.055999999999999994	0.10800000000000001	0.374	0.43799999999999994	0.19399999999999998	0.494	0.171	0.209	0.392	0.245	0.161	0.136	0.405	-0.377	-0.13699999999999998	0.33899999999999997	0.473	-0.04	-0.193	0.55	0.214	0.257	0.375	1.114	-0.703	-0.196	-0.496	-0.569	-0.665	-0.524	-0.499	-0.332	-0.662	-0.187	-0.452	-0.28800000000000003	-0.498	-0.524	-0.578	-0.605	-0.335	-0.039	-0.15	0.273	0.073
PF3D7_0316500	-1.002	-0.4385	-0.6265	-0.4315	-0.3875	-0.07400000000000001	-0.6759999999999999	-0.899	-0.9165	-0.624	-0.6265	-0.348	-0.1095	-0.589	-0.445	-0.3275	-0.079	-0.287	0.1385	-0.183	-0.833	-0.474	-0.2365	-0.1285	-0.1995	0.1565	0.3835	-0.705	-0.3415	-0.4675	-0.41	-0.27899999999999997	-0.5375	-0.5710000000000001	-0.23397985652268105	-0.3345	-0.3715	-0.4455	-0.4215	0.1005	-0.39899999999999997	-0.4565	-0.326	-0.649	0.1135	0.0734999999999999	0.1715	0.5255	-0.0649999999999999
PF3D7_0316600	-0.392	-0.406	0.259	-0.113	0.102	-0.12300000000000001	-0.066	-0.637	-0.38372671869530894	-0.063	-0.113	0.13	-0.091	0.196	-0.498	-0.45399999999999996	-0.156	0.172	0.349	-0.311	-0.066	-1.071	-0.69	-0.102	-0.23600000000000002	0.22399999999999998	0.028999999999999998	0.809	-0.504	-0.34700000000000003	-0.175	-0.773	-0.565	-0.522	-0.742	-0.57	-0.469	-0.10300000000000001	-0.389	0.013000000000000001	-0.345	-0.741	-0.795	-0.8590000000000001	0.0409999999999999	-0.091	0.037000000000000005	0.214	-0.263
PF3D7_0316700	-0.27	0.311	0.168	-0.026000000000000002	0.28	-0.168	0.373	-0.156	0.392	-0.026000000000000002	0.051	-0.107	-0.0669999999999999	-0.011000000000000001	-0.517	0.068	-0.715	-0.253	-0.381	-0.0669999999999999	0.409	-0.18899999999999997	-0.035	-0.7709999999999999	-0.43799999999999994	-0.485	-0.498	1.114	-0.062	0.166	0.203	0.317	0.21899999999999997	0.25	0.027999999999999997	0.565	0.44	0.157	0.172	0.021	-0.08900000000000001	0.0	0.027999999999999997	0.37200000000000005	0.11599999999999999	0.517	0.6	0.377	0.48100000000000004
PF3D7_0316800	0.639	0.747	-0.128	0.823	0.016	0.152	0.0830000000000001	0.402	0.08	0.008000000000000009	0.845	0.141	-0.15	-0.0649999999999999	-0.29	-0.374	-0.912	0.298	-0.31	-0.091	0.122	0.043	-0.096	-0.7390000000000001	0.25	-0.37200000000000005	-0.532	-0.332	1.916	1.13	1.311	1.485	1.095	0.848	0.938	0.622	2.0	1.113	1.506	0.263	0.863	0.9109999999999999	1.0290000000000001	1.449	0.67	0.217	0.35700000000000004	-0.67	0.585
PF3D7_0316900	-0.3085	-0.3745	0.0475	-0.2805	0.2465	0.0785	-0.008074617047780121	-0.23800000000000002	-0.2755	-0.145	-0.1925	-0.0329999999999999	-0.5995	-1.042	-0.052000000000000005	-0.1905	-0.0955	0.046	0.0705	-0.611	-1.0365	-0.5655	-0.6785	-0.521	-1.07	-1.19	-0.728	-1.2125	-0.504	-0.066	-0.0955	-0.2235	-0.010424520635994	-0.0735	0.0960000000000001	0.0705	-0.7045	-0.2905	-0.285	-0.0495	0.096075479364006	-0.2375	-0.013999999999999999	-0.2585	-0.1975	-0.0415	-0.085	0.2285	-0.14242452063599403
PF3D7_0317000	0.10400000000000001	0.27	0.5479999999999999	0.387	0.8490000000000001	0.6990000000000001	0.397	0.272	0.344	0.423	0.532	0.56	0.371	0.12300000000000001	-0.13699999999999998	-0.331	-0.0639999999999999	0.096	0.0539999999999999	1.045	0.904	-0.23199999999999998	-0.23800000000000002	-0.17600000000000002	-0.237	-0.67	-0.04	0.408	-0.825	-0.24600000000000002	-0.307	-0.225	-0.5379999999999999	-0.37799999999999995	-0.39399999999999996	-0.322	-0.755	-0.536	-0.267	-0.13	-0.38299999999999995	-0.506	-0.6609999999999999	-0.485	-0.303	-0.0960000000000001	-0.0549999999999999	0.54	-0.223
PF3D7_0317100	0.193	-0.691	0.162	-0.386	-0.674	-0.392	0.21899999999999997	0.41	-0.095	0.701	-0.44299999999999995	-0.251	-0.126	-0.47100000000000003	0.0	-1.195	-0.136	-1.057	-1.906	0.36200000000000004	0.21899999999999997	-0.0629999999999999	-0.584	0.74	0.096	0.37200000000000005	0.6729999999999999	0.914	-0.32899999999999996	-0.0600000000000001	0.74	-0.136	-0.59	-1.39	-1.32	-0.433	-0.5479999999999999	-0.517	0.0660000000000001	1.3840000000000001	-0.624	-0.852	-0.8677544349328871	-0.623	-0.845	-0.408	0.491	0.0	-0.85
PF3D7_0317200	-0.19433333333333302	0.00431317720492599	0.4453333333333329	0.43	0.12166666666666699	0.11533333333333301	0.16933333333333303	0.3746666666666671	0.3733333333333329	0.278666666666666	0.396	-0.0659999999999999	0.151	0.255666666666666	0.027999999999999997	0.29366666666666696	0.220666666666666	0.042	-0.10800000000000001	0.6709999999999999	0.756666666666663	0.940666666666667	0.96366666666667	0.613666666666663	0.815333333333337	0.40033333333333	0.35770633767655996	0.067463860210913	-0.08566666666666702	-0.304333333333333	-0.16466666666667001	0.0060000000000000105	-0.09233333333333998	-0.27500000000000296	-0.203	-0.024	-0.248333333333334	-0.17	-0.00333333333334007	0.18833333333334	-0.31333333333334	-0.31233333333333696	-0.297	-0.166	-0.15866666666666698	-0.13666666666667	-0.0276666666666701	0.10166666666667	-0.000666666666669924
PF3D7_0317300	-0.5802	-0.3574	0.1632	0.1306	0.28	-0.1696	-0.0127999999999999	0.0952	0.1344	0.0182	0.096	0.0996	0.0284	-0.4012	-0.1022	0.00320000000000004	-0.083	0.0768	-0.0904	0.12988059459218	0.0158	0.3872	0.4312	0.184	0.2808	0.0432	0.0376	-0.466	0.6144	0.6358	0.6614	0.5328	0.8402	0.5852	0.6874	0.8618	0.3514	0.5529999999999999	0.5902	0.5016	0.7722	0.6506	0.7574	1.1482	0.0711999999999999	0.3088	0.1716	-0.1822	0.413
PF3D7_0317400	-0.252	0.1075	-0.643	0.406	-0.9295	0.2565	0.013000000000000001	0.1695	0.0355	-0.046	0.545	-0.565	0.408	0.435	0.053	0.5065	-0.39799999999999996	0.223	-0.3685	0.5935	0.3245	0.1185	0.047	-0.45299999999999996	0.2845	-0.033	0.3935	0.2135	-0.13699999999999998	0.1155	-0.0655	0.0195	-0.1245	-0.025	-0.1535	-0.1405	-0.3575	0.0905	0.099	-0.1405	-0.084	0.0015	0.00799999999999999	-0.0545	-0.0279999999999999	0.175	-0.0565	-0.0670000000000001	0.0605
PF3D7_0317500	-0.301333333333334	-0.4006666666666671	0.333333333333334	0.036333333333334	0.285	0.004	0.33333333333333304	-0.05933333333333401	0.20433333333333303	0.15	-0.0136666666666659	0.207	-0.20966666666666697	0.016333333333333	-0.11599999999999999	0.042666666666666	0.07400000000000001	-0.121	0.06833333333333301	0.161	-0.291333333333333	-0.138666666666667	-0.08866666666666699	0.134	0.125333333333334	-0.045333333333333004	0.26233333333333303	0.143333333333333	0.431	0.20766666666666697	0.4506666666666671	0.314333333333333	0.519666666666667	0.47266666666666607	0.49933333333333396	0.734000000000003	0.54	0.298333333333334	0.39299999999999996	0.225	0.310333333333334	0.347333333333333	0.709666666666667	0.903333333333337	0.109	0.264	0.15633333333333402	-0.249	0.402
PF3D7_0317600	-0.0449999999999999	0.28600000000000003	0.215	0.5	-0.081	0.146	0.11900000000000001	0.214	0.204	0.415	0.52	0.0	0.08900000000000001	0.5710000000000001	-0.36	-0.07400000000000001	-0.073	0.105	-0.22699999999999998	0.575	0.778	0.8759999999999999	0.589	0.38799999999999996	0.9009999999999999	0.5579999999999999	0.7490000000000001	0.599	1.824	1.0490000000000002	1.722	1.055	0.7709999999999999	1.122	1.339	1.337	1.643	1.208	1.632	0.759	0.9570000000000001	1.161	1.4980000000000002	1.818	0.544	0.271	0.263	-0.7	0.305
PF3D7_0317700	-0.1312	-0.1854	0.2082	-0.0682	0.2548	-0.2516	0.251	0.0112	0.150713652183453	0.0504	-0.104733340775945	0.1008	-0.0204	-0.056885213567945	-0.163	-0.0276	-0.23399999999999999	-0.3318	-0.0192423784854798	0.08	0.1066	-0.1066	-0.0278	-0.1338	-0.3506	-0.1266	-0.2902	0.0208	0.6226	0.3716	0.237777027260474	0.1976	0.2348	0.25424232429081	0.1684	0.1258	0.7358	0.534	0.221577027260474	0.0694	0.127	0.077	0.452805518754003	0.1128	0.4074	0.2012	-0.007422972739525999	-0.2106	0.2724
PF3D7_0317800	-0.439	-0.646117967201356	-1.946	-1.125	-2.2680000000000002	-0.715	-1.1520000000000001	-1.47	-1.571	-1.23	-1.073	-1.518	-0.195	0.662	-0.682	-0.71	-0.738	-0.38299999999999995	-0.23600000000000002	-1.234	-1.0	-1.105	-1.472	-0.48100000000000004	-0.292	-0.127	0.096	0.359	-0.514	-0.145	-0.27	-0.35	-0.525	-0.078	-0.27699999999999997	-0.235	-0.44299999999999995	-0.064	-0.436	-0.032	-0.48200000000000004	-0.415	-0.45399999999999996	-0.635	-0.235	0.177	-0.136	0.11800000000000001	-0.16
PF3D7_0317900	0.6435	0.132	0.0545	-0.27899999999999997	-0.551	0.1605	0.12135509158453998	0.342	-0.42	0.15	-0.603	0.3965	0.218	0.536	0.244	-0.4295	0.461	-0.555	0.2805	0.6905	0.7015	-0.2495	-0.41600000000000004	0.271	-0.289	0.594	0.6125	1.1655	-0.098355198349395	0.0475	-0.1445	-0.1975	-0.4545	-0.212	0.077	-0.0589999999999999	0.09914480165060499	-0.16699999999999998	0.0255	-0.0935	-0.11800000000000001	-0.4785	0.051	-0.183	0.0806448016506049	0.1145	-0.0615	0.0855	-0.106
PF3D7_0318100	0.672	0.452	0.0669999999999999	0.0740000000000001	-0.83	0.0	-0.193	0.14	0.16699999999999998	0.162	0.109	-0.142	0.493	0.322	0.39899999999999997	0.415	0.778	-0.11900000000000001	0.087	-0.23199999999999998	-0.126	0.335	0.14400000000000002	0.415	0.424	0.426	0.5670000000000001	0.624	1.6159999999999999	1.0	1.127	1.169	0.9359999999999999	0.0469999999999999	1.27120284278912	0.107	1.722	1.217	1.3940000000000001	0.53	0.8690000000000001	0.09300000000000001	1.459	0.387	1.07	0.491	0.19899999999999998	-1.0	0.12
PF3D7_0318200	0.149	0.23325	0.67175	0.16725	0.89	0.11025	0.3355	0.61925	0.6715291275186099	0.47600000000000003	0.165	0.79	0.28875	0.136	0.06075	0.22525	-0.050008632209332	-0.223	0.107	0.441	0.655	0.7140000000000001	0.94475	0.55875	0.38299999999999995	0.69775	0.515	0.32875	0.098	-0.05125	0.13525	-0.00625000000000001	0.16925	0.09275	-0.16825	0.08225	0.135074522765454	0.001	0.2405	-0.03425	-0.11075	-0.07225	-0.0975	0.14	-0.125	0.0465	0.11199999999999999	-0.06625	0.2335
PF3D7_0318300	-0.191	-0.1495	0.484	0.506	0.9775	0.1795	0.4275	0.23800000000000002	0.5665	0.23800000000000002	0.425	0.8185	-0.23	-0.3025	-0.41600000000000004	-0.2095	-0.5385	-0.0964999999999999	0.0325	0.2055	0.135	-0.2115	-0.1315	-0.3175	-0.00949999999999995	-0.0375	-0.1115	-0.3995	0.374	0.35100000000000003	0.49	-0.0525	0.0335	0.3405	0.03	0.7040000000000001	0.2045	0.3165	0.5645	0.318	0.1135	0.2255	0.019	0.3535	-0.0365	0.138	0.10300000000000001	-0.2105	0.1265
PF3D7_0318400	0.444	0.0429999999999999	1.462	0.365	1.584	0.7090000000000001	1.263	0.76	1.043	0.961	0.365	1.275	1.212	0.546	0.152	0.348	0.491	-0.49	0.11199999999999999	1.052	1.163	0.0780000000000001	0.313	0.345	-0.21100000000000002	0.8320000000000001	1.212	1.028	-0.43	-0.344	-0.10099999999999999	-0.205	-0.41100000000000003	-0.40399999999999997	0.19	-0.24100000000000002	-0.245	-0.138	-0.358	0.369	-0.504	-0.266	-0.13	0.284	-0.414	-0.48	-0.281	-0.205	-1.025
PF3D7_0318500	0.32271428571429	-0.18985714285714	0.707285714285715	0.644	0.586714285714284	0.5448571428571439	0.37271428571429	0.36485714285715	0.21785714285715	0.5395714285714289	0.5541428571428579	0.41457142857142404	0.0894285714285711	-0.302815568033724	0.23485714285714998	0.0567142857142902	0.329142857142858	0.345	0.23071428571428398	0.614000000000004	0.344	0.97942857142858	0.37314285714286	-0.111857142857142	-0.000714285714285001	-0.0624285714285721	-0.116285714285715	-0.693571428571429	0.15285714285714003	0.160142857142858	-0.14257142857142902	0.360428571428572	0.418714285714281	-0.0678571428571429	0.0570779491567199	0.0571428571428498	-0.22314285714286	-0.018714285714285	-0.175285714285714	-0.12128571428571401	0.126285714285714	0.227571428571427	-0.0627142857142799	0.16685714285714	0.11742857142857001	0.156142857142858	0.174142857142857	0.22814285714285698	-0.17114285714285798
PF3D7_0318600	-0.5598651170638039	-0.5885	-0.57955438859986	-2.08181373660073	-0.7056985639932	-0.9515166903951899	-0.733240302571073	-0.7715	-0.8265	-0.27899999999999997	-2.005	-0.2725	-0.159	-0.0615	0.012	-0.0235	0.556	-1.4905	0.282	-1.16757708171672	-1.053	-0.28800000000000003	-0.0875	0.341	-1.3255	0.2065	-0.5635	-0.096	-0.295	0.011000000000000001	0.071	-0.179	0.012	-0.2205	-0.14300000000000002	-0.1655	-0.0295000000000001	0.1335	-0.153	-0.36200000000000004	-0.205	-0.375	-0.031	-0.221	-0.12300000000000001	0.0295	0.1895	-0.025	-0.1045
PF3D7_0318700	0.585	-0.193	0.17	-0.273	-0.294	-0.111	0.025	0.222	0.0	0.0	-0.39899999999999997	-0.563	-0.907	-0.9740000000000001	0.222	-0.6779999999999999	0.0	-0.215	-0.24100000000000002	-1.155	-1.104	1.222	-0.193	-0.193	-1.858	-2.437	-2.155	-2.247	-0.415	-0.6779999999999999	-0.637	-0.195	-0.28300000000000003	-0.491	-0.344	-0.615	-0.415	-0.6779999999999999	-0.72	-0.326	-0.364	-0.27399999999999997	-0.503	-0.599	-0.415	-0.415	0.322	0.6609999999999999	-1.014
PF3D7_0318900	-0.156	-0.0665	-0.0755	-0.11199999999999999	-1.1335	0.214	-0.09	-0.305	-0.243	0.087	-0.0375	-0.3915	-0.212719491020784	-0.312	-0.20600000000000002	-0.3795	0.17710748245910898	-0.3215	-0.0845	0.4665	0.2805	-0.71	-0.32	0.018000000000000002	-0.046	-0.09300000000000001	0.09699999999999999	0.787	0.1035	0.445	0.275	0.1665	0.2025	0.4965	0.5675	0.0845	0.1725	0.456	0.1875	0.29600000000000004	0.2505	0.1635	0.433206916460564	0.042	-0.024	0.2775	0.0865	-0.067	0.122
PF3D7_0319000	-0.22933333333333303	0.007666666666667041	0.41666666666667	0.388025938835604	0.3843333333333401	0.47566666666667	0.369333333333337	0.3666666666666671	0.41433333333333394	0.23491051052877	0.26720682865539397	0.368	0.036333333333333	-0.4243333333333329	-0.031	0.287744869267667	-0.108837649305985	0.133873495322054	-0.131999999999997	0.584	0.515999999999997	0.261333333333334	0.38398800196947097	-0.034	-0.000126504677943062	-0.11333333333333001	0.42733333333333	-0.302333333333333	-0.084	-0.121666666666666	-0.05966666666666699	-0.042	0.269666666666667	-0.023	-0.18866666666666698	-0.381	-0.255666666666667	-0.0070000000000000106	0.0659999999999999	0.00566666666667004	0.123666666666667	-0.104333333333333	-0.17166666666666697	0.088907416487976	-0.24466666666666698	-0.0129999999999999	0.08033333333333299	0.048666666666669994	0.0229246585745271
PF3D7_0319100	-0.426	-0.23600000000000002	-0.4	-0.133	-0.512	0.298	-0.413	-0.48200000000000004	-0.446	-0.541	-0.287	-0.831	-0.2	-0.581	-0.077	-0.21600000000000003	0.0060000000000000105	-0.141	-0.33799999999999997	0.28	-0.335	-0.634	-0.11900000000000001	-0.0679999999999998	0.41100000000000003	-0.152	0.701	0.098	-0.528	-0.659	-0.753	0.027999999999999997	-0.475	-0.47200000000000003	-0.672	-0.158	-0.61	-0.557	-0.628	-0.166	0.166	-0.386	-0.846	-0.6990000000000001	-0.198	-0.402	-0.321	0.182	-0.11900000000000001
PF3D7_0319200	-0.4735	-0.196	-0.6165	-0.945	-0.5695	-0.28600000000000003	-0.5225	-0.5855	-0.3565	-0.4035	-0.596	-0.09699999999999999	-0.5605	-0.529	-0.2915	-0.09699999999999999	-0.2105	-0.4295	0.2605	-0.6509999999999999	-0.7	-0.45799999999999996	-0.10800000000000001	0.1145	-0.3055	0.354	0.5805	0.0155	0.6025	0.26	0.3955	0.40299999999999997	0.166	-0.0060000000000000105	0.391	-0.1615	0.5915	0.4235	0.2155	0.2295	0.249	0.0585	0.6455	0.073	0.1995	0.142	0.154	-0.3895	0.2705
PF3D7_0319300	-0.244	0.0437494615051199	-0.318	-0.625	0.0	0.382	0.032	-0.237	0.217	-0.375	-0.24100000000000002	0.295	0.21	0.466	-0.54	0.036000000000000004	-0.693	-0.382	-0.055999999999999994	0.305	0.016	-0.281	0.036000000000000004	-0.239	0.0900000000000001	0.763	1.175	1.2309999999999999	0.8290000000000001	0.556	0.752	0.425	0.755	0.183	0.237	0.248	1.14	0.971	1.195	-0.517	0.45899999999999996	0.25	0.865	0.643	0.494	0.537	0.306	-1.235	0.614
PF3D7_0319400	-0.023	-0.7155	-0.851	-0.512	-1.35	-0.083	-0.124	-0.389	-1.158	-0.667	-0.6545	-1.038	-0.22899999999999998	0.378787896368852	-0.138	-0.8695	-0.5235	-0.514	-0.6745	0.536	0.5205629143494059	0.5720000000000001	0.24	0.13291271550502	0.2195	0.484	1.15	1.528	-0.423	-0.14	-0.2975	-0.5635	-0.3655	-0.1595	-0.43	-0.205	-0.4475	-0.264	-0.4785	-0.285	-0.2125	-0.3825	-0.3715	-0.39399999999999996	-0.2745	-0.2625	-0.193	-0.0325	-0.21100000000000002
PF3D7_0319500	0.545	0.775	0.509	0.626	-0.11900000000000001	0.6559999999999999	0.11199999999999999	0.36	0.162	0.41600000000000004	0.425	0.0740000000000001	0.599	0.444	0.039	0.205	0.617	-0.042	-0.0389999999999999	0.763	0.848	1.028	1.183	1.1520000000000001	1.425	1.178	1.278	1.423	0.032	-0.217	0.073	0.039	0.34	-0.109	0.0579999999999999	0.025	0.08	0.061	0.055999999999999994	-0.081	0.086	-0.355	0.193	-0.105	0.064	0.046	0.019	-0.382	0.363
PF3D7_0319600	0.254	0.5329999999999999	-0.0599999999999999	0.47100000000000003	-0.562	0.424	-0.14400000000000002	-0.156	-0.18	0.258	0.669	-0.217	-0.133	-0.0469999999999999	-0.33799999999999997	-0.521	0.0570000000000001	0.10400000000000001	-0.064	0.251	-0.0469999999999999	-0.408	-0.825	-0.10099999999999999	0.228	-0.431	-0.349	0.172	-0.502	-0.282	0.025	-0.102	-0.298	-0.457	-0.45	-0.0800000000000001	-0.512	-0.491	0.18899999999999997	0.268	-0.298	-0.9740000000000001	-0.893	-0.823	0.0130000000000001	-0.17800000000000002	0.275	0.616	0.107
PF3D7_0319700	0.2638	-0.5754	0.6172	0.9165057272534292	1.065	0.157	0.2018	0.6236015616193511	0.6134	0.5176	0.8804	0.7406440860238579	0.0746	-0.612747597545385	0.2476	0.3612	0.15	-0.0578000000000001	0.0138	0.00439999999999999	-0.2874	0.4042	0.2918	0.2512	-0.3394	-1.3768	-1.0484	-1.2792	-0.0574	0.1738	0.1216	0.2482	0.5394	0.2522	0.2496	0.2422	0.0688	0.2954	0.0532000000000001	0.0890000000000001	0.2336	0.0896	0.0653999999999999	0.1794	-0.185	0.0906	0.0584	0.0324000000000001	0.00459999999999994
PF3D7_0319900	0.34299999999999997	0.436	0.045	0.028999999999999998	-0.018000000000000002	0.687	0.511	-0.125	0.447	0.158	0.028999999999999998	0.054000000000000006	-0.10099999999999999	-0.546	-0.526	-0.29600000000000004	-0.177	-0.7929999999999999	-0.303	0.366	0.374	-0.9227254781255749	-0.9990000000000001	-0.687	-0.534	-0.575	0.095	0.267	-0.031	-0.345	-0.175	-0.7490000000000001	-0.275	0.045	-0.13	-0.185	-0.042	-0.3	-0.129	-0.402	-0.263	-0.28800000000000003	0.10400000000000001	-0.38299999999999995	0.20199999999999999	-0.193	0.109	-0.415	0.040999999999999995
PF3D7_0320000	0.19330864156944896	0.107	-0.092812912002475	1.44046327152216	-0.906922302456483	0.18041465265986398	-0.17718268870943	0.833	0.249	0.40399999999999997	1.273	-0.556	0.021	0.222	0.49700000000000005	0.433	0.429	1.033	-0.321	0.672	0.392	0.159	0.06	-0.057999999999999996	1.393	0.13699999999999998	0.506	0.297	0.478	0.235	0.565	0.52	0.653	0.331	0.179	0.382	0.907	0.589	0.524	-0.441	0.15	0.365	0.249	0.91	0.331	0.33399999999999996	0.267	-0.635	0.48700000000000004
PF3D7_0320100	-0.972	-0.706	-2.372	-1.198	-2.719	-1.016	-1.5322256095179099	-1.4709999999999999	-1.479	-1.3559999999999999	-0.7390000000000001	-1.8019999999999998	-0.43799999999999994	0.115774390482086	-0.613	-0.763	-0.551	-0.166	-0.498	-0.825	-1.01422560951791	-0.0860000000000001	-0.0210000000000001	-0.0509999999999999	0.12300000000000001	0.43200000000000005	0.778	0.768774390482086	-0.5479999999999999	-0.449	-0.589	-0.389	-0.5920000000000001	-0.537	-0.789	-0.696	-0.581	-0.701	-0.61	-0.17600000000000002	-0.451	-0.6629999999999999	-0.789	-0.7929999999999999	-0.33799999999999997	-0.359	-0.0509999999999999	0.539	-0.331
PF3D7_0320200	0.485	0.107	-0.091	-0.13	0.237	0.7	0.49320906054983704	1.157	0.016	-0.409	-0.33	0.264	1.671	0.434	0.485	1.273	0.374	-0.032	0.935	1.507	0.637	-0.736	0.192	0.136	-0.784	0.6579999999999999	1.022	1.331	0.779	0.485	0.428	1.056	1.436	-0.10800000000000001	0.09807983314379999	0.36081956495019896	1.4409999999999998	0.319	0.8590000000000001	0.9420000000000001	0.5920000000000001	0.36700000000000005	0.8380798331438001	1.31913115747093	0.254	0.054000000000000006	0.087	0.401	0.127
PF3D7_0320300	0.5195	0.598	1.0425	0.512	1.4635	0.3465	0.9575	0.718	1.1625	0.8079999999999999	0.5429999999999999	1.217	0.4175	0.505	-0.0595	0.1945	0.031	-0.3155	0.29600000000000004	0.6865	1.4255	0.514	0.8095	0.507	0.305	0.5835	0.4795	0.57910476615391	-0.2055	-0.0495	-0.0725	-0.31	-0.2335	-0.1715	-0.3345	-0.2855	-0.0595	-0.0045	0.0405	0.0305	-0.3025	-0.337	-0.488	-0.5845	0.0645	-0.0635	0.127	0.264	-0.059000000000000004
PF3D7_0320500	0.268	0.1825	0.5329999999999999	0.941	0.6105	0.153	0.2635	0.4415	0.5589999999999999	0.382	0.6355	0.11	-0.5775	-0.8265	0.0335000000000001	0.1635	0.0185	0.3635	-0.2015	-0.369	-0.6045	0.418	0.0784999999999998	-0.215	0.278	-0.3005	-0.32899999999999996	-0.9555	0.435	0.3165	0.466	0.5775	0.8685	0.5115	0.556	0.773	0.5295	0.49700000000000005	0.6535	0.2095	0.525	0.5335	0.6685	1.0315	0.11900000000000001	0.077	0.524	-0.1325	0.1065
PF3D7_0320600	-1.547	-0.364	-3.449	-1.815	-2.331	-1.042	-2.8339999999999996	-2.221	-1.607	-2.628	-1.666	-1.838	0.0	-0.907	-0.131	0.444	-0.914	0.19716164268899303	0.452	-1.5630000000000002	-2.917	-1.274	-0.607	-1.5759999999999998	-0.753	-0.065	-0.22899999999999998	-1.264	-0.034	-0.04982545394600701	-0.867	-0.374	-0.11699999999999999	0.154	-0.16399999999999998	-0.26899999999999996	-0.132	-0.04	-0.508	-0.27899999999999997	-0.133	-0.19	-0.359	-0.41200000000000003	0.008000000000000009	0.22899999999999998	-0.145	-0.248	0.044000000000000004
PF3D7_0320700	-0.19699999999999998	-0.245	-0.7809999999999999	-0.436	-1.176	-0.655	-0.8170000000000001	-0.8	-0.522	-0.434	-0.153	-0.841	-0.309	-0.218	-0.055999999999999994	0.038	0.0	0.168	-0.0700000000000001	-1.077	-1.227	0.278	-0.135	-0.022000000000000002	-0.026000000000000002	-0.054000000000000006	0.044000000000000004	-0.27	-0.642	-0.41200000000000003	-0.505	-0.287	-0.8640000000000001	-0.44299999999999995	-0.5760000000000001	-0.466	-0.88	-0.568	-0.62	-0.0189999999999999	-0.409	-0.48200000000000004	-0.754	-0.627	-0.42700000000000005	-0.16	-0.212	0.39799999999999996	-0.391
PF3D7_0320800	-0.1695	-0.2535	0.127	-0.0649999999999999	0.2575	-0.265	0.049	0.0449999999999999	0.002	-0.037000000000000005	0.03	0.2545	-0.0900000000000001	-0.355	0.11599999999999999	0.1965	0.125	0.0680000000000001	0.17	-0.1635	-0.2235	0.1805	0.379	0.382	0.4425	0.484	0.5429999999999999	-0.102	-0.664	-0.7345	-0.5925	-0.48	-0.6155	-0.3585	-0.47200000000000003	-0.38299999999999995	-0.6995	-0.41600000000000004	-0.61	-0.0685	-0.461	-0.6365	-0.575	-0.6375	-0.198	-0.165	-0.132	0.371	-0.1675
PF3D7_0320900	-0.584	-0.21100000000000002	1.0759999999999998	1.436	1.1	-0.53	0.532	0.856	0.428	0.657	1.083	0.461	0.3	0.26899999999999996	0.011000000000000001	0.113	-0.23199999999999998	0.114	-0.866	0.562	0.868	2.3890000000000002	2.193	0.5489999999999999	1.34	0.669	0.743	-0.813	0.826	0.071	0.684	1.413	0.8320000000000001	0.304	0.6829999999999999	0.371	0.841	0.154	0.713	0.149	0.723	0.8640000000000001	0.631	1.4909999999999999	0.52	0.071	0.252	-0.166	0.23199999999999998
PF3D7_0321000	-0.5725	-0.9048988397759101	-1.733	-1.2595	-2.2359999999999998	-0.6495	-1.247	-1.1405	-1.39289883977591	-1.0825	-0.929	-1.23	-0.8285	-0.5735	-0.0475	-0.432915536381653	-0.0620000000000001	-0.3005	-0.1135	-0.9440000000000001	-1.4465	-0.871	-1.7023988397759098	-0.48200000000000004	-0.836	-0.322	-0.6815	-0.209	-0.201	-0.2785	-0.46399999999999997	-0.2905	-0.0415	-0.035	0.114	0.016179764172662	-0.32299999999999995	-0.0935	-0.4355	-0.15449871433127998	-0.036000000000000004	-0.02	-0.3235	-0.20199999999999999	-0.002	-0.0405	-0.1145	-0.1995	0.1325
PF3D7_0321100	-0.614316110998858	-0.2715	0.27721953910031	-0.0608728202423101	0.29219151559222994	0.23508498041201997	0.25485412781907996	-0.6305	-0.342	0.1185	-0.402543766798461	0.1035	-0.8495	-0.7625	-0.231	-0.3055	0.5379999999999999	-0.677	0.113	0.0995000000000001	-0.0715000000000001	-1.167	-0.838	-0.4015	-0.747	-0.365	-0.7405	-0.479	-0.002	0.1465	0.392	0.075	0.2425	0.1205	0.195541576471381	0.4575	0.0615	0.157	0.45399999999999996	0.2445	0.275	0.14800000000000002	0.6250415764713809	0.4945	0.1145	0.161	0.4415	-0.023	0.18899999999999997
PF3D7_0321200	0.902	0.62678900999278	-0.3615	0.2055	0.3995	0.56	0.154	0.1155	-0.002	0.1825	0.2315	0.578	-0.4685	-0.0285	-0.1705	-0.48100000000000004	-0.3515	0.0795	0.7865	-0.023	-0.0005	-1.173	-1.2025	-0.8455	-1.2235	0.139	-0.69	-0.2995	-0.306	-0.029302737498599997	-0.2315	-0.765	-0.669	-0.645	-0.5485	-0.4895	0.2225	-0.1273027374986	-0.22699999999999998	-0.00650000000000001	-0.612	-0.32899999999999996	-0.1605	-0.3185	0.1325	0.0976972625014001	0.0755	0.2865	-0.3845
PF3D7_0321300	-0.49087951048367	-0.436871863994662	-0.5294880341539	-1.03	0.261	0.304	-0.075	-0.46487951048367	-0.183871863994662	-0.3794880341539	-1.217	0.38299999999999995	-0.816	-1.4580000000000002	0.6821204895163299	-0.0588718639946619	0.1685119658461	-0.74	-0.941	0.218	-0.484	-0.84487951048367	-0.7514403998480441	-0.7884880341539	-1.764	-0.0743046795048701	-0.21100000000000002	-0.9590000000000001	-0.613	-0.514	-0.737	-0.61509680793027	-0.231	-0.11699999999999999	-0.0599999999999996	0.158	-0.5579999999999999	-0.29100000000000004	-0.409	-0.303	0.0699999999999998	0.377	0.867	0.0899999999999999	-0.10400000000000001	-0.23	-0.0700000000000001	0.49	-0.0900000000000001
PF3D7_0321400	0.523	0.384	-0.081	1.195	0.5479999999999999	-0.00900000000000001	0.0470000000000002	0.45899999999999996	0.564	-0.17800000000000002	1.122	0.174	-0.29054190515152695	-0.815	0.0869999999999997	0.335	-0.5670000000000001	0.65	-0.019	-0.09	-0.6940000000000001	0.858	0.384	-0.966	0.266	-0.24100000000000002	-0.267	-1.5730000000000002	0.042	-0.012	-0.0529999999999999	0.34700000000000003	0.204	0.0859999999999999	0.0482011879001703	0.27	-0.087	-0.226	0.16899999999999998	-0.16	0.2	0.27699999999999997	0.055999999999999994	0.354	-0.0209999999999999	0.163	0.163	0.159	-0.293
PF3D7_0321500	0.405	0.4835	0.4	0.5305	0.5935	0.986	0.3365	0.637	0.47200000000000003	0.4725	0.6115	0.71	0.2905	-0.17300000000000001	0.278	0.045364235161977996	0.3225	-0.2565	0.121	1.0775	0.706	-0.8995	-1.486	-0.8105	-0.8959999999999999	-0.8025	-0.413	-0.1085	-0.5035	-0.1985	-0.02	-0.045	-0.35	-0.4205	-0.244	-0.387	-0.61	-0.3105	-0.14400000000000002	0.35200000000000004	-0.0305	-0.285	-0.292	0.045	-0.314	-0.223	-0.2785	0.586	-0.4195
PF3D7_0321600	0.5525	0.4215	0.00849999999999995	0.3475	0.375	0.441316995895501	0.0089999999999999	-0.00750000000000006	0.1685	-0.0455	0.235	0.2515	-0.11468300410449901	-0.4355	-0.2215	-0.205	-0.1225	0.305	0.2365	0.288316995895501	-0.162	-1.061	-1.0275	-0.976	-0.434	-0.645	-0.664683004104499	-0.462	-0.2365	-0.13	-0.09	-0.38299999999999995	0.09699999999999999	-0.111	-0.159	-0.013000000000000001	-0.0705	-0.0645	0.0175	0.1005	0.0665	-0.125	-0.044000000000000004	-0.0564999999999999	-0.0615	0.1225	0.079	0.1825	-0.040999999999999995
PF3D7_0321700	-0.642666666666663	-0.586333333333337	-0.26433333333333997	-0.255	-0.294000000000003	-0.27733333333333	-0.08033333333333001	-0.40233333333333	-0.696333333333337	-0.25166666666667004	-0.31833333333334	-0.11233333333333999	-0.5486666666666671	-0.505666666666667	-0.30833333333333	-0.5636666666666701	-0.0186666666666702	-0.425333333333337	0.00933333333333008	-0.18333333333332996	0.0290000000000001	-0.41766666666666297	-0.509000000000003	-0.058333333333339996	-0.15333333333333998	-0.0569999999999999	-0.22066666666667004	-0.3536666666666671	0.6829999999999999	0.479666666666666	0.5429999999999999	0.4496666666666671	0.8193333333333341	0.4443333333333329	0.695333333333333	0.425	0.501666666666667	0.595536356555849	0.547333333333334	0.510666666666667	0.668333333333334	0.747333333333333	0.630333333333333	0.695666666666666	0.3823333333333329	0.5566666666666661	0.385	0.031666666666667	0.664666666666667
PF3D7_0321800	-0.47600000000000003	-0.185819615238957	0.20225	0.507	0.2885	0.03325	0.19399999999999998	0.09425	0.0195	0.08025	0.426	0.0397500000000001	0.100849213096305	-0.21325	-0.094544193630282	0.06625	-0.166	0.36175	-0.04175	0.23175	0.2205	0.6409999999999999	0.732	0.01775	0.4285	0.10425	0.0052499999999999795	-0.67475	0.507	0.32125	0.37075	0.4565	0.45075	0.5355	0.61475	0.4685	0.23199999999999998	0.2455	0.493	0.29075	0.58125	0.653	0.66	0.55525	0.073	0.22025	0.13225	-0.0437500000000001	0.16975
PF3D7_0321900	-1.033	-0.613	-0.405	-0.076	-0.779	-0.489	-0.337	-0.501	-0.644	-0.331	-0.156	-0.963	0.129	0.196	-0.10400000000000001	0.0579999999999999	0.11	0.217	-0.237	-0.075	0.138	0.883	1.02	0.413	0.629	0.348	0.687	0.327	-0.37200000000000005	-0.45399999999999996	-0.402	-0.27699999999999997	-0.157	-0.297	-0.645	-0.522	-0.301	-0.29100000000000004	-0.21600000000000003	-0.11900000000000001	-0.18899999999999997	-0.56	-0.815	-0.652	-0.289	-0.156	-0.159	0.078	-0.221
PF3D7_0322000	-0.69	-0.83	-1.673	-1.067	-1.8659999999999999	-1.483	-1.3840000000000001	-1.2570000000000001	-1.3219999999999998	-1.065	-0.6459999999999999	-1.225	-0.654	-0.19699999999999998	-0.516	-0.853	-0.413	0.177	-0.096	-1.29	-1.3840000000000001	-0.29600000000000004	-0.585	-0.366	-0.022000000000000002	-0.084	-0.483	-0.405	-0.179	-0.113	0.0299999999999999	-0.9179999999999999	-0.8220000000000001	-0.315	-0.221	-0.174	-0.413	-0.0939999999999999	0.0199999999999999	0.07200000000000001	-0.688	-0.863	-0.784	-1.123	0.20199999999999999	-0.265	0.105	0.214	-0.48
PF3D7_0322100	0.4175	0.4045	0.8015	0.321	0.9295	0.6425	0.4825	0.6625	0.4855	0.501	0.514	1.0325	0.079	0.0155	0.0405	-0.017	0.1965	0.168	0.387458094424589	0.8640000000000001	0.8	0.1735	0.2875	0.63	0.5355	0.7675	0.6635	0.7822711706062192	-0.508	0.0069999999999999	-0.2435	-0.474	-0.51	-0.1805	-0.0385	-0.1165	-0.2635	-0.22399999999999998	-0.2345	-0.3345	-0.36200000000000004	-0.3775	-0.2175	-0.353	-0.1245	-0.01	-0.215	0.0639999999999999	0.1075
PF3D7_0322300	-0.496	-0.605	-0.115	-0.525	-0.04	-0.563	-0.155	-0.441	-0.292	-0.39299999999999996	-0.23600000000000002	0.0620000000000001	-0.61	-0.649	-0.264	-0.326	-0.508	-0.0350000000000001	-0.0640000000000001	-0.889	-0.909	-0.9690000000000001	-0.877	-0.485	-0.772	-0.489	-0.263	-0.222	-0.386	-0.322	-0.222	-0.375	-0.40700000000000003	-0.496	-0.48	-0.621	-0.525	-0.212	-0.185	-0.392	-0.439	-0.40299999999999997	-0.42200000000000004	-0.72	-0.0810000000000002	0.0069999999999999	0.087	0.0	-0.0060000000000000105
PF3D7_0322400	-0.335	-0.2	-0.537	-0.45899999999999996	-0.716	-0.0780000000000001	0.17	0.018000000000000002	-0.077	-0.14300000000000002	-0.401	-0.201	1.018	1.17	0.15	0.193	-0.02	-0.044000000000000004	0.284	0.507	0.426	0.035	0.055999999999999994	-0.08	-0.585	-0.0319999999999998	-0.248	1.554	-0.38	-0.252	-0.642	-0.237	-0.7140000000000001	-0.5670000000000001	-0.03	-0.46	-0.684	-0.396	-0.584	0.113	-0.423	-0.64	-0.303	-0.59	-0.205	-0.213	-0.37	0.174	-0.289
PF3D7_0322500	-0.0585	0.29600000000000004	-0.19699999999999998	0.354	-0.21899999999999997	0.3045	0.14800000000000002	-0.0539999999999999	-0.266	-0.1955	0.3585	-0.2285	-0.138	-0.306	-0.0155	0.0940000000000001	-0.152	0.4925	-0.0170000000000001	0.182	0.0649999999999999	-0.287	-0.237	-0.3375	0.1235	-0.324	-0.2465	-1.1385	0.2755	0.465	0.1575	0.3755	0.2165	0.142	0.5805	0.4605	0.2565	0.6195	0.1905	0.368	0.14	0.486	0.647	0.29600000000000004	0.474	0.6715	0.26899999999999996	0.2925	0.017
PF3D7_0322600	-0.289	-0.5760000000000001	0.165	-1.3559999999999999	-0.321	-0.22899999999999998	-0.013999999999999999	0.022000000000000002	-0.182	0.204	-1.564	-0.335	0.28800000000000003	-0.027999999999999997	0.447	0.07400000000000001	0.39899999999999997	-1.41	-1.031	0.513	-0.086	0.415	0.7390000000000001	0.696	-1.304	-0.218	0.68	0.882	0.222	0.046	0.22193671271480803	0.39265250182500305	-0.013999999999999999	-0.48200000000000004	0.027000000000000003	-0.504	1.973	0.605	-0.059000000000000004	0.281652501825003	0.44	-0.042830799579952006	-0.485	0.319	-0.16399999999999998	-0.327	0.037000000000000005	-0.13934749817499698	0.0
PF3D7_0322700	0.00659999999999994	0.0522	0.1116	0.26568393958227	0.2616	0.5186	0.3906	0.1916	0.183	0.1614	0.3194	0.2152	0.354	0.0666	0.0564	-0.139	-0.0983999999999999	0.11	0.0278	0.488	0.35700000000000004	-1.0302	-1.2764	-0.7914	-0.9396	-1.1008	-0.4118	0.055999999999999994	-0.4322	-0.2816	-0.384	-0.203	-0.108953156490986	-0.07518139875480401	-0.33908598030045195	-0.2672	-0.3276	-0.2016	-0.3214	0.0754	-0.0895531564909859	-0.328420157937353	-0.3946	-0.4194	-0.2944	-0.1902	-0.1982	0.2678	0.0114468435090141
PF3D7_0322900	-0.07200000000000001	-0.33299999999999996	-0.107	-0.243	-0.196	-0.646362176883333	-0.922	-0.0529999999999999	-0.268	-0.183	-0.272	0.013999999999999999	-0.687362176883333	-1.122	-0.127	-0.196	-0.209	0.0	-0.057	-0.607362176883333	-0.7290000000000001	-0.147	-0.00900000000000001	-0.107	0.084	0.222	0.159637823116667	-0.05	0.23800000000000002	-0.764	-0.10300000000000001	0.971	0.3	0.226	0.177	-0.316	0.042	0.258	-0.48700000000000004	0.5479999999999999	-0.035	-0.0620000000000001	-0.226	0.24	0.07	-0.11699999999999999	-0.214	1.3319999999999999	-0.018000000000000002
PF3D7_0323000	0.111	-0.267	-1.486	-0.124	-2.045	-0.11	-0.7490000000000001	-0.325	-0.82	-0.5329999999999999	0.0259999999999999	-0.884	-0.8240000000000001	-0.545	-0.898	-0.968	-1.021	-0.545	-0.7390000000000001	-0.17800000000000002	-0.727	-0.38299999999999995	-1.405	-0.8490000000000001	-0.44299999999999995	-0.513	-0.62	-0.35	-0.039	0.14400000000000002	-0.069	0.201	-0.076	-0.48100000000000004	0.078	-0.424	-0.136	0.34700000000000003	-0.18600000000000003	-0.599	-0.057	-0.295	0.0	-0.28	0.1	0.29600000000000004	-0.265	-0.862	0.32899999999999996
PF3D7_0323100	-0.554999999999997	-0.551303252951415	-0.061333333333333004	-0.79333333333333	-0.328545578676408	-0.040333333333334	0.0720000000000003	-0.523999999999997	-0.21933333333333302	-0.297	-0.866999999999997	-0.28600000000000003	-0.44299999999999995	-0.283333333333334	-0.326999999999997	-0.23866666666666697	-0.299	-0.72533333333333	-0.286333333333334	-0.115333333333334	0.0896666666666663	-1.33733333333333	-0.841666666666667	-0.542	-1.65866666666666	-1.03533333333333	-0.275	-0.445	-0.068666666666667	-0.25533333333333397	-0.131333333333334	-0.103333333333333	-0.134	-0.092333333333333	-0.185666666666666	-0.09066666666666699	0.018333333333333	-0.22	-0.070333333333334	0.00666666666666699	-0.09699999999999999	0.094666666666667	0.0303333333333337	0.26933333333333304	0.0580000000000001	-0.0266666666666671	-0.0136666666666669	-0.002	0.084
PF3D7_0323200	-0.0795	-0.0132665775026208	-0.861	-0.4145	-1.6880000000000002	-0.09699999999999999	-0.3645	-0.5505	-0.547	-0.289	-0.359	-0.8759999999999999	-0.2765	0.4885	0.185	-0.0175	0.1875	-0.2115	-0.3835	-0.716	-0.37	-0.23399999999999999	-0.5655	-0.0715	-0.253	-0.34600000000000003	-0.1895	0.327	-0.685	-0.3715	-0.616	-0.6155	-0.777	-0.46799999999999997	-0.499	-0.34700000000000003	-0.7355	-0.4695	-0.6709999999999999	-0.201	-0.5920000000000001	-0.6205	-0.6355	-0.6925	-0.16399999999999998	0.02	-0.1465	0.3705	-0.209
PF3D7_0323300	-0.611	0.15029015833399	0.354	0.256	-0.00903064427897005	0.8390000000000001	0.16899999999999998	-0.515	-0.007000000000000121	0.433	-0.17600000000000002	-0.413	-0.428	-1.024	-0.308	-0.7070000000000001	0.174	-1.5319999999999998	-1.34	1.0959999999999999	0.841	-2.056	-0.9309999999999999	-0.425	-0.7440000000000001	-0.934	0.47	-0.1	0.1	0.8059999999999999	0.268	-0.348	-0.152	-0.335	-0.368	0.156	-0.008000000000000009	0.16399999999999998	-0.159	2.6180000000000003	-0.136	0.536	0.19114269236870002	0.439	-0.243	0.10099999999999999	-0.18600000000000003	-0.267	-0.16165486501385
PF3D7_0323400	0.3185	-0.0129999999999999	1.2570000000000001	1.3155	1.318	-0.0215000000000001	0.7735	0.5575	0.2295	0.605	1.0659999999999998	0.6325	-0.3135	-0.888	-0.0760000000000001	0.0500000000000003	0.11599999999999999	0.7685	0.036000000000000004	-0.3925	-0.5195	1.402	0.2575	-1.3035	-1.8159999999999998	-1.65	-0.556	-1.635	-0.2925	-0.1445	0.0329999999999999	0.573	0.659	-0.021	0.0369999999999999	-0.024	-0.6609999999999999	-0.326	-0.4925	-0.22899999999999998	0.3705	0.5585	-0.0629999999999999	0.312	-0.1315	0.0760000000000001	0.1975	0.4815	-0.6659999999999999
PF3D7_0323500	-0.325	-0.213	-0.9420000000000001	0.10300000000000001	-1.113	-0.114	-0.677	-0.623	-0.745	-0.608	0.078	-0.732	0.14800000000000002	-0.027999999999999997	0.29600000000000004	0.18600000000000003	0.16899999999999998	0.39399999999999996	0.015	-0.201	-0.484240577399658	0.706	0.319	0.425	1.186	0.47100000000000003	0.685	0.419	-0.591	-0.6	-0.6890000000000001	-0.17	-0.023	-0.218	-0.22699999999999998	-0.213	-0.611	-0.623	-0.535	-0.254	-0.166	-0.175	-0.517	-0.315	-0.233	-0.513	-0.2	0.335	-0.092
PF3D7_0323600	-0.5579999999999999	-0.10400000000000001	-1.044	-0.693	-1.072	-0.039	-0.8740000000000001	-0.805	-0.535	-0.682	-0.243	-0.38	-0.019	-0.652	0.162	0.019	0.022000000000000002	-0.556	0.5720000000000001	-0.251	-0.623	-0.46799999999999997	-0.055	0.309	0.465	0.512	0.485	1.0090000000000001	0.225	0.27699999999999997	0.33	0.037000000000000005	0.409	0.408	0.47100000000000003	0.0	0.445	0.094	0.09699999999999999	-0.244	0.0629999999999999	0.207	0.67	0.457	0.11699999999999999	0.182	-0.265	-0.505	0.488
PF3D7_0323700	-0.457	-0.3015	-0.102	0.013000000000000001	-0.2565	0.231	0.1565	-0.1485	-0.201	-0.1025	0.1355	-0.12	-0.075	-0.33299999999999996	0.18	0.066	0.381	0.27899999999999997	0.336	0.108143646233259	-0.391	0.23800000000000002	0.3225	0.7445	0.8765	0.2805	0.8390000000000001	0.2845	-0.5825443187419289	-0.32299999999999995	-0.392	-0.3015	-0.1665	-0.3775	-0.23399999999999999	-0.21	-0.6405	-0.445	-0.467	-1.814	-0.2675	-0.37	-0.396	-0.5505	-0.2255	-0.1855	-0.113	0.1955	-0.131
PF3D7_0323800	-0.5665	-0.3865	0.17	0.1605	0.32899999999999996	-0.42100000000000004	0.243	0.163	0.284	-0.0625	0.1955	0.11800000000000001	-0.0960964708015504	-0.126	-0.158	-0.1475	-0.6085	0.1115	-0.0045	0.22899999999999998	0.2515	0.23800000000000002	0.132	-0.0815	0.1605	0.132	0.278	0.327	0.7465	0.3875	0.47	0.6395	0.5955	0.3735	0.7425	0.7535	0.674	0.6515	0.457	0.313	0.456	0.476400220929279	0.5920000000000001	0.7935	0.2345	0.1895	0.00749999999999995	-0.3725	0.0994999999999999
PF3D7_0324100	1.74867533710748	1.9909999999999999	0.311	1.99	0.893	0.9420000000000001	0.44356826250165204	1.6166753371074798	1.861	1.6781628350505098	1.4	0.162	0.657209593948292	0.585	-0.05632466289252	-0.315	0.688	0.32899999999999996	0.0669999999999999	1.7730000000000001	1.35	0.259735618358169	0.71137710917513	1.1740000000000002	0.963	1.177	0.986	0.841	-0.625	-0.12058277672420199	-0.57	-0.143404312852799	-0.201	-0.359	-0.5870505063194499	-0.09300000000000001	0.43	-0.129770901586904	-0.74	-0.077404312852799	-0.064	-0.49	-0.70505050631945	-0.113688169231502	-0.754	-0.6535827767242021	-0.331	0.5555956871472011	-0.09699999999999999
PF3D7_0400100	-0.179666306688878	-0.516	0.050341642124555	-0.321288171279685	0.038987510805083	0.15305853996515398	-0.188723229257582	-0.222	-0.376	-0.20635360976012	-0.5479999999999999	0.055737677445556	0.261	0.149	-0.013999999999999999	-0.14800000000000002	0.07964639023988	-0.257	0.360737677445556	0.415	0.23	0.015	-0.052000000000000005	0.06364639023988	0.126	0.159737677445556	0.152	0.013000000000000001	0.275	-0.049	0.369	0.461	0.335	0.048	0.35700000000000004	0.39899999999999997	0.625	0.344	0.662	-0.10300000000000001	-0.053	0.032	0.43232477833479604	0.7609999999999999	0.48	0.23800000000000002	0.978	-0.166	0.131
PF3D7_0400400	0.711	0.711	1.222	-0.659	0.7929999999999999	1.055	0.8082843498354301	0.9329999999999999	0.541	1.0	-0.515	1.3780000000000001	0.622	0.16128434983543	0.0	-0.13699999999999998	0.152	-1.3219999999999998	0.263	1.158	1.16128434983543	0.44799999999999995	0.24100000000000002	0.289	-1.3219999999999998	-0.0999999999999996	-0.115	-0.6617156501645699	-0.415	-0.152	-0.289	0.541	-0.363	-1.3630000000000002	0.0550000000000002	0.0	-0.778	-0.322	-0.289	-0.13699999999999998	-0.47	-0.363	-0.177	0.107	-0.126	-0.152	0.541	0.628	-0.363
PF3D7_0401700	0.304	0.237	0.273	0.166	0.20392131199013003	0.6432928870489399	0.70890798932466	0.492196954649758	0.204	0.7140000000000001	0.146	0.4435	1.239	1.1565	-0.1705	0.17	0.1195	-0.486	0.1315	0.7645	0.996	-0.8015	-0.6765	-0.00317683385238898	-0.349	0.11800000000000001	0.2705	1.995	-0.2415	-0.21600000000000003	-0.133	-0.0534999999999999	0.0	-0.36	-0.36200000000000004	-0.19699999999999998	-0.102	-0.1655	0.0215	0.1895	-0.0215000000000001	-0.2055	-0.0145	-0.0945	-0.1955	-0.2495	-0.1905	0.085	-0.184
PF3D7_0401800	-0.165	-0.0915000000000001	0.6725	0.599	0.204	0.0285	0.302	0.35700000000000004	0.166	0.382	0.5345	-0.033	0.0975	-0.2645	-0.141	-0.1935	0.4	0.1655	-0.20199999999999999	0.466	0.3515	0.8555	1.4505	1.331	1.86	1.3235	1.46726247499165	0.7935	-0.355	-0.182	0.0535	0.0629999999999999	0.2335	-0.024	0.0705	-0.034	-0.1665	0.1275	0.0060000000000000105	0.17300000000000001	0.0625	0.0	0.195	0.0455	-0.5355	-0.21	-0.226	-0.128	-0.396
PF3D7_0402000	-0.966	-1.166	-1.091	-1.109	-1.344	-1.285	-1.3219999999999998	-1.102	-1.195	-0.66	-0.7140000000000001	-0.722	-0.115	0.222	-0.15136212975371802	-0.354	0.34	-0.35700000000000004	0.05837918871088	-0.893	-0.585	0.498	0.43799999999999994	1.327	1.069	1.2590000000000001	0.924	0.975	-0.335	0.051	-0.235	-0.14800000000000002	-0.11900000000000001	-0.165	-0.16399999999999998	-0.12	-0.184	-0.109	-0.384	-0.27	-0.294	-0.209	-0.222	0.0569999999999999	-0.171	-0.036000000000000004	-0.235	0.069	-0.204
PF3D7_0402100	0.441	0.1075	0.36	0.341	0.13699999999999998	-0.0985	-0.0990000000000002	0.465	0.4055	0.299	0.3225	0.0585	0.1565	-0.5705	0.0760000000000001	0.22399999999999998	0.0805000000000002	0.18	0.0830000000000001	-0.1195	-0.6585	0.757	0.364	0.5355	-0.0165000000000002	-2.949	-2.972	-2.6065	0.69	0.2295	0.4035	0.7875	0.78	0.6125	0.304	0.6409999999999999	0.64	0.522	0.5205	0.24100000000000002	0.7665	0.6905	0.632	1.112	0.272	0.17	0.0465	-0.152	0.005
PF3D7_0402200	0.28800000000000003	-0.17366666666667002	0.0697731343819401	0.20166666666666602	-0.559666666666667	0.43	-0.35233333333333	0.00599999999999978	-0.13166666666666998	0.069	0.190666666666666	-0.321666666666667	-0.10066666666667	-0.44733333333333003	0.0739999999999998	-0.17829493337314004	0.217	0.125333333333333	-0.152	0.11566666666666	-0.54633333333333	0.982	-0.55133333333334	-0.18438858010453998	-1.158	-1.3713333333333302	-0.34366666666667	-0.852666666666667	0.373	0.50666666666667	0.467	0.619	1.1936666666666598	0.611666666666666	0.6676666666666701	0.9459999999999971	0.32733333333334	0.31766666666667	0.27733333333334004	0.107333333333333	1.03733333333333	1.072	0.546	1.5886666666666698	-0.016	0.19666666666667004	0.35566666666667	-0.095	-0.08966666666666699
PF3D7_0402300	0.41296795844844	-0.0306000000000002	0.9656	0.9788	0.6346	-0.0484	0.1804	0.2494	0.4986	0.4318	0.6494	0.261	-0.319	-0.941	0.0413999999999999	0.0809959375213301	0.2458	0.6859999999999999	-0.00619999999999998	-0.561	-0.9616	0.731621487271	0.159	-0.9554	-2.28637442845375	-3.1344	-1.5162	-2.0654	0.6503734810571701	0.8625661025851411	1.135	0.8904	1.4026	1.1036	1.2614	1.1808	0.419973481057171	0.6811661025851411	0.9618	0.6872	1.1414	1.3756	1.3292	1.3904	0.33337348105717	0.75203906717408	1.1642	0.3514	0.0326
PF3D7_0402400	-0.451	0.032	0.6920000000000001	0.951	0.5820000000000001	0.075	0.376	0.115	0.36200000000000004	0.539	0.8690000000000001	0.434	0.49	-0.08	-0.27899999999999997	-0.15	-0.198	0.318	-0.078	0.639	0.474	0.311	0.107	-0.156	0.342	-0.418	-0.226	-0.8170000000000001	-0.205	0.012	-0.013000000000000001	0.512	0.021	-0.3	-0.304	-0.0189999999999999	-0.174	-0.182	-0.039	0.23399999999999999	-0.38	-0.466	-0.441	-0.24100000000000002	-0.133	0.083	0.135	0.512	-0.124
PF3D7_0402900	0.251	-2.1790000000000003	-0.789	-0.057	-0.993	2.003	0.6759999999999999	-0.263	-1.76265591872977	1.109	-0.45899999999999996	-0.5589999999999999	-0.145	-1.426	-0.392	-2.092	0.452	-1.3476802852439198	-1.288	1.3330000000000002	0.488	0.778	-2.424	0.337	-1.807	-2.6180000000000003	-2.031	-0.5760000000000001	-0.534	-0.0369999999999999	0.19899999999999998	0.391	-0.0770000000000001	-0.27399999999999997	-0.29100000000000004	0.0	0.131	-0.0759999999999998	0.0	-0.0650000000000002	-0.0770000000000001	-0.508	-0.759	-0.551	-0.43799999999999994	-0.24100000000000002	-0.0550000000000002	1.078	-0.72
PF3D7_0403100	0.19899999999999998	-0.2475	-0.544	-0.8065	-0.6015	-0.011000000000000001	-0.5465	-0.3565	-0.7145	-0.425	-0.79	-0.3765	-0.0705	-0.2695	0.14300000000000002	-0.4225	-0.001	-1.0685	0.18600000000000003	-0.3935	-0.5725	-0.792	-1.263	-0.019	-0.8195	-0.1745	-0.4635	0.1765	-0.2275	-0.055443490681350995	-0.1	-0.295	-0.5915	-0.3115	-0.299	-0.3665	-0.0610000000000001	-0.301943490681351	-0.1095	0.162	-0.2645	-0.4375	-0.068	-0.473	0.1275	0.054056509318649006	0.0070000000000000106	0.36200000000000004	-0.0895
PF3D7_0403200	-0.57235602317447	-0.5479999999999999	-1.37088993421682	-0.824813430855898	-1.89968002518316	-0.49463964482394607	-1.03013515695845	-0.8759999999999999	-1.089	-0.9205	-0.6605	-1.209	-0.1255	0.171	0.00949999999999984	-0.16	-0.0590000000000001	0.12	-0.1685	-0.35200000000000004	-0.7715	-0.0840000000000001	-0.358	0.168	0.2605	-0.0629999999999999	0.0570000000000001	-0.109	-0.456	-0.1265	-0.23	-0.297	-0.085	-0.48200000000000004	-0.1665	-0.0585	-0.47200000000000003	-0.2155	-0.321	-0.198	-0.1235	-0.33	-0.3065	-0.7655	-0.174	0.107	0.0790000000000001	0.276	0.2015
PF3D7_0403300	-0.598	-0.7909999999999999	-2.339	-0.534	-2.542	-0.408	-0.69	-0.894	-1.252	-1.246	-0.29	-1.314	-1.071	-0.561	-0.2	-0.996	-1.182	-0.251	-0.5429999999999999	-0.961	-0.789	-1.22310970173086	-2.079	-1.3219999999999998	-0.466	-0.523	-0.593	-0.061	-0.406	-0.265	-0.113	0.134	-0.22399999999999998	-0.134	-0.086	-0.581	-0.36	-0.305	0.013999999999999999	-0.064	-0.20800000000000002	-0.162	-0.247	-0.445	-0.11	0.065	-0.027999999999999997	0.091	0.040999999999999995
PF3D7_0403400	-0.26851340751160996	-0.2995	0.23399999999999999	-0.045166666666666994	0.24769175562409698	0.08566666666666702	0.22202788779358498	-0.011180074178277	-0.055166666666666996	0.124833333333333	-0.149166666666667	0.389	0.135166886300295	0.024333333333334	0.027153259155056002	-0.223	0.0818333333333333	-0.25702671772102104	0.227166666666667	0.2695	0.136166666666667	-0.59901340751161	-0.629333333333334	-0.156833333333333	-0.639666666666667	-0.27666666666666695	-0.24744176022867198	0.3665	-0.0756666666666666	0.164166666666666	0.105166666666666	-0.162333333333333	-0.049	0.1675	0.061666666666666994	-0.013666666666667	-0.0356666666666666	0.1575	-0.04	0.111666666666667	-0.071666666666667	-0.0965	0.000166666666667009	-0.3145	-0.110833333333333	0.019833333333332998	0.070833333333333	-0.116166666666667	0.021666666666665998
PF3D7_0403500	0.6015	0.5565	0.632	0.5825	0.47	1.0175	1.0175	0.613	0.7265	0.585	0.599	0.4755	0.012	-0.1995	-0.4415	-0.185	-0.3655	-0.09699999999999999	-0.3535	0.8835	0.6985	-0.395	-0.5405	-0.4005	-0.3365	-0.622	-0.13	-0.049	1.2635	0.4855	1.1305	0.9815	0.638	0.5795	1.058	0.4115	0.9725	0.5615	0.8385	0.617127371988665	1.1075	0.8235	1.2409999999999999	1.048	0.2605	0.0485	0.1635	-0.402	0.0895
PF3D7_0403600	-0.32	-0.23066666666666696	0.5703333333333299	0.41966666666667	0.6100000000000029	0.24666666666666698	0.4866666666666671	0.54433333333333	0.42233333333333	0.27833333333333	0.30166666666666997	0.523666666666663	0.4506666666666671	0.21600000000000003	-0.07066666666667	0.28866666666667	0.03833333333333	-0.046333333333333004	0.0649999999999999	1.10633333333333	1.1159999999999999	0.36766666666667	0.17300000000000001	0.0186666666666602	0.23833333333332996	0.240666666666666	0.5446666666666671	0.114666666666667	-0.39799999999999996	-0.2881281149935	-0.19033333333334	-0.105	-0.26833333333333	-0.17600000000000002	-0.20154471055497103	-0.164333333333334	-0.525	-0.3201281149935	-0.184	0.14800000000000002	-0.16766666666666	-0.15629306085695	-0.293	-0.12300000000000001	-0.12	0.0272052183398299	-0.04633333333334	0.5066666666666599	-0.113
PF3D7_0403700	-0.1255	0.0528451907193917	-0.6815	0.034	-1.3535	-0.516	-0.565	-0.47	-0.534	-0.4205	0.022000000000000002	-0.9415	-0.2865	0.285	-0.11800000000000001	0.1235	-0.0875	-0.09	-0.642	-0.27699999999999997	-0.028999999999999998	0.7865	0.8255	0.7070000000000001	1.224	0.6920000000000001	0.45799999999999996	0.253	0.0555	0.2405	-0.025	0.0965	0.172	0.1795	0.0558318307318349	0.19699999999999998	-0.0705	0.134	0.043	0.008000000000000009	0.0415	0.0785	-0.1625	0.1245	-0.026000000000000002	0.2385	-0.0355	-0.0695	0.1485
PF3D7_0403800	-0.365	-0.312	0.1095	-0.34700000000000003	0.4575	-0.415	0.3085	0.001	-0.16064644708507098	-0.281	-0.6835	-0.242	-0.6355	-1.0290000000000001	-0.1885	-0.0545	-0.203	-0.5305	-0.4055	-0.5395	-0.466	0.5975	0.3785	-0.1585	-0.897	-1.2819999999999998	-1.065	-1.423	-0.013000000000000001	0.134	0.051	0.0415	0.1475	0.0635000000000001	-0.0754999999999999	0.3375	-0.098	-0.0479999999999999	0.1115	-0.25	-0.1265	-0.109	0.0345	0.284	-0.016	0.1765	0.3415	0.105	-0.24600000000000002
PF3D7_0403900	0.1135	-0.2365	-0.264	0.0705	-0.166	0.2935	0.00099999999999989	0.322	-0.409	-0.1805	0.029773248143563996	-0.1565	-0.6035	-0.3035	0.21899999999999997	-0.2555	0.307	-0.027000000000000003	-0.1755	0.33299999999999996	0.0565	0.0835	-0.3955	-0.294	-0.16699999999999998	-0.0839999999999999	0.223	-0.397	-0.4595	-0.1155	-0.3215	0.1335	-0.1115	-0.255	-0.1875	-0.2305	-0.259	-0.24	-0.4065	0.121	-0.1065	-0.253	-0.0694999999999999	-0.21	-0.109	-0.124	0.0129999999999999	0.5875	-0.2435
PF3D7_0404100	0.594	0.605	0.965	1.0	0.956	0.585	0.8140000000000001	0.973	0.527	0.757	0.937	0.9329999999999999	1.169	1.39	0.24100000000000002	0.028999999999999998	0.28	0.193	0.165	0.637	1.0959999999999999	0.848	0.986	0.585	0.915	1.022	0.502	1.445	0.093370501732208	0.6809999999999999	-0.364	0.581	-0.153	0.159	0.763	0.85	1.2613705017322099	0.457	-0.8390000000000001	0.374	-0.325	-0.07400000000000001	0.47	0.284	0.462370501732208	0.6809999999999999	-0.313221361461121	0.7020000000000001	0.037612455144957
PF3D7_0404200	0.784	0.036000000000000004	1.162	-0.29	1.4409999999999998	0.53	0.113	1.178	1.227	0.778	-0.193302905447395	1.337	0.175	-0.239	0.531	-0.281	-0.231	-0.6679999999999999	-0.336	1.126	0.205	-0.127	0.266	0.198	-0.636	1.012	0.654	-0.045	-0.56	-1.023	-0.273	-0.835	-1.58	-0.254	-0.624	-0.3	-0.763	-1.1340000000000001	-0.8059999999999999	-0.48	-0.794	-0.24600000000000002	-0.945	-0.6970000000000001	-0.36700000000000005	-1.031	-0.134	-0.0070000000000000106	-0.8079999999999999
PF3D7_0404300	-0.3375	-0.162	-0.41	0.17600000000000002	-0.649	-0.1775	-0.4435	-0.306	-0.428	-0.24600000000000002	0.1895	-0.345	0.1215	0.37799999999999995	0.0135	-0.00149999999999995	-0.0855	0.3515	-0.087	0.149	0.1475	0.4115	0.379	0.39136346170715103	0.899	0.6755	0.7455	0.6859999999999999	0.797	0.6995	0.712662653409204	0.4815	0.5325	0.599	0.6809999999999999	0.5855	0.778	0.5135	0.6896626534092041	-0.134	0.486	0.6175	0.6679999999999999	0.652	0.2195	0.1665	0.18016265340920395	-0.9115	0.529
PF3D7_0404500	0.2085	0.2245	0.9145	-0.452	0.626	0.0945	0.785	0.757	0.8375	0.5625	-0.512	0.5529999999999999	-0.00650000000000001	0.2725	-0.075	0.092	-0.14400000000000002	-1.5405	-0.11800000000000001	0.7375	1.2685	0.462	0.8905	0.895	-0.004	1.1405	1.162	0.993	1.6440000000000001	1.3045	1.456	1.859	1.429	0.1385	1.19712332630122	2.638	1.534	1.4205	1.5255	1.6469999999999998	1.5165	-0.1835	1.6255	3.307	0.5955	0.3285	0.124	-0.6890000000000001	0.4085
PF3D7_0404600	-0.218	-0.012666666666667001	0.263	0.11283333333333301	0.575166666666667	-0.228333333333334	0.40033333333333293	0.416333333333337	0.570833333333333	0.33299999999999996	0.18583333333333302	0.588833333333334	0.0296666666666663	0.233	0.146538316668335	0.24966666666666698	0.102833333333333	-0.150166666666667	0.1805	0.11066666666666601	0.4373333333333329	0.382171101747057	0.8999167984995801	0.897333333333333	0.98916666666667	1.32166666666667	1.065	1.018	-0.08083333333333001	0.0629999999999999	-0.17633333333333304	-0.287	-0.12816666666666698	-0.06633333333333301	-0.215	-0.13216666666666602	-0.08466666666667	0.0329999999999999	0.0445	0.024999999999997	-0.25533333333333397	-0.153	-0.05416666666666599	0.0495	-0.15916666666667	0.0776666666666699	0.0611666666666699	-0.138166666666666	0.03834618534561
PF3D7_0404700	0.413	0.51	0.4755	0.9059999999999999	0.1265	0.374	0.2045	0.376	0.4185	0.363	0.7155	0.0429999999999999	0.2455	-0.0650000000000001	-0.0710000000000002	0.21834581990826998	-0.0085	0.4065	-0.3275	0.52	0.3725	0.6920000000000001	0.141	-0.401	0.182	-0.3735	-0.2445	-0.863	-0.2955	-0.4375	-0.2405	0.369	0.0130000000000001	-0.0649999999999999	-0.1095	-0.0179999999999998	-0.7405	-0.552	-0.099	-0.1085	-0.0979999999999999	0.17300000000000001	-0.147	0.122	-0.23600000000000002	0.024	0.22899999999999998	0.245	-0.203
PF3D7_0404800	-0.3155	-0.91	-1.5590000000000002	-1.2865	-1.6780000000000002	-0.314	-1.0535	-1.2229999999999999	-1.703	-1.1159999999999999	-1.0665	-1.358	-0.6655	-0.787	0.0509999999999999	-0.628	-0.1795	-0.203	-0.5715	-0.8565	-1.3840000000000001	0.1245	-0.596	-0.24600000000000002	-0.281	-0.042	0.1985	-0.0605	0.252	0.0255	0.124	-0.6835	0.19699999999999998	0.0430000000000001	0.244	0.22899999999999998	-0.139	0.1105	0.0885	-0.623	0.013999999999999999	0.233	0.385	0.044000000000000004	-0.0355	0.297	0.2855	-0.506	-0.0994999999999999
PF3D7_0404900	0.6185	0.623497691448758	-0.13699999999999998	0.1215	-0.61	0.37	-0.3535	-0.0205	0.0849976914487584	0.235	0.295	-0.3895	-0.317	-0.5485	-0.2965	-0.405502308551242	0.019	0.0025000000000000603	-0.27699999999999997	-0.0884999999999998	-0.6725	-0.1185	-0.755502308551242	-0.2365	-0.4815	-0.6445	-0.625	-1.3025	-0.634	-0.2295	-0.17905369493592002	-0.2125	0.0700000000000001	-0.2415	-0.245	0.0465	-0.8155	-0.507	-0.15405369493592003	-0.0225000000000002	-0.1625	-0.414	-0.3735	-0.546	-0.2585	-0.0409999999999999	0.32394630506408	0.3225	0.0535000000000001
PF3D7_0405000	0.008000000000000009	0.2105	-1.2875	-0.32899999999999996	-1.4385	-0.0915	-0.7545	-0.586	-0.3505	-0.6725	-0.16399999999999998	-0.7625	-0.27699999999999997	0.062	-0.0915	-0.094	-0.7555	-0.001	-0.40399999999999997	-0.8185	-0.8365	-0.4325	-0.223	-0.419	-0.0265	-0.0295	-0.251	-0.15	-0.0375	0.107	-0.3575	-0.094	-0.12	-0.121	-0.19	-0.20199999999999999	0.016	-0.141	-0.4115	-0.147	-0.1715	-0.38	-0.375	-0.4135	0.1695	0.0255	-0.109	0.1525	0.0165
PF3D7_0405100	0.305	0.38333333333333397	1.07666666666667	0.973666666666663	1.06533333333333	0.5733333333333339	0.932	0.831	0.929333333333337	0.760333333333337	0.858000000000003	0.67833333333333	0.194333333333334	0.036666666666667	-0.124	0.23266666666666697	0.053666666666666994	0.255333333333333	-0.111666666666667	0.669333333333337	0.71966666666667	0.574	0.46299999999999997	0.177	0.37866666666666604	-0.08966666666666699	0.162	-0.3883333333333329	0.00566666666666699	-0.17800000000000002	0.087333333333334	-0.064333333333334	0.11633333333333301	-0.00233333333333297	-0.12	0.097666666666667	-0.069666666666667	-0.057666666666667	0.16233333333333402	0.0186666666666661	-0.061666666666666994	-0.0216666666666669	-0.21933333333333302	0.007666666666667041	0.034	-0.08900000000000001	0.261666666666667	0.0346666666666661	-0.098
PF3D7_0405200	0.0395	-0.162	-0.2335	0.5365	-0.8525	-0.0935	-0.5025	-0.205	-0.3155	-0.0775	0.536	-0.611	-0.3385	-0.4245	0.1505	-0.0145	0.44299999999999995	0.633	-0.177	-0.21899999999999997	-0.5445	-0.131	-0.7390000000000001	-0.2395	0.318	-0.618	-0.5415	-1.1745	-0.293	0.0315	-0.079	0.067	-0.062	-0.071	0.0245	0.1285	-0.35600000000000004	-0.06	-0.37200000000000005	0.067	-0.13	-0.10400000000000001	0.061	-0.134	-0.264	0.04	-0.055	0.384	-0.3015
PF3D7_0405300	-0.217	-0.0690000000000001	-0.674	0.00900000000000001	-0.687	0.184	-0.094	-0.147	-0.256	-0.318	0.1	-0.43	-0.12300000000000001	-0.01	0.222	0.335	-0.0820000000000001	0.344	-0.24600000000000002	0.37799999999999995	0.187	0.287	-0.034	-0.192	0.203	-0.154	0.22699999999999998	0.124	-0.0579999999999999	-0.302	0.081	0.22399999999999998	0.305	-0.159	-0.16399999999999998	0.405	0.0640000000000001	-0.129	0.373	0.051	-0.14	-0.251	0.09699999999999999	0.171	-0.13699999999999998	-0.213	-0.0760000000000001	-0.145	0.008000000000000009
PF3D7_0405400	0.11202028952618999	0.331917840793413	0.4796	0.1758	0.572726480345451	0.2846	0.3642	0.5796202895261899	0.5534	0.40700000000000003	0.2548	0.5852	0.4406	0.4282	0.0496202895261898	0.297	0.0122	-0.1944	0.0624	0.5718	0.8234	0.70882028952619	0.9418	0.51	0.4574	0.621	0.5288	0.4506	-0.1266	-0.0824	-0.1762	-0.0784	-0.2772	0.0558	-0.3522	-0.0458	-0.00240000000000001	-0.1532	-0.0434	0.0108	-0.3332	-0.1768	-0.2674	-0.1214	-0.0668	-0.1226	-0.0358	-0.0048	-0.049
PF3D7_0405500	0.318	-0.046	-0.138	0.7929999999999999	-0.17968354942676998	0.523	-0.302	0.532	0.015	0.24100000000000002	0.8740000000000001	0.368	1.0	0.745	0.248	0.086	0.368	1.159	0.8009999999999999	0.35700000000000004	0.113	0.05	-0.436	0.17300000000000001	1.047	1.09	0.907	0.92	-0.196	0.0	-0.140489049340317	0.9179999999999999	0.175	-0.524	-0.294195222974371	-1.011	0.38	0.114	-0.306	-0.032	0.127	-0.9309999999999999	-0.442	-0.8490000000000001	0.326	0.0	-0.596	0.316	-0.32899999999999996
PF3D7_0405600	-0.444	-0.171	-0.986	0.162	-0.6629999999999999	-0.025	-0.278	-0.608	-0.395	-0.384	0.267	-0.19	0.792	-0.0370000000000001	-0.652	-0.5720000000000001	-0.644	0.0720000000000001	0.0970000000000001	-0.235	0.23199999999999998	-0.88	-0.425	-0.16399999999999998	-0.154	-0.105	0.662	1.307	-0.369	0.025	-0.42100000000000004	-0.226	-0.605	-0.265	-0.318622073289743	-0.179	-0.4	0.267	-0.408	-0.081	-0.41	-0.613	-0.5556220732897429	-0.603	-0.122	0.11800000000000001	-0.12	0.184	0.067
PF3D7_0405700	0.7133333333333342	0.053054731762940996	1.09566666666666	-1.345	1.18666666666667	0.3636666666666671	0.43700000000000006	0.7193333333333342	0.3593333333333329	0.6439999999999971	-1.891	0.5910000000000029	0.547304438291405	-0.319666666666667	0.05333333333333401	0.085	0.233999999999997	-1.9216666666666697	0.174333333333337	0.759	0.5253333333333329	0.630333333333334	0.682	0.87533333333333	-1.09133333333333	1.0836666666666699	0.794	0.719666666666667	0.098333333333334	-0.021	0.273	-0.134333333333334	0.241333333333333	0.19133333333333302	0.08666666666666001	0.49533333333333	0.4206666666666671	0.33399999999999996	0.346666666666667	-0.036333333333334	-0.045739047351735	0.108333333333333	0.374666666666663	0.960999999999997	0.226666666666667	0.23166666666666696	0.22699999999999998	-0.289	-0.0349999999999999
PF3D7_0405900	-0.077	-0.377	-0.7185	0.0965	-1.2405	-0.2125	-0.9315	-0.522	-0.597	-0.39799999999999996	0.0635	-0.741	0.2375	-0.23399999999999999	-0.00349999999999984	-0.099	0.15	0.5175	-0.12300000000000001	-0.486	-0.9235	0.41700000000000004	0.075	-0.0475	0.6305	-0.2985	-0.3275	-0.9985	-0.0899999999999999	-0.0855099209524329	-0.255	-0.0225	-0.19399999999999998	-0.5765	-0.32899999999999996	-0.2065	-0.7335	-0.47	-0.3675	-0.33299999999999996	-0.42200000000000004	-0.1965	-0.33799999999999997	-0.47700000000000004	0.156	0.19	0.2325	0.434	-0.3895
PF3D7_0406000	0.523	0.75	0.5365	0.23399999999999999	0.5555	0.496	0.0024999999999999896	0.1995	0.353	0.4335	0.1205	0.0205	-0.022000000000000002	-0.5295	0.2395	0.289	0.3105	-0.0321888887878207	-0.242	0.034	-0.5565	0.6905	0.6915	0.128	0.345	0.0375	0.1745	-0.3195	-0.5045	-0.2455	-0.2695	-0.1665	-0.5215	-0.2635	-0.174	0.0924999999999999	-0.447	-0.5329999999999999	-0.1805	0.161	-0.172	-0.212	-0.209	-0.253	-0.0625	-0.0025000000000000603	0.033	0.4625	-0.11199999999999999
PF3D7_0406100	0.030924204483947004	0.280316896807736	0.812	0.7955	0.7415	-0.5529999999999999	0.441	0.5315	0.5025	0.561	0.6525	0.4785	-0.00999999999999995	0.6940000000000001	-0.0795	0.1275	-0.0945	0.0405	-0.14	-0.037000000000000005	1.001	1.41	1.4685	0.6575	1.0190000000000001	0.917	0.389	0.3975	-0.35	-0.1565	-0.133	-0.2455	-0.3295	-0.1385	-0.3305	-0.6175	-0.3765	-0.15	-0.155	-0.1755	-0.3075	-0.3035	-0.275	-0.69	0.0185	-0.03	0.051	0.113	-0.063
PF3D7_0406200	0.07400000000000001	0.34700000000000003	1.35	1.229	1.686	0.163	1.2819999999999998	1.13	1.016	0.813	1.43	1.25	0.0700000000000001	0.0459999999999998	0.691	0.168	0.322	1.022	0.5	0.16899999999999998	0.659	0.285	0.547	0.825	0.8	0.8270000000000001	0.4	0.075	-0.531	-0.142	-0.14400000000000002	-0.42700000000000005	-0.556	-0.245	-0.217	-0.45299999999999996	-0.36700000000000005	-0.055999999999999994	-0.099	-0.092	-0.426	-0.4	-0.312	-0.846	0.057999999999999996	0.0	0.28600000000000003	0.099	-0.198
PF3D7_0406400	0.0	0.0649999999999999	0.74	0.932	0.72	0.434	0.495	0.195	0.485	0.424	0.8740000000000001	0.39899999999999997	0.41	0.124	0.175	0.3	0.23600000000000002	0.556	0.032	0.385	0.36700000000000005	1.078	0.563	0.08900000000000001	0.585	-0.132	-0.21100000000000002	-0.377	0.904	0.42	0.861	0.578	0.524	0.534	0.409	0.415	1.158	0.618	0.877	-0.114	0.452	0.665	0.426	0.925	0.522	0.11699999999999999	0.494	-0.6890000000000001	0.452
PF3D7_0406500	0.102833333333333	0.2644417813113	-0.32333333333333303	0.21516666666666698	-0.526026166645305	0.213	0.017166666666666	-0.1505	-0.09566666666666601	-0.123333333333333	0.090333333333333	-0.157192833311971	-0.1125	0.00107968084760199	0.030833333333332994	0.0735	-0.212666666666666	0.101833333333333	-0.171859499978638	-0.05666666666666599	0.13116666666666602	-0.0205	0.09066666666666699	0.12535744482570502	0.320166666666667	0.363473833354695	0.03786055304894	0.28233333333333305	-0.0521666666666667	0.081	-0.0861666666666663	0.128666666666666	0.332	0.26233333333333303	-0.139145158597514	0.242	0.11283333333333301	0.04883333333333401	-0.21683333333333302	0.129833333333333	0.230131918022195	0.0648936808790648	-0.332666666666666	0.0301666666666667	0.19161564441819898	-0.035	-0.0361666666666663	-0.025166666666667004	0.34866666666666607
PF3D7_0406600	-0.145	-0.057999999999999996	-0.27	0.9420000000000001	-0.222	-0.21142125117999497	-0.142	0.29100000000000004	-0.023	0.0199999999999999	0.8220000000000001	0.032	0.035	0.149	0.29100000000000004	0.294	0.0489999999999999	0.6629999999999999	-0.048	-0.152	-0.07	0.809	1.016	0.644	1.577	0.875	1.0859999999999999	0.6	-0.49200000000000005	-0.205	-0.317	-0.37175257019434793	-0.8320000000000001	-0.375	-0.47600000000000003	0.337	-0.255	-0.483	-0.36200000000000004	-0.0740000000000001	-0.614	-0.363	-0.7140000000000001	0.5429999999999999	-0.24600000000000002	-0.23800000000000002	-0.36200000000000004	0.209	-0.575
PF3D7_0406700	0.2205	0.133	0.5355	0.8565	0.2765	0.3495	0.4085	0.0635	-0.0945	0.41200000000000003	0.6675	0.46728117837255	-0.1995	0.0025	0.0579999999999999	-0.1	0.3995	-0.1665	0.28	0.424	0.479	-0.6835	-0.6315	-0.1455	-0.14800000000000002	-0.27699999999999997	-0.317	0.03	-0.142	-0.1455	0.248	-0.239	0.1835	-0.1935	-0.0875	-0.0465	-0.433	-0.244	-0.0615	-0.1315	0.073	-0.184	-0.3425	-0.11599999999999999	0.22699999999999998	0.2875	0.4855	0.4095	0.6765
PF3D7_0406800	-0.273	0.6876964879667788	-0.42100000000000004	-0.16399999999999998	-0.401	0.326	0.095	-0.11699999999999999	0.436	-0.081	-0.013000000000000001	-0.44	0.631	0.9990000000000001	0.113	0.6409999999999999	-0.134	0.405	-0.075	0.19	-0.049	0.327	1.508	0.8109999999999999	1.405	1.1179999999999999	1.3969999999999998	1.474	-0.013999999999999999	-0.07400000000000001	-0.402	-0.457	-0.473	-0.44799999999999995	-0.226	-0.171	0.192	-0.0399999999999999	-0.303	-0.264	-0.664	-0.434	-0.51	-0.275	0.161	0.196	-0.08800000000000001	-0.446	-0.183
PF3D7_0407000	0.325	0.348	0.8365	0.9495	1.14	0.563	0.7205	0.4315	0.488	0.629	0.693	1.055	0.9105	0.5795	-0.1445	0.2725	0.175	0.447	0.4325	0.785	1.0715	0.5355	0.7385	0.768	1.143	1.2325	1.2695	0.7125	2.5885	1.65	1.90885287152358	0.9009999999999999	1.429	1.0659999999999998	1.4575	0.8175	2.405	1.734	1.82235287152358	0.644	1.5430000000000001	1.2675	1.26841270739306	1.228	1.2	1.0590000000000002	1.06535287152358	-1.09291775961092	0.693
PF3D7_0407100	-0.8465099002598501	-0.6010976894217049	-1.5659999999999998	-1.067	-2.526	-0.527	-1.423	-1.38250990025985	-1.3627972974221598	-0.862	-0.9520000000000001	-1.304	-0.213	0.235	0.07149009974015	-0.11279729742216	0.32899999999999996	0.145	0.22	-0.657760798239252	-0.368	-2.38250990025985	-2.5797972974221604	-0.9640000000000001	-1.237	-0.789	-0.578	-0.027999999999999997	-0.306	0.139	0.171	-0.503	-0.24100000000000002	-0.215	-0.281	-0.171	-0.384	0.10300000000000001	0.045	-0.136	-0.532	-0.369	-0.08	-0.631	-0.073	0.353	0.275	-0.11	0.064
PF3D7_0407200	0.198	0.21100000000000002	-0.633	0.129	-1.07	-0.204	-0.534	-0.0649999999999999	-0.0519999999999999	-0.099	0.285	-0.534	0.243	-0.0700000000000001	0.527	0.433	0.509	0.322	0.0339999999999998	-0.605	-0.637	-0.11	-0.40700000000000003	-0.032	0.248	-0.14400000000000002	-0.0389999999999999	0.0339999999999998	-0.39299999999999996	-0.358	-0.391	-0.47600000000000003	-0.415	-0.127	-0.364	-0.266	-0.26	-0.228	-0.222	-0.21899999999999997	-0.52	-0.48100000000000004	-0.531	-0.9620000000000001	-0.20199999999999999	-0.251	0.172	0.033	-0.341
PF3D7_0407300	0.494	0.582039839560088	0.754	0.0	0.89	1.147	0.567142023973785	0.573	0.42100000000000004	0.517	-0.14400000000000002	0.82	1.515	1.069	-0.231	0.382	-0.18100000000000002	-0.095	0.305	0.585	0.7947832918071079	-0.102	0.496	-0.0579999999999999	0.0	0.6409999999999999	0.515	0.982	1.693	0.83	0.9387425422403299	0.358	0.213	-0.086	0.69	-0.205	0.306	0.688	1.28874254224033	0.885	0.807	-0.0419999999999999	1.11	-0.32899999999999996	0.5589999999999999	-0.363	0.20874254224032998	0.387	0.0639999999999998
PF3D7_0407400	-1.24	-1.12	-2.166	-1.768	-2.065	-1.301	-1.758	-1.57	-1.9669999999999999	-1.7630000000000001	-1.422	-1.111	-0.267	0.0	-0.20600000000000002	-0.665	-0.59	0.11	-0.022000000000000002	-1.685	-1.489	-1.0290000000000001	-1.517	-0.6920000000000001	-0.9790000000000001	-0.221	-0.509	-0.316	-0.10300000000000001	-0.514	-0.324	-0.23800000000000002	-0.625	-0.18600000000000003	-0.514	-0.293	-0.0840000000000001	-0.49700000000000005	-0.255	-0.22637355882630703	-0.469	-0.22399999999999998	-0.514	-0.7659999999999999	-0.0840000000000001	-0.26	-0.35	-0.106	-0.263
PF3D7_0407500	0.33399999999999996	0.368	0.358	0.079	0.057999999999999996	0.09622339305946302	0.18899999999999997	0.193	0.273	0.23800000000000002	0.046	-0.036000000000000004	-0.11900000000000001	-0.81	0.135	0.12300000000000001	0.368	-0.725	-0.06	0.121	0.201	-0.742	0.182	0.37799999999999995	0.349	0.092	0.14400000000000002	0.25	0.807	0.5429999999999999	0.516	0.151	0.494	0.424	0.305	0.78	1.107	0.821	0.598	-0.155	0.392	0.34	0.945	0.436	0.5760000000000001	0.42700000000000005	0.693	-0.387	0.612
PF3D7_0407600	1.0575	0.5175	-0.218	-0.685	-0.6065	1.276	0.5835	0.9225	0.0915	0.243	-0.8075	-0.38299999999999995	1.361	0.8255	0.3945	-0.2585	-0.7335	-1.455	-0.6215	1.47558145833833	0.843	0.4705	0.0499999999999999	-0.4485	-1.0995	0.0495	0.442	1.328	0.529	1.5427605396335802	0.719645219820082	0.28544977360675605	0.2745	0.187730909594302	0.0468243813826797	-0.270203124471752	1.41711912287658	1.2395	1.08714521982008	0.681949773606756	0.629	0.1565	1.06	0.144259231915383	0.53165498025096	0.562	0.38441498962197995	0.143055405090085	-0.064726082103764
PF3D7_0407700	-0.219825833026423	-0.297	0.609888615115797	0.47933068780535293	0.43264899369352006	-0.0357437189748899	0.20592233466517001	0.147666666666667	-0.00900000000000001	0.23966666666666697	0.436666666666663	0.28333333333333	0.02633333333333	-0.34366666666665996	-0.110000000000003	-0.177989115513114	0.2	0.3883333333333329	-0.10366666666667	0.128	0.0799999999999998	0.5593333333333339	0.373	0.190333333333334	0.444666666666663	0.091	0.38566666666667	-0.838	-0.212	-0.11933333333333399	0.13824645734809102	-0.0489999999999999	0.211333333333333	0.081333333333333	0.12333333333333998	0.11066666666667	-0.428333333333337	-0.26	0.024246457348091003	-0.130666666666667	0.22100000000000303	0.19166666666667004	0.30266666666666997	0.21533333333333998	-0.073666666666667	0.138333333333333	0.425913124014758	0.081333333333333	0.06666666666666599
PF3D7_0407800	-0.014333333333330001	0.010333333333333	-0.216333333333334	0.327666666666667	-0.35700000000000004	0.21666666666667003	-0.20933333333332996	0.17966666666667003	-0.163333333333334	-0.11133333333333399	0.35933333333333395	-0.25933333333333997	-0.52333333333333	-0.8493333333333329	0.0816666666666699	-0.0569999999999999	-0.16	0.25933333333333397	-0.29674118397688004	0.0223333333333402	-0.40333333333333	0.204000000000003	-0.20832063565385603	-0.624	-0.073333333333333	-0.44366666666667	-0.36633333333333	-0.932	0.07466666666666999	0.098	0.22966666666666602	0.6546666666666661	0.695333333333334	0.0963333333333329	0.253333333333333	0.317	-0.042	-0.085	0.264	0.18633333333333302	0.45399999999999996	0.34966666666666607	0.38900000000000295	0.5430000000000029	-0.0469999999999999	0.10300000000000001	0.275666666666666	0.12300000000000001	-0.051
PF3D7_0407900	0.0815968198540881	0.5111780001602629	-0.434	0.00850000000000001	-0.152	-0.0335	-0.153	0.12609681985408802	0.113	0.0165000000000001	0.0475	-0.353	-0.09300000000000001	-0.51	-0.0554031801459119	0.2485	-0.1845	0.289	0.1265	-0.365188426922798	-0.7695	0.326096819854088	0.4885	0.151	-0.39299999999999996	-0.9475	-0.0179999999999999	-0.4725	-0.0615	0.11699999999999999	0.0235000000000001	0.2795	0.794	-0.0015	0.0854999999999999	0.183	-0.163	0.017	0.034	0.091	0.244	0.2615	0.4235	0.3495	-0.0225000000000001	0.09300000000000001	0.1315	0.205	-0.284
PF3D7_0408000	-0.44799999999999995	-0.53	-0.515	0.256	0.036000000000000004	-0.826	-0.28800000000000003	-0.0999999999999996	-0.24100000000000002	-0.515	0.0	-0.484	-0.14300000000000002	-0.703	-0.0970196907168397	-0.115	-0.515	0.321	-0.264	-0.843	-1.1740000000000002	0.848	0.5479999999999999	-0.235	-1.17	-1.723	-0.664	-1.374	1.0	1.193	1.9069999999999998	1.704	1.2009999999999998	1.501	1.702	1.1159999999999999	0.778	0.778	1.807	1.0	1.7919999999999998	1.829	2.252	2.342	0.193	0.515	1.0	-0.363	0.09300000000000001
PF3D7_0408100	-0.105	-0.152	-0.0335	-0.185	0.4025	0.127	0.428	0.1695	0.081	-0.23	-0.313642548732463	0.015	-0.518	-0.7725	0.0525	-0.0745	-0.214	-0.20377063817023103	0.4595	-0.0415	-0.252	-0.5	-0.8135	-0.59	-0.746	-0.634	-0.4755	-0.3425	0.09615148724128099	-0.08900000000000001	0.0855	-0.721	0.531647366263489	0.0035	0.1685	0.151	-0.026348512758719	0.32299999999999995	-0.301	-0.7695	0.369	0.4135	0.405	0.544	0.024651487241281002	0.02	-0.052000000000000005	-0.677	0.092399422722925
PF3D7_0408200	0.7090000000000001	0.038	-0.22	-0.12300000000000001	-1.1285	1.3119999999999998	0.4795	0.155	-0.2595	0.1395	0.20600000000000002	-0.6305	0.43799999999999994	-0.1325	0.1915	-0.28629492919833	0.402	-0.4865	-0.8845	1.0965	0.3815	0.0445000000000001	-1.0875	-0.198	-0.575	-1.097	0.3595	0.36200000000000004	0.3885	-0.023	0.001	0.3715	0.3025	0.0005	-0.0375	0.0125	0.298	0.5595	-0.043	0.1515	0.314	0.192	0.1085	-0.0545	-0.091	0.2965	0.047	0.4765	0.384
PF3D7_0408300	-1.327	-1.3259999999999998	-1.8769999999999998	-1.61096266239154	-2.181	-1.249	-1.8119999999999998	-1.327	-1.767	-1.538	-1.4669626623915402	-1.7109999999999999	-0.314	-0.452	-0.259	-0.353	-0.22399999999999998	-0.36796266239154296	-0.281	-0.507	-1.321	0.6509999999999999	0.0489999999999999	0.254	0.4340373376084571	0.298	0.13	0.14800000000000002	-0.883	-0.564	-0.491	-0.467	-0.34600000000000003	-0.298	-0.424	-0.273	-0.594	-0.37799999999999995	-0.604	-0.33899999999999997	-0.514	-0.331	-0.20199999999999999	-0.5379999999999999	-0.353	0.09	-0.21899999999999997	0.28600000000000003	-0.298
PF3D7_0408400	0.1845	0.39095758083524196	0.26899999999999996	0.505	0.547	0.273	0.174	0.284	0.41100000000000003	0.36945404656191794	0.5415	0.5539999999999999	0.0675	0.121	-0.0469999999999999	-0.0365	-0.1125	0.2885	0.389	0.5145	0.4225	0.0905	0.1605	0.2695	0.4105	0.2725	0.3085	0.3155	-0.0635	-0.135	-0.0985	-0.5235	-0.205	0.0	-0.226	-0.177	-0.1805	-0.29	-0.1235	-0.3025	-0.175	-0.03	-0.1035	-0.1905	-0.0740000000000001	-0.298	-0.1305	-0.2315	-0.076
PF3D7_0408500	-0.4745	-0.494	-1.4255	-0.879	-1.3905	-0.1365	-0.7190000000000001	-1.052	-1.176	-0.9105	-0.8505	-0.8435	-0.7715	-0.654	-0.713	-0.919	-0.8735	-1.361	-0.35600000000000004	-0.37	-0.588	-0.5025	-0.684	-0.128	-0.3885	0.019	0.105	0.4045	1.0290000000000001	0.97	0.8765	0.435338275302742	0.24	0.5429999999999999	0.54927202824359	0.33299999999999996	0.6195	0.4965	1.1305	0.9773382753027421	0.617	0.478	0.8222763895779329	0.5832310853311911	0.406	0.235	0.501	-0.0786617246972581	0.24
PF3D7_0409100	-0.535	-0.569	-1.024	-1.1215	-1.671	-0.7935	-0.9275	-0.9915	-1.052	-0.804	-0.9345	-1.1855	-0.371	-0.4405	-0.1305	0.0185	0.1275	-0.695	-0.048	-1.0659999999999998	-1.104	-0.5875	-1.183	-0.17	-0.6575	-0.593	-0.7745	-0.4	-0.6165	-0.1915	-0.2765	-0.019	-0.473	-0.11199999999999999	-0.525	-0.3265	-0.643	-0.11800000000000001	-0.3895	0.0375	-0.2965	-0.3725	-0.479	-0.541	-0.3775	-0.040999999999999995	-0.0465	0.1605	-0.0635
PF3D7_0409200	0.4465	0.521	-0.268	0.0975000000000001	-0.172	-0.1235	-0.47	-0.1105	-0.0554999999999999	0.0425000000000002	0.1615	0.1715	-0.0854999999999999	0.084	0.1245	0.2955	0.105	0.2465	0.4705	-0.595	-0.693	0.073	0.248	0.272	0.5825	0.718	-0.00750000000000006	-0.4425	-0.20800000000000002	-0.127	-0.10400000000000001	0.0445	-0.0715	0.0445	-0.327	-0.2065	-0.1595	-0.1155	-0.040999999999999995	-0.0705	-0.36	-0.3615	-0.4695	-0.368	-0.113	-0.1385	-0.0595	0.037000000000000005	-0.0425
PF3D7_0409300	-0.656307497786536	-0.5605	-0.811090474740253	-1.041	-1.0145	-0.5965	-0.8645	-0.661807497786536	-0.7275	-0.4255	-1.008	-0.2955	-0.1405	-0.23199999999999998	-0.357807497786536	-0.38856235797094607	-0.209	-0.5805	0.1115	-0.4775	-0.672	-0.437307497786536	-0.2745	-0.2745	-0.6085	0.528	-0.0725	0.1535	-0.6765	-0.2485	-0.365	-0.3175	-0.5325	-0.6135	-0.5347297119603971	-0.598	-0.419	-0.2935	-0.29	-0.045	-0.5095	-0.813	-0.6405	-1.022	-0.25	-0.248	-0.183	0.318	-0.29600000000000004
PF3D7_0409400	-0.45	-0.374	-0.1365	-0.0925	-0.395	-0.016	0.0315	-0.34600000000000003	-0.21100000000000002	-0.0175	-0.0255	0.0595	0.187	0.0885	-0.078	0.032	0.226	0.147	0.1385	0.0485	0.1675	-0.0781564578888759	0.0195	0.2185	0.43700000000000006	0.5225	0.49700000000000005	0.6990000000000001	0.2955	0.4435	0.29381538662171397	0.542	0.523	0.354	0.327419336536064	0.215	0.5670000000000001	0.536	0.14931538662171398	0.27899999999999997	0.35200000000000004	0.1455	0.2975	0.1085	0.1065	0.309	0.00331538662171393	0.10400000000000001	0.3115
PF3D7_0409500	-0.4165	-0.221	-1.0075	-0.1225	-1.104	-0.396	-0.547	-0.39299999999999996	-0.5710000000000001	-0.4915	-0.0225	-0.7975	-0.1885	-0.12	-0.3185	-0.1405	-0.5605	-0.1135	-0.4165	-0.3305	-0.44418500785912	0.0574999999999999	0.0710000000000001	-0.2205	0.3115	-0.0255	0.17	0.1345	-1.31723859941647	-0.9478443089058679	-2.1319999999999997	-1.8595	-1.03338506670264	-1.0225	-1.0366835793170601	-0.859235911366811	-1.03813082628115	-1.0755563454102	-1.1605650708858102	-1.0706416985686	-0.4135	-0.39799999999999996	-0.8328230351703242	-1.05023201701299	-0.31146812655898	-0.0634999999999999	-0.287	0.0755000000000001	-0.5985
PF3D7_0409600	-0.0295	-0.027999999999999997	1.713	1.2815	1.899	0.193	1.226	1.013	1.3125	1.0085	0.905	1.2095	0.1765	-0.0755	0.015	0.3775	-0.07200000000000001	-0.069	-0.2165	0.583	0.9675	0.6515	0.9690000000000001	0.27699999999999997	0.45899999999999996	0.145	0.297	-0.07400000000000001	-0.5115	-0.5235	-0.4555	-0.1745	-0.3085	-0.322	-0.43799999999999994	-0.0125	-0.7425	-0.3205	-0.4965	-0.3625	-0.138	-0.0620000000000001	-0.3055	-0.0075	-0.28	-0.09300000000000001	-0.0515	0.1745	0.091
PF3D7_0409700	0.311	0.031	-0.48200000000000004	-0.10800000000000001	-0.542	-0.31	-0.39899999999999997	-0.068	-0.064	-0.198	-0.136	-0.578	-0.39899999999999997	-0.20600000000000002	0.43799999999999994	0.14800000000000002	-0.11	0.125	-0.114	-0.687	-1.069	-0.377	0.0	-0.153	-0.039	-0.114	-0.254	-0.09300000000000001	-0.256	-0.61	-0.36200000000000004	-0.0289999999999999	-0.215	0.13	0.0	-0.145	-0.621	-0.585	-0.247	-0.28600000000000003	-0.321	-0.0850000000000001	-0.29	-0.382	-0.264	-0.149	-0.0690000000000001	0.0750000000000001	-0.152
PF3D7_0409800	-0.47200000000000003	-0.49700000000000005	-0.32799999999999996	0.1135	-0.0625	-0.254	-0.4675	-0.257	-0.4125	-0.3195	0.1415	-0.33299999999999996	-0.7095	-0.905	-0.0655	-0.064	-0.058192012676474	0.5535	0.1455	-0.5655	-1.0975	-0.43200000000000005	-0.9655	-0.9845	-0.253	-0.9285	-1.0775	-1.506	-0.047	0.2555	0.3705	-0.075	0.2755	0.1525	0.2845	0.2005	-0.223	0.0295	0.187	0.0725	0.32899999999999996	0.045	0.1885	-0.147	-0.0615	-0.00650000000000006	0.183	0.031	-0.113
PF3D7_0409900	-0.11699999999999999	-0.13	-0.267	-0.16899999999999998	0.29600000000000004	0.242	0.0489999999999999	-0.11699999999999999	-0.14300000000000002	-0.267	-0.16899999999999998	0.122	-0.5329999999999999	-0.613	0.22699999999999998	0.26899999999999996	-0.27699999999999997	-0.0169999999999999	0.083	0.11	-0.12300000000000001	-0.7070000000000001	0.11	-0.027000000000000003	-0.295	-0.076	0.203	-0.405	-0.218	-0.243	-0.44299999999999995	-0.087	-0.297	-0.1023631568292	-0.39109574120102003	0.0900000000000001	-0.26899999999999996	0.0700000000000001	-0.498	-0.196	-0.585	-0.04	-0.121	-0.344	-0.17600000000000002	0.0489999999999999	0.281	0.027999999999999997	-0.457
PF3D7_0410000	-0.507	-0.5155	-0.5095	-0.0755	-0.157	-0.976	-0.4115	-0.349	-0.6445	-0.7315	-0.2715	-0.8055	-0.9675	-1.7080000000000002	0.20600000000000002	0.0035000000000000604	0.022000000000000002	0.254	0.0205000000000002	-1.258	-1.545	0.207	0.25	-0.33399999999999996	-0.4735	-0.6855	-0.42100000000000004	-1.1965	0.33399999999999996	0.48700000000000004	0.4726642077258	0.341435211855307	0.6390265936090539	0.4461099644690821	0.3155	0.5705	0.0455000000000001	0.0345	0.5676642077258001	0.547935211855307	0.7255265936090541	0.5916099644690821	0.6725	0.745	-0.0285	0.0705	0.18016420772579997	0.459435211855307	-0.613473406390946
PF3D7_0410300	-0.0905	-0.213	0.2075	-0.36949667599503494	0.10400000000000001	-0.3465	0.1205	-0.068	-0.121	-0.01	-0.42349667599503493	-0.043	0.0105	0.1955	-0.0935	-0.0415	-0.008000000000000009	-0.7589966759950351	-0.2725	0.306	0.5365	0.73	0.8645	0.5845	0.44800332400496506	0.7505	0.748	1.016	-0.4065	-0.6015	-0.6185	-0.387	-0.547	-0.2035	-0.5425	-0.2565	-0.7255	-0.3115	-0.6	-0.147	-0.308	-0.3995	-0.5385	-0.642	-0.1375	-0.2205	-0.428	0.24100000000000002	-0.2115
PF3D7_0410400	-0.055999999999999994	-0.209	-0.657	-1.077	-1.083	0.21100000000000002	-0.551	-0.139	-0.39799999999999996	-0.192	-0.7559999999999999	-0.409	-0.318	-1.052	-0.055999999999999994	-0.7809999999999999	-0.34700000000000003	-0.9079999999999999	-0.42545969117425897	0.545	-0.18100000000000002	-0.151	-0.22	-0.013000000000000001	-0.618	0.154	0.465	0.509	0.027999999999999997	-0.154	0.10400000000000001	0.20800000000000002	-0.078	0.113	0.018075852033946	0.18	0.659	0.27699999999999997	0.24100000000000002	-0.43799999999999994	0.07400000000000001	0.017	0.08407585203394599	0.402	-0.152	-0.015	-0.096	-0.263	0.22699999999999998
PF3D7_0410600	0.256	0.025	0.267	0.11599999999999999	0.396	-0.645	-0.9279999999999999	0.377	0.184	0.267	-0.053	0.057999999999999996	0.225	-0.748	0.12300000000000001	0.095	0.475	0.239	0.012	-0.785	-1.425	0.34299999999999997	0.457	0.34600000000000003	0.132	-0.1	0.225	-1.703	-0.494	-0.36700000000000005	-0.012	-0.134	0.063	0.145	-0.158	-0.258	-0.14400000000000002	-0.34	-0.187	-0.19	-0.177	-0.205	-0.373	-0.20600000000000002	-0.153	-0.34	0.132	0.145	-0.221
PF3D7_0410700	0.2055	0.136	0.8725	1.1835	1.107	0.2325	0.45399999999999996	0.6445	0.5855	0.684	1.0415	0.8095	0.055999999999999994	-0.3415	0.052000000000000005	0.1395	0.26899999999999996	0.5285	0.158	0.242	0.275	0.914	0.5125	0.1315	0.584	0.1985	0.105	-0.7775	0.00550000000000006	0.1115	0.306	0.1225	0.0820000000000001	0.0729999999999998	-0.07123191600685	0.22	-0.2375	-0.245	0.1945	0.2565	0.1505	-0.0335000000000001	0.1205	0.2925	-0.0469999999999999	0.0755	0.336	0.4485	-0.0115
PF3D7_0410800	0.33899999999999997	0.2045	1.1355	1.0335	0.845	0.4615	0.502	0.7525	0.506	0.727	0.83	0.6165	0.345	-0.1415	0.0740000000000001	-0.024	0.3965	0.268	-0.3065	0.6275	0.447	0.5385	0.31	0.2405	0.5165	-0.1685	0.159	-0.7135	0.2845	0.139	0.2345	0.74	0.4725	0.449	0.392	0.8015	0.1825	-0.0325	0.419	0.5905	0.48100000000000004	0.754	0.6165	1.3955	0.1525	0.237	0.2055	0.165	0.251
PF3D7_0410900	-0.598	-0.6155	-0.8320000000000001	-0.7561510874559442	-0.9329999999999999	-0.8185	-0.5665	-0.2445	-0.5055	-0.526	-0.588651087455944	-0.6205	0.8865	0.972	0.223	0.494	-0.8305	-0.056651087455944	0.0485	-0.05	0.2795	0.8945	0.8370000000000001	0.5735	0.598348912544056	0.971	1.1335	1.2395	0.4515	0.3905	0.31	0.154	0.7365	0.2045	0.244	0.2385721341628	0.486	0.39265538869968897	0.299	0.0705	0.5335	0.3345	0.228	0.5560721341628	0.13	0.2975	-0.00900000000000001	-0.2105	0.598
PF3D7_0411000	0.23453753472522001	0.11733333333333999	0.627628482395884	0.33695702606433003	0.952723601246008	0.0393393912695501	0.7290918390917941	0.652333333333337	0.61466666666667	0.382999999999997	0.25033333333332997	0.764666666666667	0.5746666666666701	0.76766666666667	0.073	0.24633333333333998	-0.272	-0.038	0.0169999999999999	0.42466666666666997	0.708333333333337	0.671333333333337	0.8190642573218492	0.47533333333333	0.51933333333333	0.783333333333333	0.512333333333337	0.743333333333337	-0.14033333333332998	-0.0376666666666601	-0.004	0.0546666666666602	0.35733333333334005	0.27233333333333	-0.14333333333332998	0.22966666666666602	0.0330000000000029	-0.0953333333333299	0.29966666666666997	0.14133333333332998	-0.11633333333333	-0.0753333333333401	-0.08466666666667	0.18600000000000003	-0.27366666666666	-0.13933333333332998	0.11433333333333001	-0.071	0.08033333333334
PF3D7_0411100	-0.76	-0.975	0.0060000000000000105	-0.39011868080649	0.8959999999999999	-0.608	-0.149	-0.405	-0.369	-0.47100000000000003	-0.13411868080649	0.311	0.235	0.075	-0.17	-0.26	0.0	-0.45511868080649	0.48	-0.33899999999999997	0.038	-0.67	-0.285	0.0279999999999998	0.22688131919351	0.188	0.235	0.204	2.207	1.7919999999999998	2.12	1.5659999999999998	0.647	0.585	0.9059999999999999	-0.17	1.37	1.137	2.296	1.506	1.564	0.914	0.737	-0.027000000000000003	0.312	0.552	0.564	-0.643	0.284
PF3D7_0411200	0.359	-0.0495	0.4895	-0.156	1.2890000000000001	0.8955	0.693	1.022	0.551	0.6295	-0.066	1.5665	0.314	0.221	0.4725	-0.1835	0.1295	-0.235	0.008000000000000009	0.838	1.436	-0.174	-0.0135	0.18100000000000002	-0.5145	0.7955	0.581198191737156	0.9975	-0.345	-0.012	-0.0425	0.0335	-0.09699999999999999	0.523	0.277454757783473	0.2455	-0.2415	0.13	-0.0425	0.248	-0.114	0.46799999999999997	0.9595	0.3195	-0.214	0.136	-0.27699999999999997	0.276	0.19611493529086801
PF3D7_0411300	-0.19399999999999998	-0.03442046598036799	0.6665	0.2795	0.281	-0.027411011441481	0.3915	0.364	0.409	0.573	0.1775	0.191	0.4285	0.965	0.075	0.3125	0.3675	-0.2245	-0.036000000000000004	0.236496027104238	0.8295	-0.244	-0.0315	0.2015	0.0605	0.1945	0.258	0.8475	-0.2465	0.027000000000000003	0.115	-0.321	-0.0995	-0.114	-0.4075	-0.087	-0.040999999999999995	-0.0535	0.2065	-0.2255	-0.322	-0.233	-0.073	-0.30393854817835203	-0.0315000000000001	-0.0475	0.1055	-0.12300000000000001	-0.235
PF3D7_0411400	-0.7656843379141541	-1.01	-0.8768296027816899	-1.21351973624177	-1.21477744583676	-0.26382371096831003	-0.46457156135425004	-0.7715	-1.06765487465797	-0.1405	-1.2819999999999998	-0.5243605594960301	0.845	1.06324379850833	-0.305	0.008000000000000009	0.483	-0.6625	0.77513944050397	0.0775000000000001	-0.01525620149167	-2.144	-2.0909999999999997	-0.556	-0.5695	0.35463944050396995	-0.2615	0.7454937275577371	-0.434	-0.071	0.06266496700245801	-0.4155	0.0475	-0.132986134853391	-0.12	0.3075	-0.0505	0.024	-0.029335032997542004	-0.1165	-0.1685	-0.284	-0.174831483187777	-0.36342100036915204	-0.02	0.10099999999999999	0.16066496700245803	0.17	0.2295
PF3D7_0411800	-0.25409314872263	0.00266666666665993	0.39874969716044	0.19265168132677998	0.33654341674485	0.78032793869084	1.02934915329041	-0.0229999999999999	0.21833333333332997	0.3	-0.163	0.32233333333333003	-0.35700000000000004	-0.240333333333333	-0.10800000000000001	-0.05266666666667	0.21733333333332996	-0.18368843693476997	-0.16265794861623	1.01666666666667	1.1413333333333402	-1.676	-1.1833333333333402	-0.8240000000000001	-1.1833333333333402	-1.24866666666667	-0.461834785193209	0.41100000000000003	-0.074333333333333	-0.0696666666666671	0.12833333333333	-0.070333333333333	-0.22569727894134	-0.053333333333333004	0.0229999999999997	0.011000000000000001	0.127333333333334	0.108333333333333	0.28533333333333	-0.005	0.0379693877253261	0.234333333333334	0.24	0.41700000000000004	-0.202666666666666	0.04466666666666599	-0.09	-0.029666666666665998	-0.060030612274674
PF3D7_0411900	-0.037000000000000005	0.133	-0.7340000000000001	-0.47366666666666707	-0.636666666666666	0.058666666666667	-0.43122195312987893	-0.539	-0.550333333333334	-0.47133333333333294	-0.355	-0.379	0.099666666666667	0.0096666666666667	0.015	0.028666666666666	-0.0323333333333331	-0.004	0.284	0.09333333333333399	-0.167333333333334	0.005333333333332971	0.19333333333333302	0.17066666666666697	0.3676666666666671	0.511	0.36	0.18600000000000003	-0.3733333333333329	0.029333333333332996	-0.257666666666667	-0.048	-0.222	0.061	-0.122	0.000666666666666926	-0.46	-0.05	-0.070333333333333	0.153666666666667	-0.0989999999999999	0.027195819670567	0.026666666666667005	0.115	-0.165	0.152666666666667	-0.146666666666667	0.287333333333333	-0.00366666666666693
PF3D7_0412000	0.32	0.2395	-0.0845	-0.2895	-0.409	1.01	0.237	0.5529999999999999	0.3995	-0.1385	0.026000000000000002	0.295	-0.6775	-1.0965	0.0875000000000001	-0.141	-0.2945	-0.624973648994895	-0.6395	0.777	0.6605	-1.067	-0.589	-0.473	-0.8640000000000001	-0.7905	-0.0445	0.1325	-0.5645	-0.4115	-0.3925	-0.3085	-0.35516966712053	-0.6265	-0.47	-0.3995	-0.7190000000000001	-0.2725	-0.374	0.161	-0.45716966712053003	-0.5985	-0.674	-0.2475	-0.268	-0.2055	-0.2065	0.882	-0.17666966712053
PF3D7_0412100	-0.42100000000000004	-0.539	0.151	-1.067	-0.028999999999999998	-0.941	-1.099	-0.615	-0.818	-0.205	-0.961	-0.048	-0.662	-0.58	-0.133	-0.373	-0.168	-1.495	0.019	-0.941	-0.7929999999999999	-0.161	0.14	0.452	-0.322	0.126	0.00900000000000001	0.214	-0.42	-0.335	-0.41700000000000004	-0.331	-0.44799999999999995	-0.37799999999999995	-0.355	-0.375	-0.204	-0.633	-0.297	-0.223	-0.44799999999999995	-0.496	-0.45399999999999996	-0.759	-0.168	-0.38299999999999995	0.0	0.14400000000000002	-0.303
PF3D7_0412200	-0.23399999999999999	-0.034	-0.425	-0.262	-0.731	0.494	0.183	-0.337	0.0189999999999999	-0.209	-0.132	-0.5760000000000001	0.109	-0.162	-0.431	0.171	-0.209	-0.132	-0.371	0.231	-0.063	-1.5490000000000002	-1.5659999999999998	-0.93	-0.8370000000000001	-0.6609999999999999	0.82	0.262	1.099	0.6709999999999999	0.6	0.382	0.226	0.27899999999999997	0.0	0.5	1.319	0.386	0.752	0.439	0.226	0.302	0.48	0.316	0.36200000000000004	0.10400000000000001	0.19699999999999998	-0.276	0.215
PF3D7_0412300	-0.3645	-0.24600000000000002	0.6745	0.7975	0.1045	0.5675	1.0505	0.25149549442565	0.2315	0.25	0.4085	-0.3185	-0.1985	-0.4515	-0.08432355365082002	-0.4995	-0.0155000000000001	-0.1895	-1.3785	1.198	1.1485	-1.28	-0.7715	-0.499	0.042	-1.024	0.2485	0.532	-0.159	0.1545	0.4325	-0.523	-0.6645	-0.4535	-0.440600338471774	0.26899999999999996	-0.227186100097478	-0.0395000000000001	0.41100000000000003	1.4235	0.0620000000000001	-0.1175	-0.105771737044615	0.1425	-0.321	0.0319999999999998	-0.0779999999999998	-0.1255	0.00449999999999995
PF3D7_0412700	-0.0525	-0.0345	0.6859999999999999	0.18	0.7775	0.20199999999999999	0.491	0.263	0.6145	0.4205	-0.013999999999999999	0.51	0.21899999999999997	-0.11	-0.1	0.2965	0.0060000000000000105	-0.0209999999999999	-0.08199999999999999	0.43200000000000005	0.4735	0.14300000000000002	0.436	-0.0335	-0.03	-0.053	0.18899999999999997	-0.419	0.516	0.19699999999999998	-1.0485	0.6285	0.2015	0.0549999999999999	-0.0635	0.4405	0.512	0.4945	-1.1175	0.3715	-0.1595	0.1335	0.0100505836635471	0.3815	-0.1915	0.0955	-1.078	0.1655	0.0335000000000001
PF3D7_0413500	-0.37200000000000005	-0.077	-0.778	-0.831	-0.419	-0.139	-0.8290000000000001	-0.89	-0.532	-0.768	-0.691	-0.507	-0.662	-0.847	-0.302	-0.408	-0.8190000000000001	-0.469	-0.0859999999999999	-0.434	-1.392	-1.168	-1.294	-0.7490000000000001	-0.9640000000000001	-0.66	-0.826	-0.7509999999999999	-0.366	-0.335	-0.18100000000000002	-0.413	-0.364	-0.23600000000000002	-0.311	-0.183	-0.495	-0.36	-0.25	-0.0609999999999999	-0.47700000000000004	-0.44299999999999995	-0.514	-0.652	-0.0599999999999999	-0.207	-0.026000000000000002	0.127	-0.293
PF3D7_0413600	0.35200000000000004	0.4485	0.6755	1.1245	0.371	0.4105	0.287	0.4075	0.3465	0.4275	0.9195	0.233	0.5820000000000001	0.13699999999999998	0.1335	0.2085	0.2755	0.615	-0.0435	0.4565	0.603	0.8515	0.5675	-0.0235	0.8155	-0.18600000000000003	0.22899999999999998	0.1075	0.9175	0.544	0.815	0.892	0.6115	0.672	0.8240000000000001	0.7020000000000001	1.16	0.6745	0.8290000000000001	0.037000000000000005	0.684	0.7135	1.015	1.0859999999999999	0.524	0.389	0.505	-0.41	0.6155
PF3D7_0413700	0.981	1.162	0.516	0.662	0.066	0.777	0.609	0.972	0.72	0.57	0.741	0.366	0.297	0.532	0.17	0.218	-0.157	-0.066	-0.21899999999999997	0.855	1.1079999999999999	-0.055999999999999994	-0.431	-0.5720000000000001	-0.496	-0.272	0.0	0.14400000000000002	0.976	0.297	0.444	0.7140000000000001	0.7509999999999999	0.353	0.239	-0.0740000000000001	1.246	0.47100000000000003	0.353	-0.375	0.251	0.353	-0.0289999999999999	0.56	0.478	0.151	-0.027000000000000003	-0.701	0.43700000000000006
PF3D7_0413800	0.904	1.47501528493099	0.18899999999999997	0.195	0.7070000000000001	1.2329999999999999	0.53	0.607	0.8320000000000001	0.408	0.0920000000000001	0.9109999999999999	-0.063	-0.185	0.266	0.415	-0.149	-0.19	0.29	0.858	-1.8	-0.0659999999999999	0.415	-0.105	-0.614425465660287	0.196	-0.5660000000000001	0.115	1.561	1.492	1.11482058251678	0.821	0.715	0.131	0.46299999999999997	-0.408	1.4	1.0959999999999999	1.3628205825167798	0.445	1.207	0.433	1.063	0.14300000000000002	0.375	0.66	0.100820582516782	-0.5720000000000001	0.099
PF3D7_0413900	-0.311	-0.408730294284079	-0.6785	-0.2465	-1.4869999999999999	-0.284	-0.691	-0.7575	-0.8527302942840791	-0.373	-0.371	-1.0335	-0.2565	0.0025	0.0025	-0.18873029428407898	0.2735	-0.258	-0.379	-0.3285	-0.619	-0.3465	-0.579730294284079	-0.0115	-0.034	-0.2885	-0.305	-0.1295	-0.34	-0.4985	-0.2685	-0.4855	-0.41	-0.171	-0.2875	-0.24600000000000002	-0.504	-0.37200000000000005	-0.33299999999999996	-0.0894999999999999	-0.3155	-0.556	-0.3945	-0.5635	-0.0695	-0.17	-0.08199999999999999	-0.0379999999999999	-0.129
PF3D7_0414000	-1.022	-1.1105	-0.7445	-1.0035	-1.4325	-1.5195	-0.996	-1.0835	-1.2805	-0.956	-1.151	-1.3719999999999999	-0.519076042646721	0.325	-0.00550000000000006	-0.2085	0.0305	-0.2215	-0.2475	-1.024	-0.517	0.42100000000000004	0.5075	0.6745	0.5125	0.3035	0.040999999999999995	0.5685	0.0845	0.08199999999999999	0.13699999999999998	0.09614648773262101	0.1265	0.3225	0.3105	0.0670000000000001	-0.0325	0.233	0.0285	0.5015	0.1445	0.2855	0.272	0.00900000000000001	-0.0385	0.00399999999999995	-0.0405	0.195	0.1095
PF3D7_0414100	-0.43200000000000005	-0.787	-0.41888668482888	-0.18600000000000003	-1.155	0.366	-0.12609656321418597	-0.46	-1.026	-0.38488668482888	-0.446	-0.292	0.109	-0.3	-0.0679999999999998	-0.662	-0.32688668482888	-0.336	-1.57	1.177	0.614	-1.5730000000000002	-2.0669999999999997	-1.1438866848288798	-0.833	-0.155	-0.341	0.9059999999999999	1.344	1.3630000000000002	1.103	0.418	1.339	1.4709999999999999	1.5590000000000002	1.14685123023318	1.138	1.1540000000000001	1.181	0.201	1.4040000000000001	1.4709999999999999	2.291	1.3528512302331799	0.772	0.47100000000000003	0.5770000000000001	-0.5670000000000001	0.795
PF3D7_0414300	-0.256	-0.491	-1.2	0.042	-2.028	-0.287	-0.649	-0.7340000000000001	-0.894	-0.8009999999999999	0.125	-1.237	-0.447	0.0620000000000001	0.146	-0.125	-0.15	0.54	-0.5379999999999999	-0.713	-0.436	-0.631	-0.847	-0.5820000000000001	0.16399999999999998	-0.6679999999999999	-0.485	-0.201	-0.6709999999999999	-0.7490000000000001	-0.935	-0.38299999999999995	-0.7709999999999999	-0.478	-0.99	-0.446	-0.831	-0.585	-0.8340000000000001	-0.32706954917300607	-0.293	-0.7340000000000001	-1.148	-0.988	-0.294	-0.51	-0.426	0.18600000000000003	-0.20199999999999999
PF3D7_0414600	0.6409999999999999	0.555	-1.0090000000000001	-0.478	-1.3430000000000002	0.327	-0.76	-0.132	-0.205	-0.349	-0.0589999999999999	-0.892	-1.295	-1.288	0.047	-0.25	-0.374	-0.242	-0.5920000000000001	-0.489	-1.05540547292153	-0.132	-0.5710000000000001	-0.386	-0.561	-0.65	-0.626	-0.7829999999999999	-0.588	-0.679	-0.447	-0.5870000000000001	-0.34600000000000003	-0.461	-0.527	-0.275	-0.625	-0.6679999999999999	-0.455	-0.5489999999999999	-0.431	-0.597	-0.682	-0.67	-0.124	-0.102	0.15	0.0650000000000002	-0.19699999999999998
PF3D7_0414700	0.096	0.1925	0.65574668796045	0.2505	1.0725	0.2345	0.5765	0.1605	0.423	0.34824668796045	0.2255	0.634	-0.3685	-1.0175	0.0925	0.0405	-0.24375331203954997	0.0135000000000001	-0.1495	0.2285	0.14400000000000002	-0.0375	0.187	-0.39475331203955	-0.2375	-0.0900000000000001	0.266	-0.5815	-0.436	-0.3195	-0.5455	0.083	-0.0290000000000001	-0.316	-0.43252811087913	-0.0959999999999999	-0.4045	-0.3755	-0.479	-0.076	-0.0529999999999999	-0.2765	-0.5820000000000001	-0.0409999999999999	-0.1835	-0.22	-0.21100000000000002	0.262	-0.2495
PF3D7_0414800	0.042	-0.684	-0.14300000000000002	-0.775	-0.19399999999999998	-0.405	-0.396	-0.332	-0.736	-0.48	-0.9520000000000001	-0.696	-1.2209999999999999	-1.838	-0.133	-1.321	-0.406	-0.649	-1.45	-0.789	-1.0859999999999999	0.40399999999999997	-1.169	-1.641	-2.311	-1.896	-0.7390000000000001	-0.49200000000000005	-0.0830000000000002	0.72	0.5539999999999999	0.8320000000000001	0.905	0.545	0.746	0.501	-0.363	0.161	0.285	0.9259999999999999	0.9790000000000001	0.95	1.14	1.2109999999999999	0.0	0.436	0.35700000000000004	0.401	-0.267
PF3D7_0414900	0.44799999999999995	0.107	0.45899999999999996	0.6679999999999999	0.415	0.445	0.166	0.24100000000000002	0.107	0.0700000000000001	0.812	0.111	-0.276	-0.987	0.0	-0.115	-0.193	0.4	-0.317	-0.245	-0.465	0.44799999999999995	-0.115	-1.415	-1.156	-1.0759999999999998	-0.45299999999999996	-0.861	0.222	0.628	0.718	0.8490000000000001	0.861	0.625	0.636	0.539	0.222	0.0	0.505	0.21100000000000002	0.991	0.888	1.01	1.3019999999999998	-0.263	0.24100000000000002	0.47200000000000003	-0.161	-0.13
PF3D7_0415000	-0.215	-0.358	-0.603	-0.584093750817856	-0.917	-0.491	-0.647	-0.2445	-0.584	-0.287	-0.41059375081785604	-0.5675	0.3435	0.2925	0.10300000000000001	-0.0325	-0.034	-0.0940937508178558	-0.064	-0.1595	-0.4675	0.0795	0.063	0.1475	0.0299062491821442	0.11900000000000001	0.4615	0.405	0.5765	0.2485	0.3455	0.0673185805009262	0.0590000000000001	0.1035	0.06	-0.4225	0.449	0.1655	0.242	-0.33	0.1845	-0.003	0.19399999999999998	0.1515	0.1365	-0.047	0.0535	-0.6985	0.1555
PF3D7_0415100	0.20199999999999999	-0.013999999999999999	-1.2595	-0.8	-1.874	-0.3735	-0.8590000000000001	-0.652	-0.775	-0.74	-0.693	-1.026	0.2415	0.3285	0.27899999999999997	0.20600000000000002	0.0135	-0.1395	-0.415	-1.073	-0.7005	-0.6475	-1.0390000000000001	-0.4685	-0.863	-0.5405	-0.5455	0.349	-0.2655	-0.0575	-0.2085	-0.5455	-0.33	0.087	-0.19399999999999998	0.2145	-0.2445	-0.16399999999999998	-0.385	-0.146	-0.377	-0.09300000000000001	-0.2385	-0.2985	0.0105	0.0415	-0.0515	0.0715	-0.026000000000000002
PF3D7_0415200	-0.0397520104066	-0.46066666666667	-0.15633333333333702	0.258333333333333	0.043333333333334	0.100666666666667	-0.033666666666666	-0.30108534373992996	-0.5586666666666701	-0.10300000000000001	0.271428870941619	0.146	-0.343333333333333	-0.3813333333333329	0.0319146562600698	-0.595	-0.32500000000000295	0.44566666666667	-0.6586666666666661	0.37219207533165904	0.28	-1.0627520104066	-1.19066666666667	-0.50266666666667	-0.182	-0.4733333333333329	0.034	0.5236666666666671	-0.17833333333332996	0.071	0.014333333333330001	0.075666666666666	-0.095333333333333	-0.108666666666667	-0.290333333333333	0.09933333333333301	-0.0373333333333299	-0.0233333333333301	0.07266666666666999	0.291333333333333	-0.19699999999999998	-0.303666666666667	-0.23166666666666602	0.22699999999999998	-0.16133333333333	-0.0236666666666601	-0.079	0.375666666666663	0.043
PF3D7_0415300	0.175	0.1805	-0.3675	-0.4865	-0.5975	0.16	0.078	-0.17800000000000002	-0.213	-0.1655	-0.254	-0.205	0.09699999999999999	-0.132	0.0165	-0.0975	-0.00850000000000001	-0.264	-0.22899999999999998	0.061628137048900994	-0.0345000000000001	0.005	-0.073	-0.09	0.0045	0.196	0.1275	0.4855	-0.14800000000000002	-0.067	-0.1555	-0.0805	0.087	0.0315	-0.1795	0.0455	-0.086	0.0165	-0.2805	-0.1335	0.0415	-0.25	-0.322	-0.14400000000000002	-0.039	0.0565	-0.24100000000000002	-0.0405	0.1695
PF3D7_0415400	-0.955	-1.145	-1.2409999999999999	-0.897	-1.317	-0.784	-1.186	-0.943	-0.9890000000000001	-1.115	-0.8109999999999999	-1.34	-0.52	-0.978	-0.56	-0.242	-0.6779999999999999	-0.40700000000000003	-0.569	-0.765	-1.146	-0.379	-0.366	-0.23	0.409	-0.079	0.20600000000000002	-0.35200000000000004	-0.098	-0.366	-0.127	-0.23199999999999998	0.037000000000000005	-0.10099999999999999	-0.225	0.031	-0.384	-0.177	-0.11599999999999999	-0.34600000000000003	0.0650000000000001	-0.2	-0.0640000000000001	0.098	0.187	-0.0629999999999999	0.125	-0.17800000000000002	0.027999999999999997
PF3D7_0415500	-0.184	0.193	-0.321	-0.07200000000000001	0.0	0.032	0.282	-0.14800000000000002	-0.11699999999999999	-0.33799999999999997	0.086	-0.152	0.501	0.35200000000000004	-0.08	0.273	-0.35600000000000004	0.19699999999999998	-0.136	0.23800000000000002	0.531	0.625	0.698	0.0	0.423	0.111	0.154	0.6679999999999999	-0.135	-0.125	-0.483	-0.099	-0.318	-0.235	-0.5579999999999999	-0.473	-0.20600000000000002	-0.509	-0.5579999999999999	-0.321	-0.318	-0.44299999999999995	-0.519	-0.495	0.075	-0.099	-0.35700000000000004	0.09300000000000001	-0.21899999999999997
PF3D7_0415700	-0.588433480418628	-0.3785	-0.9655	-0.575	-0.10400000000000001	-0.8935	-0.4645	-0.9224334804186278	-1.091	-0.9059999999999999	-0.4935	-0.499	-1.2115	-1.1415	0.14806651958137199	-0.3505	-0.2905	-0.866	0.38299999999999995	-1.48	-1.7695	-1.1659334804186299	-1.249	-0.5585	-1.0265	-0.3155	-0.8925	-0.8	-0.37799999999999995	-1.6269999999999998	-0.303	-0.4175	-0.3935	-0.20153139152725302	-0.0660000000000001	-0.1635	-0.36	-0.155	-0.0930000000000001	0.0830000000000001	-0.1405	-0.389	0.1045	0.0599999999999999	0.0314999999999999	0.094	0.1335	0.335	-0.000499999999999945
PF3D7_0415800	-0.486	-0.7772904248196959	0.4735	0.0115000000000001	0.757	-0.8225	-0.055999999999999994	-0.6555	-0.281	-0.075	-0.12300000000000001	0.3475	-0.9470000000000001	-1.162	-0.804	-0.8771821940645279	-0.5489999999999999	0.12	-0.1935	-0.961	-0.8475	-0.6735	-0.581	-0.5385	-0.8235	-0.3305	-0.157	-0.00750000000000028	0.5545	0.5965	0.8615	0.59	0.774	0.1345	0.7909999999999999	0.081	0.895	0.5615	0.8795	0.2885	0.638	0.396	1.2835	0.1805	0.34	0.196	1.035	0.1315	0.065694808680387
PF3D7_0415900	-0.467	-0.281	0.016	-0.085	0.575	-0.9009999999999999	-0.257	-0.358	0.013999999999999999	-0.12	0.0	0.359	-0.105	-0.0600000000000001	-0.22	0.17800000000000002	-0.102	0.040999999999999995	0.179	-0.792	-0.257	0.905	1.183	0.606	0.9570000000000001	0.971	0.605	0.43	-0.29	-0.151	-0.11699999999999999	-0.379	-0.637	-0.12	-0.545	-0.247	-0.46	-0.366	-0.151	0.115	-0.6729999999999999	-0.732	-0.92	-0.934	-0.018000000000000002	-0.027999999999999997	0.099	0.5479999999999999	-0.107
PF3D7_0416000	0.51	0.451	-0.032	0.7190000000000001	-0.298	0.5675	0.0115	0.40880224205606797	0.2705	0.2985	0.551	-0.00850000000000001	-0.049	-0.1255	0.2965	0.2835	0.33399999999999996	-0.1135	-0.149	0.7165	0.43700000000000006	-0.4085	-0.8985	-0.48	-0.203	-0.44299999999999995	-0.424	-0.7070000000000001	-0.293	-0.2955	-0.27399999999999997	-0.00421274758630308	-0.0275000000000001	-0.156	-0.142	-0.3905	-0.3245	-0.36	-0.2535	-0.203212747586303	-0.1435	-0.17800000000000002	-0.24600000000000002	-0.1265	-0.15	-0.0845	-0.1005	0.00528725241369699	-0.017
PF3D7_0416100	-0.0945	-0.004	0.4355	0.0165000000000002	0.4105	0.0455	0.262	0.0070000000000000106	0.2715	0.102	0.0600000000000001	0.1975	-0.21899999999999997	-0.4705	-0.288176243808945	-0.141	-0.33299999999999996	-0.1625	-0.1515	0.1305	0.0409999999999999	0.2715	0.3035	0.12	0.0950000000000002	0.133	0.2965	-0.14800000000000002	-0.0335000000000001	-0.092	-0.1245	-0.359	-0.0515	-0.085	-0.2435	0.055999999999999994	-0.325	-0.0805	-0.133	-0.0135000000000001	-0.0419999999999999	-0.0205	0.0389999999999999	-0.0685	-0.242	-0.0945	-0.20600000000000002	-0.0715	-0.14300000000000002
PF3D7_0416200	0.509	0.297	-0.14400000000000002	0.11800000000000001	-0.5329999999999999	0.39299999999999996	-0.415	-0.099	0.115	0.193	0.174	-0.387	-0.754	-1.321	-0.20600000000000002	-0.228	-0.222	-0.747	-0.473	-0.382	-1.099	-0.537	-0.83	-0.263	-0.696	-1.0	-0.519	-0.862	-0.473	-0.3	-0.341	-0.337	-0.166	-0.261	-0.263	-0.44	-0.395	-0.37200000000000005	-0.341	-0.201	-0.221	-0.233	-0.517	-0.5670000000000001	0.17600000000000002	0.0	0.077	0.109	-0.166
PF3D7_0416300	-0.17566666666666697	-0.222736709037554	-0.056666666666667	-0.5476666666666661	-0.21933333333333302	-0.07966666666666701	-0.180666666666666	-0.222	-0.41600000000000004	-0.039	-0.9009999999999999	-0.06666666666666599	-0.107333333333333	0.038	0.013000000000000001	-0.256666666666666	0.194666666666667	-0.608666666666666	0.170535441838466	0.322	0.19866666666666696	0.62266666666667	0.619666666666667	0.7120000000000001	0.333666666666667	1.05833333333334	0.75733333333333	0.876333333333337	0.0743333333333329	0.153666666666667	-0.016333333333333	0.11933333333333399	0.141	0.10800000000000001	-0.042333333333333	0.0889999999999997	-0.0426666666666671	-0.046333333333333004	0.0266666666666671	-0.0606666666666661	0.021333333333334002	-0.091333333333333	0.183333333333334	0.07833333333333299	0.05866666666666599	-0.145666666666667	0.252666666666667	0.154666666666667	0.035333333333334
PF3D7_0416400	-1.008	-0.581	-0.915	-0.541	-1.713	-0.612	-1.215	-0.856	-0.9309999999999999	-0.623	-0.541	-1.298	0.0	0.204	-0.00900000000000001	0.092	0.253	0.043	-0.281	0.19	-0.433	0.5529999999999999	0.451	0.62	0.544	0.23399999999999999	0.141	-0.174	0.084	0.175	0.00900000000000001	0.276	0.166	-0.025	-0.028999999999999998	0.0	0.172	0.0700000000000001	0.159	-0.0600000000000001	0.0	0.21	-0.028999999999999998	0.11699999999999999	-0.021	0.0610000000000001	0.0679999999999999	-0.0800000000000001	0.166
PF3D7_0416500	-0.8955	-0.7535	-1.3615	-0.4655	-1.875	-0.584	-1.0165	-1.114	-1.0985	-1.0445	-0.6165	-1.284	-0.807	-0.6255	-0.34700000000000003	-0.223	-0.40700000000000003	-0.0785	-0.4205	-0.951	-1.121	-0.9365	-0.9075	-0.644	-0.303	-0.6495	-0.682	-0.4085	-0.249	-0.223	-0.0920000000000001	0.17300000000000001	-0.154	-0.1385	-0.101820161691139	-0.145	-0.2295	-0.244	-0.0845	0.171	-0.2265	-0.0725	-0.152	-0.0685	-0.0785	-0.078	0.0174999999999998	0.3465	-0.177
PF3D7_0416600	-0.7879999999999999	-0.764	-0.672	-1.073	-1.286	0.7709999999999999	0.262104304668831	-0.996	-1.445	-0.51849602084067	-1.073	-0.955	0.272	0.247	-0.675	-1.6369999999999998	-0.6970000000000001	-0.506	-0.5589999999999999	0.425	0.16899999999999998	-1.9869999999999999	-3.134	-1.216	-2.053	-1.133	-0.885	0.627929065451277	-0.539	-0.376	-0.486	-0.5820000000000001	-0.85	-0.836	-0.902	-0.677	-0.52	-0.784	-0.318	-0.21899999999999997	-0.589	-0.738	-0.7040000000000001	-0.871	-0.221	-0.387	-0.139	0.19	-0.35
PF3D7_0416800	0.26899999999999996	0.196	1.065	0.513	1.043	-0.231	0.18466661098554604	0.715	0.823	0.848	0.662	0.9079999999999999	-0.182	-0.13233338901445402	-0.102	-0.063	0.0	-0.32799999999999996	0.035	0.042	0.6896666109855459	1.012	0.823	0.49	0.58	0.708	0.48100000000000004	0.832666610985546	0.022000000000000002	0.136	-0.01	0.24	-0.235	0.071	0.08199999999999999	-0.019	-0.23	0.00900000000000001	0.16699999999999998	0.37	-0.408	-0.467	-0.161	-0.156	0.11900000000000001	0.305	0.20199999999999999	0.418	0.114
PF3D7_0416900	-0.128	-0.0726666666666663	-0.344333333333333	-0.562333333333333	-0.5143333333333329	0.082666666666667	-0.19966666666666696	-0.015666666666667002	-0.141	-0.130666666666667	-0.5436666666666661	-0.24	-0.050333333333333	-0.43733333333333396	-0.19533333333333303	-0.165333333333333	-0.03	-1.05933333333333	-0.612253981857379	0.13568395494621002	-0.10833333333333399	-0.028666666666667007	-0.0926666666666663	0.165	-0.727	0.006666666666667011	-0.081363005339973	0.314333333333333	-0.519999999999997	-0.21366666666666698	-0.23033333333333303	-0.35200000000000004	-0.342666666666667	-0.024333333333332995	-0.048333333333333006	-0.08866666666666699	-0.5699999999999971	-0.132666666666667	-0.183666666666666	-0.125666666666666	-0.137333333333334	-0.24240611441202997	-0.271666666666667	-0.083333333333334	-0.14433333333332998	-0.17033333333333303	0.098	0.11900000000000001	0.05
PF3D7_0417200	0.091244684310131	0.0705	0.309406915902611	-0.044368818856752	-0.0020596861592651	0.12453981181544099	0.10067118026730601	-0.0445	0.2055	0.099703901494805	-0.21100000000000002	0.0160937815914267	-0.12	0.327	0.0215	0.0630000000000001	-0.032796098505195	-0.2805	-0.0964062184085733	0.2085	0.41100000000000003	-0.1175	-0.00849999999999995	0.09120390149480499	-0.0915	-0.0769062184085733	0.263	-0.14400000000000002	0.4625	0.10300000000000001	0.5265	0.354	0.47100000000000003	0.447	0.168	0.17800000000000002	0.59	0.5165	0.5805	0.002	0.3155	0.345	0.43655330639175705	0.7055	0.1785	0.2165	0.4635	-0.495	0.6615
PF3D7_0417300	-0.33899999999999997	-0.5895	-1.137	-0.799	-1.526	-0.3985	-0.8845205951151	-0.7185	-0.66	-0.6685	-0.6675	-0.882	-0.237	-0.33302059511509996	0.1845	0.1465	0.1325	-0.21899999999999997	0.002	-0.7995	-0.9515205951151	-0.040999999999999995	-0.10800000000000001	0.18899999999999997	0.13	0.1495	0.4705	0.4644794048849	-0.318	-0.0965	-0.294	-0.444	-0.3955	-0.2945	-0.1805	-0.2455	-0.5855	-0.1915	-0.4315	-0.09699999999999999	-0.2155	-0.237	-0.3215	-0.5185	-0.16699999999999998	-0.034	-0.3085	0.196	-0.307
PF3D7_0417400	-0.27908784426028	-0.0621906259565259	-0.22799793088482603	-0.12218031200117402	-0.39492583394787	0.18006744220288395	-0.00194690379043899	-0.15077455062877	-0.0871999999999999	-0.1394	-0.0591	-0.1291	-0.1607	-0.30257720595735305	-0.056274550628769994	-0.0337	-0.0753	-0.0128	-0.073591576680948	0.1645	-0.153777205957353	-0.745298492818854	-0.78	-0.516	-0.8320000000000001	-0.9238	-0.669486142050628	-0.6622772059573531	-0.457	-0.1036	-0.2446	-0.3554	-0.129	-0.1564	-0.2237	-0.182	-0.5445	-0.00209999999999999	-0.285784768354031	0.040999999999999995	-0.1876	-0.2914	-0.35571954169430897	-0.496853021771674	-0.177	0.1449	-0.0413	0.0532	-0.0158
PF3D7_0417500	0.129	0.0	-0.0289999999999999	0.6609999999999999	-0.8270000000000001	0.179	-0.27899999999999997	0.0210000000000001	-0.228	0.174	0.633	-0.496	-0.099	0.013000000000000001	0.384	0.0730000000000001	0.6729999999999999	0.9079999999999999	-0.0750000000000001	0.10300000000000001	-0.16899999999999998	0.0900000000000001	0.0730000000000001	0.225	0.679	-0.22699999999999998	0.035	0.0	-0.226	-0.1	-0.13699999999999998	-0.327	-0.34	-0.214	-0.298	-0.435	-0.21899999999999997	-0.0860000000000001	-0.204	-0.41100000000000003	-0.503	-0.621	-0.565	-0.6729999999999999	-0.248	-0.121	0.179	0.107	-0.0409999999999999
PF3D7_0417700	0.647	0.0389999999999999	0.242	-0.63	-0.198	1.088	0.36	0.087	-0.298	0.376	-0.8	0.09699999999999999	-0.19399999999999998	-0.247	-0.14737056574338597	-0.457830213517701	-0.145	-0.9209999999999999	-0.0677927556480713	0.562	0.639	-0.889	-1.272	-0.324	-1.115	0.042	-0.055999999999999994	0.8640000000000001	1.53	0.8059999999999999	1.483	0.8740000000000001	0.8759999999999999	0.8340000000000001	1.3822998139534097	1.56	0.9640000000000001	0.9620000000000001	1.736	1.253	1.331	1.496	1.625	1.5919999999999999	1.169	0.826	0.222	-0.48	0.18899999999999997
PF3D7_0417800	-0.18899999999999997	-0.3155	-0.3305	-0.1575	-0.8	-0.0070000000000000106	-0.3705	-0.565	-0.7509999999999999	-0.3185	-0.2645	-0.332	0.0725	0.3425	0.1025	-0.1095	0.3765	0.052000000000000005	0.3485	0.1485	0.1235	0.0399999999999999	0.2565	0.608	0.7685	0.6415	0.8095	1.178	-0.326	-0.1895	-0.4265	-0.34	-0.45799999999999996	-0.122	-0.3065	-0.253	-0.3275	-0.1815	-0.396	0.13699999999999998	-0.4195	-0.375	-0.507	-0.4145	0.037000000000000005	-0.1745	-0.2005	0.115	0.0385
PF3D7_0417900	0.5455	0.379	-0.157	-0.215	-0.595	0.608	-0.1135	0.196	-0.0605	0.0265	-0.18	-0.1375	0.3895	0.451	0.2225	0.11800000000000001	0.3865	-0.36	-0.3295	0.366	0.4715	0.002	0.4485	0.755	0.3805	0.564	0.9135	0.6779999999999999	0.3775	0.411947397213495	0.32899999999999996	0.2035	0.782	-0.1125	0.8227219030909599	0.0465000000000001	0.45399999999999996	0.292947397213495	0.3545	0.163684756459756	0.4585	0.111	0.54622190309096	0.445	0.191	0.516947397213495	0.4905	0.225139243161912	1.042
PF3D7_0418000	0.163	-0.119044608309315	0.2485	-0.1155	0.257488255547685	0.662166666666666	0.631055363730895	0.18616666666666698	0.25512205835735197	0.12916666666666698	-0.317166666666667	0.32433333333333303	0.041833333333333	-0.28421270942437393	-0.14800000000000002	-0.040711274975982	-0.409433303555514	-0.8755	-0.08116666666666701	0.7645	0.679540322956756	-0.4843333333333329	-0.915044608309315	-0.4915	-1.10666666666667	-0.617166666666667	-0.41633333333333394	-0.11287937609104	0.25283333333333396	0.3781666666666671	0.08164069635125099	-0.05433333333333401	0.045666666666666994	0.196833333333334	0.162431711081146	0.4675	0.42496126798583	0.391833333333334	-0.134359303648749	0.108833333333333	0.140833333333333	0.3105	0.34700000000000003	0.570833333333333	0.022000000000000002	0.39942059701407895	-0.07902597031541499	0.869333333333333	0.00083333333333302
PF3D7_0418100	-0.5675	-0.652	-0.636	-0.637	0.133	-0.635	-0.4815	-0.28800000000000003	-0.653	-0.612	-0.7575	0.21600000000000003	0.375	0.221	0.1125	-0.5565	-0.4225	-0.043	0.2605	-0.6	-0.6125	-0.235	-0.1285	-0.4045	-0.5585	0.473758911101587	-0.254	-0.09255056655645401	-0.2235	-0.1655	-0.187	-0.408	-0.2635	-0.17600000000000002	-0.292	-0.3275	-0.1985	-0.39899999999999997	-0.3885	-0.2165	-0.3925	-0.375	-0.266	-0.4895	-0.204	-0.0435	-0.18	0.0755	-0.1125
PF3D7_0418200	-0.3775	-0.2775	0.3175	0.2325	0.5135	-0.8235	0.2275	0.045	0.07200000000000001	0.0895	0.152	0.4095	-0.3455	0.331	-0.2725	-0.324	-0.2585	-0.1935	0.00899999999999995	-0.4595	0.6709999999999999	0.6615	0.8875	0.5595	0.7240000000000001	0.8140000000000001	0.2385	0.5845	-0.645	-0.455	-0.4025	-0.434	-0.4665	-0.39	-0.5635	-0.3725	-0.4935	-0.3195	-0.4615	-0.1505	-0.377	-0.5915	-0.511	-0.6695	-0.2895	-0.0655	-0.32299999999999995	0.1865	-0.0585
PF3D7_0418300	0.0620000000000001	0.11199999999999999	1.024	1.0390000000000001	0.5710000000000001	0.013000000000000001	0.285	0.7348262173630958	0.745	0.6409999999999999	0.985	0.371	0.447	0.16	0.0830000000000001	0.294	0.327	0.226	-0.16699999999999998	0.62	0.87	1.092	0.9640000000000001	0.593	1.2009999999999998	0.209	0.418	-0.11800000000000001	-0.01	0.134	1.4580000000000002	0.127	0.179	-0.08800000000000001	0.16699999999999998	0.5720000000000001	-0.23	0.134	1.432	0.115	-0.359	-0.065	-0.337	0.0389999999999999	0.11699999999999999	0.013999999999999999	1.607	0.115	0.032
PF3D7_0418400	-0.452	-0.27	-0.594	1.031	-0.848	-0.059000000000000004	-0.789	-0.337	-0.628	-0.386	1.015	-0.491	0.49200000000000005	0.259	0.254	0.09	0.335	1.375	0.353	-0.318	-0.318	0.81	0.8	0.721	2.333	1.1079999999999999	1.117	0.621	0.023	-0.177	0.0	-0.193	-0.354	-0.21899999999999997	0.019	-0.5770000000000001	0.057	-0.0800000000000001	-0.022000000000000002	-0.457	-0.308	-0.39299999999999996	0.166	-0.536	0.046	-0.14400000000000002	0.09699999999999999	-0.373	-0.37
PF3D7_0418500	-0.35100000000000003	-0.262	-1.5730000000000002	0.0	-2.008	-0.581	-0.8390000000000001	-0.49	-0.96	-0.924	0.141	-1.334	-0.528	-0.33399999999999996	0.129	0.046	-0.28600000000000003	0.5529999999999999	-0.282	-0.782	-0.706	-0.5429999999999999	-1.167	-1.286	-0.126	-0.6729999999999999	-0.581	-0.22399999999999998	-0.75	-0.7929999999999999	-0.465	-0.21899999999999997	-0.495	-0.442	-0.573	-0.314	-0.75	-0.608	-0.465	-0.272	-0.526	-0.634	-0.677	-0.519	-0.33299999999999996	-0.272	-0.18100000000000002	0.359	-0.42
PF3D7_0418600	-0.00266666666666993	-0.4766666666666599	-0.11800000000000001	-0.28033333333333305	-0.36733333333334006	0.03633333333333	-0.50233333333333	-0.26666666666667005	-0.23033333333332998	-0.454999999999997	-0.278	-0.541000000000003	-0.4473333333333329	-0.8170000000000001	0.11699999999999999	-0.0559999999999998	-0.12133333333333399	0.116333333333334	-0.155	-0.45799999999999996	-1.15366666666666	1.12266666666667	0.5253333333333401	-0.516333333333337	-0.859333333333333	-0.6626666666666701	-0.18133333333332996	-0.96166666666666	0.305	0.10733333333333	0.0619999999999999	0.4616666666666671	0.73733333333333	0.3766666666666671	0.40207618264288003	0.45799999999999996	-0.13699999999999998	-0.0463333333333402	0.017333333333333	-0.051	0.67833333333333	0.4626666666666671	0.488	0.601	0.07033333333333	0.0826666666666598	0.19533333333333303	0.054000000000000006	-0.156666666666667
PF3D7_0418700	0.053959996101853	-0.141	0.976962182988549	0.80468057800805	0.8196865027369559	0.26532843127166605	0.49612338038244	0.6155	0.2665	0.7465	0.6325	0.493	0.606	-0.0015000000000000599	0.1305	0.1725	0.3575	0.5145	0.25	0.7559999999999999	0.41	1.499	1.1835	1.1575	0.7490000000000001	-0.0545	0.158	-0.0325	0.2285	0.11699999999999999	0.3595	0.20059821826020002	0.7455	-0.08800000000000001	0.149	0.861	0.2735	0.31	0.494	0.06549695038735699	0.4145	0.26	0.3065	0.537	-0.005	-0.0820000000000001	0.5	0.1275982182602	-0.1755
PF3D7_0418900	-0.7875	0.158	-0.8855	-0.7979999999999999	-0.109	0.225	-0.44114559349571897	-0.7405	-0.6525	-0.6995	-0.7805	0.3575	-0.2115	-0.5379999999999999	-0.392	0.06	-0.525	-0.0155000000000001	0.9595	0.292	0.105	-0.4485	0.3015	-0.098	-0.1565	1.261	0.5539999999999999	1.0895	-0.0875	0.139	-0.124	-0.0925	-0.321	-0.2285	-0.3225	-0.3605	0.273	-0.0635000000000001	0.161	-0.105	-0.491	-0.493	-0.1975	-0.08429112479044801	0.47700000000000004	0.1	-0.37200000000000005	0.0475	-0.142
PF3D7_0419000	-0.21	0.14400000000000002	-0.128	0.9209999999999999	-0.168	0.2976916995588211	-0.635	-0.276	-0.126	0.239	0.642	-0.016	0.15269169955882098	-0.248	-0.34600000000000003	-0.126	0.265	0.88	0.016	0.22769169955882101	-0.265	-0.085	-0.23	-0.063	0.838	0.39899999999999997	-0.15330830044117902	0.307	2.3	0.9490000000000001	1.21350706697675	1.791	1.033	1.185	0.5589999999999999	0.085	2.528	1.081	1.60950706697675	0.7509999999999999	1.0170000000000001	0.867	1.395	0.642	1.9140000000000001	0.302	0.69150706697675	0.371	1.301
PF3D7_0419100	0.604	0.326	0.7190000000000001	0.519	1.382	0.552	0.9329999999999999	0.345	0.451	0.231	0.568	1.288	0.106	0.125	0.078	0.031	-0.233	0.282	0.541	0.217	0.331	-0.512	-0.563	-0.373	-0.35200000000000004	0.188	0.062	0.11	-0.358	-0.44799999999999995	-0.612	-0.406	0.40299999999999997	-0.011000000000000001	0.168	0.013000000000000001	0.23399999999999999	-0.299	-0.512	0.255	0.41200000000000003	0.221	0.405	0.0	0.311	-0.335	-0.7929999999999999	0.215	0.695
PF3D7_0419200	-0.153	-0.087	-0.22476280886482	-0.33899999999999997	-0.21	0.0130000000000001	-0.14800000000000002	-0.19699999999999998	-0.017	-0.26376280886482	-0.266	-0.456	-0.5820000000000001	-0.705	0.17300000000000001	0.16	-0.26376280886482	-0.33899999999999997	-0.35700000000000004	-0.532	-0.871	-1.089	-1.2790000000000001	-1.11476280886482	-1.568	-1.385	-1.035	-1.006	-0.627	-0.424	-0.557	-0.42100000000000004	-0.332	-0.16699999999999998	-0.295	-0.233	-0.685	-0.617	-0.495	-0.165	-0.172	-0.204	-0.63	-0.635	-0.42200000000000004	-0.359	-0.17	0.17300000000000001	-0.38799999999999996
PF3D7_0419300	0.599	-0.341	-0.452	-0.081	-0.0539999999999999	0.598	-0.17800000000000002	0.0850000000000001	-0.701	-0.2	0.28300000000000003	0.044000000000000004	-0.589	-0.84	0.109	-1.2009999999999998	-0.618	-0.7170000000000001	-0.08199999999999999	0.376	-0.16	-1.216	-2.687	-1.021	-1.052	-0.963	-0.659	0.025	-0.479	-0.46799999999999997	-0.778	-1.245	-0.315	-0.312	-0.514	0.115	-0.525	-0.623	-0.688	-0.6970000000000001	-0.0620000000000001	-0.255	-0.725	0.098	-0.258	-0.215	-0.306	-0.22899999999999998	0.016
PF3D7_0419400	0.28573946042422	0.25475	0.82496764605244	0.60903451847227	0.89797732786577	0.6833395179042799	0.7507435771902099	0.49625	0.6385	0.38825	0.415	0.61175	-0.083	-0.26625	-0.41175	-0.06325	-0.304923924579294	-0.28975	-0.23125	0.87825	0.84725	-0.36075	-0.59025	-0.37725	-0.56775	-0.89125	-0.5525	-0.2755	0.071	0.0895	0.19125	-0.0415	0.210054725657388	0.092	0.043	0.146	-0.16925	0.16475	0.42675	-0.33225	0.34925	0.4175	0.073	0.6645	-0.26325	0.13825	0.060670496112062	-0.20625	0.22725
PF3D7_0419500	0.3125	0.158	0.297	0.6255	0.7509999999999999	0.63	0.2915	0.625	0.244	0.2605	0.444	0.514	0.4275	0.134	0.2085	0.17923534828142001	0.0565	0.445	0.3495	0.9015	0.695	0.106	-0.124	0.152	0.5265	0.4835	0.6035	0.1745	2.6325	2.0185	2.4330000000000003	1.57403474677933	1.0345	1.594	2.0395	1.774	1.176	1.1455	2.548	2.20103474677933	2.5989999999999998	2.015	2.253	2.0035	0.531	0.4845	0.3655	-0.48578417808601	0.612
PF3D7_0419600	-0.263	-0.589	-1.026	-0.415	-1.814	-0.326	-0.757	-1.107	-1.212	-0.732	-0.541	-1.284	-0.34600000000000003	-0.0620000000000001	-0.36700000000000005	-0.264	-0.247	-0.345	-0.461	-0.431	-0.535	-0.327	-0.843	-0.09699999999999999	-0.055999999999999994	-0.341	-0.38799999999999996	0.226	-0.08900000000000001	-0.515	-0.138	-0.136	0.081	-0.16699999999999998	-0.392	0.035	-0.331	-0.457	-0.11199999999999999	-0.20800000000000002	0.19399999999999998	-0.11800000000000001	-0.664	-0.11199999999999999	0.01	-0.401	-0.151	-0.16399999999999998	0.182
PF3D7_0419700	-0.493	-0.745	0.092	0.426	0.038	-0.872	-0.467	-0.294	-0.311	-0.11699999999999999	0.278	-0.15	-0.204	-0.7090000000000001	0.0	-0.254	0.00900000000000001	0.225	-0.0389999999999999	-0.774	-1.021	0.14400000000000002	-0.46299999999999997	-0.615	0.11199999999999999	-0.652	-0.652	-1.537	-0.0489999999999999	0.363	0.5479999999999999	0.418	0.267	0.107	0.285	0.019	-0.384	0.0339999999999998	0.353	0.455	0.292	0.153	0.285	0.019	0.302	0.515	0.5670000000000001	0.217	-0.205
PF3D7_0419800	-1.147	-0.382	-1.3019999999999998	-1.225	-1.39	-0.657	-1.146	-0.9490000000000001	-1.047	-0.917	-0.9079999999999999	-1.2109999999999999	-0.079	-0.195	-0.45799999999999996	-0.2	-0.41200000000000003	-0.237	-0.312	-0.675	-1.287	-0.285	0.099	0.08199999999999999	0.055	0.19399999999999998	0.18600000000000003	0.026000000000000002	0.6609999999999999	0.44799999999999995	0.14300000000000002	0.0	0.7829999999999999	0.331	0.14400000000000002	0.134	0.273	0.345	0.126	-0.184	0.17800000000000002	0.205	0.205	-0.022000000000000002	0.5479999999999999	0.42	-0.096	-0.795	0.19899999999999998
PF3D7_0419900	-0.585625	-0.34824457226230704	-0.593375	-0.0582499999999999	-0.457	0.01925	-0.419	-0.476875	-0.41327901336705	-0.4885	0.00637500000000002	-0.296375	-0.351625	-0.752705625694683	-0.232875	-0.14252901336704998	-0.384875	0.171625	-0.544125	-0.288125	-0.61925	-1.627875	-1.58352901336705	-1.3917563987649302	-1.27977477252272	-1.471875	-1.11175	-1.377125	-0.356375	0.00549999999999999	-0.058375	-0.15325	0.000750000000000028	-0.1605	-0.2465	-0.182875	-0.400125	-0.043125	-0.08025	0.0005	-0.090625	-0.24725	-0.219625	-0.352875	-0.17025	0.134299518254901	0.07175	0.035375	-0.034125
PF3D7_0420000	-0.307833333333333	-0.33642662078537894	-0.235166666666666	-0.26833333333333304	-0.3606666666666671	-0.104833333333333	-0.139666666666666	-0.094333333333333	-0.194426620785379	-0.143666666666667	-0.20283333333333303	-0.098666666666667	-0.00266666666666671	-0.0936666666666663	-0.028999999999999998	-0.088926620785379	-0.0618333333333333	-0.27512479565986103	-0.167400681169695	0.187	-0.0218333333333333	0.048	0.07140671254795401	0.20366666666666697	-0.0198333333333333	-0.082666666666667	-0.06	-0.0173333333333333	0.120166666666666	0.23166666666666602	0.086333333333334	0.164166666666667	0.3665	0.317	0.24933333333333302	0.318666666666667	0.025	0.309	0.08933333333333399	0.21600000000000003	0.20600000000000002	0.18283333333333301	0.11283333333333301	0.099666666666667	-0.068666666666667	0.103166666666666	-0.0215	-0.0365	0.243666666666666
PF3D7_0420100	0.1175	-0.061	-0.4695	-0.551	-0.607	-0.0025	-0.4335	-0.1615	-0.325	-0.00950000000000001	-0.302	-0.25	-0.0845	-0.1125	-0.0615	-0.3715	-0.2225	-0.7945	-0.0395	0.127	-0.115	0.158	-0.0055	0.38	0.051	0.2435	0.16	0.19699999999999998	-0.5255	0.003	-0.4195	-0.3535	-0.3025	-0.158	-0.0803741330132771	-0.1135	-0.3225	-0.133	-0.3515	-0.1505	-0.0555	-0.3525	-0.092	-0.289	-0.287	-0.063	-0.23	0.266	0.08199999999999999
PF3D7_0420200	0.48100000000000004	0.27699999999999997	1.183	0.34600000000000003	1.5519999999999998	0.718	1.11	0.655	0.907	0.762	0.858	1.3090000000000002	0.486	0.126	-0.055999999999999994	-0.013999999999999999	0.0639999999999999	-0.575	0.0439999613545901	0.9520000000000001	1.048	-0.318	-0.324	0.295	0.156	0.8859999999999999	0.775	1.268	0.07	-0.091	0.51	0.162	0.256	0.17800000000000002	0.0	0.131	0.409	0.315	0.0	-0.107	0.162	0.024	0.028999999999999998	0.466	-0.162	0.0	0.035	-0.284	0.0209999999999999
PF3D7_0420300	0.12233333333333998	0.26760628431662997	1.05433333333334	1.0175	1.0373333333333399	0.313833333333333	0.5605	0.780833333333337	0.84166666666667	0.7485	0.7971844118314259	0.6609999999999999	0.607833333333333	-0.00866666666666993	0.168	0.39899999999999997	0.33216666666667	0.24933333333332997	-0.011000000000000001	0.65	0.42200000000000004	1.3946666666666698	1.49083333333334	0.93608613670182	0.268	-1.2641666666666598	-0.6055	-1.30483333333333	-0.12866666666666698	-0.0918333333333301	-0.0188333333333329	0.19416666666666602	0.7273333333333301	0.0880000000000001	0.18183333333332996	0.431833333333337	-0.11883333333333398	0.0509999999999999	-0.0209999999999999	-0.0510000000000001	0.0896666666666669	0.161	0.19766666666667004	0.584666666666667	-0.076833333333334	0.12833333333333	0.2885	0.0665	-0.0655
PF3D7_0420400	0.7140000000000001	0.513	-0.045	0.015	-0.386	0.515	-0.6659999999999999	-0.11	-0.096	0.218	0.221	-0.11699999999999999	0.14300000000000002	0.027999999999999997	0.035	-0.16	0.304	0.128	-0.245	0.049	-0.358	0.047	-0.121	0.166	0.402	0.222	0.48	0.07	-0.706	-0.402	-0.525	-0.406	-0.457	-0.49	-0.44299999999999995	-0.203	-0.48100000000000004	-0.54	-0.589	-0.12300000000000001	-0.267	-0.418	-0.526	-0.475	-0.225	-0.28800000000000003	-0.174	0.373061966765558	-0.332
PF3D7_0421200	-0.7390000000000001	-0.927	0.14	-0.754	-0.155	-1.445	-0.17	-0.316	-0.8809999999999999	-0.0419999999999999	-0.935	-0.292	-0.303	0.502	-0.418	-0.615	0.284	-1.178	-1.0290000000000001	-0.7490000000000001	0.611	0.5429999999999999	1.025	0.833	0.606	1.192	0.34	1.0	0.381	0.141	0.396	0.527	0.249	-0.24600000000000002	0.46799999999999997	0.0639999999999998	0.49200000000000005	0.596	0.282	0.239	-0.0279999999999999	-0.149	0.22699999999999998	0.47100000000000003	0.29100000000000004	0.3	0.201	-0.0580000000000001	-0.0279999999999999
PF3D7_0421300	1.415	-0.0739999999999998	0.9329999999999999	0.152	1.3219999999999998	0.0	-0.368	1.078	-0.152	0.44799999999999995	-0.363	1.515	1.037	0.23199999999999998	0.289	-0.71856118074903	0.126	-0.47	-0.348	-0.248	0.35	2.353	1.2009999999999998	2.967	0.8740000000000001	1.515	1.0	0.608	-0.807	-0.263	-0.263	0.20701680049929	-0.485	-2.0	-0.585	-0.322	-1.222	0.0	0.585	1.6220168004992899	-0.222	-0.85146903917796	-0.363	-0.152	-0.485	-0.263	0.0	-1.3779831995007101	-1.222
PF3D7_0421800	-0.301	-0.135	-0.076	-0.043	0.228	0.63	0.8079999999999999	-0.12	0.228	0.022000000000000002	0.03	0.20600000000000002	-0.784	-0.6809999999999999	-0.086	0.012	0.0	-0.18899999999999997	-0.094	0.536	0.536	-1.02	-0.14800000000000002	-0.231	-0.165	-0.33399999999999996	0.075	0.09	0.511	-0.40299999999999997	1.446	0.09	-0.0470000000000002	-0.778	0.0940000000000001	-0.48200000000000004	2.4619999999999997	1.7269999999999999	-0.337	0.319	2.441	0.0349999999999999	0.054000000000000006	-0.00499999999999989	-0.183	-0.14800000000000002	0.126	2.505	-0.49
PF3D7_0422000	-0.37	0.23	0.149	-1.854	0.13	0.716	0.129	-0.598	0.28	-0.08800000000000001	-1.624	0.59	0.032	-0.395	-0.42700000000000005	-0.42700000000000005	0.136	-3.8710000000000004	0.612	0.9129999999999999	0.713	-1.2830000000000001	-1.111	-0.613	-2.335	-0.26	-0.585	0.759	-0.8109999999999999	-0.36	-0.187	-1.246	-0.7440000000000001	-0.14800000000000002	-0.334503768035799	-0.37200000000000005	-0.657	-0.645	-0.48100000000000004	-0.665	-0.475	-0.252	-0.27399999999999997	-0.48200000000000004	-0.22899999999999998	-0.335	-0.368	-0.278	-0.21899999999999997
PF3D7_0422100	-0.3485	-0.514	-1.432	-0.6579999999999999	-2.0709999999999997	-0.135	-0.917	-1.0365	-1.2209999999999999	-0.9575	-0.6609999999999999	-1.34768267495877	-0.138	-0.121	-0.5529999999999999	-0.702293812966838	-0.16899999999999998	-0.604	-0.475	-0.2095	-0.585	-0.9640000000000001	-1.4	-0.9335	-0.6585	-1.3395	-0.7445	0.217	-0.408	-0.4145	-0.2485	-0.294	-0.5329999999999999	-0.136	-0.491	-0.2185	-0.45	-0.22899999999999998	-0.2545	0.2265	-0.258	-0.4615	-0.9835	-0.25	-0.1315	-0.1935	-0.172	0.171	-0.067
PF3D7_0422200	-0.152285714285714	-0.0622857142857147	-0.0715967395943746	-0.146285714285715	0.195	0.09300000000000001	0.102142857142857	-0.003285714285714	0.023	0.0114032604056254	-0.0664285714285719	0.260714285714286	0.11457142857142899	-0.12171428571428598	-0.17	-0.0874285714285719	-0.15488245388008898	-0.224143851432272	0.18685714285714303	0.0624285714285714	-0.0590000000000004	-0.161	0.066714285714285	-0.15931102530866	-0.275285714285715	0.13828571428571398	0.0835714285714286	-0.19517035264273896	-0.35642038909707896	-0.119714285714286	-0.19185714285714303	-0.259857142857143	-0.033857142857143	-0.111	-0.215665215649879	-0.17114285714285699	-0.197563246239936	-0.053428571428571	-0.26342857142857196	-0.0142857142857143	-0.231571428571428	-0.207	-0.115571428571428	-0.11757142857142801	-0.11984896052564999	-0.076857142857143	-0.123571428571429	-0.0847142857142857	-0.068571428571428
PF3D7_0422300	0.287263311491355	0.513	0.81907718251694	0.45049325970467	1.35270254907657	0.10145597389544399	0.7988348511124	0.6195	0.8585	0.4725	0.3515	0.7215	0.3225	0.0805	-0.028999999999999998	0.3395	-0.311	-0.1	-0.1335	0.547	1.2495	0.7640634847083299	1.3035	0.5725	0.718	1.3255	1.113	0.6655	-0.0685	-0.1295	-0.13	-0.1055	-0.1066199414175	0.1595	-0.36	0.0840000000000001	0.1515	0.0615	-0.0594999999999999	0.0554999999999999	-0.3485	-0.12300000000000001	-0.1095	-0.0574999999999999	-0.1565	-0.2575	-0.14300000000000002	-0.24600000000000002	0.0844999999999998
PF3D7_0422400	0.358	0.584	-0.36	0.408	-0.40700000000000003	0.155	-0.198	0.22	0.081	-0.162	0.29100000000000004	-0.248	0.29600000000000004	0.141	0.0389999999999999	0.159	-0.537	0.22899999999999998	-0.342	0.213	0.20600000000000002	0.228	-0.152	-0.607	0.049	-0.0519999999999999	0.126	-0.0759999999999998	1.169	0.415	0.8340000000000001	1.128	0.5579999999999999	0.7040000000000001	0.512	0.69	1.321	0.591	1.204	0.248	0.289	0.626	0.32799999999999996	1.155	0.532	0.158	0.45399999999999996	-0.456	0.187
PF3D7_0422500	-0.099	-0.3164	-0.1294	-0.2366	-0.2502	0.039	-0.1912	-0.3692	-0.4526	-0.1716	-0.3374	-0.3088	-0.1928	-0.0772	-0.4418	-0.501	-0.099	-0.519	-0.21211220711355605	0.0634	-0.055	-0.2402	-0.1916	0.0636	-0.0318	-0.109	-0.126	0.28800000000000003	0.1384	-0.1204	0.1544	-0.2426	0.0976	0.121	-0.0594	0.0344	0.0042	0.1746	0.0574	-0.0318000000000001	-0.0174	-0.0884	0.095	0.08467873774628999	0.0292	0.0924	-0.042	-0.1642	0.1508
PF3D7_0422700	-0.289	-0.254	0.7685	0.0775	0.779	-1.02	0.364	0.4105	0.526	0.401	0.0265	0.4525	-0.348	0.4465	-0.127	-0.0525	-0.2805	-0.6	-0.2635	-0.1545	0.94	1.4969999999999999	1.4555	0.6779999999999999	0.82	1.375	0.519	0.752	-0.4665	-0.6125	-0.5455	-0.3705	-0.4315	-0.34700000000000003	-0.4765	-0.18600000000000003	-0.4485	-0.32799999999999996	-0.4005	-0.0235	-0.7040000000000001	-0.7525	-0.715	-0.777	-0.1345	-0.306	-0.39	0.2515	-0.2455
PF3D7_0422800	0.1104729013602	-0.3595	0.2795	0.102	0.5125	0.67	0.5155	0.13897290136020002	-0.0585	0.0955000000000001	0.024	0.49795449834579997	-0.063	-0.2905	0.0049729013602000105	-0.253	-0.096	-1.06	-0.0325000000000001	0.9745	0.983	-0.9285270986398001	-1.3090000000000002	-0.594	-0.54	-0.2725	0.0295	0.4295	1.564	0.809	1.227	1.4515	0.7975	1.17193802420793	0.5505	0.12049423075824	1.6875	0.9059999999999999	1.3730000000000002	0.5865	0.965	0.8640000000000001	1.0295	1.0649942307582398	0.5355	0.16899999999999998	0.309	-0.45899999999999996	0.425373985607962
PF3D7_0423000	-0.252	-0.723	-2.603	-1.2429999999999999	-2.889	-1.01	-1.7109999999999999	-1.354	-1.364	-1.355	-0.903	-2.022	-0.7440000000000001	-0.5920000000000001	-0.452	-0.654	-0.541976865800396	-0.7909999999999999	-0.8059999999999999	-1.801	-2.11	-1.176	-1.8230000000000002	-0.885	-0.9990000000000001	-1.169	-1.056	-0.8690000000000001	-0.11699999999999999	0.442	-0.684	-0.96	-0.772	-0.601	-0.466	0.141	0.0237531768761798	-0.022000000000000002	-0.35700000000000004	-0.652	-0.45	-0.23399999999999999	-0.762	0.62	-0.159	-0.04	-0.39899999999999997	1.73	-0.409
PF3D7_0423100	-0.589	-0.764	-1.268	-0.501	-1.625	-0.584	-1.0	-1.273	-1.359	-0.821	-0.519	-1.054	-0.429	-0.152	-0.21100000000000002	-0.5660000000000001	-0.047	0.254	0.065	-0.721	-0.763	-0.732	-1.3450570675143798	-0.599	-0.124	-0.379	-0.758	-0.188	-0.266	-0.24100000000000002	-0.341	-0.546	-0.377	-0.32899999999999996	-0.59	-0.37200000000000005	-0.39299999999999996	-0.452	-0.331	-0.425	-0.513	-0.7440000000000001	-0.511	-0.8190000000000001	0.0329999999999999	-0.013999999999999999	-0.126	-0.166	0.0319999999999999
PF3D7_0423200	-0.14400000000000002	-0.152	0.679	0.203	0.698	-0.326	-0.344	0.083	-0.07400000000000001	0.442	0.065	0.28	-0.015	0.042	0.051	-0.055999999999999994	0.3	0.033	0.03	-0.23199999999999998	-0.237	0.629	0.631	0.679	0.573	0.24100000000000002	0.265	-0.363	-0.228	-0.381	-0.251	-0.3	-0.218	-0.222	-0.297	-0.168	-0.384	-0.306	-0.317	-0.0079999999999999	-0.267	-0.594	-0.627	-0.48700000000000004	0.0419999999999999	-0.191	0.136	0.254	-0.0069999999999999
PF3D7_0423300	-0.0589999999999999	-0.30675920193175	-0.701	0.204	-0.8165	-0.166	-0.6895	-0.45899999999999996	-0.6125	-0.414	0.0645	-0.899	-0.0174999999999998	-0.3975	0.0585	-0.1745	0.1905	0.9045	-0.046	-0.6505	-1.173	0.0695000000000001	-0.3775	-0.5920000000000001	0.41600000000000004	-0.3165	-0.488	-1.5575	-0.18600000000000003	-0.0445	0.22699999999999998	0.0255	0.405	-0.3215	0.0385	0.1545	-0.7315	-0.5555	0.1505	0.1605	0.32	0.2795	0.107	0.000500000000000167	0.1495	0.2235	0.619	0.2785	0.0695
PF3D7_0423400	-0.737	-1.179	-0.273	-0.23199999999999998	-0.366	-1.5330000000000001	-0.451	-0.606	-0.8740000000000001	-0.795	-0.457	-1.046	-0.794	-1.006	-0.222	-0.623	-0.425	0.12300000000000001	-0.591	-1.806	-1.604	0.514	-0.359	-0.611	-0.083	-0.614	-0.738	-1.4040000000000001	-0.193	-0.369	-0.5710000000000001	0.284	0.011000000000000001	-0.588	-0.19399999999999998	-0.436	-0.885	-0.46299999999999997	-0.371	-0.027999999999999997	0.389	0.203	-0.31	-0.129	-0.0620000000000003	0.133	-0.195	0.386	-0.485
PF3D7_0423500	0.1025	0.0535	0.737	0.9455	0.61	0.0794999999999999	0.2735	0.278	0.205	0.3585	0.8420000000000001	0.1605	0.179	-0.005000000000000121	-0.1065	0.131	0.0565	0.52	-0.11900000000000001	0.344	0.38	0.27699999999999997	0.21899999999999997	-0.4235	0.42	-0.2475	-0.12	-1.265	-0.355	0.03	0.0535	-0.1295	0.1045	-0.00550000000000006	0.055999999999999994	-0.0235000000000001	-0.7705	-0.048	-0.0475	0.01	-0.0305	0.0229999999999999	0.1615	0.0469999999999999	-0.1555	0.26	0.2015	0.081	-0.1585
PF3D7_0423600	-0.6905	-0.6425	-0.4385	-0.24100000000000002	-0.7065	-0.46	-0.5655	-0.5770000000000001	-0.5575	-0.304	-0.1805	-0.524	-0.2255	-0.42	0.094	0.0225000000000001	0.299	0.096	0.0645	-0.504	-0.8975	0.1115	0.1855	0.4765	0.61	0.2695	0.2915	0.012	-0.4165	-0.146950398652902	-0.2525	-0.38	-0.257	-0.2085	-0.287	-0.0944999999999999	-0.39799999999999996	-0.1425	-0.3455	-0.067	-0.22699999999999998	-0.40700000000000003	-0.4125	-0.3505	-0.1325	-0.1155	-0.1205	0.024	0.1475
PF3D7_0423700	-0.585	-0.708	-1.369	-0.475	-1.9609999999999999	-0.506	-1.273	-1.222	-1.185	-0.9	-0.616	-1.569	-0.373	-0.45	-0.637	-0.648	-0.72	-0.446	-0.74	-0.49700000000000005	-1.073	-0.08900000000000001	-0.7490000000000001	-0.253	0.0	-0.449	-0.526	-0.728	-0.402	0.0	-0.44	-0.736	-0.623	-0.483	-0.428	-0.547	-0.595	-0.191	-0.203	0.21899999999999997	-0.259	-0.728	-1.1059999999999999	-1.0490000000000002	0.0	0.32799999999999996	0.165	0.10300000000000001	-0.285
PF3D7_0423800	0.439	0.133	0.794	0.8485	0.7525	0.21100000000000002	0.43	0.39309772308123	0.196	0.473	0.731	0.2525	-0.0345	-0.7835	0.0	0.0	-0.14400000000000002	0.535	-0.2045	0.0485	-0.0654999999999999	0.1815	-0.0965000000000003	-1.146	-1.6969999999999998	-1.5255	-0.5539999999999999	-0.9775	0.0684999999999998	0.0720000000000001	-0.1085	0.5095	0.4855	-0.0125	-0.11166136306514	-0.052000000000000005	0.126	-0.198	-0.1595	-0.06	0.0865	0.105	-0.122	0.0289999999999999	0.0574999999999997	0.20600000000000002	0.39299999999999996	0.5605	-0.46299999999999997
PF3D7_0423900	0.737	-0.363	0.193	0.222	-0.251	-0.027999999999999997	0.0289999999999999	0.0	-0.17	0.193	0.222	-0.251	-1.3780000000000001	-1.222	0.0	-0.363	-0.222	-0.778	-0.395	-0.7929999999999999	-0.971	0.585	-0.848	0.0	-1.0	-1.643	-2.53	-2.292	-0.193	0.45899999999999996	-0.0930000000000004	-0.0330000000000001	0.031	0.084	0.106	-0.0620000000000001	0.0	0.322	-0.0930000000000004	-0.102	0.06	-0.022000000000000002	-0.207	-0.386	1.0	0.322	0.248	0.213	-0.569
PF3D7_0424100	0.4035	-0.1935	-0.0245000000000002	0.2425	-0.0529999999999999	0.2445	-0.3615	0.1315	0.0195000000000003	-0.139	0.3415	-0.0574999999999999	-0.0309999999999999	-0.7455	0.0598814018134797	-0.251	-0.218	0.40399999999999997	-0.0585	-0.4975	-0.8995	0.5605	0.077	-1.2045	-1.5885	-1.2115	-0.3355	-1.1505	0.67330742810514	0.7575	0.79539212692721	0.295	0.894	0.9005	0.8805	0.8735	0.30110466087011	0.326	0.43639212692721	0.003	0.654	0.8735	0.8690000000000001	1.1059999999999999	0.34760466087011	0.6465	0.6533921269272099	-0.2635	0.102
PF3D7_0424200	1.03833333333334	0.226	1.08866666666667	0.45535301431856995	0.9781279912594301	0.87666666666666	0.4846666666666599	0.6023333333333399	0.47166666666667	0.75433333333334	0.29633333333333	1.3726666666666698	0.91066666666666	0.447	-0.10733333333333	0.0	0.0876666666666699	-0.8616666666666691	0.61233333333334	0.27899999999999997	0.55766666666666	1.13066666666667	-0.17166666666667002	0.46399999999999997	-0.40420138433020003	-0.11866666666666001	-0.31366666666667	0.01833333333333	0.5404861084311401	0.5482245589271	0.205432507475821	1.3114986036416798	0.9129125025652299	0.387662418137619	0.61753782899385	0.43744735700237997	0.27808066518488	0.79389122559377	0.19611105025813003	1.13983193697502	-0.22542083076810998	0.0876624181376195	0.39	0.36211402366905	1.6046583762034698	0.48591704647659006	0.8441616710035709	0.75938176125622	-0.0992892929572102
PF3D7_0424300	1.161	-0.1225	0.7925	-1.104	0.30901760808797996	0.6055	-0.00489229483381992	0.6315	0.161	0.5465	-1.028	0.78851760808798	0.9645	0.5665	0.2075	-0.5200229815522199	0.0	-2.35	-0.10598239191202	0.261	0.535	1.689	0.633	1.1072570689960801	-0.667	0.22201760808798	-0.2075	0.5645	-0.0198472439718795	1.38360092241128	-0.10052171452428998	0.65798292984209	0.8535	0.45	0.2555	0.0661676441193606	0.23728535840363	0.591100922411281	-0.10052171452428998	-0.13451707015791	0.2075	0.33400795282951	0.34932398752385996	0.79566764411936	0.48015275602812	0.591100922411281	0.67550305159279	-0.46236262007669005	0.0
PF3D7_0424400	0.9309999999999999	-0.226	0.608	-0.152	0.9957890620683859	1.495	1.051	1.081	-0.147	0.63	-0.025	1.3219999999999998	1.7890000000000001	1.716	0.703	0.0679999999999999	0.336	-0.264	0.885	1.518	1.7619999999999998	-0.47200000000000003	0.0459999999999999	0.757	-0.585	1.344	0.348	2.258	0.39799999999999996	1.495	1.07257890470979	1.79288425670109	1.5520731616393502	0.74720239061084	0.865	0.249859394602622	1.34606939862811	1.374	1.13172148209742	0.6255171098723901	0.7	0.39920239061084	1.459	0.5812595885061221	0.34299999999999997	0.826	0.73657890470979	0.19579505563467997	1.17
PF3D7_0424500	0.2105	-0.0945	-0.0225	-1.4240000000000002	-0.4565	-0.2935	-0.321	0.0129999999999999	-0.0685000000000002	-0.0225	-1.2925	-0.6595	0.1565	-0.3125	0.3555	0.452	0.235	-0.924	-0.5465	-0.8085	-0.7405	0.7205	0.3555	0.574	-0.6425	-1.6035	-1.9780000000000002	-1.8835	0.326	0.2295	0.5075	0.8145	0.675	0.5710000000000001	0.1475	0.124	0.4465	0.335	0.715	0.3825	0.218	0.358	0.182	0.5275	0.0965000000000003	0.0165000000000002	0.4855	0.139	-0.022000000000000002
PF3D7_0424600	-0.18600000000000003	0.0	-0.436	-0.6920000000000001	-0.657	-0.349	-0.391	-0.13699999999999998	-0.11199999999999999	-0.0640000000000001	-0.305	-0.772	-0.21600000000000003	-0.447	-0.044000000000000004	0.0	0.0	-0.222	-0.45	-0.631	-0.428	0.085	0.0519999999999998	0.0620000000000003	-0.0700000000000003	-1.45	-2.496	-2.6260000000000003	-0.21100000000000002	-0.14400000000000002	-0.415	-0.0519999999999998	0.259	-0.307	-0.243	-0.5579999999999999	0.29600000000000004	0.251	-0.415	-1.0	-0.381	-0.425	-0.023	0.032	-0.13699999999999998	0.131	-0.415	-0.415	0.17
PF3D7_0424700	0.2075	-0.0979999999999999	0.2705	-0.22399999999999998	0.336	-0.0294999999999996	0.0779999999999998	0.14300000000000002	0.0	0.0354999999999999	-0.1175	0.6145	0.4995	0.5685	-0.0535000000000001	0.0129999999999999	-0.1815	-0.0185000000000004	0.0385	-0.2575	0.6315	0.3725	0.424	0.353	0.085	0.3935	0.2555	-0.0350000000000001	-0.7395	-0.14800000000000002	-0.5760000000000001	-0.5	0.0630000000000002	0.007499999999999841	-0.2705	-0.2165	-0.469	0.0574999999999997	-0.0964999999999998	-0.15712173048983	-0.0685000000000002	-0.424	-0.304	-0.7165	-0.0154999999999998	0.1335	0.1315	0.2	0.2705
PF3D7_0425800	1.149	0.5893333333333299	0.19533333333332997	-0.6008000396652	-0.00966666666666027	0.36166666666666997	-0.4956666666666599	0.09466666666667	-0.33133333333333	0.23033333333332998	-0.74933333333334	0.57	1.03466666666667	0.4423333333333401	0.15	-0.353	0.43233333333333	-0.7706666666666699	-0.7440000000000001	-0.21266666666666	-0.17866666666666	1.09433333333333	0.30733333333333	0.6583333333333299	-0.70266666666667	0.31	-0.19047878004576999	0.6576666666666701	-0.15472120041574	0.983	0.84291631450998	1.4839114613120499	0.52658703887605	0.68733333333334	0.6032905927465	0.7504171505673299	0.45441139267081	1.05866666666666	0.8886052596382099	1.1658032264429499	0.34913598372029	0.57433333333334	0.735	0.70966666666667	0.20807805933747	0.8959999999999999	1.3912719263048798	0.42490384229235	0.0339125767973001
PF3D7_0500800	-0.2125	-0.3575	0.29	0.0740000000000003	0.2735123731212	-0.5035	-0.0600000000000001	-0.2685	0.0185	0.133	0.0760000000000001	0.5235	-0.3845	0.0	0.00349999999999984	-0.009500000000000059	0.205	-0.315	0.0604999999999998	-0.457	0.3315	0.902	0.85	1.5635	1.5705	1.8880000000000001	1.3215	1.274	0.314	0.201	0.20600000000000002	-0.0804999999999998	0.3	0.3045	0.2925	0.6945	0.3775	0.3735	-0.0425	0.1745	0.107	0.34600000000000003	0.1445	0.5335	0.1975	0.35100000000000003	0.14800000000000002	-0.3545	0.3385
PF3D7_0500900	0.263	0.0875	-0.1805	0.20199999999999999	-0.4245	0.1165	-0.3225	-0.423	-0.692251618158141	-0.222	0.2695	-0.3155	-0.7085	-1.0335	0.0455000000000001	-0.245	0.0640826954366001	0.5265	-0.000499999999999945	-0.2245	-0.545	-0.21600000000000003	-0.8809999999999999	-0.0715	0.33299999999999996	0.128	0.2145	-0.2475	-0.309	0.015	-0.0389999999999999	0.006500000000000171	0.0110000000000001	-0.441	-0.465	0.0215000000000001	-0.261	-0.465	-0.0780000000000001	-0.0374999999999999	-0.0765	0.0349999999999999	-0.1435	-0.0115000000000001	-0.228	0.6675	0.0660000000000001	0.3605	-0.3385
PF3D7_0501000	-0.888	-0.6920000000000001	-0.7	-0.585	-0.353	-0.716	-1.064	-0.736	-0.183	-0.7	-0.29600000000000004	-0.131	0.335	0.284	0.11199999999999999	0.585	0.32899999999999996	0.374	0.431	-0.616	-0.353	1.056	0.9109999999999999	0.597	0.945	0.8690000000000001	0.762	0.177	-0.72	-0.258	-0.348	-0.45	-0.45	-0.282	-0.499	-0.5479999999999999	-0.6940000000000001	-0.23	-0.637	-0.109	-0.45	-0.684	-0.657	-0.975	-0.266	0.136	-0.026000000000000002	0.371	0.166
PF3D7_0501200	0.295	0.248	0.4475	0.6505	0.0705	0.165	0.0964999999999998	0.39	0.4895	0.6809999999999999	0.862	0.441	0.0964999999999998	0.3925	-0.192	0.2505	0.31	0.31	0.0454999999999999	0.368	0.7040000000000001	0.6435	0.3005	0.8009999999999999	1.102	0.5845	0.741	0.503	-0.307	-0.273	-0.19399999999999998	-0.3835	-0.247	-0.1755	-0.3925	-0.3515	-0.16899999999999998	-0.04	-0.159	0.0595	-0.2155	-0.376	-0.539	-0.45399999999999996	-0.18	-0.0705	-0.153	0.087	-0.16899999999999998
PF3D7_0501300	-0.64971527078891	-0.848	-0.22478225680460998	-0.90569318338175	-0.57787185253732	-0.4801098058785	-0.51570861980709	-1.158	-0.6679999999999999	-0.515	-0.893	-0.152	0.9740000000000001	0.485	0.0959999999999999	0.152	0.37799999999999995	-0.308	-0.0739999999999998	-1.0	-0.679	0.601	0.493	0.6779999999999999	0.429	0.6779999999999999	0.193	-0.622	-0.485	0.0	0.415	0.0	0.0	0.275	0.0939999999999999	0.16899999999999998	-0.222	0.263	0.415	0.0	-0.193	-0.341	-0.36200000000000004	-0.345	0.0	0.0	0.415	0.0	0.17
PF3D7_0501400	-0.26066666666666	-0.30366666666666997	0.21761300065802	-0.50133333333333	0.0169999999999999	-0.68166666666667	-0.198	-0.26433333333333	-0.00933333333333985	-0.02138699934198	-0.635	0.0273333333333401	0.40566666666665996	0.593	0.0183333333333398	0.16233333333333	0.28494633399135	-0.66166666666666	0.13699999999999998	0.13266666666666002	0.5216666666666671	1.25366666666667	1.53566666666666	1.42461300065802	0.83833333333334	1.47633333333334	0.6449999999999971	0.211333333333333	-0.69	-0.257	-0.63033333333334	-0.33933333333333	-0.19733333333332997	-0.062333333333333005	-0.22100000000000303	0.0206666666666699	-0.63333333333333	-0.16066666666667	-0.5846666666666701	-0.26566666666666	-0.41100000000000003	-0.5333333333333329	-0.92766666666667	-0.68533333333333	-0.32466666666666	0.10466666666666999	-0.23	0.192	0.07400000000000001
PF3D7_0501500	-0.7609999999999999	-1.103	-0.4465	-0.5195	-0.557	-1.1045	-0.7735	-0.705	-0.794	-0.8440000000000001	-0.7165	-0.9355	-0.392	-0.866	-0.34600000000000003	-0.2905	-0.25	-0.0895000000000001	-0.2745	-1.3090000000000002	-1.4455	-0.5025	-1.381	-1.36	-0.8705	-1.317	-1.1765	-1.9485	-0.462	-0.1725	-0.2705	0.024	-0.138	-0.152	-0.4845	-0.138	-0.8690000000000001	-0.3015	-0.3	0.2355	0.042	0.008000000000000009	-0.2235	-0.135	-0.218	0.08	0.221	0.405	-0.517
PF3D7_0501600	0.6685	0.5085	0.8925	1.0945	0.855	0.39799999999999996	0.278	0.469	0.57	0.5095	1.0155	0.5445	0.6940000000000001	-0.1095	0.1195	0.0905	0.1315	0.7055	-0.01	0.3505	0.079	0.1545	-0.187	-0.5775	0.2095	-0.462	-0.132	-1.6505	0.977	0.953	1.2105	1.7435	1.276	0.997	1.0905	1.0235	0.3935	0.7645	1.405	0.7585	1.103	1.4705	1.194	1.4525	0.3495	0.607	0.586	-0.0245	0.3925
PF3D7_0501800	0.1955	0.2635	0.5465	0.3365	0.894	0.48100000000000004	0.57	0.3465	0.34	0.33799999999999997	0.409	0.946	-0.1325	-0.17300000000000001	-0.0189999999999999	-0.0434999999999999	-0.069	0.0215	0.4095	0.4735	0.1565	-0.0609999999999999	-0.0599999999999998	0.304	0.1655	0.5365	0.3905	0.4385	0.078	-0.129	0.171	-0.276	-0.00899999999999995	0.1245	0.2465	0.23199999999999998	0.0469999999999999	-0.0275	0.0775	0.0565	-0.015	0.086	0.16699999999999998	0.069	0.895	-0.0750000000000001	0.0955	-0.031	-0.035
PF3D7_0501900	0.956250309733513	1.3869999999999998	0.27399999999999997	0.081	-0.195	1.2930000000000001	0.674	0.6392503097335129	0.7909999999999999	0.75	0.081	0.039	0.257	0.633	-0.5377496902664871	-0.042	-0.966	-1.0859999999999999	-0.736	1.376	1.199	-0.0937496902664872	0.013999999999999999	-0.311	-0.9	-0.067	0.134	0.441	1.023	0.255	0.49	0.449	0.797	0.312	0.423	-0.353	1.1740000000000002	0.604	0.43700000000000006	-0.396	0.593	0.408	0.126	0.78	0.649	0.23	0.172	-0.892	0.545
PF3D7_0502000	0.18100000000000002	0.5965	0.0625	0.06	0.6945	0.3125	-0.3745	0.0965	0.0774999999999999	0.073	0.0435	0.4505	0.2795	-0.249	-0.005947174115048001	0.17300000000000001	-0.0735	0.276	0.243	0.2945	0.256	-0.3925	0.055999999999999994	0.0325	0.1455	0.364	0.0945	0.5315	0.0255	0.2815	0.22399999999999998	0.0805	0.027999999999999997	0.2265	-0.0145	0.1255	-0.14800000000000002	0.3755	0.2415	0.3385	0.11577283850363002	-0.007500000000000009	0.1385	-0.031	-0.10300000000000001	0.1735	0.0895	-0.0955	-0.0115
PF3D7_0502100	-1.063	-1.5230000000000001	-1.7280000000000002	-1.999	-1.861	-0.799	-1.311	-1.493	-1.2429999999999999	-1.3659999999999999	-1.713	-1.4369999999999998	0.33	-0.142	-0.17800000000000002	-0.354	0.096	-0.643	-0.0199999999999999	-0.929	-1.337	-1.13	-1.423	-0.39799999999999996	-0.657	-0.561	-0.15	-0.032	-0.546	-0.215	-0.231	-0.473	-0.2	-0.38799999999999996	-0.48200000000000004	-0.33399999999999996	-0.284	-0.23	-0.222	-0.03	-0.282	-0.501	-0.601	-0.521	-0.361	-0.163	-0.028999999999999998	0.106	-0.0720000000000001
PF3D7_0502200	-0.1445	-0.1585	-1.445	-0.627	-1.655	-0.5760000000000001	-1.014	-1.0455	-1.0075	-0.818	-0.4475	-1.1385	-0.716	-0.3275	-0.0695	-0.3395	0.172	0.298	0.10400000000000001	-1.3005	-1.3355	-0.965	-0.9055	-0.389	-0.3645	-0.392	-1.247	-0.2325	-0.3065	-0.262	-0.00549999999999995	-0.3695	-0.42700000000000005	-0.14300000000000002	-0.122	-0.1715	-0.2645	-0.35200000000000004	-0.0445	-0.0549999999999999	-0.3915	-0.37	-0.154	-0.5655	0.111	-0.158	0.2885	0.049	-0.0735
PF3D7_0502400	-0.3825	-0.8315	-0.294	-0.5915	-0.0785	-0.4645	-0.28300000000000003	-0.4195	-0.4095	-0.4405	-0.5155	-0.294	0.1215	-0.3795	-0.53146822537286	-0.6655	-0.603	-0.469	-0.1235	-0.41700000000000004	-0.3435	0.325	0.3905	0.4935	0.38799999999999996	-0.5975	-1.0290000000000001	-1.053	0.2925	0.3405	0.34303530415919	1.2265	1.158	0.43200000000000005	0.4505	0.561	0.5	0.746	0.5710353041591899	0.2075	0.807	0.4855	0.156	1.0785	0.0265395320014998	0.2185	0.30053530415919	-0.2925	0.4855
PF3D7_0502500	-0.764	-0.0460000000000003	1.151	0.596	0.0959999999999996	0.7979999999999999	-0.0870000000000002	-0.0489999999999999	-0.11800000000000001	0.722	0.435	-0.47700000000000004	-0.217	-1.166	-0.272	0.376	1.094	0.5920000000000001	-0.784	0.983	0.573	-0.569	0.294	0.7609999999999999	1.4969999999999999	0.0609999999999999	0.855	-0.435	-0.182	0.322	0.47698710254318	-0.302	0.0620000000000001	-0.127	-0.107	0.218	1.411	0.614	0.67398710254318	0.405	-0.0639999999999998	-0.626	-0.247	-0.311	0.475	0.285	1.00198710254318	-0.209	0.0310000000000001
PF3D7_0502600	-0.9751603597643951	-0.82	-1.02068421521104	-0.959916590904626	-0.8549706677963199	-0.600521466801193	-1.02127373508116	-0.778	-0.9309999999999999	-0.485	-0.987	-0.441	0.2	0.054000000000000006	0.055999999999999994	0.179	0.0	-0.603	0.254	-0.16899999999999998	-0.9109999999999999	-0.297	-0.331	0.054000000000000006	-0.255	0.736	0.542	-0.5479999999999999	-0.2	-0.55	-0.264227636059766	-0.35	-0.039	-0.259	-0.38	-0.233	-0.2	-0.41200000000000003	-0.13022763605976598	-0.36700000000000005	-0.294	-0.33799999999999997	-0.301	-0.5429999999999999	-0.12	-0.354	0.081772363940234	-0.066	0.14400000000000002
PF3D7_0502700	-0.289	-0.201	-1.0	-1.8419999999999999	-1.485	-0.415	-0.807	-0.596	-0.858	-0.757	-1.885	-0.8690000000000001	0.83	0.778	-0.205	-0.455	-0.271	-1.681	-0.534	-0.312	-0.271	0.71	0.48700000000000004	0.465	-0.315	0.8740000000000001	1.0959999999999999	0.753	-0.281	-0.235801847556243	-0.256	-0.314	-0.409	-0.415	-0.295	-0.5539999999999999	-0.387	-0.22380184755624302	-0.33899999999999997	0.142	-0.161	-0.523	-0.457	-0.687	-0.14400000000000002	-0.258801847556243	-0.17800000000000002	0.389	-0.26
PF3D7_0502800	-0.736	0.36200000000000004	-2.363	-1.359	-1.585	0.19899999999999998	-1.585	-1.395	-1.091	-0.985	-0.56	-0.521	1.4950147664006102	1.307	-0.2	0.015	-0.755	-0.024	0.165	-0.11199999999999999	-1.0	-0.6890000000000001	-0.405	-0.6629999999999999	-0.049	0.479	-0.29600000000000004	0.63	-0.643	-0.261	-0.319	-0.392	-0.617	-0.598	-0.335	-0.585	-0.319	-0.364	-0.21	-0.14400000000000002	-0.36700000000000005	-0.557	-0.473	-0.843	-0.133	-0.099	-0.17600000000000002	-0.107	-0.34600000000000003
PF3D7_0502900	1.093	0.9390000000000001	-1.689	-0.69	-1.0	0.228	-1.3769999999999998	-0.12	-0.239	-0.514	0.243	-0.737	-0.273	-0.414	0.401	0.153	-0.268	0.19	0.39399999999999996	-0.44299999999999995	-1.273	0.47100000000000003	0.27899999999999997	0.013999999999999999	0.19	0.28	0.426	-0.07	-0.7929999999999999	-0.491	-0.3	-0.45	-0.535	-0.226	-0.529082440969355	-0.46799999999999997	-0.9440000000000001	-0.9059999999999999	-0.319	-0.191	-0.40399999999999997	-0.428	-0.6729999999999999	-0.537	-0.39	-0.37	-0.032	0.408	-0.247
PF3D7_0503000	-0.43200000000000005	-0.33399999999999996	-1.839	-1.1540000000000001	-2.241	-0.9620000000000001	-2.068	-1.5030000000000001	-1.198	-1.239	-0.833	-1.7919999999999998	-0.49	-0.9009999999999999	-0.26	-0.36700000000000005	-0.263	0.03	-0.312	-1.524	-2.42	-0.34681505957957903	-0.245	0.0390000000000001	-0.0640000000000001	-0.3	0.128	-0.5820000000000001	-0.669	-0.10300000000000001	-0.439	-0.11	-0.37200000000000005	-0.364	-0.228	-0.326	-0.731	-0.325	-0.613	-0.23800000000000002	-0.324	-0.5	-0.625	-0.644	-0.35600000000000004	0.0620000000000001	-0.0409999999999999	0.561	0.0139999999999998
PF3D7_0503100	-0.486	-0.363	-0.5195	-0.125	-0.27641516701259805	-0.2295	-0.845	-0.6809999999999999	-0.6655	-0.4195	-0.0575000000000001	-0.08800000000000001	-0.3765	-0.007500000000000009	-0.177	-0.4365	-0.20199999999999999	-0.0575000000000001	0.0785	-0.1875	-0.2815	-0.9309999999999999	-0.3325	-0.00249999999999995	0.4875	0.7755	0.3835	0.701	-0.5505	-0.2835	-0.179	-0.5685	-0.6855	-0.451	-0.4255	-0.4405	-0.287	-0.48700000000000004	-0.1345	-0.078	-0.3995	-0.3645	-0.1985	-0.68	-0.12	-0.196	-0.042459639204227996	0.266	-0.111
PF3D7_0503200	0.657	0.513	0.10300000000000001	0.47700000000000004	0.43200000000000005	0.8059999999999999	0.513	0.262	0.205	0.29600000000000004	0.557	0.512	0.08800000000000001	-0.34	0.141	-0.025	0.366	0.45399999999999996	0.315	0.264	-0.027999999999999997	-0.465	-0.395	0.256	0.249	0.125	0.08800000000000001	-0.474	0.012	0.043	0.534	0.09699999999999999	-0.052000000000000005	-0.21899999999999997	0.382	0.396	0.012	0.011000000000000001	0.613	0.395	0.278	-0.07400000000000001	0.266	0.37799999999999995	-0.129	0.0	0.8440000000000001	0.306	0.22399999999999998
PF3D7_0503300	-1.115	-1.047	-0.664	-0.845	-0.778	-0.948	-1.011	-0.9209999999999999	-0.809	-0.649	-0.657	-0.578	0.158	-0.025	-0.092	-0.131	-0.0589999999999999	0.0599999999999999	0.26899999999999996	-0.657	-0.7290000000000001	0.317	0.054000000000000006	0.182	-0.073	-0.14300000000000002	0.158	0.136	0.096	0.28800000000000003	0.127	0.0639999999999999	0.43	0.16699999999999998	0.0	0.131	0.14800000000000002	0.14300000000000002	0.037000000000000005	-0.162	0.316	0.0740000000000001	0.114	0.326	0.0	0.257	-0.11900000000000001	-0.237	0.316
PF3D7_0503400	0.087	0.0610000000000001	-0.521	-0.215	-0.496	-0.737	-0.968	-0.444	0.00900000000000001	-0.008000000000000009	0.11800000000000001	-0.5489999999999999	0.24100000000000002	-0.675	-0.32799999999999996	-0.528	-0.545	0.132	-0.20800000000000002	-0.843	-1.7109999999999999	-0.39299999999999996	-1.081	-0.7340000000000001	-0.8540000000000001	-1.685	-0.915	-1.548	-0.72	-0.23600000000000002	0.0649999999999999	-0.207	-0.0910000000000002	-0.122	-0.083	-0.132	-0.506	-0.272	0.154	0.18	-0.0970000000000002	0.0600000000000001	-0.5670000000000001	-0.353	0.015	-0.20800000000000002	0.322	0.282	-0.237
PF3D7_0503500	0.2635	0.028840346321261003	1.5019999999999998	1.0695	1.6455	0.6509999999999999	0.3575	0.6815	0.6025	1.071	0.877	1.3055	0.6245	-0.0175	0.0265000000000002	-0.131	0.38299999999999995	0.1575	0.5145	0.929	0.7055	0.4215	0.1235	0.363	0.564	0.6515	0.5265	-0.3095	1.5105	0.7245	1.4775	0.759	1.0185	0.652	0.467	0.0895000000000001	1.955	1.02	1.5665	0.182	0.557	0.7135	1.023	0.769	0.9425	0.503	1.013	-0.6795	0.228
PF3D7_0503600	0.616	0.004	1.146	1.0785	0.9465	0.17	0.3715	0.581	0.3685	0.638	0.7909999999999999	0.633	0.018000000000000002	-0.6245	-0.1035	-0.1615	0.2955	0.3935	-0.0629999999999999	0.1425	-0.02	0.9035	0.263	-0.4935	-1.148	-1.1875	0.20600000000000002	-0.282	1.5	0.746	1.172	1.5045	1.71085529174043	0.93	0.999071438655106	1.022	1.5435	0.9805	1.242	-0.0285	1.14285529174043	1.2015	1.6715	2.4	0.8685	0.3775	0.843	-0.6615	0.29235529174043
PF3D7_0503800	-0.32	0.0	-0.847	0.504	-1.348	-0.049	-0.479	-0.36	-0.853	-0.5710000000000001	0.408	-0.807	0.341	0.521	0.387	0.22399999999999998	0.091	1.063	-0.126	0.07	0.205	0.126	-0.294	-0.529	0.742	0.034	0.18	0.205	2.263	1.208	1.389	1.379	1.18	0.9570000000000001	1.1	0.9570000000000001	1.944	0.9229999999999999	1.7369999999999999	0.527	1.222	1.083	1.4780000000000002	1.72	0.632	0.142	0.131	-0.836	0.485
PF3D7_0503900	-0.20656032960226503	-0.0775	-0.8695	-0.715	0.07632081136195	-0.2185	-0.23703677709224	-0.2355	-0.41600000000000004	-0.7959999999999999	-0.4255	0.622	0.245	0.5709256802236801	-0.5875	-0.5485	-0.7675	-1.042	0.319	0.41600000000000004	0.11892568022367998	-0.7095	-0.2	-0.597	-0.05089022577778	1.2465	0.682	1.21992568022368	-0.23109294925385002	-0.008000000000000009	0.11223579025204401	-0.39299999999999996	-0.5395	-0.396	0.0286628771257901	0.0485000000000001	0.53690705074615	0.22	0.361235790252044	-0.185	-0.29	-0.386	-0.2825	-0.1765	-0.026092949253849997	0.198	1.12723579025204	0.5579999999999999	-0.054000000000000006
PF3D7_0504000	-0.349	-0.316	-0.19975	-0.41925	-0.08125	0.0795	-0.00475	-0.32299999999999995	-0.16325	-0.206832346123675	-0.31675	0.01625	0.05175	0.163011477465138	-0.0445000000000001	0.0187499999999999	0.0365	-0.0984999999999999	0.1655	0.16399999999999998	0.08025	-0.48075	-0.33975	0.08800000000000001	-0.525	-0.08800000000000001	0.165	0.3535	-0.24375	-0.26625	-0.3945	-0.45475	-0.19925	-0.1965	-0.37625	-0.209	-0.5115	-0.102	-0.38375	-0.37575	-0.3045	-0.304698105256777	-0.31125	-0.37375	-0.0982499999999999	0.31925	-0.11675	0.163	0.48225
PF3D7_0504100	-0.43711616471725	-0.102	-0.53218308147923	-0.321304032126583	-0.7717624288954928	-0.611063730846411	-0.912962184013668	-0.9229999999999999	-0.289	-0.47700000000000004	-0.261	-0.955	-0.625	-1.031	-0.19461457038858998	-0.174	0.06	0.7120000000000001	-0.20199999999999999	-1.097	-1.719	-0.7809999999999999	-0.13699999999999998	-0.9009999999999999	-0.9	-1.423	-1.063	-2.041	-0.552	-0.281	-0.215	-0.11199999999999999	-0.297	-0.38299999999999995	-0.363	-0.158	-0.096	-0.35	0.044000000000000004	-0.223	-0.239	-0.429	-0.161	-0.179	-0.312	-0.045	0.429	0.17600000000000002	-0.092
PF3D7_0504200	-0.0755	0.33799999999999997	0.6625	0.532	1.1495	-0.1745	0.8059999999999999	0.3215	0.779	0.395	0.436	0.5305	-0.489	-0.7955	-0.0125	0.3865	0.084	0.2	0.1365	-0.479	-0.512	-0.1545	0.1745	0.0225	-0.301	-0.284	-0.0125	-0.976	-0.5855	-0.335	-0.4605	-0.46	-0.29	-0.0409999999999999	-0.3135	-0.00250000000000017	-0.386	-0.419	-0.512	0.008000000000000009	-0.3265	-0.162	-0.16	-0.18100000000000002	-0.2895	-0.069	-0.3035	0.1275	-0.3015
PF3D7_0504300	-0.24621429327138897	-0.226	-0.6154983852839809	-0.49861068636873995	-1.10344405698599	0.028585941480885	-0.715017413567172	-0.536	-0.389	-0.32799999999999996	-0.728	-0.88	-0.22699999999999998	-0.046	-0.218	-0.265	0.115	-0.10300000000000001	-0.254	-0.066	-0.67	-1.403	-0.606	-0.154	-0.172	0.14400000000000002	0.0	-0.41100000000000003	-0.013000000000000001	-1.359	-0.03354121980583	-0.14	0.405	-0.282	0.452	0.242	0.632413645360517	-1.258	0.32845878019416996	-0.23800000000000002	0.5589999999999999	0.07	0.115	-0.207	0.757	-1.1840000000000002	-0.20554121980582998	1.6469999999999998	0.618
PF3D7_0504400	-0.558711025633228	-0.494	-0.885933333842606	-0.924708242417513	-0.674844901383232	0.22563926996032202	-0.43234656073442995	-1.0825	-1.1340000000000001	-0.6975	-1.073	-0.405	0.575	0.782	-0.309	-0.233	-0.308	-0.21899999999999997	0.42670117480412295	0.1995	-0.141	-0.1615	-0.24	-0.030985565636258	-0.13	0.677	0.8815	1.6403133764522901	0.07200000000000001	0.1625	0.1575	-0.0595	-0.2415	0.0645	0.027999999999999997	-0.1045	0.0485000000000001	0.099	0.1505	0.0870000000000001	-0.1725	-0.235	0.053	-0.0795	0.1185	0.12300000000000001	0.1525	0.3435	0.052000000000000005
PF3D7_0504600	0.0185	0.07895736196521601	0.13	-0.366	-0.0775	-0.005	-0.1315	0.27399999999999997	0.2075	0.12349713339389098	-0.379	-0.2015	0.071	-0.038	0.1335	0.1225	0.0955	-0.718	-0.1465	0.12300000000000001	-0.0155	0.29100000000000004	0.2105	0.0315	-0.3295	0.0995	0.142	-0.2935	-0.3935	-0.386	-0.295	-0.41200000000000003	-0.642	-0.2735	-0.545142792381074	-0.35	-0.5985	-0.48	-0.3465	-0.14800000000000002	-0.349	-0.21899999999999997	-0.5685	-0.2805	-0.258	-0.2185	-0.042	0.139	-0.3815
PF3D7_0504700	-0.32299999999999995	-0.36795434458370996	0.18266666666666698	-0.275154241707221	-0.016666666666667	-0.05145228651980001	0.090268410752709	0.010333333333333	-0.502997893656011	0.0950083259976222	-0.37098404894058706	0.027999999999999997	0.131666666666667	0.10660174408604199	0.139666666666667	-0.20795434458370998	0.4816666666666671	-0.21899999999999997	0.082666666666666	0.3853333333333329	0.23989667729629602	0.24064806483003895	0.8360456554162929	0.847663316176856	0.251938889852503	0.587461713663772	0.47969395767804496	0.29693507741937497	-0.173279977376923	0.073152216840258	-0.15702510205422698	-0.21733333333333302	-0.083	-0.139666666666666	0.138	-0.195	-0.215333333333334	0.11415221684025802	-0.26835843538756	-0.09733333333333301	-0.123333333333333	-0.133	0.000333333333332964	-0.22066666666666698	0.202666666666666	-0.075514449826409	0.152974392235515	-0.0649999999999999	0.10366666666666699
PF3D7_0504800	0.020222222222222	0.19603249910518103	0.659222222222224	0.3621111111111121	0.48044444444444395	0.33988888888888896	0.619703874618126	0.5547777777777769	0.46688888888888896	0.407342360794882	0.23460720248297198	0.369943531246481	0.21844444444444397	0.160222222222222	0.210888888888889	0.27633333333333304	0.12611111111111098	-0.000554528907010021	-0.104827412923218	0.7292222222222221	0.719444444444444	0.185111111111111	0.107888888888889	0.09111111111111099	-0.4858888888888879	-0.6005555555555561	-0.29100000000000004	0.14622222222222198	-0.311888888888891	-0.142666666666667	-0.319111111111108	-0.19855555555555301	-0.05043668060512001	-0.0757777777777781	-0.225728061402653	-0.175	-0.32444444444444703	-0.037333333333332996	-0.23744444444444002	-0.10411111111110902	-0.04637953311955	-0.16899999999999998	-0.128666666666666	-0.128444444444444	-0.14177777777778	0.06275321286200701	-0.0975555555555501	-0.0388888888888901	0.11977777777777002
PF3D7_0504900	0.9079999999999999	0.99	-0.536	0.591	-1.109	0.7290000000000001	0.14	0.304	0.254	0.025	0.84	-0.47100000000000003	-0.228	0.184	0.087	0.23800000000000002	-0.434	0.34299999999999997	-0.49200000000000005	0.342	0.095	-0.409	-0.6709999999999999	-1.011	-0.159	-0.578	-0.228	0.0720000000000001	-0.44	-0.248	-0.46	-0.44299999999999995	-0.245	-0.188	-0.511	-0.38	-0.718	-0.39899999999999997	-0.483	-0.395	-0.28800000000000003	-0.612	-0.544	-0.637	-0.41700000000000004	-0.168	-0.0659999999999998	-0.161	0.012
PF3D7_0505000	0.1674	0.1774	-0.202731851741957	-0.4264	0.2216	0.4952	0.2334	0.0694	0.1444	0.0634	-0.5502	0.4372	0.7764	0.4616	-0.0218	-0.4464	-0.2132	-1.5219999999999998	0.11056733086678999	0.6148	0.7024	-0.4118	-0.365457425659745	-0.1768	-0.7164	0.1754	-0.0957999999999999	1.0156	-0.00339999999999999	0.1764	0.263	0.0654294661132799	0.2926	0.1662	-0.1728	0.1778	0.2148	0.2316	0.3514	0.107894659488833	0.1944	-0.0237223125189501	0.0546	0.2148	-0.0734	0.0344	0.0694	-0.3294	0.1426
PF3D7_0505100	-0.4138	-0.425	-0.071246211563927	-0.331559742202646	-0.2052	-0.126576779018894	-0.032	-0.2146	-0.2178	-0.272646211563927	-0.36015974220264596	-0.1698	-0.06501707748833599	-0.0372	-0.0826	0.051	-0.007446211563926999	-0.154159742202646	-0.0384	0.15698292251166399	0.09699999999999999	0.1264	0.242	0.064953788436073	-0.12055974220264598	0.047	0.18718292251166396	0.0086	-0.0878	-0.3094	-0.11900000000000001	-0.022000000000000002	0.0186	0.0656	-0.077	-0.017	-0.2974	-0.2886	-0.0974	0.1778	-0.0502	0.024	0.068	-0.008000000000000009	-0.1074	-0.0984	-0.191	0.2274	0.0182
PF3D7_0505200	0.4055	0.1695	0.7815	0.609	1.3805	0.2975	0.7140000000000001	0.5539999999999999	0.9329999999999999	0.5955	0.6	0.841	-0.17	-0.7595	-0.14300000000000002	0.034372932752516995	-0.3785	-0.1215	-0.0744999999999999	0.18	-0.14	0.3725	0.0935	-0.221	-0.2745	-0.145	-0.083	-0.8035	1.1765	0.41	0.925155154715176	0.9075	1.2875	0.556	0.7645	0.7829999999999999	1.36391200546509	0.7755	1.00915515471518	0.1445	0.9355	0.8577415816951899	0.9079999999999999	1.6005	0.4395	0.1925	0.18065515471517604	-0.5435	0.3555
PF3D7_0505300	-0.037000000000000005	0.126	-0.2885	-1.2125	-0.092	1.0955	0.3575	-0.0105	-0.0485	0.057258413571001004	-0.7955	0.1665	0.5105	0.978	-0.509	-0.313	-0.907	-1.2009999999999998	-0.2125	0.9265	0.8795	-1.128	-0.973	-0.6465	-1.4425	0.079	0.3305	1.5255	-0.4275	-0.095	-0.2925	-0.653	-0.507	-0.6725	-0.783956804672423	-0.21100000000000002	-0.139	-0.0940000000000001	-0.418	-0.0590000000000002	-0.609	-0.46799999999999997	-0.4755	-0.5760000000000001	0.0469999999999999	-0.0905	-0.2665	0.0914999999999999	-0.1195
PF3D7_0505400	-0.2305	-0.4025	-0.3015	-0.2735	-0.3705	-0.1215	-0.287	-0.4125	-0.5655	-0.32299999999999995	-0.2195	-0.3035	-0.0915	-0.335	0.1685	0.0414999999999999	0.2475	-0.0745	0.255	0.0369999999999999	-0.2765	-0.1395	-0.2225	0.3405	0.1665	0.255	0.45899999999999996	0.257	-0.29100000000000004	-0.44	-0.348	0.00299999999999989	-0.244	-0.2505	-0.174	-0.2095	-0.4845	-0.1935	-0.5345	-0.0225	-0.139	-0.207	-0.6025	-0.245	-0.239	-0.0765	-0.242	0.511	-0.155
PF3D7_0505500	0.49200000000000005	0.48	-0.2805	0.3985	-0.233	0.4065	0.24600000000000002	0.3655	-0.0425	0.0575	0.4695	0.017	0.035	0.22	0.066	0.00900000000000001	-0.289	0.0855	-0.10300000000000001	0.496	0.584	0.055	-0.195	-0.3215	0.00699999999999999	-0.00899999999999998	0.063	0.39661862135207704	0.1095	0.22	-0.12300000000000001	-0.1545	0.005	0.11800000000000001	-0.13699999999999998	0.00549999999999995	0.0190000000000001	0.0725	-0.1295	-0.0060000000000000105	-0.1805	0.065	0.015	-0.139	0.213	0.0654999999999999	-0.295	-0.2415	-0.162
PF3D7_0505600	0.8170000000000001	0.445	0.018000000000000002	0.965	0.5429999999999999	0.45899999999999996	-0.08900000000000001	0.759	-0.152	0.315	0.813	0.585	0.55	0.527	0.369	0.619	0.315	1.166	0.31	0.619	0.465	0.61	0.363	0.174	0.871	0.799	0.441	0.9570000000000001	0.507	0.249	0.675	0.547	0.406	0.27899999999999997	0.317	0.523	0.917	0.0	0.7909999999999999	0.305	0.38	0.47100000000000003	0.387	0.858	0.292	0.158	0.465	0.027999999999999997	0.5379999999999999
PF3D7_0505700	0.2895	0.138	0.625	0.4455	0.7609999999999999	0.091	0.4305	0.4485	0.3015	0.5920000000000001	0.3415	0.8395	-0.021	0.3275	-0.2345	-0.265	0.08	-0.2875	0.04	0.5165	0.7885	0.6425	0.392	0.7085	0.3845	0.5595	0.486	0.8490000000000001	0.3795	0.0591824660483013	0.23600000000000002	0.3995	0.4995	0.1065	0.23800000000000002	0.2365	0.28300000000000003	0.354682466048301	0.0655	0.27399999999999997	0.2985	0.282731522631315	0.242	0.54	0.0285	0.0836824660483013	-0.1925	0.0455	0.1715
PF3D7_0505800	-0.371	-0.085	-1.0390000000000001	-0.537	-1.37386571618337	-0.222	-0.9570000000000001	-0.7	-0.564	-0.637	-0.267	-0.893	-0.335	0.147	-0.672	-0.496	-0.569	-0.29	-0.535	-0.152	-0.259	0.191	0.136	-0.0860000000000001	0.122	-0.174	-0.07400000000000001	0.233	-0.623	-0.7170000000000001	-0.42	-0.358	-0.64	-0.505	-0.479	-0.541	-0.7659999999999999	-0.897	-0.611	-0.126	-0.409	-0.6	-0.8809999999999999	-0.853	-0.29	-0.429	-0.268	0.428	-0.371
PF3D7_0505900	0.12	-0.177	-0.054000000000000006	0.24100000000000002	0.087	0.10400000000000001	-0.226	-0.0539999999999999	-0.37799999999999995	0.114	0.5529999999999999	0.426	-0.235	0.521	-0.08199999999999999	-0.147	0.162	0.474	0.657	0.087	-0.17300000000000001	-0.295	-0.0349999999999999	0.48	0.852	0.78	0.377	0.133	1.122	0.595	1.126	0.47700000000000004	0.665	0.602	1.047	0.29600000000000004	0.716	0.838	0.863	0.083	0.568	0.332	1.0	0.67	0.342	0.353	0.26899999999999996	-0.387	0.42700000000000005
PF3D7_0506000	0.221	0.415	-0.5710000000000001	0.594	-1.1420000000000001	0.8859999999999999	-0.085	-0.36	-0.19699999999999998	0.039	0.6809999999999999	-0.32799999999999996	0.499	1.156	-0.215	-0.524	-0.081	0.053	-0.446	0.431	0.0800000000000001	-0.8220000000000001	-1.138	-0.736	0.0	-0.386	-0.353	0.5429999999999999	-0.392	-0.18	-0.39899999999999997	-0.447	-0.63	-0.48200000000000004	-0.708	-0.573	-0.256	-0.23199999999999998	-0.8240000000000001	-0.19	-0.5529999999999999	-0.584	-0.813	-0.977	-0.10300000000000001	-0.21899999999999997	-0.213	0.067	-0.39299999999999996
PF3D7_0506100	0.319	0.285	-0.648	-0.162	-0.9009999999999999	0.43	-0.479	-0.568	-0.39399999999999996	-0.226	0.042	-0.45899999999999996	-0.094	-0.523	-0.442	-0.589	-0.301	0.184	-0.29	0.13	-0.569	-0.19	-0.374	0.091	0.44299999999999995	0.215	0.21100000000000002	0.321	-0.022000000000000002	-0.035	-0.027999999999999997	-0.298	-0.102	-0.125	-0.226	-0.177	-0.066	-0.16	-0.131	-0.318	-0.06	-0.488	-0.284	-0.68	0.063	-0.213	0.055	-0.15	0.15
PF3D7_0506200	-0.10616550650069	0.016	-0.073	0.499	1.778	0.9279999999999999	1.036	-0.1	0.091	0.23	0.534	1.25	1.1179999999999999	0.506	-0.305	-0.22	-0.16899999999999998	0.18600000000000003	0.345	1.74	1.5490000000000002	-1.083	-0.734659841150111	-0.696	-0.18600000000000003	0.491	0.19699999999999998	0.907	1.944	1.5519999999999998	1.585	1.379	0.6354630688387901	1.115	1.4041600652936501	0.92	1.765	0.6779999999999999	1.6569999999999998	1.357	1.72146306883879	1.147	2.125	1.696	0.963	0.341	0.344	-0.395	0.56346306883879
PF3D7_0506300	0.0	-0.187	-0.5975	0.1105	-1.113	-0.0615	-0.5015	-0.5655	-0.853	-0.49	0.174	-0.6235	0.2325	0.498	-0.0445	-0.3495	0.348	0.556	0.035	-0.27	0.0700000000000001	-0.5275	-0.6885	-0.2725	0.33	-0.1065	0.1235	0.585	-0.0469999999999999	-0.3905	-0.1925	-0.608	-0.447	-0.4645	-0.1875	-0.0975	-0.498	-0.4395	-0.4425	-0.308	-0.094	-0.4175	-0.1035	-0.1345	-0.09300000000000001	-0.23199999999999998	-0.447	0.0905	-0.2255
PF3D7_0506500	0.14	-0.0014	0.1384	0.1194	0.221220404952862	0.1074	0.4252	0.2354	0.0528	0.1216	0.0582	0.2326	0.1352	0.2442	0.135021501142045	0.0904316236762158	-0.0232	0.0196	-0.0252	0.2688	0.3252	0.5578	0.5238	0.4	0.1778	0.5422	0.621	0.5518	0.1716	0.065473676246212	0.061202088364019004	-0.0452	0.255	0.2442	0.2288	0.4196	0.0834	0.153	0.060602088364019	0.0514	0.1318	0.2754	0.3812	0.649504688532851	0.1496	0.1672	0.030802088364018997	-0.0232	0.2984
PF3D7_0506700	-0.018000000000000002	0.0335	0.4675	0.115	0.315863063555415	0.1815	0.2065	0.359	0.201	0.3035	0.1365	0.27899999999999997	0.003	0.113	0.1385	0.299	0.24100000000000002	-0.1935	0.0305	0.493552848430996	0.7090000000000001	0.626	0.9195	0.6805	0.475	0.5195	0.6445	-0.015	-0.4325	-0.125	-0.535	-0.66	-0.8025	-0.2385	-0.419	-0.311	-0.49	-0.1095	-0.536	0.0209999999999999	-0.3565	-0.22699999999999998	-0.4955	-0.20600000000000002	-0.0940000000000001	0.262	-0.042	0.207	0.1075
PF3D7_0506800	0.4325	0.132	-0.018000000000000002	0.2655	-0.3435	0.11199999999999999	0.087	0.004	0.16699999999999998	0.209	0.292	0.0780000000000001	-0.3465	-0.2925	0.3865	0.5335	0.507	0.247	0.201	-0.315	-0.0569999999999999	0.061	-0.3015	0.1795	0.0995	0.0155000000000001	-0.265	-0.1365	-0.2985	-0.0855	-0.3435	-0.203	-0.35600000000000004	-0.2665	-0.253	-0.128	-0.4185	0.063	-0.191	0.033	-0.1285	-0.317	-0.2	-0.3605	-0.073	0.214	-0.037000000000000005	0.149	-0.0455
PF3D7_0506900	-0.595	-0.692837419340132	0.0695	-0.2085	-0.3025	-0.45399999999999996	-0.4085	-0.4485	-0.498	-0.2055	-0.2075	-0.43200000000000005	-0.1465	-0.5920000000000001	-0.281	-0.061	-0.27	-0.0175000000000001	-0.27399999999999997	-0.4465	-0.5105	0.001	-0.139	-0.3695	-0.1445	-0.5820000000000001	-0.3855	-0.879	-0.638	-0.4105	-0.444	-0.361	-0.3055	-0.418	-0.4205	-0.462	-0.8595	-0.5585	-0.446	-0.163	-0.0725	-0.147	-0.27899999999999997	-0.42700000000000005	-0.151674507768745	-0.038	-0.1045	0.247	-0.3945
PF3D7_0507000	0.166	0.474	-0.35200000000000004	0.457	-0.596	0.348	-0.152	0.423	0.303	0.071	0.609	-0.254	0.196	0.215	0.3	0.126	-0.278	0.205	-0.28	0.149	-0.251	-0.07200000000000001	-0.018000000000000002	-0.191	0.162	-0.18	0.10099999999999999	-0.28600000000000003	-0.498	-0.321	-0.35100000000000003	-0.44299999999999995	-0.48	-0.33399999999999996	-0.374	-0.547	-0.48700000000000004	-0.584	-0.395	0.011000000000000001	-0.552	-0.489	-0.578	-1.077	-0.18100000000000002	-0.491	-0.247	0.23199999999999998	-0.264
PF3D7_0507200	0.5375	0.16699999999999998	0.1765	0.3305	-0.0685	0.4285	0.0705	0.31589301591541497	0.0965	0.0995	0.1785	-0.044000000000000004	-0.1085	-0.507	-0.002	-0.0475	-0.0375	-0.0740000000000001	-0.2245	0.4245	0.19	0.4155	-0.11800000000000001	-0.161	0.031	-0.3865	0.344	0.042	-0.00450000000000006	0.139	-0.4615	-0.00550000000000006	0.1475	0.02	0.0745	0.1075	-0.2565	-0.0985	-0.551	-0.261	-0.032	0.0045000000000001705	0.0394999999999999	0.016	-0.078	0.07	-0.11599999999999999	0.2925	0.036000000000000004
PF3D7_0507300	0.54	-0.8420000000000001	0.1715	0.523	0.47700000000000004	1.025	0.3075	0.1205	-0.1765	0.0894999999999999	0.2635	0.6985	0.36200000000000004	-0.6605	0.0805112065417899	-0.467	0.0539999999999998	0.0425	0.2145	1.0925	-0.0385	0.7709999999999999	0.20231289550450998	-0.054000000000000006	-0.812	-0.68	0.8025	-0.1245	0.1535	0.262	-0.037000000000000005	0.23600000000000002	-0.1175	-0.3855	-0.3055	0.306	0.111	-0.1815	-0.153	0.127	0.0639999999999998	0.0870000000000002	-0.0994999999999999	0.1905	0.0840000000000001	0.13699999999999998	0.1265	0.8085	-0.6565
PF3D7_0507400	0.115	0.7	-0.433	0.083	-0.431	-0.475	-0.275	-0.0620000000000003	0.17	-0.363	-0.057	-0.685	-0.655	-1.092	-0.126	0.17	-0.47	0.149	-0.47700000000000004	-0.943	-1.195	0.0579999999999998	0.115	-0.626	-1.4480000000000002	-1.845	-1.0390000000000001	-1.6540000000000001	-0.115	-0.0870000000000001	-0.318	0.122	0.287	-0.32799999999999996	-0.48	-0.276	-0.53	-0.424	-0.337	-0.33	-0.0620000000000001	-0.377	-0.705	-0.363	-0.156	0.161	0.17800000000000002	0.324	-0.754
PF3D7_0507500	0.415	-0.107	-0.0489999999999999	0.51	-0.505	0.14400000000000002	-0.349	-0.126	0.0	-0.1	0.609	-0.282	-0.193	-0.531	0.0	-0.107	0.0	0.561	-0.408	-0.368	-0.6920000000000001	0.502	0.193	-0.659	-1.127	-0.845	-0.03	-0.7240000000000001	1.0	0.45899999999999996	0.633	0.73	0.887	0.335	0.264	0.48200000000000004	1.0	0.0	0.312	-0.23199999999999998	0.41100000000000003	0.507	0.493	0.983	0.585	0.17	0.534	-0.19699999999999998	-0.34
PF3D7_0507600	-0.4145	0.1325	0.1115	0.7585	0.2785	-0.3825	0.1915	0.3595	0.6175	0.276	0.84	0.003	-0.094	-0.3175	0.1375	0.479	0.1225	0.345	-0.1075	-0.111	-0.2375	0.8645	1.128	0.426	1.074	0.441	0.6125	0.1415	0.5795	0.3465	0.507	0.3685	0.6409999999999999	0.47200000000000003	0.3565	0.6935	0.58	0.248	0.552	0.113	0.42	0.5205	0.4565	0.8590000000000001	0.1865	0.146	0.12300000000000001	-0.255	0.2625
PF3D7_0507700	-0.1565	-0.34600000000000003	0.0269999999999999	-0.245	-0.00033685299727503903	-0.4815	-0.058787177481507996	-0.071	-0.4165	-0.2665	-0.331	-0.1715	-0.344	-0.204	-0.0694999999999999	-0.1625	-0.1595	-0.1115	-0.1015	-0.179	0.174	0.009500000000000059	-0.0880000000000001	-0.11800000000000001	-0.083	-0.0355	0.3085	0.3775	0.6545	0.3275	0.515	0.455	0.3685	0.444	0.29	0.21600000000000003	0.9635	0.56	0.6409999999999999	-0.3795	0.2515	0.5	0.7040000000000001	0.977	0.337	0.098	-0.0195	-0.7645	0.308
PF3D7_0507800	-0.09833333333333301	0.069333333333333	0.135666666666667	0.3903333333333329	0.045333333333333004	0.0660000000000001	-0.10800000000000001	0.18566666666666698	0.040333333333333	0.11966666666666699	0.3516666666666661	0.091666666666667	-0.0186666666666659	-0.504666666666667	0.07866666666666701	0.06866666666666599	-0.013999999999999999	0.308	-0.145	-0.171	-0.474	0.550333333333333	0.5406666666666661	0.38299999999999995	0.4393333333333329	0.077	0.039696872330211	-0.7473333333333342	-0.4146666666666661	-0.062	-0.121	-0.234666666666666	-0.018000000000000002	-0.070666666666667	-0.193	0.039	-0.396	-0.21100000000000002	-0.17133333333333303	-0.0843333333333333	-0.27233333333333304	-0.057999999999999996	-0.289666666666666	-0.096	-0.23800000000000002	0.073666666666666	0.0146666666666667	0.16933333333333403	-0.23533333333333303
PF3D7_0507900	0.425	0.556	0.247	1.538	-0.156	0.485	0.142	0.826	0.33899999999999997	0.527	1.515	0.0720000000000001	0.45	0.142	0.493	0.252	0.6409999999999999	1.222	0.0720000000000001	0.9259999999999999	0.696	1.089	0.9670000000000001	0.718	2.147	1.09	1.2009999999999998	0.785	1.015	0.552	0.72	0.722	0.45399999999999996	0.158	0.556	-0.297	1.186	0.6779999999999999	0.6709999999999999	0.09300000000000001	0.311	0.12	0.382	0.11699999999999999	0.376	0.396	0.222	-0.384	-0.17
PF3D7_0508100	0.12408338323205902	0.195666666666667	0.9690679693398	0.77124433936821	1.02040414520444	0.25573676506938	0.60603259153879	0.5576666666666661	0.718999999999997	0.622	0.693	0.655	0.325	0.179	-0.032	0.190333333333334	0.154	0.18733333333332997	-0.21066666666666	0.81033333333333	0.92466666666667	0.742333333333333	0.6429999999999971	0.28833333333334005	0.6643333333333299	0.34366666666667	0.41133333333333	0.13166666666666998	-0.3943333333333329	-0.479	-0.15866666666667	-0.13266666666666999	-0.14366666666667002	-0.22366666666667004	-0.40399999999999997	-0.0333333333333299	-0.611333333333333	-0.42033333333333	-0.11366666666667	-0.0796666666666701	-0.0486666666666702	-0.0750000000000002	-0.256	-0.075	-0.397	-0.27866666666667	0.0740000000000001	0.05433333333333001	-0.18633333333332996
PF3D7_0508200	0.13	0.13	0.718	-0.52	0.47200000000000003	1.056	0.332	0.02	0.319	0.386	-0.27699999999999997	0.313	-0.479	-0.6380347933707851	-0.221	-0.225	-0.0459999999999999	-1.298	0.318	0.62	0.6729999999999999	-1.557	-0.875	-0.20199999999999999	-1.0390000000000001	-0.409	-0.128	-0.115	-0.35100000000000003	-0.20600000000000002	-0.048	-0.726	-0.433	-0.335	-0.126	-0.225	-0.209	-0.106	-0.18899999999999997	-0.314	-0.324	-0.19899999999999998	0.0290000000000001	-0.385	-0.295	-0.13	-0.0389999999999999	-0.08900000000000001	0.0669999999999999
PF3D7_0508300	0.27699999999999997	0.0060000000000000105	-0.106	-0.133	0.183	0.462	0.61	0.222	0.107	-0.24100000000000002	0.0669999999999999	0.345	-0.20600000000000002	0.0740000000000001	-0.447	-0.495	-0.8490000000000001	-0.613	0.239	0.341	0.9209999999999999	-0.8809999999999999	-1.284	-0.687	-0.7070000000000001	-0.527	-0.065	0.5760000000000001	0.736	0.326	0.526	0.415	0.43700000000000006	0.387	0.254	0.363	0.804	1.044	0.713	0.087	0.523	0.358	0.622	1.034	0.0	0.382	0.0	-0.667	0.369
[truncated: 3,654 more rows]
[truncated: 134 more columns]
