# Supplementary material for: Enhancing Gene Co-Expression Network Inference for the Malaria Parasite Plasmodium falciparum
Source: Genes (Basel). 2024 May 25;15(6):685. doi: 10.3390/genes15060685 (PMC11202799; doi:10.3390/genes15060685)
Supplement: Supplementary file 1 [file genes-15-00685-s001.zip › Additional Files/Additional File S6 - gene-GO term associations.txt]

PF3D7_0712800	GO:0009405
PF3D7_1100200	GO:0009405
PF3D7_0209000	GO:0009405
PF3D7_0826100	GO:0009405
PF3D7_0808600	GO:0009405
PF3D7_1209300	GO:0009405
PF3D7_0800300	GO:0009405
PF3D7_1480100	GO:0009405
PF3D7_1150400	GO:0009405
PF3D7_0712400	GO:0009405
PF3D7_0302300	GO:0009405
PF3D7_0425800	GO:0009405
PF3D7_1240600	GO:0009405
PF3D7_0412700	GO:0009405
PF3D7_0424300	GO:0009405
PF3D7_1219300	GO:0009405
PF3D7_0100300	GO:0009405
PF3D7_0300100	GO:0009405
PF3D7_0102500	GO:0009405
PF3D7_0800200	GO:0009405
PF3D7_1240400	GO:0009405
PF3D7_1131600	GO:0009405
PF3D7_0421300	GO:0009405
PF3D7_0610600	GO:0009405
PF3D7_1142300	GO:0009405
PF3D7_1301600	GO:0009405
PF3D7_0911800	GO:0009405
PF3D7_0400100	GO:0009405
PF3D7_0632800	GO:0009405
PF3D7_1129100	GO:0009405
PF3D7_0400400	GO:0009405
PF3D7_0712000	GO:0009405
PF3D7_0712900	GO:0009405
PF3D7_0935900	GO:0009405
PF3D7_1000100	GO:0009405
PF3D7_0712600	GO:0009405
PF3D7_1133400	GO:0009405
PF3D7_0711700	GO:0009405
PF3D7_1240900	GO:0009405
PF3D7_0800100	GO:0009405
PF3D7_0112000	GO:0009405
PF3D7_0930300	GO:0009405
PF3D7_0100100	GO:0009405
PF3D7_1149000	GO:0009405
PF3D7_0937600	GO:0009405
PF3D7_0223500	GO:0009405
PF3D7_1035700	GO:0009405
PF3D7_0533100	GO:0009405
PF3D7_0731500	GO:0009405
PF3D7_1302200	GO:0009405
PF3D7_0632500	GO:0009405
PF3D7_0712800	GO:0016337
PF3D7_1100200	GO:0016337
PF3D7_0808600	GO:0016337
PF3D7_0800300	GO:0016337
PF3D7_1150400	GO:0016337
PF3D7_0712400	GO:0016337
PF3D7_0425800	GO:0016337
PF3D7_1240600	GO:0016337
PF3D7_0412700	GO:0016337
PF3D7_1219300	GO:0016337
PF3D7_0102500	GO:0016337
PF3D7_0800200	GO:0016337
PF3D7_1240400	GO:0016337
PF3D7_0421300	GO:0016337
PF3D7_0707300	GO:0016337
PF3D7_0212600	GO:0016337
PF3D7_0400100	GO:0016337
PF3D7_0632800	GO:0016337
PF3D7_0400400	GO:0016337
PF3D7_0712000	GO:0016337
PF3D7_0712900	GO:0016337
PF3D7_1000100	GO:0016337
PF3D7_0712600	GO:0016337
PF3D7_0711700	GO:0016337
PF3D7_0800100	GO:0016337
PF3D7_1149000	GO:0016337
PF3D7_0100100	GO:0016337
PF3D7_0223500	GO:0016337
PF3D7_0632500	GO:0016337
PF3D7_0402300	GO:0016337
PF3D7_0712800	GO:0020033
PF3D7_1100200	GO:0020033
PF3D7_1221000	GO:0020033
PF3D7_0100200	GO:0020033
PF3D7_0713000	GO:0020033
PF3D7_0808600	GO:0020033
PF3D7_0800300	GO:0020033
PF3D7_1150400	GO:0020033
PF3D7_1254200	GO:0020033
PF3D7_0712400	GO:0020033
PF3D7_0115600	GO:0020033
PF3D7_0425800	GO:0020033
PF3D7_1240600	GO:0020033
PF3D7_1400600	GO:0020033
PF3D7_0412700	GO:0020033
PF3D7_1219300	GO:0020033
PF3D7_0631800	GO:0020033
PF3D7_0800200	GO:0020033
PF3D7_1240400	GO:0020033
PF3D7_0201000	GO:0020033
PF3D7_0421300	GO:0020033
PF3D7_1000600	GO:0020033
PF3D7_0632700	GO:0020033
PF3D7_1400200	GO:0020033
PF3D7_0400100	GO:0020033
PF3D7_0632800	GO:0020033
PF3D7_1200500	GO:0020033
PF3D7_0300700	GO:0020033
PF3D7_0400400	GO:0020033
PF3D7_0712000	GO:0020033
PF3D7_0712900	GO:0020033
PF3D7_0732200	GO:0020033
PF3D7_1000100	GO:0020033
PF3D7_0300800	GO:0020033
PF3D7_0712600	GO:0020033
PF3D7_0711700	GO:0020033
PF3D7_0800100	GO:0020033
PF3D7_0100100	GO:0020033
PF3D7_0200200	GO:0020033
PF3D7_0223500	GO:0020033
PF3D7_1322100	GO:0020033
PF3D7_0632500	GO:0020033
PF3D7_0421200	GO:0020033
PF3D7_0901300	GO:0020033
PF3D7_0712800	GO:0020013
PF3D7_1100200	GO:0020013
PF3D7_0100200	GO:0020013
PF3D7_0713000	GO:0020013
PF3D7_0808600	GO:0020013
PF3D7_0800300	GO:0020013
PF3D7_1150400	GO:0020013
PF3D7_0900900	GO:0020013
PF3D7_1254200	GO:0020013
PF3D7_0712400	GO:0020013
PF3D7_0115600	GO:0020013
PF3D7_0425800	GO:0020013
PF3D7_1240600	GO:0020013
PF3D7_1400600	GO:0020013
PF3D7_0832900	GO:0020013
PF3D7_0412700	GO:0020013
PF3D7_1219300	GO:0020013
PF3D7_0800200	GO:0020013
PF3D7_1240400	GO:0020013
PF3D7_0421300	GO:0020013
PF3D7_0632700	GO:0020013
PF3D7_0400100	GO:0020013
PF3D7_0632800	GO:0020013
PF3D7_1200500	GO:0020013
PF3D7_0300700	GO:0020013
PF3D7_0400400	GO:0020013
PF3D7_0712000	GO:0020013
PF3D7_0712900	GO:0020013
PF3D7_1479500	GO:0020013
PF3D7_0732200	GO:0020013
PF3D7_1000100	GO:0020013
PF3D7_0300800	GO:0020013
PF3D7_0712600	GO:0020013
PF3D7_0711700	GO:0020013
PF3D7_0800100	GO:0020013
PF3D7_0100100	GO:0020013
PF3D7_0200200	GO:0020013
PF3D7_0832600	GO:0020013
PF3D7_0732000	GO:0020013
PF3D7_0223500	GO:0020013
PF3D7_0632500	GO:0020013
PF3D7_1400200	GO:0020013
PF3D7_0901300	GO:0020013
PF3D7_0712800	GO:0020035
PF3D7_1100200	GO:0020035
PF3D7_0100200	GO:0020035
PF3D7_0713000	GO:0020035
PF3D7_0808600	GO:0020035
PF3D7_0800300	GO:0020035
PF3D7_1150400	GO:0020035
PF3D7_1254200	GO:0020035
PF3D7_0712400	GO:0020035
PF3D7_0302500	GO:0020035
PF3D7_0115600	GO:0020035
PF3D7_0425800	GO:0020035
PF3D7_1240600	GO:0020035
PF3D7_1400600	GO:0020035
PF3D7_0412700	GO:0020035
PF3D7_1219300	GO:0020035
PF3D7_0800200	GO:0020035
PF3D7_1240400	GO:0020035
PF3D7_0831700	GO:0020035
PF3D7_0421300	GO:0020035
PF3D7_0901300	GO:0020035
PF3D7_0632700	GO:0020035
PF3D7_0400100	GO:0020035
PF3D7_0632800	GO:0020035
PF3D7_0532400	GO:0020035
PF3D7_1200500	GO:0020035
PF3D7_0300700	GO:0020035
PF3D7_0400400	GO:0020035
PF3D7_0712000	GO:0020035
PF3D7_0712900	GO:0020035
PF3D7_0732200	GO:0020035
PF3D7_1000100	GO:0020035
PF3D7_0300800	GO:0020035
PF3D7_0712600	GO:0020035
PF3D7_0711700	GO:0020035
PF3D7_0800100	GO:0020035
PF3D7_0100100	GO:0020035
PF3D7_0200200	GO:0020035
PF3D7_0223500	GO:0020035
PF3D7_0302200	GO:0020035
PF3D7_0632500	GO:0020035
PF3D7_1400200	GO:0020035
PF3D7_0405300	GO:0020035
PF3D7_0712800	GO:0098609
PF3D7_1100200	GO:0098609
PF3D7_0808600	GO:0098609
PF3D7_0800300	GO:0098609
PF3D7_1150400	GO:0098609
PF3D7_0712400	GO:0098609
PF3D7_0425800	GO:0098609
PF3D7_1240600	GO:0098609
PF3D7_0412700	GO:0098609
PF3D7_1219300	GO:0098609
PF3D7_0102500	GO:0098609
PF3D7_0800200	GO:0098609
PF3D7_1240400	GO:0098609
PF3D7_0421300	GO:0098609
PF3D7_0316000	GO:0098609
PF3D7_0423400	GO:0098609
PF3D7_0707300	GO:0098609
PF3D7_1301600	GO:0098609
PF3D7_0212600	GO:0098609
PF3D7_0400100	GO:0098609
PF3D7_0632800	GO:0098609
PF3D7_0400400	GO:0098609
PF3D7_0712000	GO:0098609
PF3D7_0712900	GO:0098609
PF3D7_1000100	GO:0098609
PF3D7_0712600	GO:0098609
PF3D7_0711700	GO:0098609
PF3D7_0800100	GO:0098609
PF3D7_1149000	GO:0098609
PF3D7_0100100	GO:0098609
PF3D7_0223500	GO:0098609
PF3D7_0632500	GO:0098609
PF3D7_0402300	GO:0098609
PF3D7_0114100	GO:0042000
PF3D7_0701600	GO:0042000
PF3D7_0713100	GO:0042000
PF3D7_0324100	GO:0042000
PF3D7_0102200	GO:0050776
PF3D7_0207400	GO:0050776
PF3D7_0902800	GO:0050776
PF3D7_0207700	GO:0050776
PF3D7_0207500	GO:0050776
PF3D7_0207600	GO:0050776
PF3D7_0207800	GO:0050776
PF3D7_0207900	GO:0050776
PF3D7_0208000	GO:0050776
PF3D7_1451700	GO:0030260
PF3D7_0932200	GO:0030260
PF3D7_1252200	GO:0030260
PF3D7_0822700	GO:0030260
PF3D7_1033700	GO:0030260
PF3D7_1104400	GO:0030260
PF3D7_0629300	GO:0030260
PF3D7_1252100	GO:0030260
PF3D7_0501600	GO:0030260
PF3D7_0424200	GO:0030260
PF3D7_1035500	GO:0030260
PF3D7_1028700	GO:0030260
PF3D7_0304000	GO:0030260
PF3D7_1321600	GO:0030260
PF3D7_0911900	GO:0030260
PF3D7_0102500	GO:0030260
PF3D7_0612700	GO:0030260
PF3D7_0819200	GO:0030260
PF3D7_1222700	GO:0030260
PF3D7_0424400	GO:0030260
PF3D7_1246200	GO:0030260
PF3D7_1436600	GO:0030260
PF3D7_0316000	GO:0030260
PF3D7_0423400	GO:0030260
PF3D7_0528400	GO:0030260
PF3D7_1012200	GO:0030260
PF3D7_1335400	GO:0030260
PF3D7_1340000	GO:0030260
PF3D7_0217500	GO:0030260
PF3D7_0905400	GO:0030260
PF3D7_0309600	GO:0030260
PF3D7_1116000	GO:0030260
PF3D7_0616500	GO:0030260
PF3D7_1361800	GO:0030260
PF3D7_1431400	GO:0030260
PF3D7_0517600	GO:0030260
PF3D7_0323400	GO:0030260
PF3D7_1133400	GO:0030260
PF3D7_1030200	GO:0030260
PF3D7_0818600	GO:0030260
PF3D7_1462800	GO:0030260
PF3D7_0423800	GO:0030260
PF3D7_0930300	GO:0030260
PF3D7_1335300	GO:0030260
PF3D7_0808200	GO:0030260
PF3D7_1458000	GO:0030260
PF3D7_0929400	GO:0030260
PF3D7_1430200	GO:0030260
PF3D7_1434200	GO:0030260
PF3D7_1017100	GO:0030260
PF3D7_1035700	GO:0030260
PF3D7_0731500	GO:0030260
PF3D7_1335100	GO:0030260
PF3D7_0923300	GO:0030260
PF3D7_0722200	GO:0030260
PF3D7_0404700	GO:0030260
PF3D7_0420100	GO:0006468
PF3D7_1338900	GO:0006468
PF3D7_0312400	GO:0006468
PF3D7_0902100	GO:0006468
PF3D7_0211700	GO:0006468
PF3D7_0301200	GO:0006468
PF3D7_1436600	GO:0006468
PF3D7_0724600	GO:0006468
PF3D7_1431500	GO:0006468
PF3D7_0902600	GO:0006468
PF3D7_0715300	GO:0006468
PF3D7_0708300	GO:0006468
PF3D7_0805700	GO:0006468
PF3D7_0309000	GO:0006468
PF3D7_0605300	GO:0006468
PF3D7_1014400	GO:0006468
PF3D7_0310100	GO:0006468
PF3D7_0802600	GO:0006468
PF3D7_1201600	GO:0006468
PF3D7_0302100	GO:0006468
PF3D7_0500900	GO:0006468
PF3D7_1309200	GO:0006468
PF3D7_0321400	GO:0006468
PF3D7_1247500	GO:0006468
PF3D7_0317200	GO:0006468
PF3D7_1441300	GO:0006468
PF3D7_0313400	GO:0006468
PF3D7_0926000	GO:0006468
PF3D7_1200800	GO:0006468
PF3D7_0216500	GO:0006468
PF3D7_1228300	GO:0006468
PF3D7_0217500	GO:0006468
PF3D7_1106800	GO:0006468
PF3D7_0926100	GO:0006468
PF3D7_0724000	GO:0006468
PF3D7_0821100	GO:0006468
PF3D7_1238900	GO:0006468
PF3D7_0902500	GO:0006468
PF3D7_0934800	GO:0006468
PF3D7_1337800	GO:0006468
PF3D7_1454300	GO:0006468
PF3D7_0213400	GO:0006468
PF3D7_1108400	GO:0006468
PF3D7_1433900	GO:0006468
PF3D7_0926300	GO:0006468
PF3D7_1145200	GO:0006468
PF3D7_1246900	GO:0006468
PF3D7_1356900	GO:0006468
PF3D7_0311400	GO:0006468
PF3D7_0823000	GO:0006468
PF3D7_0928800	GO:0006468
PF3D7_1321100	GO:0006468
PF3D7_1349300	GO:0006468
PF3D7_1356800	GO:0006468
PF3D7_1149300	GO:0006468
PF3D7_0726200	GO:0006468
PF3D7_0309200	GO:0006468
PF3D7_1121900	GO:0006468
PF3D7_1121300	GO:0006468
PF3D7_0415300	GO:0006468
PF3D7_0902400	GO:0006468
PF3D7_0424700	GO:0006468
PF3D7_0615500	GO:0006468
PF3D7_1476400	GO:0006468
PF3D7_0503500	GO:0006468
PF3D7_0102600	GO:0006468
PF3D7_1443000	GO:0006468
PF3D7_0717500	GO:0006468
PF3D7_1444500	GO:0006468
PF3D7_1474700	GO:0006468
PF3D7_0203100	GO:0006468
PF3D7_1450000	GO:0006468
PF3D7_1315100	GO:0006468
PF3D7_0424500	GO:0006468
PF3D7_1331000	GO:0006468
PF3D7_1148000	GO:0006468
PF3D7_0704500	GO:0006468
PF3D7_0718100	GO:0006468
PF3D7_0902300	GO:0006468
PF3D7_0628200	GO:0006468
PF3D7_1123100	GO:0006468
PF3D7_1114700	GO:0006468
PF3D7_0610600	GO:0006468
PF3D7_0902000	GO:0006468
PF3D7_1422400	GO:0006468
PF3D7_0623800	GO:0006468
PF3D7_0731400	GO:0006468
PF3D7_1428500	GO:0006468
PF3D7_1016400	GO:0006468
PF3D7_1337100	GO:0006468
PF3D7_1039000	GO:0006468
PF3D7_1112100	GO:0006468
PF3D7_0214600	GO:0006468
PF3D7_1445400	GO:0006468
PF3D7_1122800	GO:0006468
PF3D7_0902200	GO:0006468
PF3D7_0417800	GO:0006468
PF3D7_1104900	GO:0006468
PF3D7_1416800	GO:0006418
PF3D7_0311200	GO:0006418
PF3D7_0807900	GO:0006418
PF3D7_0717700	GO:0006418
PF3D7_1442300	GO:0006418
PF3D7_0828200	GO:0006418
PF3D7_1117500	GO:0006418
PF3D7_1126000	GO:0006418
PF3D7_1349200	GO:0006418
PF3D7_0102900	GO:0006418
PF3D7_0622800	GO:0006418
PF3D7_1216000	GO:0006418
PF3D7_1225100	GO:0006418
PF3D7_1331700	GO:0006418
PF3D7_1350100	GO:0006418
PF3D7_1213800	GO:0006418
PF3D7_0913900	GO:0006418
PF3D7_1218600	GO:0006418
PF3D7_0509600	GO:0006418
PF3D7_0514300	GO:0006418
PF3D7_1336900	GO:0006418
PF3D7_1445100	GO:0006418
PF3D7_1461900	GO:0006418
PF3D7_0925300	GO:0006418
PF3D7_1034900	GO:0006418
PF3D7_1332900	GO:0006418
PF3D7_1251700	GO:0006418
PF3D7_0211800	GO:0006418
PF3D7_1005000	GO:0006418
PF3D7_1406700	GO:0042147
PF3D7_1250300	GO:0042147
PF3D7_1110500	GO:0042147
PF3D7_0103100	GO:0042147
PF3D7_0210000	GO:0015031
PF3D7_1434700	GO:0015031
PF3D7_0528100	GO:0015031
PF3D7_0305500	GO:0015031
PF3D7_0422100	GO:0015031
PF3D7_0522400	GO:0015031
PF3D7_0716100	GO:0015031
PF3D7_1452600	GO:0015031
PF3D7_0710800	GO:0015031
PF3D7_0904100	GO:0015031
PF3D7_0103100	GO:0015031
PF3D7_1224200	GO:0015031
PF3D7_1451000	GO:0015031
PF3D7_1451800	GO:0015031
PF3D7_1242800	GO:0015031
PF3D7_1438100	GO:0015031
PF3D7_0616700	GO:0015031
PF3D7_0320700	GO:0015031
PF3D7_1305000	GO:0015031
PF3D7_0730200	GO:0015031
PF3D7_1250500	GO:0015031
PF3D7_1208600	GO:0015031
PF3D7_1038100	GO:0015031
PF3D7_0615800	GO:0015031
PF3D7_1346100	GO:0015031
PF3D7_1234600	GO:0015031
PF3D7_1118100	GO:0015031
PF3D7_0526900	GO:0015031
PF3D7_0217300	GO:0015031
PF3D7_0529300	GO:0015031
PF3D7_1006700	GO:0015031
PF3D7_1110500	GO:0015031
PF3D7_1221800	GO:0015031
PF3D7_1034000	GO:0015031
PF3D7_0423100	GO:0015031
PF3D7_1455500	GO:0015031
PF3D7_1309700	GO:0015031
PF3D7_0501300	GO:0015031
PF3D7_0103500	GO:0006817
PF3D7_1013200	GO:0006817
PF3D7_1026600	GO:0006817
PF3D7_0404600	GO:0006817
PF3D7_0515600	GO:0006817
PF3D7_0703900	GO:0006817
PF3D7_1467600	GO:0006817
PF3D7_1422600	GO:0006817
PF3D7_1031600	GO:0006817
PF3D7_0504800	GO:0006817
PF3D7_0215600	GO:0006817
PF3D7_0607700	GO:0006817
PF3D7_0212700	GO:0006817
PF3D7_1026300	GO:0006817
PF3D7_0908900	GO:0006817
PF3D7_1340900	GO:0006817
PF3D7_0723800	GO:0006817
PF3D7_0104100	GO:0006810
PF3D7_0307800	GO:0006810
PF3D7_1105900	GO:0006810
PF3D7_0112200	GO:0006810
PF3D7_1121700	GO:0006810
PF3D7_1204900	GO:0006810
PF3D7_1125000	GO:0006810
PF3D7_1352100	GO:0006810
PF3D7_1349700	GO:0006810
PF3D7_1221200	GO:0006810
PF3D7_1352400	GO:0006810
PF3D7_0612000	GO:0006810
PF3D7_1368700	GO:0006810
PF3D7_0609100	GO:0006810
PF3D7_1209900	GO:0006810
PF3D7_1004200	GO:0006810
PF3D7_1021700	GO:0006810
PF3D7_0905500	GO:0006810
PF3D7_1241600	GO:0006810
PF3D7_1425700	GO:0006810
PF3D7_1229100	GO:0006810
PF3D7_0710300	GO:0006810
PF3D7_1339900	GO:0006810
PF3D7_1238800	GO:0006810
PF3D7_1353700	GO:0006810
PF3D7_0932100	GO:0006810
PF3D7_0218100	GO:0006810
PF3D7_1321000	GO:0006810
PF3D7_0716900	GO:0006810
PF3D7_1473500	GO:0006810
PF3D7_1127600	GO:0006810
PF3D7_1351000	GO:0006810
PF3D7_1029200	GO:0006810
PF3D7_1242300	GO:0006810
PF3D7_0108800	GO:0006810
PF3D7_0516500	GO:0006810
PF3D7_0613100	GO:0006810
PF3D7_1011300	GO:0006810
PF3D7_1145500	GO:0006810
PF3D7_1434000	GO:0006810
PF3D7_1202200	GO:0006810
PF3D7_1010300	GO:0006810
PF3D7_1351000	GO:0015914
PF3D7_1463500	GO:0015914
PF3D7_1219600	GO:0015914
PF3D7_0104200	GO:0015914
PF3D7_0305700	GO:0006511
PF3D7_0904600	GO:0006511
PF3D7_1130400	GO:0006511
PF3D7_1248900	GO:0006511
PF3D7_0826100	GO:0006511
PF3D7_0524800	GO:0006511
PF3D7_0811000	GO:0006511
PF3D7_1368100	GO:0006511
PF3D7_0507700	GO:0006511
PF3D7_0826500	GO:0006511
PF3D7_1033900	GO:0006511
PF3D7_0317800	GO:0006511
PF3D7_0807500	GO:0006511
PF3D7_1356300	GO:0006511
PF3D7_0727400	GO:0006511
PF3D7_1338100	GO:0006511
PF3D7_1237800	GO:0006511
PF3D7_0413600	GO:0006511
PF3D7_0104300	GO:0006511
PF3D7_0527200	GO:0006511
PF3D7_1353900	GO:0006511
PF3D7_1117100	GO:0006511
PF3D7_1306400	GO:0006511
PF3D7_0413900	GO:0006511
PF3D7_1211800	GO:0006511
PF3D7_0726500	GO:0006511
PF3D7_0516700	GO:0006511
PF3D7_1311500	GO:0006511
PF3D7_1367000	GO:0006511
PF3D7_1412900	GO:0006511
PF3D7_1474800	GO:0006511
PF3D7_0608500	GO:0006511
PF3D7_0319100	GO:0006511
PF3D7_1030500	GO:0006511
PF3D7_1470900	GO:0006511
PF3D7_0629800	GO:0006511
PF3D7_0312300	GO:0006511
PF3D7_1414000	GO:0006511
PF3D7_1460400	GO:0006511
PF3D7_1008400	GO:0006511
PF3D7_1414700	GO:0006511
PF3D7_1017900	GO:0006511
PF3D7_1402300	GO:0006511
PF3D7_0505800	GO:0006511
PF3D7_1317000	GO:0006511
PF3D7_1466300	GO:0006511
PF3D7_1013000	GO:0006511
PF3D7_0812600	GO:0006511
PF3D7_1328100	GO:0006511
PF3D7_1365900	GO:0006511
PF3D7_0518300	GO:0006511
PF3D7_0205900	GO:0006511
PF3D7_1011400	GO:0006511
PF3D7_0108000	GO:0006511
PF3D7_0317000	GO:0006511
PF3D7_0916500	GO:0006511
PF3D7_1353800	GO:0006511
PF3D7_1022800	GO:0019288
PF3D7_0104400	GO:0019288
PF3D7_1467300	GO:0019288
PF3D7_0630500	GO:0007010
PF3D7_1003600	GO:0007010
PF3D7_0105300	GO:0007010
PF3D7_1110700	GO:0007010
PF3D7_1329100	GO:0007010
PF3D7_1246200	GO:0007010
PF3D7_0724800	GO:0007010
PF3D7_1422800	GO:0007010
PF3D7_1140500	GO:0007010
PF3D7_0505200	GO:0007010
PF3D7_1412500	GO:0007010
PF3D7_0409900	GO:0007010
PF3D7_1354300	GO:0032259
PF3D7_1026200	GO:0032259
PF3D7_1439700	GO:0032259
PF3D7_1309600	GO:0032259
PF3D7_1343200	GO:0032259
PF3D7_1235500	GO:0032259
PF3D7_1303100	GO:0032259
PF3D7_0105600	GO:0032259
PF3D7_0908600	GO:0032259
PF3D7_0521500	GO:0006364
PF3D7_0208200	GO:0006364
PF3D7_1415800	GO:0006364
PF3D7_1032000	GO:0006364
PF3D7_1309600	GO:0006364
PF3D7_1427800	GO:0006364
PF3D7_1471000	GO:0006364
PF3D7_0931100	GO:0006364
PF3D7_1407100	GO:0006364
PF3D7_1008800	GO:0006364
PF3D7_0622500	GO:0006364
PF3D7_1129400	GO:0006364
PF3D7_1247900	GO:0006364
PF3D7_1450800	GO:0006364
PF3D7_1027100	GO:0006364
PF3D7_1307000	GO:0006364
PF3D7_0526300	GO:0006364
PF3D7_1357700	GO:0006364
PF3D7_1405800	GO:0006364
PF3D7_1461200	GO:0006364
PF3D7_1241300	GO:0006364
PF3D7_1118500	GO:0006364
PF3D7_1445500	GO:0006364
PF3D7_1237600	GO:0006364
PF3D7_0818800	GO:0006364
PF3D7_0106400	GO:0006364
PF3D7_1354300	GO:0006364
PF3D7_1109400	GO:0006364
PF3D7_1225500	GO:0006364
PF3D7_0105600	GO:0006364
PF3D7_1112300	GO:0006364
PF3D7_0410400	GO:0006364
PF3D7_0420200	GO:0006364
PF3D7_0303100	GO:0006364
PF3D7_1003200	GO:0006364
PF3D7_1249900	GO:0006364
PF3D7_1406900	GO:0006364
PF3D7_0416200	GO:0006364
PF3D7_1013100	GO:0006364
PF3D7_1111000	GO:0006364
PF3D7_0923500	GO:0007049
PF3D7_1343300	GO:0007049
PF3D7_1322200	GO:0007049
PF3D7_1449100	GO:0007049
PF3D7_1456500	GO:0007049
PF3D7_1220300	GO:0007049
PF3D7_0322400	GO:0007049
PF3D7_0105800	GO:0007049
PF3D7_0826900	GO:0007049
PF3D7_0526500	GO:0007049
PF3D7_1221800	GO:0007049
PF3D7_1143500	GO:0007049
PF3D7_1135600	GO:0007049
PF3D7_0530700	GO:0007049
PF3D7_1356900	GO:0007049
PF3D7_1305500	GO:0007049
PF3D7_1037700	GO:0007049
PF3D7_0418600	GO:0007049
PF3D7_1008900	GO:0006139
PF3D7_1411400	GO:0006139
PF3D7_1107100	GO:0006139
PF3D7_1449700	GO:0006139
PF3D7_1408400	GO:0006139
PF3D7_0824100	GO:0006139
PF3D7_1362500	GO:0006139
PF3D7_0934100	GO:0006139
PF3D7_1349100	GO:0006139
PF3D7_0105900	GO:0006139
PF3D7_0204800	GO:0006139
PF3D7_1324500	GO:0006139
PF3D7_0909400	GO:0006139
PF3D7_1311900	GO:0015991
PF3D7_0106100	GO:0015991
PF3D7_0406100	GO:0015991
PF3D7_1140100	GO:0015991
PF3D7_1354400	GO:0015991
PF3D7_1306600	GO:0015991
PF3D7_0519200	GO:0015991
PF3D7_1464700	GO:0015991
PF3D7_0806800	GO:0015991
PF3D7_0934500	GO:0015991
PF3D7_0705900	GO:0015991
PF3D7_1311300	GO:0015986
PF3D7_1147700	GO:0015986
PF3D7_0106100	GO:0015986
PF3D7_0715500	GO:0015986
PF3D7_0217100	GO:0015986
PF3D7_1125100	GO:0015986
PF3D7_1235700	GO:0015986
PF3D7_1140100	GO:0015986
PF3D7_1310000	GO:0015986
PF3D7_0705900	GO:0015986
PF3D7_0319700	GO:0042493
PF3D7_1007700	GO:0042493
PF3D7_1113300	GO:0042493
PF3D7_0312400	GO:0042493
PF3D7_0110600	GO:0042493
PF3D7_0523000	GO:0042493
PF3D7_0616800	GO:0042493
PF3D7_1428200	GO:0042493
PF3D7_1208400	GO:0042493
PF3D7_1436600	GO:0042493
PF3D7_1224000	GO:0042493
PF3D7_1305500	GO:0042493
PF3D7_0302600	GO:0042493
PF3D7_1239700	GO:0042493
PF3D7_1121600	GO:0042493
PF3D7_1241700	GO:0042493
PF3D7_0310200	GO:0042493
PF3D7_1036800	GO:0042493
PF3D7_1350100	GO:0042493
PF3D7_1251200	GO:0042493
PF3D7_0704600	GO:0042493
PF3D7_0810800	GO:0042493
PF3D7_1251700	GO:0042493
PF3D7_1434000	GO:0042493
PF3D7_0112200	GO:0042493
PF3D7_1451100	GO:0042493
PF3D7_1128400	GO:0042493
PF3D7_0603300	GO:0042493
PF3D7_1343700	GO:0042493
PF3D7_0909700	GO:0042493
PF3D7_0509800	GO:0042493
PF3D7_1471200	GO:0042493
PF3D7_1019900	GO:0042493
PF3D7_1229100	GO:0042493
PF3D7_0217500	GO:0042493
PF3D7_0925700	GO:0042493
PF3D7_1008700	GO:0042493
PF3D7_1337800	GO:0042493
PF3D7_1323500	GO:0042493
PF3D7_1303500	GO:0042493
PF3D7_1408100	GO:0042493
PF3D7_1251300	GO:0042493
PF3D7_1211900	GO:0042493
PF3D7_1022600	GO:0042493
PF3D7_1029600	GO:0042493
PF3D7_1401800	GO:0042493
PF3D7_0108400	GO:0042493
PF3D7_1344800	GO:0042493
PF3D7_0510500	GO:0042493
PF3D7_0106300	GO:0042493
PF3D7_0417200	GO:0042493
PF3D7_1238800	GO:0042493
PF3D7_1454700	GO:0042493
PF3D7_0917900	GO:0042493
PF3D7_0316600	GO:0042493
PF3D7_1362500	GO:0042493
PF3D7_1213800	GO:0042493
PF3D7_1219600	GO:0042493
PF3D7_1147500	GO:0042493
PF3D7_0212800	GO:0042493
PF3D7_1457000	GO:0042493
PF3D7_1012700	GO:0042493
PF3D7_0709700	GO:0042493
PF3D7_1332900	GO:0042493
PF3D7_0823300	GO:0042493
PF3D7_0106900	GO:0042493
PF3D7_0624000	GO:0042493
PF3D7_1412800	GO:0042493
PF3D7_1012900	GO:0042493
PF3D7_1218300	GO:0042493
PF3D7_0515300	GO:0042493
PF3D7_0613800	GO:0042493
PF3D7_0204700	GO:0042493
PF3D7_0107500	GO:0042493
PF3D7_1116700	GO:0042493
PF3D7_1126000	GO:0042493
PF3D7_0709000	GO:0042493
PF3D7_1438500	GO:0042493
PF3D7_1447900	GO:0042493
PF3D7_1311800	GO:0042493
PF3D7_0307400	GO:0042493
PF3D7_1225100	GO:0042493
PF3D7_1408000	GO:0042493
PF3D7_0109800	GO:0042493
PF3D7_0629500	GO:0042493
PF3D7_0513300	GO:0042493
PF3D7_0525100	GO:0042493
PF3D7_1222600	GO:0042493
PF3D7_0321900	GO:0042493
PF3D7_1447000	GO:0006412
PF3D7_0312800	GO:0006412
PF3D7_0918200	GO:0006412
PF3D7_1137100	GO:0006412
PF3D7_1461300	GO:0006412
PF3D7_0305400	GO:0006412
PF3D7_1342000	GO:0006412
PF3D7_1310900	GO:0006412
PF3D7_1109900	GO:0006412
PF3D7_1130200	GO:0006412
PF3D7_0822000	GO:0006412
PF3D7_0934600	GO:0006412
PF3D7_1424100	GO:0006412
PF3D7_1339500	GO:0006412
PF3D7_1431700	GO:0006412
PF3D7_1429100	GO:0006412
PF3D7_0415900	GO:0006412
PF3D7_0304400	GO:0006412
PF3D7_API01300	GO:0006412
PF3D7_1349200	GO:0006412
PF3D7_1144000	GO:0006412
PF3D7_1103100	GO:0006412
PF3D7_1341300	GO:0006412
PF3D7_0411200	GO:0006412
PF3D7_1409600	GO:0006412
PF3D7_1324600	GO:0006412
PF3D7_1358800	GO:0006412
PF3D7_1408600	GO:0006412
PF3D7_0212200	GO:0006412
PF3D7_0907800	GO:0006412
PF3D7_0210100	GO:0006412
PF3D7_1463800	GO:0006412
PF3D7_0214200	GO:0006412
PF3D7_0923500	GO:0006412
PF3D7_0705700	GO:0006412
PF3D7_API02800	GO:0006412
PF3D7_1309100	GO:0006412
PF3D7_0217800	GO:0006412
PF3D7_1424400	GO:0006412
PF3D7_0317600	GO:0006412
PF3D7_0911100	GO:0006412
PF3D7_1017700	GO:0006412
PF3D7_1126200	GO:0006412
PF3D7_1421200	GO:0006412
PF3D7_0813900	GO:0006412
PF3D7_1130100	GO:0006412
PF3D7_1019400	GO:0006412
PF3D7_0310300	GO:0006412
PF3D7_0628800	GO:0006412
PF3D7_1460700	GO:0006412
PF3D7_1239100	GO:0006412
PF3D7_0503000	GO:0006412
PF3D7_0706500	GO:0006412
PF3D7_API02100	GO:0006412
PF3D7_0306900	GO:0006412
PF3D7_1323400	GO:0006412
PF3D7_0932600	GO:0006412
PF3D7_1027800	GO:0006412
PF3D7_1365100	GO:0006412
PF3D7_API02700	GO:0006412
PF3D7_0516600	GO:0006412
PF3D7_0814000	GO:0006412
PF3D7_1132700	GO:0006412
PF3D7_0821700	GO:0006412
PF3D7_1242700	GO:0006412
PF3D7_1331700	GO:0006412
PF3D7_0710600	GO:0006412
PF3D7_0719600	GO:0006412
PF3D7_0829000	GO:0006412
PF3D7_1447300	GO:0006412
PF3D7_0519400	GO:0006412
PF3D7_0406800	GO:0006412
PF3D7_0721600	GO:0006412
PF3D7_1323100	GO:0006412
PF3D7_0412100	GO:0006412
PF3D7_0710900	GO:0006412
PF3D7_0519100	GO:0006412
PF3D7_0613400	GO:0006412
PF3D7_0503800	GO:0006412
PF3D7_0322900	GO:0006412
PF3D7_1317800	GO:0006412
PF3D7_1402500	GO:0006412
PF3D7_0719700	GO:0006412
PF3D7_1474100	GO:0006412
PF3D7_0520000	GO:0006412
PF3D7_1110600	GO:0006412
PF3D7_1010800	GO:0006412
PF3D7_1465900	GO:0006412
PF3D7_0418000	GO:0006412
PF3D7_1003500	GO:0006412
PF3D7_1341200	GO:0006412
PF3D7_0810100	GO:0006412
PF3D7_0423300	GO:0006412
PF3D7_0307200	GO:0006412
PF3D7_0516200	GO:0006412
PF3D7_0522500	GO:0006412
PF3D7_0610900	GO:0006412
PF3D7_0704100	GO:0006412
PF3D7_1246700	GO:0006412
PF3D7_0219200	GO:0006412
PF3D7_1027200	GO:0006412
PF3D7_1338200	GO:0006412
PF3D7_1457300	GO:0006412
PF3D7_0422400	GO:0006412
PF3D7_1142600	GO:0006412
PF3D7_1004000	GO:0006412
PF3D7_1030300	GO:0006412
PF3D7_0419800	GO:0006412
PF3D7_0315500	GO:0006412
PF3D7_0610000	GO:0006412
PF3D7_1302800	GO:0006412
PF3D7_1245400	GO:0006412
PF3D7_API01700	GO:0006412
PF3D7_0516900	GO:0006412
PF3D7_1404400	GO:0006412
PF3D7_1124900	GO:0006412
PF3D7_1322800	GO:0006412
PF3D7_0815600	GO:0006412
PF3D7_1413400	GO:0006412
PF3D7_1145800	GO:0006412
PF3D7_1026800	GO:0006412
PF3D7_1467400	GO:0006412
PF3D7_0922800	GO:0006412
PF3D7_1210000	GO:0006412
PF3D7_0827500	GO:0006412
PF3D7_0934200	GO:0006412
PF3D7_1106100	GO:0006412
PF3D7_0212500	GO:0006412
PF3D7_0307100	GO:0006412
PF3D7_1454600	GO:0006412
PF3D7_0111800	GO:0006412
PF3D7_0614500	GO:0006412
PF3D7_0913400	GO:0006412
PF3D7_API04100	GO:0006412
PF3D7_0517000	GO:0006412
PF3D7_1308300	GO:0006412
PF3D7_1351400	GO:0006412
PF3D7_API02000	GO:0006412
PF3D7_1412600	GO:0006412
PF3D7_1137500	GO:0006412
PF3D7_1105400	GO:0006412
PF3D7_0531200	GO:0006412
PF3D7_0903900	GO:0006412
PF3D7_API01800	GO:0006412
PF3D7_0317100	GO:0006412
PF3D7_1461200	GO:0006412
PF3D7_0828200	GO:0006412
PF3D7_1208000	GO:0006412
PF3D7_1431000	GO:0006412
PF3D7_0713600	GO:0006412
PF3D7_1414300	GO:0006412
PF3D7_0614600	GO:0006412
PF3D7_API02600	GO:0006412
PF3D7_0310000	GO:0006412
PF3D7_1426000	GO:0006412
PF3D7_0618300	GO:0006412
PF3D7_0524600	GO:0006412
PF3D7_0706400	GO:0006412
PF3D7_1441200	GO:0006412
PF3D7_1434600	GO:0006412
PF3D7_0506100	GO:0006412
PF3D7_0111700	GO:0006412
PF3D7_0718400	GO:0006412
PF3D7_1337900	GO:0006412
PF3D7_0316800	GO:0006412
PF3D7_0605000	GO:0006412
PF3D7_1429700	GO:0006412
PF3D7_API01500	GO:0006412
PF3D7_0316100	GO:0006412
PF3D7_1331800	GO:0006412
PF3D7_1034200	GO:0006412
PF3D7_1365900	GO:0006412
PF3D7_1010600	GO:0006413
PF3D7_1438000	GO:0006413
PF3D7_0827100	GO:0006413
PF3D7_0418000	GO:0006413
PF3D7_0310300	GO:0006413
PF3D7_1469000	GO:0006413
PF3D7_0423300	GO:0006413
PF3D7_1336200	GO:0006413
PF3D7_1206700	GO:0006413
PF3D7_0317100	GO:0006413
PF3D7_1143400	GO:0006413
PF3D7_0716800	GO:0006413
PF3D7_0704100	GO:0006413
PF3D7_1013900	GO:0006413
PF3D7_1246700	GO:0006413
PF3D7_1034600	GO:0006413
PF3D7_1313200	GO:0006413
PF3D7_0728000	GO:0006413
PF3D7_1017700	GO:0006413
PF3D7_1206200	GO:0006413
PF3D7_1243600	GO:0006413
PF3D7_1212700	GO:0006413
PF3D7_0517700	GO:0006413
PF3D7_0607000	GO:0006413
PF3D7_1410600	GO:0006413
PF3D7_0614600	GO:0006413
PF3D7_1030300	GO:0006413
PF3D7_0907600	GO:0006413
PF3D7_0825200	GO:0006413
PF3D7_0829000	GO:0006413
PF3D7_1332200	GO:0006413
PF3D7_1409600	GO:0006413
PF3D7_0315100	GO:0006413
PF3D7_0815600	GO:0006413
PF3D7_1324600	GO:0006413
PF3D7_1204300	GO:0006413
PF3D7_0918300	GO:0006413
PF3D7_0922800	GO:0006413
PF3D7_0923500	GO:0006413
PF3D7_0212500	GO:0006413
PF3D7_1007900	GO:0006413
PF3D7_0111800	GO:0006413
PF3D7_0828500	GO:0006413
PF3D7_1326400	GO:0006413
PF3D7_1250600	GO:0006413
PF3D7_0813600	GO:0006413
PF3D7_0911100	GO:0006413
PF3D7_1366900	GO:0006413
PF3D7_1302700	GO:0042254
PF3D7_0413800	GO:0042254
PF3D7_1032000	GO:0042254
PF3D7_0816000	GO:0042254
PF3D7_1471000	GO:0042254
PF3D7_1124800	GO:0042254
PF3D7_1129400	GO:0042254
PF3D7_0716100	GO:0042254
PF3D7_1410900	GO:0042254
PF3D7_1130200	GO:0042254
PF3D7_1225500	GO:0042254
PF3D7_1317900	GO:0042254
PF3D7_1451900	GO:0042254
PF3D7_1107700	GO:0042254
PF3D7_0613400	GO:0042254
PF3D7_1020700	GO:0042254
PF3D7_1426200	GO:0042254
PF3D7_0416200	GO:0042254
PF3D7_0106700	GO:0042254
PF3D7_1367600	GO:0042254
PF3D7_1309500	GO:0042254
PF3D7_1231100	GO:0060627
PF3D7_1320600	GO:0060627
PF3D7_1144900	GO:0060627
PF3D7_0903200	GO:0060627
PF3D7_0513800	GO:0060627
PF3D7_1310600	GO:0060627
PF3D7_0211200	GO:0060627
PF3D7_0807300	GO:0060627
PF3D7_0512600	GO:0060627
PF3D7_0106800	GO:0060627
PF3D7_0616700	GO:0007264
PF3D7_1320600	GO:0007264
PF3D7_1316200	GO:0007264
PF3D7_1038100	GO:0007264
PF3D7_0211200	GO:0007264
PF3D7_0807300	GO:0007264
PF3D7_1451000	GO:0007264
PF3D7_0106800	GO:0007264
PF3D7_1242800	GO:0007264
PF3D7_0202700	GO:0008299
PF3D7_1144800	GO:0008299
PF3D7_0106900	GO:0008299
PF3D7_1022800	GO:0008299
PF3D7_1128400	GO:0008299
PF3D7_1467300	GO:0008299
PF3D7_0503100	GO:0008299
PF3D7_0628200	GO:0035690
PF3D7_0925700	GO:0035690
PF3D7_1420600	GO:0035690
PF3D7_0106900	GO:0035690
PF3D7_1218300	GO:0035690
PF3D7_1128400	GO:0035690
PF3D7_0317200	GO:0007067
PF3D7_1322200	GO:0007067
PF3D7_0107000	GO:0007067
PF3D7_1449100	GO:0007067
PF3D7_1220300	GO:0007067
PF3D7_0316500	GO:0007067
PF3D7_1135600	GO:0007067
PF3D7_1446600	GO:0007067
PF3D7_1304000	GO:0007067
PF3D7_1105500	GO:0007067
PF3D7_1228300	GO:0007067
PF3D7_0107000	GO:0000278
PF3D7_1446600	GO:0000278
PF3D7_1304000	GO:0000278
PF3D7_1105500	GO:0000278
PF3D7_1228300	GO:0000278
PF3D7_1338400	GO:0006281
PF3D7_1106000	GO:0006281
PF3D7_0206000	GO:0006281
PF3D7_1368300	GO:0006281
PF3D7_0709500	GO:0006281
PF3D7_1368800	GO:0006281
PF3D7_1008200	GO:0006281
PF3D7_0917100	GO:0006281
PF3D7_0203300	GO:0006281
PF3D7_0509500	GO:0006281
PF3D7_1415000	GO:0006281
PF3D7_0725000	GO:0006281
PF3D7_0710100	GO:0006281
PF3D7_1003700	GO:0006281
PF3D7_1314900	GO:0006281
PF3D7_1107400	GO:0006281
PF3D7_1037600	GO:0006281
PF3D7_0513600	GO:0006281
PF3D7_1429900	GO:0006281
PF3D7_0219600	GO:0006281
PF3D7_0107800	GO:0006281
PF3D7_0408500	GO:0006281
PF3D7_1112600	GO:0006281
PF3D7_1140300	GO:0006281
PF3D7_0619100	GO:0006281
PF3D7_1031300	GO:0006281
PF3D7_1304100	GO:0006281
PF3D7_1332600	GO:0006281
PF3D7_1129500	GO:0006281
PF3D7_0505500	GO:0006281
PF3D7_1303800	GO:0006281
PF3D7_1449400	GO:0006281
PF3D7_0217400	GO:0006281
PF3D7_1316900	GO:0006281
PF3D7_0305600	GO:0006281
PF3D7_0910500	GO:0006281
PF3D7_0416400	GO:0006281
PF3D7_0614800	GO:0006281
PF3D7_1230400	GO:0051603
PF3D7_1353900	GO:0051603
PF3D7_0608500	GO:0051603
PF3D7_1470900	GO:0051603
PF3D7_0931800	GO:0051603
PF3D7_1011400	GO:0051603
PF3D7_1474800	GO:0051603
PF3D7_1328100	GO:0051603
PF3D7_0803800	GO:0051603
PF3D7_0807500	GO:0051603
PF3D7_0518300	GO:0051603
PF3D7_0727400	GO:0051603
PF3D7_0108000	GO:0051603
PF3D7_0317000	GO:0051603
PF3D7_1353800	GO:0051603
PF3D7_1443900	GO:0009408
PF3D7_0708800	GO:0009408
PF3D7_0409400	GO:0009408
PF3D7_0108600	GO:0009408
PF3D7_1330300	GO:0009408
PF3D7_0113700	GO:0009408
PF3D7_0708500	GO:0009408
PF3D7_1118200	GO:0009408
PF3D7_0708400	GO:0009408
PF3D7_1230400	GO:0009408
PF3D7_1215300	GO:0009408
PF3D7_1116800	GO:0009408
PF3D7_1134000	GO:0009408
PF3D7_1438900	GO:0009408
PF3D7_0213100	GO:0009408
PF3D7_1437900	GO:0009408
PF3D7_1211400	GO:0009408
PF3D7_0818900	GO:0009408
PF3D7_1304500	GO:0009408
PF3D7_0629200	GO:0009408
PF3D7_1222300	GO:0009408
PF3D7_0917500	GO:0009408
PF3D7_1108700	GO:0009408
PF3D7_1443900	GO:0006457
PF3D7_0708800	GO:0006457
PF3D7_0528700	GO:0006457
PF3D7_0804800	GO:0006457
PF3D7_0108600	GO:0006457
PF3D7_0409400	GO:0006457
PF3D7_0214000	GO:0006457
PF3D7_1124700	GO:0006457
PF3D7_0113700	GO:0006457
PF3D7_0904500	GO:0006457
PF3D7_1423200	GO:0006457
PF3D7_0322000	GO:0006457
PF3D7_0708400	GO:0006457
PF3D7_0827900	GO:0006457
PF3D7_1118200	GO:0006457
PF3D7_1333000	GO:0006457
PF3D7_1472600	GO:0006457
PF3D7_1107500	GO:0006457
PF3D7_0627500	GO:0006457
PF3D7_1215300	GO:0006457
PF3D7_1453700	GO:0006457
PF3D7_1134000	GO:0006457
PF3D7_0320300	GO:0006457
PF3D7_1476500	GO:0006457
PF3D7_1357800	GO:0006457
PF3D7_1420200	GO:0006457
PF3D7_1134100	GO:0006457
PF3D7_0213100	GO:0006457
PF3D7_1115600	GO:0006457
PF3D7_1437900	GO:0006457
PF3D7_1438900	GO:0006457
PF3D7_0109400	GO:0006457
PF3D7_1253000	GO:0006457
PF3D7_1411300	GO:0006457
PF3D7_1124000	GO:0006457
PF3D7_0629200	GO:0006457
PF3D7_1132200	GO:0006457
PF3D7_1356700	GO:0006457
PF3D7_0510200	GO:0006457
PF3D7_1202400	GO:0006457
PF3D7_1247400	GO:0006457
PF3D7_1116300	GO:0006457
PF3D7_1015600	GO:0006457
PF3D7_0308200	GO:0006457
PF3D7_1222300	GO:0006457
PF3D7_1229500	GO:0006457
PF3D7_0927000	GO:0006457
PF3D7_0718500	GO:0006457
PF3D7_1215200	GO:0006457
PF3D7_0529300	GO:0006457
PF3D7_0917500	GO:0006457
PF3D7_1318800	GO:0006457
PF3D7_1232100	GO:0006457
PF3D7_1416900	GO:0006457
PF3D7_1142100	GO:0006457
PF3D7_1221800	GO:0006457
PF3D7_0306800	GO:0006457
PF3D7_1334200	GO:0006457
PF3D7_0512000	GO:0006457
PF3D7_0907300	GO:0006457
PF3D7_1108700	GO:0006457
PF3D7_1221700	GO:0006457
PF3D7_1128100	GO:0006457
PF3D7_0608700	GO:0006457
PF3D7_1405600	GO:0006260
PF3D7_1425900	GO:0006260
PF3D7_0419600	GO:0006260
PF3D7_1343300	GO:0006260
PF3D7_1463200	GO:0006260
PF3D7_0508800	GO:0006260
PF3D7_0108600	GO:0006260
PF3D7_0709500	GO:0006260
PF3D7_0308000	GO:0006260
PF3D7_1211300	GO:0006260
PF3D7_0317200	GO:0006260
PF3D7_0409600	GO:0006260
PF3D7_0630300	GO:0006260
PF3D7_1017000	GO:0006260
PF3D7_1334100	GO:0006260
PF3D7_0215800	GO:0006260
PF3D7_0726300	GO:0006260
PF3D7_1411300	GO:0006260
PF3D7_1405300	GO:0006260
PF3D7_0705300	GO:0006260
PF3D7_1411400	GO:0006260
PF3D7_1241700	GO:0006260
PF3D7_0503200	GO:0006260
PF3D7_1429900	GO:0006260
PF3D7_0219600	GO:0006260
PF3D7_1211700	GO:0006260
PF3D7_1112600	GO:0006260
PF3D7_1029900	GO:0006260
PF3D7_1355100	GO:0006260
PF3D7_1037000	GO:0006260
PF3D7_0317400	GO:0006260
PF3D7_1127100	GO:0006260
PF3D7_1234300	GO:0006260
PF3D7_0411900	GO:0006260
PF3D7_0625300	GO:0006260
PF3D7_1111100	GO:0006260
PF3D7_0218000	GO:0006260
PF3D7_0217400	GO:0006260
PF3D7_0917500	GO:0006260
PF3D7_0705400	GO:0006260
PF3D7_1417800	GO:0006260
PF3D7_1437200	GO:0006260
PF3D7_1463300	GO:0006260
PF3D7_1015800	GO:0006260
PF3D7_0717500	GO:0006260
PF3D7_0111300	GO:0006260
PF3D7_1317100	GO:0006260
PF3D7_1241100	GO:0006378
PF3D7_1438500	GO:0006378
PF3D7_0625600	GO:0006378
PF3D7_0109200	GO:0006378
PF3D7_0318600	GO:0006378
PF3D7_0603200	GO:0065003
PF3D7_0109400	GO:0065003
PF3D7_0617100	GO:0065003
PF3D7_1209800	GO:0065003
PF3D7_1007700	GO:0006355
PF3D7_1234100	GO:0006355
PF3D7_0934400	GO:0006355
PF3D7_0603600	GO:0006355
PF3D7_1143100	GO:0006355
PF3D7_0420300	GO:0006355
PF3D7_0516800	GO:0006355
PF3D7_1146600	GO:0006355
PF3D7_1449500	GO:0006355
PF3D7_1011800	GO:0006355
PF3D7_0715100	GO:0006355
PF3D7_1202900	GO:0006355
PF3D7_1139300	GO:0006355
PF3D7_0520400	GO:0006355
PF3D7_1317200	GO:0006355
PF3D7_1322100	GO:0006355
PF3D7_0410800	GO:0006355
PF3D7_1408200	GO:0006355
PF3D7_1464000	GO:0006355
PF3D7_0716400	GO:0006355
PF3D7_1209300	GO:0006355
PF3D7_1008100	GO:0006355
PF3D7_0730300	GO:0006355
PF3D7_1305200	GO:0006355
PF3D7_1353500	GO:0006355
PF3D7_1306700	GO:0006355
PF3D7_0109600	GO:0006355
PF3D7_1014600	GO:0006355
PF3D7_1466400	GO:0006355
PF3D7_1006100	GO:0006355
PF3D7_1451400	GO:0006355
PF3D7_1359200	GO:0006355
PF3D7_1231300	GO:0006355
PF3D7_1118600	GO:0006355
PF3D7_1241400	GO:0006355
PF3D7_0110800	GO:0006355
PF3D7_0622900	GO:0006355
PF3D7_1337400	GO:0006355
PF3D7_1421400	GO:0006355
PF3D7_1107800	GO:0006355
PF3D7_1128600	GO:0006355
PF3D7_1308100	GO:0006355
PF3D7_0404100	GO:0006355
PF3D7_0802100	GO:0006355
PF3D7_1104200	GO:0006355
PF3D7_1429200	GO:0006355
PF3D7_1033600	GO:0006355
PF3D7_1030000	GO:0006355
PF3D7_1457700	GO:0006355
PF3D7_1222600	GO:0006355
PF3D7_1112600	GO:0006355
PF3D7_1145800	GO:0006355
PF3D7_1145000	GO:0006355
PF3D7_0823300	GO:0006355
PF3D7_0621000	GO:0006355
PF3D7_1450400	GO:0006355
PF3D7_0727500	GO:0006355
PF3D7_1225200	GO:0006355
PF3D7_1458600	GO:0006355
PF3D7_1222400	GO:0006355
PF3D7_1119700	GO:0006355
PF3D7_0407300	GO:0006355
PF3D7_1033700	GO:0006355
PF3D7_0807000	GO:0006355
PF3D7_0611200	GO:0006355
PF3D7_0912500	GO:0006355
PF3D7_1328800	GO:0006355
PF3D7_1342900	GO:0006355
PF3D7_0613800	GO:0006355
PF3D7_1445500	GO:0006355
PF3D7_1456000	GO:0006355
PF3D7_1472200	GO:0006355
PF3D7_0409800	GO:0006355
PF3D7_1115500	GO:0006355
PF3D7_1441900	GO:0006355
PF3D7_1315800	GO:0006355
PF3D7_0502100	GO:0006355
PF3D7_1128200	GO:0006355
PF3D7_1239200	GO:0006355
PF3D7_1141800	GO:0006355
PF3D7_1460800	GO:0006355
PF3D7_1438100	GO:0035556
PF3D7_1360500	GO:0035556
PF3D7_1110100	GO:0035556
PF3D7_0109600	GO:0035556
PF3D7_0802600	GO:0035556
PF3D7_1013500	GO:0035556
PF3D7_1138400	GO:0035556
PF3D7_0930500	GO:0035556
PF3D7_1232000	GO:0006432
PF3D7_1104000	GO:0006432
PF3D7_0603700	GO:0006432
PF3D7_0109800	GO:0006432
PF3D7_1331700	GO:0043039
PF3D7_1357200	GO:0043039
PF3D7_1367700	GO:0043039
PF3D7_1232000	GO:0043039
PF3D7_0109800	GO:0043039
PF3D7_1126000	GO:0043039
PF3D7_1349200	GO:0043039
PF3D7_0603700	GO:0043039
PF3D7_1233000	GO:0006414
PF3D7_1235400	GO:0006414
PF3D7_0319600	GO:0006414
PF3D7_0715600	GO:0006414
PF3D7_0913200	GO:0006414
PF3D7_0309600	GO:0006414
PF3D7_0602400	GO:0006414
PF3D7_0305000	GO:0006414
PF3D7_1330600	GO:0006414
PF3D7_0913400	GO:0006414
PF3D7_1348300	GO:0006414
PF3D7_1451100	GO:0006414
PF3D7_1338300	GO:0006414
PF3D7_0110100	GO:0006414
PF3D7_1123400	GO:0006414
PF3D7_0219100	GO:0055114
PF3D7_0110200	GO:0055114
PF3D7_1405600	GO:0055114
PF3D7_0802000	GO:0055114
PF3D7_1211600	GO:0055114
PF3D7_1232300	GO:0055114
PF3D7_0820700	GO:0055114
PF3D7_1324900	GO:0055114
PF3D7_0603300	GO:0055114
PF3D7_1439400	GO:0055114
PF3D7_0630700	GO:0055114
PF3D7_1212000	GO:0055114
PF3D7_1028100	GO:0055114
PF3D7_1430700	GO:0055114
PF3D7_0829400	GO:0055114
PF3D7_1034400	GO:0055114
PF3D7_1462700	GO:0055114
PF3D7_0801900	GO:0055114
PF3D7_1404100	GO:0055114
PF3D7_1134100	GO:0055114
PF3D7_1438900	GO:0055114
PF3D7_1435000	GO:0055114
PF3D7_1467300	GO:0055114
PF3D7_0511200	GO:0055114
PF3D7_1435300	GO:0055114
PF3D7_1242000	GO:0055114
PF3D7_1215000	GO:0055114
PF3D7_0920800	GO:0055114
PF3D7_1124000	GO:0055114
PF3D7_1216200	GO:0055114
PF3D7_1311700	GO:0055114
PF3D7_0618500	GO:0055114
PF3D7_1224600	GO:0055114
PF3D7_1325200	GO:0055114
PF3D7_0417200	GO:0055114
PF3D7_1139700	GO:0055114
PF3D7_0814900	GO:0055114
PF3D7_0623500	GO:0055114
PF3D7_1232200	GO:0055114
PF3D7_1454700	GO:0055114
PF3D7_0720400	GO:0055114
PF3D7_0623200	GO:0055114
PF3D7_1318100	GO:0055114
PF3D7_1453800	GO:0055114
PF3D7_1212800	GO:0055114
PF3D7_1214600	GO:0055114
PF3D7_1114800	GO:0055114
PF3D7_1462800	GO:0055114
PF3D7_1367500	GO:0055114
PF3D7_0918800	GO:0055114
PF3D7_1203600	GO:0055114
PF3D7_0915000	GO:0055114
PF3D7_0802200	GO:0055114
PF3D7_0923200	GO:0055114
PF3D7_0922900	GO:0055114
PF3D7_1142400	GO:0055114
PF3D7_1022800	GO:0055114
PF3D7_0306400	GO:0055114
PF3D7_1416500	GO:0055114
PF3D7_1437200	GO:0055114
PF3D7_1357900	GO:0055114
PF3D7_1015800	GO:0055114
PF3D7_1345700	GO:0055114
PF3D7_0706000	GO:0008283
PF3D7_0110200	GO:0008283
PF3D7_1220900	GO:0008283
PF3D7_1428300	GO:0008283
PF3D7_0522200	GO:0006366
PF3D7_0708100	GO:0006366
PF3D7_0929000	GO:0006366
PF3D7_0303300	GO:0006366
PF3D7_0318200	GO:0006366
PF3D7_1027400	GO:0006366
PF3D7_0506200	GO:0006366
PF3D7_1304900	GO:0006366
PF3D7_1364800	GO:0006366
PF3D7_1244200	GO:0006366
PF3D7_0110400	GO:0006366
PF3D7_0205500	GO:0006366
PF3D7_0717300	GO:0006366
PF3D7_1144600	GO:0006366
PF3D7_0215700	GO:0006366
PF3D7_0303300	GO:0006351
PF3D7_0407300	GO:0006351
PF3D7_0206600	GO:0006351
PF3D7_1304900	GO:0006351
PF3D7_1457900	GO:0006351
PF3D7_0933700	GO:0006351
PF3D7_API04400	GO:0006351
PF3D7_1458800	GO:0006351
PF3D7_0714500	GO:0006351
PF3D7_0603600	GO:0006351
PF3D7_1125300	GO:0006351
PF3D7_1227400	GO:0006351
PF3D7_1415200	GO:0006351
PF3D7_0610900	GO:0006351
PF3D7_1342700	GO:0006351
PF3D7_0407700	GO:0006351
PF3D7_0318200	GO:0006351
PF3D7_0923000	GO:0006351
PF3D7_1472700	GO:0006351
PF3D7_1364800	GO:0006351
PF3D7_0912800	GO:0006351
PF3D7_1225200	GO:0006351
PF3D7_0509400	GO:0006351
PF3D7_0110400	GO:0006351
PF3D7_1015900	GO:0006351
PF3D7_0506800	GO:0006351
PF3D7_1213700	GO:0006351
PF3D7_1314900	GO:0006351
PF3D7_0924400	GO:0006351
PF3D7_1241400	GO:0006351
PF3D7_1329000	GO:0006351
PF3D7_0708100	GO:0006351
PF3D7_1030000	GO:0006351
PF3D7_1457700	GO:0006351
PF3D7_1143300	GO:0006351
PF3D7_0703200	GO:0006351
PF3D7_1036500	GO:0006351
PF3D7_1206600	GO:0006351
PF3D7_1226800	GO:0006351
PF3D7_1145800	GO:0006351
PF3D7_0517400	GO:0006351
PF3D7_1302500	GO:0006351
PF3D7_1441100	GO:0006351
PF3D7_1231300	GO:0006351
PF3D7_1010200	GO:0006351
PF3D7_0305100	GO:0006351
PF3D7_1027400	GO:0006351
PF3D7_0522000	GO:0006351
PF3D7_1450400	GO:0006351
PF3D7_1134700	GO:0006351
PF3D7_API04300	GO:0006351
PF3D7_0410800	GO:0006351
PF3D7_1032900	GO:0006351
PF3D7_1307600	GO:0006351
PF3D7_0215700	GO:0006351
PF3D7_1127800	GO:0006351
PF3D7_0509800	GO:0046488
PF3D7_0419900	GO:0046488
PF3D7_1129600	GO:0046488
PF3D7_1412400	GO:0046488
PF3D7_0515300	GO:0046488
PF3D7_0110600	GO:0046488
PF3D7_1224500	GO:0031497
PF3D7_1329300	GO:0031497
PF3D7_0110700	GO:0031497
PF3D7_1433300	GO:0031497
PF3D7_1203700	GO:0006334
PF3D7_1224500	GO:0006334
PF3D7_1433300	GO:0006334
PF3D7_0919000	GO:0006334
PF3D7_0110700	GO:0006334
PF3D7_1105000	GO:0006334
PF3D7_0929000	GO:0006367
PF3D7_0716400	GO:0006367
PF3D7_1037600	GO:0006367
PF3D7_1027400	GO:0006367
PF3D7_1250700	GO:0006367
PF3D7_1145800	GO:0006367
PF3D7_0717300	GO:0006367
PF3D7_1144600	GO:0006367
PF3D7_0110800	GO:0006367
PF3D7_1025500	GO:0007018
PF3D7_1245100	GO:0007018
PF3D7_0806600	GO:0007018
PF3D7_0317500	GO:0007018
PF3D7_1122900	GO:0007018
PF3D7_1023100	GO:0007018
PF3D7_1465800	GO:0007018
PF3D7_0724900	GO:0007018
PF3D7_0718000	GO:0007018
PF3D7_1211000	GO:0007018
PF3D7_1213600	GO:0007018
PF3D7_0905300	GO:0007018
PF3D7_0729900	GO:0007018
PF3D7_0319400	GO:0007018
PF3D7_0422300	GO:0007018
PF3D7_0111000	GO:0007018
PF3D7_0610800	GO:0008152
PF3D7_0522300	GO:0008152
PF3D7_1009300	GO:0008152
PF3D7_0504600	GO:0008152
PF3D7_1320800	GO:0008152
PF3D7_1431600	GO:0008152
PF3D7_0820700	GO:0008152
PF3D7_0626100	GO:0008152
PF3D7_1358000	GO:0008152
PF3D7_1212500	GO:0008152
PF3D7_0303700	GO:0008152
PF3D7_1219900	GO:0008152
PF3D7_1124500	GO:0008152
PF3D7_1425200	GO:0008152
PF3D7_1343600	GO:0008152
PF3D7_0407100	GO:0008152
PF3D7_0913300	GO:0008152
PF3D7_1028000	GO:0008152
PF3D7_0731600	GO:0008152
PF3D7_0111200	GO:0008152
PF3D7_1364600	GO:0008152
PF3D7_1214100	GO:0008152
PF3D7_1435300	GO:0008152
PF3D7_1439900	GO:0008152
PF3D7_1118400	GO:0008152
PF3D7_1372400	GO:0008152
PF3D7_0215300	GO:0008152
PF3D7_0621200	GO:0008152
PF3D7_0924000	GO:0008152
PF3D7_1303900	GO:0008152
PF3D7_1312600	GO:0008152
PF3D7_1238800	GO:0008152
PF3D7_1479000	GO:0008152
PF3D7_1023200	GO:0008152
PF3D7_1450900	GO:0008152
PF3D7_1020800	GO:0008152
PF3D7_1363700	GO:0008152
PF3D7_1444300	GO:0008152
PF3D7_0626300	GO:0008152
PF3D7_1230600	GO:0008152
PF3D7_0525100	GO:0008152
PF3D7_1015000	GO:0008152
PF3D7_0218600	GO:0008152
PF3D7_1446400	GO:0008152
PF3D7_1342100	GO:0008152
PF3D7_1458400	GO:0008152
PF3D7_1337200	GO:0008152
PF3D7_1009000	GO:0008152
PF3D7_1108500	GO:0008152
PF3D7_0320500	GO:0008152
PF3D7_0627800	GO:0008152
PF3D7_0209100	GO:0008152
PF3D7_0215000	GO:0008152
PF3D7_1240000	GO:0008152
PF3D7_0914200	GO:0008152
PF3D7_0619500	GO:0008152
PF3D7_0715000	GO:0008152
PF3D7_0703900	GO:0007155
PF3D7_0908900	GO:0007155
PF3D7_1031600	GO:0007155
PF3D7_1358200	GO:0007155
PF3D7_0111400	GO:0007155
PF3D7_0215600	GO:0007155
PF3D7_0607700	GO:0007155
PF3D7_1217700	GO:0007155
PF3D7_1410300	GO:0007155
PF3D7_0212700	GO:0007155
PF3D7_0206800	GO:0007155
PF3D7_0111500	GO:0006165
PF3D7_1366500	GO:0006165
PF3D7_0605600	GO:0006165
PF3D7_0111500	GO:0006221
PF3D7_1037700	GO:0006221
PF3D7_1023200	GO:0006221
PF3D7_1410200	GO:0006221
PF3D7_0202400	GO:0006417
PF3D7_0823200	GO:0006417
PF3D7_1121700	GO:0006417
PF3D7_1126800	GO:0006417
PF3D7_0723900	GO:0006417
PF3D7_0111800	GO:0006417
PF3D7_1319700	GO:0006417
PF3D7_0422700	GO:0006417
PF3D7_1139100	GO:0006417
PF3D7_0518700	GO:0006417
PF3D7_0410600	GO:0006417
PF3D7_1434600	GO:0006417
PF3D7_1347500	GO:0006417
PF3D7_0112000	GO:0006259
PF3D7_0408500	GO:0006259
PF3D7_1107400	GO:0006259
PF3D7_0206200	GO:0055085
PF3D7_0617000	GO:0055085
PF3D7_0112200	GO:0055085
PF3D7_1352100	GO:0055085
PF3D7_0312500	GO:0055085
PF3D7_1113300	GO:0055085
PF3D7_0603500	GO:0055085
PF3D7_1037300	GO:0055085
PF3D7_1368700	GO:0055085
PF3D7_0908800	GO:0055085
PF3D7_1132800	GO:0055085
PF3D7_0609100	GO:0055085
PF3D7_0715900	GO:0055085
PF3D7_0810400	GO:0055085
PF3D7_0523000	GO:0055085
PF3D7_1209900	GO:0055085
PF3D7_1104800	GO:0055085
PF3D7_1022300	GO:0055085
PF3D7_1428200	GO:0055085
PF3D7_0204700	GO:0055085
PF3D7_1229100	GO:0055085
PF3D7_1339900	GO:0055085
PF3D7_0302600	GO:0055085
PF3D7_1004800	GO:0055085
PF3D7_1107900	GO:0055085
PF3D7_1447900	GO:0055085
PF3D7_1440800	GO:0055085
PF3D7_0926400	GO:0055085
PF3D7_0210300	GO:0055085
PF3D7_0316600	GO:0055085
PF3D7_0614300	GO:0055085
PF3D7_0212800	GO:0055085
PF3D7_1432100	GO:0055085
PF3D7_0516500	GO:0055085
PF3D7_1303500	GO:0055085
PF3D7_1145500	GO:0055085
PF3D7_0916000	GO:0055085
PF3D7_0914700	GO:0055085
PF3D7_0407500	GO:0055085
PF3D7_1314600	GO:0006464
PF3D7_0202700	GO:0006464
PF3D7_1203900	GO:0006464
PF3D7_1015300	GO:0006464
PF3D7_1147200	GO:0006464
PF3D7_1333200	GO:0006464
PF3D7_0514000	GO:0006464
PF3D7_0823600	GO:0006464
PF3D7_1365900	GO:0006464
PF3D7_1434600	GO:0006464
PF3D7_1225800	GO:0006464
PF3D7_1009700	GO:0006464
PF3D7_0303400	GO:0018345
PF3D7_1322500	GO:0018345
PF3D7_1027900	GO:0018345
PF3D7_1121000	GO:0018345
PF3D7_1321400	GO:0018345
PF3D7_0714300	GO:0018345
PF3D7_0215900	GO:0018345
PF3D7_0609800	GO:0018345
PF3D7_0528400	GO:0018345
PF3D7_0932500	GO:0018345
PF3D7_1115900	GO:0018345
PF3D7_0917100	GO:0006289
PF3D7_0203300	GO:0006289
PF3D7_1441900	GO:0006289
PF3D7_1250800	GO:0006289
PF3D7_1037600	GO:0006289
PF3D7_1244200	GO:0006289
PF3D7_1011700	GO:0006289
PF3D7_1314900	GO:0006289
PF3D7_1353500	GO:0006289
PF3D7_0630500	GO:0042273
PF3D7_0203700	GO:0042273
PF3D7_1407500	GO:0042273
PF3D7_1445200	GO:0042273
PF3D7_1332800	GO:0042273
PF3D7_0729300	GO:0042273
PF3D7_1129400	GO:0042273
PF3D7_0612900	GO:0042273
PF3D7_1367600	GO:0042273
PF3D7_1466700	GO:0042273
PF3D7_1346000	GO:0007017
PF3D7_1037500	GO:0007017
PF3D7_0933800	GO:0007017
PF3D7_1023100	GO:0007017
PF3D7_1145400	GO:0007017
PF3D7_0724900	GO:0007017
PF3D7_1213600	GO:0007017
PF3D7_1251200	GO:0007017
PF3D7_0903700	GO:0007017
PF3D7_0422300	GO:0007017
PF3D7_1246100	GO:0009058
PF3D7_1420900	GO:0009058
PF3D7_1316600	GO:0009058
PF3D7_1347700	GO:0009058
PF3D7_0922400	GO:0009058
PF3D7_1415700	GO:0009058
PF3D7_1324800	GO:0009058
PF3D7_0204500	GO:0009058
PF3D7_1327600	GO:0009058
PF3D7_1313200	GO:0009058
PF3D7_1213900	GO:0009058
PF3D7_0802000	GO:0006520
PF3D7_1430700	GO:0006520
PF3D7_1344800	GO:0006520
PF3D7_1416500	GO:0006520
PF3D7_0204500	GO:0006520
PF3D7_0607500	GO:0006744
PF3D7_0204900	GO:0006744
PF3D7_0916600	GO:0006744
PF3D7_0724300	GO:0006744
PF3D7_1112200	GO:0006744
PF3D7_0807400	GO:0006744
PF3D7_0506200	GO:0006352
PF3D7_0621000	GO:0006352
PF3D7_1105000	GO:0006352
PF3D7_0205500	GO:0006352
PF3D7_1404000	GO:0006352
PF3D7_1213700	GO:0006352
PF3D7_0810800	GO:0044237
PF3D7_1449700	GO:0044237
PF3D7_1429900	GO:0044237
PF3D7_0828500	GO:0044237
PF3D7_0205500	GO:0044237
PF3D7_1250600	GO:0044237
PF3D7_1404000	GO:0044237
PF3D7_1013900	GO:0044237
PF3D7_0205900	GO:0042176
PF3D7_1338100	GO:0042176
PF3D7_1466300	GO:0042176
PF3D7_1337800	GO:0035891
PF3D7_0206200	GO:0035891
PF3D7_0930300	GO:0035891
PF3D7_0808200	GO:0035891
PF3D7_0217500	GO:0035891
PF3D7_0822700	GO:0035891
PF3D7_0207500	GO:0035891
PF3D7_1028700	GO:0035891
PF3D7_0629300	GO:0035891
PF3D7_0207600	GO:0035891
PF3D7_1247800	GO:0035891
PF3D7_0507500	GO:0035891
PF3D7_0719500	GO:0071976
PF3D7_0206200	GO:0071976
PF3D7_1360500	GO:0071976
PF3D7_1321600	GO:0071976
PF3D7_1216600	GO:0071976
PF3D7_1361800	GO:0071976
PF3D7_0812300	GO:0071976
PF3D7_1463400	GO:0006383
PF3D7_0206600	GO:0006383
PF3D7_1421400	GO:0006383
PF3D7_1206600	GO:0006383
PF3D7_1329000	GO:0006383
PF3D7_0206700	GO:0006163
PF3D7_0928900	GO:0006163
PF3D7_1329400	GO:0006163
PF3D7_0322500	GO:0097428
PF3D7_0920100	GO:0097428
PF3D7_0522700	GO:0097428
PF3D7_0207200	GO:0097428
PF3D7_1436800	GO:0006508
PF3D7_0207400	GO:0006508
PF3D7_0902800	GO:0006508
PF3D7_1130400	GO:0006508
PF3D7_1320300	GO:0006508
PF3D7_1472400	GO:0006508
PF3D7_0507200	GO:0006508
PF3D7_0801700	GO:0006508
PF3D7_0817500	GO:0006508
PF3D7_0807700	GO:0006508
PF3D7_1115700	GO:0006508
PF3D7_1354800	GO:0006508
PF3D7_0809600	GO:0006508
PF3D7_1129200	GO:0006508
PF3D7_1230400	GO:0006508
PF3D7_1119600	GO:0006508
PF3D7_1128700	GO:0006508
PF3D7_1116700	GO:0006508
PF3D7_1320400	GO:0006508
PF3D7_1235800	GO:0006508
PF3D7_1414900	GO:0006508
PF3D7_1247800	GO:0006508
PF3D7_1421300	GO:0006508
PF3D7_0804400	GO:0006508
PF3D7_0933900	GO:0006508
PF3D7_1115400	GO:0006508
PF3D7_0527300	GO:0006508
PF3D7_1337000	GO:0006508
PF3D7_0911800	GO:0006508
PF3D7_1239700	GO:0006508
PF3D7_1311800	GO:0006508
PF3D7_1409300	GO:0006508
PF3D7_0419300	GO:0006508
PF3D7_0307400	GO:0006508
PF3D7_1333900	GO:0006508
PF3D7_0207700	GO:0006508
PF3D7_0808000	GO:0006508
PF3D7_1005700	GO:0006508
PF3D7_1446200	GO:0006508
PF3D7_1454400	GO:0006508
PF3D7_1308000	GO:0006508
PF3D7_1032900	GO:0006508
PF3D7_0602600	GO:0006508
PF3D7_1360800	GO:0006508
PF3D7_1434600	GO:0006508
PF3D7_1115300	GO:0006508
PF3D7_1440200	GO:0006508
PF3D7_0208000	GO:0006508
PF3D7_0933600	GO:0006508
PF3D7_1362400	GO:0006508
PF3D7_1008400	GO:0006508
PF3D7_0808200	GO:0006508
PF3D7_1015300	GO:0006508
PF3D7_1402300	GO:0006508
PF3D7_1458000	GO:0006508
PF3D7_1430200	GO:0006508
PF3D7_0812200	GO:0006508
PF3D7_1434200	GO:0006508
PF3D7_1464900	GO:0006508
PF3D7_0207500	GO:0006508
PF3D7_1323500	GO:0006508
PF3D7_0207600	GO:0006508
PF3D7_0207800	GO:0006508
PF3D7_0932300	GO:0006508
PF3D7_1136900	GO:0006508
PF3D7_1408100	GO:0006508
PF3D7_0207900	GO:0006508
PF3D7_1011100	GO:0006508
PF3D7_0321500	GO:0006508
PF3D7_0507500	GO:0006508
PF3D7_0404700	GO:0006508
PF3D7_1233900	GO:0006508
PF3D7_0207400	GO:0002377
PF3D7_0902800	GO:0002377
PF3D7_0207700	GO:0002377
PF3D7_0207500	GO:0002377
PF3D7_0207600	GO:0002377
PF3D7_0207800	GO:0002377
PF3D7_0207900	GO:0002377
PF3D7_0208000	GO:0002377
PF3D7_1461200	GO:0042274
PF3D7_0208200	GO:0042274
PF3D7_1407500	GO:0042274
PF3D7_1005100	GO:0042274
PF3D7_0418700	GO:0042274
PF3D7_0818800	GO:0042274
PF3D7_0208500	GO:0006633
PF3D7_1204200	GO:0006633
PF3D7_1446400	GO:0006633
PF3D7_0420200	GO:0006633
PF3D7_1208300	GO:0006633
PF3D7_0626300	GO:0006633
PF3D7_1020800	GO:0006633
PF3D7_1209100	GO:0006633
PF3D7_0409500	GO:0006633
PF3D7_1124500	GO:0006633
PF3D7_0922900	GO:0006633
PF3D7_1469600	GO:0006633
PF3D7_1323000	GO:0006633
PF3D7_1439900	GO:0006633
PF3D7_0511200	GO:0006633
PF3D7_0422000	GO:0006633
PF3D7_0924000	GO:0006629
PF3D7_1126600	GO:0006629
PF3D7_1314600	GO:0006629
PF3D7_1406300	GO:0006629
PF3D7_0628300	GO:0006629
PF3D7_1427100	GO:0006629
PF3D7_1362900	GO:0006629
PF3D7_1401800	GO:0006629
PF3D7_0629300	GO:0006629
PF3D7_1358000	GO:0006629
PF3D7_0209100	GO:0006629
PF3D7_1013500	GO:0006629
PF3D7_1135900	GO:0006629
PF3D7_1124600	GO:0006629
PF3D7_1022800	GO:0016114
PF3D7_0209300	GO:0016114
PF3D7_1337200	GO:0016114
PF3D7_0210000	GO:0006886
PF3D7_1333300	GO:0006886
PF3D7_1432000	GO:0006886
PF3D7_0528100	GO:0006886
PF3D7_0613500	GO:0006886
PF3D7_0216400	GO:0006886
PF3D7_1210100	GO:0006886
PF3D7_1326800	GO:0006886
PF3D7_1246300	GO:0006886
PF3D7_0314100	GO:0006886
PF3D7_1218300	GO:0006886
PF3D7_1117700	GO:0006886
PF3D7_1324700	GO:0006886
PF3D7_0826600	GO:0006886
PF3D7_0910600	GO:0006886
PF3D7_0509000	GO:0006886
PF3D7_0904100	GO:0006886
PF3D7_1145100	GO:0006886
PF3D7_1314500	GO:0006886
PF3D7_1448600	GO:0006886
PF3D7_1332000	GO:0006886
PF3D7_0302900	GO:0006886
PF3D7_0821800	GO:0006886
PF3D7_0617100	GO:0006886
PF3D7_0905900	GO:0006886
PF3D7_1020900	GO:0006886
PF3D7_1144900	GO:0006886
PF3D7_1307700	GO:0006886
PF3D7_1311400	GO:0006886
PF3D7_1429800	GO:0006886
PF3D7_0815200	GO:0006886
PF3D7_0807300	GO:0006886
PF3D7_1219100	GO:0006886
PF3D7_1435500	GO:0006886
PF3D7_1119500	GO:0006886
PF3D7_0416800	GO:0006886
PF3D7_1320500	GO:0006886
PF3D7_1452500	GO:0006886
PF3D7_0822600	GO:0006886
PF3D7_0730200	GO:0006886
PF3D7_1250500	GO:0006886
PF3D7_0320100	GO:0006886
[truncated: 1,232 more rows]
